# Supplementary material for: The non-catalytic DNA polymerase ε subunit is an NPF motif recognition protein
Source: Nat Commun. 2025 Dec 13;17:586. doi: 10.1038/s41467-025-67284-5 (PMC12808100; doi:10.1038/s41467-025-67284-5)
Supplement: Supplementary file 3 — Supplementary Data 1 [file 41467_2025_67284_MOESM3_ESM.xlsx]

## Sheet: Legend
Results of nHU-MS experiments.
Each sheet contains the result of a nHU measurement performed with a specific bait. Significant partners have non-zero values in the pKapp_sign column.

## Sheet: DONSON
Bait: full-length DONSON NPF motif
Measurement: MS2_Varjosalo
T: Protein.Ids	T: Protein.Names	T: Genes	log2FC	-log10P	BI	pKapp	threshold	pKapp_sign
Q5SSJ5	HP1B3_HUMAN	HP1BP3	-0.400648	9.57312	0.242482	4.50529	9.32259	4.50529
Q9BZE4	GTPB4_HUMAN	GTPBP4	-0.418977	10.1505	0.252045	4.5276	8.29413	4.5276
Q9NVP1	DDX18_HUMAN	DDX18	-0.420623	10.1767	0.252898	4.52957	8.21453	4.52957
Q15397	PUM3_HUMAN	PUM3	-0.421016	8.28046	0.253102	4.53003	8.19578	4.53003
Q9NVU7	SDA1_HUMAN	SDAD1	-0.422964	9.0154	0.25411	4.53235	8.10437	4.53235
O76021	RL1D1_HUMAN	RSL1D1	-0.445523	9.46361	0.265682	4.55848	7.19889	4.55848
Q9H8H2	DDX31_HUMAN	DDX31	-0.448492	8.84618	0.267191	4.56183	7.09738	4.56183
Q9NQ55	SSF1_HUMAN	PPAN	-0.464833	7.71789	0.275445	4.57996	6.59568	4.57996
P62906	RL10A_HUMAN	RPL10A	-0.466832	7.73516	0.276448	4.58214	6.5402	4.58214
Q9GZR7	DDX24_HUMAN	DDX24	-0.482143	10.2407	0.284087	4.59859	6.15099	4.59859
P18124	RL7_HUMAN	RPL7	-0.483015	9.23539	0.284519	4.59951	6.13058	4.59951
Q96SB4	SRPK1_HUMAN	SRPK1	-0.490126	10.5662	0.288037	4.60699	5.97014	4.60699
Q07020	RL18_HUMAN	RPL18	-0.496003	10.7129	0.290931	4.6131	5.8454	4.6131
P61353	RL27_HUMAN	RPL27	-0.505581	6.88956	0.295624	4.62293	5.65575	4.62293
Q9H0A0	NAT10_HUMAN	NAT10	-0.513072	9.09108	0.299271	4.63051	5.51813	4.63051
P61313	RL15_HUMAN	RPL15	-0.523548	9.99649	0.304341	4.64096	5.33962	4.64096
Q13610	PWP1_HUMAN	PWP1	-0.538458	7.02706	0.311493	4.65554	5.11014	4.65554
P36578	RL4_HUMAN	RPL4	-0.545353	9.16268	0.314776	4.66217	5.0126	4.66217
Q02878	RL6_HUMAN	RPL6	-0.556612	9.49124	0.320103	4.67285	4.86364	4.67285
Q9BQ67	GRWD1_HUMAN	GRWD1	-0.571195	10.047	0.326941	4.68642	4.68759	4.68642
P62888	RL30_HUMAN	RPL30	-0.606367	4.71678	0.343151	4.71802	4.32693	4.71802
Q99250	SCN2A_HUMAN	SCN2A	-0.649593	4.075	0.36254	4.7549	3.97671	4.7549
O15235	RT12_HUMAN	MRPS12	-0.660441	6.37283	0.367315	4.76385	3.90118	4.76385
P11387	TOP1_HUMAN	TOP1	-0.694115	9.28265	0.381912	4.79091	3.69168	4.79091
Q9BPX6	MICU1_HUMAN	MICU1	-0.754351	3.7376	0.407187	4.83688	3.39051	4.83688
Q9NRN9	METL5_HUMAN	METTL5	-0.763563	3.40903	0.41096	4.84366	3.35102	4.84366
Q9Y4I1	MYO5A_HUMAN	MYO5A	-0.781387	7.21405	0.418193	4.8566	3.27868	4.8566
Q86YN1	DOPP1_HUMAN	DOLPP1	-0.792385	3.80374	0.422611	4.86447	3.23654	4.86447
Q86US8	EST1A_HUMAN	SMG6	-0.831624	3.3885	0.438103	4.89192	3.09978	4.89192
Q7Z6M2	FBX33_HUMAN	FBXO33	-0.883725	4.25541	0.458034	4.92693	2.94548	4.92693
Q6PKC3	TXD11_HUMAN	TXNDC11	-0.930983	3.10034	0.475499	4.9574	2.82676	4.9574
P50914	RL14_HUMAN	RPL14	-0.988095	4.11212	0.495857	4.9928	2.70431	4.9928
Q07864	DPOE1_HUMAN	POLE	-0.996583	12.5272	0.498814	4.99794	2.68777	4.99794
Q96DN5	TBC31_HUMAN	TBC1D31	-1.08311	2.85521	0.527989	5.04867	2.53899	5.04867
Q9P2C4	TM181_HUMAN	TMEM181	-1.17471	3.97086	0.557026	5.0995	2.41271	5.0995
P56282	DPOE2_HUMAN	POLE2	-1.17647	4.36944	0.557566	5.10045	2.41054	5.10045
O75629	CREG1_HUMAN	CREG1	-1.19625	2.98947	0.563591	5.11107	2.38667	5.11107
Q96SW2	CRBN_HUMAN	CRBN	-1.21024	3.27213	0.567805	5.11852	2.37038	5.11852
Q9Y5K6	CD2AP_HUMAN	CD2AP	-1.24849	12.5574	0.579112	5.1386	2.32829	5.1386
P06396	GELS_HUMAN	GSN	-1.29454	3.07048	0.592334	5.16226	2.2818	5.16226
Q96B97	SH3K1_HUMAN	SH3KBP1	-1.44426	11.3165	0.63252	5.23584	2.15597	5.23584
P78362	SRPK2_HUMAN	SRPK2	-0.417751	7.64678	0.251409	4.52614	8.35462	N/D
P49711	CTCF_HUMAN	CTCF	-0.444682	5.59008	0.265254	4.55752	7.22831	N/D
P49207	RL34_HUMAN	RPL34	-0.483225	5.4522	0.284623	4.59974	6.12568	N/D
P61513	RL37A_HUMAN	RPL37A	-0.573135	3.29287	0.327846	4.6882	4.66547	N/D
P43243	MATR3_HUMAN	MATR3	-0.0334003	0.92634	0.0228854	3.36961	N/D	N/D
P41252	SYIC_HUMAN	IARS1	-0.073875	3.64306	0.0499173	3.72049	N/D	N/D
Q15046	SYK_HUMAN	KARS1	0.0413933	0.907494	-0.0291072	N/D	N/D	N/D
O43719	HTSF1_HUMAN	HTATSF1	0.0911297	0.98584	-0.0652039	N/D	N/D	N/D
Q13616	CUL1_HUMAN	CUL1	-0.00501033	0.0706949	0.00346687	2.54145	N/D	N/D
Q14839	CHD4_HUMAN	CHD4	-0.0884113	2.63075	0.0594421	3.80071	N/D	N/D
Q14562	DHX8_HUMAN	DHX8	-0.0570547	0.665373	0.0387755	3.60573	N/D	N/D
Q9Y5B9	SP16H_HUMAN	SUPT16H	-0.0762023	1.52526	0.0514487	3.73431	N/D	N/D
P07814	SYEP_HUMAN	EPRS1	-0.0841137	3.08533	0.0566361	3.77841	N/D	N/D
Q8IZ69	TRM2A_HUMAN	TRMT2A	-0.330546	8.04248	0.204764	4.41076	19.6333	N/D
P47897	SYQ_HUMAN	QARS1	-0.069137	3.35802	0.046792	3.69098	N/D	N/D
O15084	ANR28_HUMAN	ANKRD28	-0.11969	3.04272	0.0796148	3.93702	N/D	N/D
Q9H1A4	APC1_HUMAN	ANAPC1	-0.066302	1.10709	0.044917	3.67237	N/D	N/D
O60508	PRP17_HUMAN	CDC40	-0.115179	2.17413	0.076732	3.91965	N/D	N/D
O60293	ZC3H1_HUMAN	ZFC3H1	-0.121652	1.06	0.0808652	3.94438	N/D	N/D
O43290	SNUT1_HUMAN	SART1	-0.04173	0.384816	0.0285107	3.46757	N/D	N/D
Q13547	HDAC1_HUMAN	HDAC1	-0.316646	5.9631	0.197065	4.38993	25.9029	N/D
Q9UI10	EI2BD_HUMAN	EIF2B4	-0.074304	1.49811	0.0501998	3.72307	N/D	N/D
Q9UNF1	MAGD2_HUMAN	MAGED2	-0.0458032	0.337306	0.0312496	3.50863	N/D	N/D
Q9UJX2	CDC23_HUMAN	CDC23	-0.0257166	0.198667	0.0176675	3.25492	N/D	N/D
Q9Y6X4	F169A_HUMAN	FAM169A	-0.0363436	0.157403	0.0248768	3.40674	N/D	N/D
O75643	U520_HUMAN	SNRNP200	-0.067743	1.88145	0.0458705	3.68193	N/D	N/D
O00541	PESC_HUMAN	PES1	-0.245336	5.78833	0.156381	4.26804	N/D	N/D
Q9H8M2	BRD9_HUMAN	BRD9	0.029957	0.176486	-0.0209817	N/D	N/D	N/D
P54132	BLM_HUMAN	BLM	-0.077425	1.16519	0.0522523	3.74141	N/D	N/D
P62829	RL23_HUMAN	RPL23	-0.0873657	1.34855	0.0587601	3.79538	N/D	N/D
O75494	SRS10_HUMAN	SRSF10	0.199952	4.92893	-0.14866	N/D	N/D	N/D
Q9NYV4	CDK12_HUMAN	CDK12	-0.00247602	0.017399	0.00171477	2.23495	N/D	N/D
O75691	UTP20_HUMAN	UTP20	-0.0913313	1.6428	0.0613438	3.81526	N/D	N/D
Q9H000	MKRN2_HUMAN	MKRN2	-0.305628	4.13755	0.19091	4.37283	35.0523	N/D
Q9Y2X3	NOP58_HUMAN	NOP58	-0.222381	6.78637	0.142851	4.22183	N/D	N/D
Q13595	TRA2A_HUMAN	TRA2A	0.109432	1.38585	-0.0788033	N/D	N/D	N/D
Q13144	EI2BE_HUMAN	EIF2B5	0.00941819	0.0676696	-0.00654955	N/D	N/D	N/D
Q9ULX3	NOB1_HUMAN	NOB1	-0.111859	2.51099	0.0746053	3.90644	N/D	N/D
Q9H501	ESF1_HUMAN	ESF1	-0.363907	3.9351	0.222942	4.45774	12.6757	N/D
P62306	RUXF_HUMAN	SNRPF	0.000629	0.00273405	-0.000436085	N/D	N/D	N/D
Q86VY4	TSYL5_HUMAN	TSPYL5	-0.053308	0.567089	0.036276	3.57567	N/D	N/D
Q8TAD8	SNIP1_HUMAN	SNIP1	-0.0613452	0.361684	0.0416299	3.63787	N/D	N/D
Q9NR50	EI2BG_HUMAN	EIF2B3	-0.147846	1.16339	0.0974032	4.03308	N/D	N/D
Q9UJV9	DDX41_HUMAN	DDX41	-0.221942	4.94306	0.142589	4.2209	N/D	N/D
Q96QR8	PURB_HUMAN	PURB	-0.196864	2.39637	0.127555	4.16496	N/D	N/D
Q9NYK5	RM39_HUMAN	MRPL39	0.0681147	0.383801	-0.0483458	N/D	N/D	N/D
Q15029	U5S1_HUMAN	EFTUD2	-0.126814	4.52071	0.0841482	3.96322	N/D	N/D
P78346	RPP30_HUMAN	RPP30	0.059827	0.656157	-0.0423408	N/D	N/D	N/D
Q99755	PI51A_HUMAN	PIP5K1A	-0.285617	4.37812	0.17961	4.34031	105.278	N/D
P52272	HNRPM_HUMAN	HNRNPM	-0.0162253	0.170564	0.0111835	3.05346	N/D	N/D
Q9UNA1	RHG26_HUMAN	ARHGAP26	0.203399	1.09999	-0.151408	N/D	N/D	N/D
Q9Y4W2	LAS1L_HUMAN	LAS1L	-0.140771	1.49423	0.0929658	4.0107	N/D	N/D
Q9Y3T9	NOC2L_HUMAN	NOC2L	-0.223067	2.20888	0.143258	4.22327	N/D	N/D
Q9BUJ2	HNRL1_HUMAN	HNRNPUL1	-0.0944707	2.38616	0.0633842	3.83042	N/D	N/D
Q92688	AN32B_HUMAN	ANP32B	0.0545353	0.463327	-0.0385246	N/D	N/D	N/D
Q09161	NCBP1_HUMAN	NCBP1	-0.115761	3.85235	0.0771048	3.92193	N/D	N/D
P67870	CSK2B_HUMAN	CSNK2B	-0.0223747	0.288498	0.0153893	3.19395	N/D	N/D
Q7Z6E9	RBBP6_HUMAN	RBBP6	-0.126034	1.82511	0.0836532	3.96042	N/D	N/D
Q9H6S0	YTDC2_HUMAN	YTHDC2	-0.125245	1.28332	0.0831519	3.95757	N/D	N/D
Q8TAA9	VANG1_HUMAN	VANGL1	-0.204665	1.67012	0.13226	4.18304	N/D	N/D
Q13619	CUL4A_HUMAN	CUL4A	0.0143917	0.1917	-0.0100255	N/D	N/D	N/D
P55209	NP1L1_HUMAN	NAP1L1	-0.0412427	0.443459	0.0281825	3.46239	N/D	N/D
Q9NUL5	SHFL_HUMAN	SHFL	-0.141531	1.02914	0.0934437	4.01316	N/D	N/D
Q9NQT4	EXOS5_HUMAN	EXOSC5	-0.232818	3.41312	0.149029	4.24336	N/D	N/D
Q8IYB3	SRRM1_HUMAN	SRRM1	0.024373	0.213038	-0.0170376	N/D	N/D	N/D
Q12789	TF3C1_HUMAN	GTF3C1	-0.163978	3.45936	0.107439	4.08053	N/D	N/D
O94906	PRP6_HUMAN	PRPF6	-0.147833	6.56354	0.0973948	4.03304	N/D	N/D
Q5VYS8	TUT7_HUMAN	TUT7	-0.260715	6.00249	0.165326	4.29682	N/D	N/D
Q9BY78	RNF26_HUMAN	RNF26	0.167951	1.22044	-0.123461	N/D	N/D	N/D
P56182	RRP1_HUMAN	RRP1	-0.109315	1.35617	0.0729717	3.89606	N/D	N/D
O75592	MYCB2_HUMAN	MYCBP2	-0.144464	3.25501	0.0952846	4.02251	N/D	N/D
O14979	HNRDL_HUMAN	HNRNPDL	-0.077861	0.378227	0.0525386	3.74392	N/D	N/D
P31942	HNRH3_HUMAN	HNRNPH3	0.0804913	1.12282	-0.0573781	N/D	N/D	N/D
Q14498	RBM39_HUMAN	RBM39	-0.163923	1.89947	0.107405	4.08037	N/D	N/D
O94761	RECQ4_HUMAN	RECQL4	-0.292743	2.87267	0.183652	4.35212	61.0247	N/D
Q6P2Q9	PRP8_HUMAN	PRPF8	-0.12418	3.73877	0.0824746	3.9537	N/D	N/D
Q9Y580	RBM7_HUMAN	RBM7	0.211859	2.28814	-0.15818	N/D	N/D	N/D
O43324	MCA3_HUMAN	EEF1E1	-0.0940293	1.35593	0.0630976	3.82832	N/D	N/D
P30876	RPB2_HUMAN	POLR2B	-0.164661	3.72232	0.107862	4.08244	N/D	N/D
Q9Y6R4	M3K4_HUMAN	MAP3K4	-0.216102	3.49021	0.139112	4.20842	N/D	N/D
Q02040	AK17A_HUMAN	AKAP17A	-0.177223	2.45298	0.115596	4.11629	N/D	N/D
Q9NX24	NHP2_HUMAN	NHP2	-0.0964623	0.739731	0.0646763	3.83978	N/D	N/D
O94964	SOGA1_HUMAN	SOGA1	-0.333483	1.86133	0.206382	4.41506	18.6965	N/D
P24928	RPB1_HUMAN	POLR2A	-0.074123	3.02034	0.0500806	3.72198	N/D	N/D
Q5F1R6	DJC21_HUMAN	DNAJC21	-0.128943	0.952533	0.0854987	3.97078	N/D	N/D
Q14684	RRP1B_HUMAN	RRP1B	-0.359146	8.61511	0.220374	4.45127	13.3271	N/D
Q86XZ4	SPAS2_HUMAN	SPATS2	-0.355509	2.47615	0.218406	4.44628	13.8771	N/D
Q9Y3Y2	CHTOP_HUMAN	CHTOP	-0.0249663	0.158644	0.0171565	3.24194	N/D	N/D
P49761	CLK3_HUMAN	CLK3	-0.18189	1.60237	0.118453	4.1283	N/D	N/D
P19784	CSK22_HUMAN	CSNK2A2	-0.031251	0.379409	0.0214286	3.3404	N/D	N/D
Q99547	MPH6_HUMAN	MPHOSPH6	-0.361841	3.26445	0.221829	4.45494	12.9494	N/D
P84103	SRSF3_HUMAN	SRSF3	0.10161	1.54385	-0.0729699	N/D	N/D	N/D
Q9UK58	CCNL1_HUMAN	CCNL1	0.0714429	0.472916	-0.0507671	N/D	N/D	N/D
P22626	ROA2_HUMAN	HNRNPA2B1	0.0578943	0.546695	-0.0409454	N/D	N/D	N/D
Q9Y2W1	TR150_HUMAN	THRAP3	0.051323	0.647137	-0.0362147	N/D	N/D	N/D
P68400	CSK21_HUMAN	CSNK2A1	0.107967	0.566947	-0.0777085	N/D	N/D	N/D
Q03701	CEBPZ_HUMAN	CEBPZ	-0.373723	6.24487	0.228212	4.47084	11.533	N/D
Q96S94	CCNL2_HUMAN	CCNL2	-0.00488023	0.0333206	0.00337701	2.53	N/D	N/D
O60506	HNRPQ_HUMAN	SYNCRIP	-0.12292	0.826641	0.0816731	3.94908	N/D	N/D
Q9Y2P8	RCL1_HUMAN	RCL1	-0.169417	2.65382	0.110798	4.09553	N/D	N/D
Q9Y2R4	DDX52_HUMAN	DDX52	-0.0982142	0.901883	0.0658114	3.84787	N/D	N/D
Q8WVM0	TFB1M_HUMAN	TFB1M	-0.170916	2.21094	0.111722	4.09959	N/D	N/D
P29597	TYK2_HUMAN	TYK2	-0.0128574	0.041722	0.00887248	2.95192	N/D	N/D
P55265	DSRAD_HUMAN	ADAR	-0.113141	1.92578	0.0754269	3.91158	N/D	N/D
P18054	LOX12_HUMAN	ALOX12	0.311261	2.01429	-0.240792	N/D	N/D	N/D
O43172	PRP4_HUMAN	PRPF4	-0.190349	4.86097	0.123606	4.14934	N/D	N/D
Q9NYF8	BCLF1_HUMAN	BCLAF1	-0.0525133	0.602217	0.035745	3.56902	N/D	N/D
Q8WXD5	GEMI6_HUMAN	GEMIN6	-0.349635	3.70535	0.215217	4.43813	14.8805	N/D
Q9NRX2	RM17_HUMAN	MRPL17	0.2575	2.18883	-0.195405	N/D	N/D	N/D
Q01780	EXOSX_HUMAN	EXOSC10	-0.3071	4.84044	0.191735	4.37515	33.4545	N/D
Q96HS1	PGAM5_HUMAN	PGAM5	-0.0762081	1.37036	0.0514525	3.73435	N/D	N/D
Q9UHA3	RLP24_HUMAN	RSL24D1	-0.583253	2.13027	0.332543	4.69742	4.55465	N/D
Q9H6E5	STPAP_HUMAN	TUT1	-0.13501	1.32663	0.0893366	3.99167	N/D	N/D
Q92615	LAR4B_HUMAN	LARP4B	-0.0697064	0.664007	0.0471681	3.69463	N/D	N/D
Q8N3C0	ASCC3_HUMAN	ASCC3	-0.157171	5.35046	0.103218	4.06107	N/D	N/D
Q13523	PRP4B_HUMAN	PRPF4B	-0.0145357	0.15549	0.0100248	3.00545	N/D	N/D
Q13620	CUL4B_HUMAN	CUL4B	-0.093966	1.19015	0.0630565	3.82802	N/D	N/D
Q9UJX4	APC5_HUMAN	ANAPC5	-0.075812	1.10599	0.051192	3.73202	N/D	N/D
Q9H814	PHAX_HUMAN	PHAX	-0.01023	0.043561	0.00706581	2.85224	N/D	N/D
Q9H3J6	MTRFR_HUMAN	MTRFR	-0.0876397	0.513111	0.0589389	3.79678	N/D	N/D
Q9H0S4	DDX47_HUMAN	DDX47	-0.212167	3.0517	0.13676	4.19983	N/D	N/D
Q14592	ZN460_HUMAN	ZNF460	-0.313051	2.05106	0.195062	4.38441	28.2901	N/D
Q9NSI2	SLX9_HUMAN	SLX9	0.0599977	0.176338	-0.0424641	N/D	N/D	N/D
O60832	DKC1_HUMAN	DKC1	-0.174057	5.47205	0.113653	4.10798	N/D	N/D
P17096	HMGA1_HUMAN	HMGA1	0.148324	0.565771	-0.108281	N/D	N/D	N/D
Q9NPI1	BRD7_HUMAN	BRD7	-0.0200549	0.110727	0.0138048	3.14607	N/D	N/D
O95714	HERC2_HUMAN	HERC2	-0.168169	2.34905	0.110029	4.09213	N/D	N/D
P0C1Z6	TFPT_HUMAN	TFPT	0.0603297	0.0989294	-0.042704	N/D	N/D	N/D
Q76FK4	NOL8_HUMAN	NOL8	-0.0825033	0.261389	0.0555825	3.76977	N/D	N/D
Q9UGU5	HMGX4_HUMAN	HMGXB4	-0.349315	1.69038	0.215043	4.43768	14.9398	N/D
Q9NPG3	UBN1_HUMAN	UBN1	-0.528266	3.00739	0.306613	4.64561	5.26406	N/D
Q3KQU3	MA7D1_HUMAN	MAP7D1	-0.111726	0.713774	0.0745198	3.9059	N/D	N/D
P11940	PABP1_HUMAN	PABPC1	-0.0678177	1.72144	0.0459199	3.68242	N/D	N/D
Q9H8G2	CAAP1_HUMAN	CAAP1	-0.131823	0.791571	0.0873225	3.98081	N/D	N/D
O96028	NSD2_HUMAN	NSD2	-0.279016	2.64036	0.175847	4.32913	332.902	N/D
Q86VM9	ZCH18_HUMAN	ZC3H18	0.0491701	0.437094	-0.0346696	N/D	N/D	N/D
Q1KMD3	HNRL2_HUMAN	HNRNPUL2	0.090953	2.17513	-0.0650735	N/D	N/D	N/D
Q8N3Z6	ZCHC7_HUMAN	ZCCHC7	0.215739	0.973759	-0.161299	N/D	N/D	N/D
O95926	SYF2_HUMAN	SYF2	0.209534	0.955368	-0.156315	N/D	N/D	N/D
Q6NW34	NEPRO_HUMAN	NEPRO	-0.420683	2.11522	0.252929	4.52964	8.21165	N/D
Q96RF0	SNX18_HUMAN	SNX18	-0.511648	1.54532	0.298579	4.62908	5.54362	N/D
Q8WUA4	TF3C2_HUMAN	GTF3C2	-0.310078	3.42043	0.193402	4.3798	30.6446	N/D
Q8TAT5	NEIL3_HUMAN	NEIL3	-0.423833	0.899421	0.254559	4.53337	8.06437	N/D
O95639	CPSF4_HUMAN	CPSF4	-0.161248	1.37659	0.105749	4.07282	N/D	N/D
Q9P1Z2	CACO1_HUMAN	CALCOCO1	-0.228828	1.7504	0.146672	4.23523	N/D	N/D
P09661	RU2A_HUMAN	SNRPA1	0.244705	3.72111	-0.184851	N/D	N/D	N/D
Q9NWZ8	GEMI8_HUMAN	GEMIN8	-0.162188	2.71096	0.106331	4.07548	N/D	N/D
Q9HCG8	CWC22_HUMAN	CWC22	-0.0630208	0.661965	0.0427423	3.64983	N/D	N/D
Q8TAE8	G45IP_HUMAN	GADD45GIP1	0.221957	1.72196	-0.166315	N/D	N/D	N/D
P52294	IMA5_HUMAN	KPNA1	-0.0255653	0.114103	0.0175645	3.25233	N/D	N/D
O75818	RPP40_HUMAN	RPP40	-0.211718	6.24204	0.136491	4.19884	N/D	N/D
Q96JC9	EAF1_HUMAN	EAF1	-0.589718	3.11963	0.335527	4.70325	4.48758	N/D
Q5BKZ1	ZN326_HUMAN	ZNF326	0.00146973	0.0108845	-0.00101926	N/D	N/D	N/D
Q71RC2	LARP4_HUMAN	LARP4	-0.134689	1.47912	0.0891341	3.99059	N/D	N/D
Q12873	CHD3_HUMAN	CHD3	-0.220555	4.91166	0.141765	4.21796	N/D	N/D
Q99729	ROAA_HUMAN	HNRNPAB	-0.0393617	0.356188	0.0269146	3.44184	N/D	N/D
P51991	ROA3_HUMAN	HNRNPA3	-0.0672353	0.389819	0.0455347	3.67858	N/D	N/D
Q7Z2W4	ZCCHV_HUMAN	ZC3HAV1	-0.366336	8.95486	0.22425	4.46101	12.3698	N/D
Q15072	OZF_HUMAN	ZNF146	0.113222	0.310651	-0.0816412	N/D	N/D	N/D
P05387	RLA2_HUMAN	RPLP2	-0.0748557	0.299312	0.0505629	3.72637	N/D	N/D
P35251	RFC1_HUMAN	RFC1	-0.232743	2.56132	0.148984	4.2432	N/D	N/D
Q00577	PURA_HUMAN	PURA	-0.0274152	0.157062	0.0188233	3.28295	N/D	N/D
Q9BTC8	MTA3_HUMAN	MTA3	-0.150263	1.15379	0.0989138	4.04049	N/D	N/D
Q96GJ1	TRM2_HUMAN	TRMT2B	-0.134618	0.483805	0.089089	3.99035	N/D	N/D
P30414	NKTR_HUMAN	NKTR	-0.244855	2.03797	0.156099	4.26711	N/D	N/D
Q96EK4	THA11_HUMAN	THAP11	-0.225254	0.956409	0.144556	4.22784	N/D	N/D
Q8IZL8	PELP1_HUMAN	PELP1	-0.0692425	0.464173	0.0468617	3.69166	N/D	N/D
P07910	HNRPC_HUMAN	HNRNPC	0.181855	1.35059	-0.134342	N/D	N/D	N/D
Q96LT9	RNPC3_HUMAN	RNPC3	-0.129778	1.71969	0.0860278	3.97371	N/D	N/D
Q4U2R6	RM51_HUMAN	MRPL51	0.0392257	0.136518	-0.0275622	N/D	N/D	N/D
Q9NUD5	ZCHC3_HUMAN	ZCCHC3	-0.0985928	0.529598	0.0660565	3.8496	N/D	N/D
O75064	DEN4B_HUMAN	DENND4B	-0.437647	1.25378	0.261662	4.54949	7.48633	N/D
Q7Z7K6	CENPV_HUMAN	CENPV	-0.147595	0.701918	0.0972459	4.0323	N/D	N/D
Q8NC60	NOA1_HUMAN	NOA1	-0.156726	2.40753	0.102941	4.05977	N/D	N/D
Q8WY91	THAP4_HUMAN	THAP4	-0.540198	2.43451	0.312324	4.65722	5.08504	N/D
Q9UIS9	MBD1_HUMAN	MBD1	0.23265	0.336957	-0.174991	N/D	N/D	N/D
O43395	PRPF3_HUMAN	PRPF3	-0.0071896	0.044824	0.00497105	2.69861	N/D	N/D
Q9GZR2	REXO4_HUMAN	REXO4	-0.527163	2.73645	0.306082	4.64453	5.28148	N/D
Q14690	RRP5_HUMAN	PDCD11	-0.312897	6.33961	0.194976	4.38417	28.4025	N/D
Q9Y4C8	RBM19_HUMAN	RBM19	-0.225495	3.23501	0.144698	4.22834	N/D	N/D
P38159	RBMX_HUMAN	RBMX	-0.122785	0.94295	0.0815867	3.94858	N/D	N/D
Q9H869	YYAP1_HUMAN	YY1AP1	-0.171446	0.818386	0.112048	4.10101	N/D	N/D
Q9Y221	NIP7_HUMAN	NIP7	-0.270372	2.61998	0.170894	4.31412	N/D	N/D
Q9Y3C1	NOP16_HUMAN	NOP16	-0.288369	3.602	0.181173	4.3449	82.1465	N/D
Q9NS56	TOPRS_HUMAN	TOPORS	0.181355	0.596664	-0.133948	N/D	N/D	N/D
Q8NEJ9	NGDN_HUMAN	NGDN	-0.329418	2.2981	0.204143	4.4091	20.0202	N/D
Q13442	HAP28_HUMAN	PDAP1	0.0698033	0.302922	-0.0495735	N/D	N/D	N/D
Q8IZT6	ASPM_HUMAN	ASPM	-0.084029	0.650523	0.0565807	3.77796	N/D	N/D
Q9NX05	F120C_HUMAN	FAM120C	-0.281234	4.75431	0.177113	4.33291	192.347	N/D
O00425	IF2B3_HUMAN	IGF2BP3	-0.142695	2.21067	0.0941744	4.01689	N/D	N/D
P56270	MAZ_HUMAN	MAZ	-0.523973	3.90116	0.304546	4.64138	5.33269	N/D
Q6IEG0	SNR48_HUMAN	SNRNP48	-0.258834	1.18679	0.164237	4.29339	N/D	N/D
P82932	RT06_HUMAN	MRPS6	0.308395	1.23825	-0.238329	N/D	N/D	N/D
Q96JP5	ZFP91_HUMAN	ZFP91	-0.144789	0.965032	0.0954881	4.02353	N/D	N/D
Q8IY37	DHX37_HUMAN	DHX37	-0.249279	3.44183	0.158683	4.27557	N/D	N/D
Q13310	PABP4_HUMAN	PABPC4	-0.164275	2.69108	0.107623	4.08136	N/D	N/D
Q9NQZ2	SAS10_HUMAN	UTP3	-0.242185	4.21217	0.154536	4.26194	N/D	N/D
Q6DD87	ZN787_HUMAN	ZNF787	-0.212373	1.18296	0.136884	4.20028	N/D	N/D
Q5T4S7	UBR4_HUMAN	UBR4	-0.0917957	2.37542	0.0616459	3.81754	N/D	N/D
Q8TED0	UTP15_HUMAN	UTP15	-0.128773	2.023	0.085391	3.97018	N/D	N/D
Q9P0J7	KCMF1_HUMAN	KCMF1	-0.0319028	0.251655	0.0218707	3.34947	N/D	N/D
P35908	K22E_HUMAN	KRT2	0.238295	0.658539	-0.179598	N/D	N/D	N/D
Q9BVS4	RIOK2_HUMAN	RIOK2	-0.250617	5.64953	0.159463	4.2781	N/D	N/D
Q5SY16	NOL9_HUMAN	NOL9	-0.210359	4.88748	0.135678	4.19583	N/D	N/D
P51116	FXR2_HUMAN	FXR2	-0.196062	2.3027	0.12707	4.16306	N/D	N/D
Q9HCM4	E41L5_HUMAN	EPB41L5	0.116622	0.568119	-0.0841933	N/D	N/D	N/D
O00629	IMA3_HUMAN	KPNA4	-0.00387433	0.0261992	0.00268188	2.42961	N/D	N/D
Q8NFY4	SEM6D_HUMAN	SEMA6D	-0.569737	0.790517	0.32626	4.68507	4.70441	N/D
Q5T3I0	GPTC4_HUMAN	GPATCH4	-0.293122	1.7271	0.183866	4.35274	59.7033	N/D
P82650	RT22_HUMAN	MRPS22	0.130701	1.63407	-0.0948258	N/D	N/D	N/D
Q5VT25	MRCKA_HUMAN	CDC42BPA	-0.229281	0.942602	0.14694	4.23616	N/D	N/D
Q8NC51	PAIRB_HUMAN	SERBP1	-0.276178	2.92879	0.174224	4.32425	5608.78	N/D
Q9H4L4	SENP3_HUMAN	SENP3	-0.0474726	0.265416	0.03237	3.52443	N/D	N/D
Q12906	ILF3_HUMAN	ILF3	-0.1508	4.05839	0.0992494	4.04212	N/D	N/D
Q9NRR4	RNC_HUMAN	DROSHA	-0.25632	1.45316	0.162779	4.28876	N/D	N/D
Q96JN8	NEUL4_HUMAN	NEURL4	-0.227466	1.59948	0.145866	4.23243	N/D	N/D
A4D1E9	GTPBA_HUMAN	GTPBP10	-0.144012	1.0308	0.0950008	4.02108	N/D	N/D
O95983	MBD3_HUMAN	MBD3	0.0311363	0.295876	-0.0218166	N/D	N/D	N/D
Q15717	ELAV1_HUMAN	ELAVL1	-0.00598767	0.0354504	0.00414173	2.61898	N/D	N/D
Q13151	ROA0_HUMAN	HNRNPA0	-0.113299	0.855654	0.0755286	3.91222	N/D	N/D
Q12905	ILF2_HUMAN	ILF2	-0.130938	2.24125	0.0867623	3.97775	N/D	N/D
Q9BRR8	GPTC1_HUMAN	GPATCH1	-0.0571503	0.228314	0.0388392	3.60647	N/D	N/D
O00411	RPOM_HUMAN	POLRMT	-0.22759	3.73218	0.14594	4.23269	N/D	N/D
Q8TBF4	ZCRB1_HUMAN	ZCRB1	-0.454947	0.780585	0.270463	4.56906	6.88824	N/D
Q9Y6M1	IF2B2_HUMAN	IGF2BP2	0.0352593	0.0664087	-0.024741	N/D	N/D	N/D
Q96I59	SYNM_HUMAN	NARS2	0.0585252	0.778795	-0.0414006	N/D	N/D	N/D
P37108	SRP14_HUMAN	SRP14	-0.084826	0.621901	0.0571018	3.78218	N/D	N/D
Q01196	RUNX1_HUMAN	RUNX1	-0.0681727	0.919295	0.0461547	3.68474	N/D	N/D
Q13895	BYST_HUMAN	BYSL	-0.230146	5.35497	0.147451	4.23793	N/D	N/D
P17480	UBF1_HUMAN	UBTF	0.0910928	0.443785	-0.0651767	N/D	N/D	N/D
Q8NDT2	RB15B_HUMAN	RBM15B	-0.352072	6.68106	0.216542	4.44153	14.4455	N/D
Q9H7N4	SFR19_HUMAN	SCAF1	-0.156813	2.88866	0.102996	4.06003	N/D	N/D
Q5EE01	CENPW_HUMAN	CENPW	-0.0607307	0.140061	0.0412216	3.63341	N/D	N/D
Q00839	HNRPU_HUMAN	HNRNPU	-0.14432	2.37091	0.0951945	4.02206	N/D	N/D
Q09028	RBBP4_HUMAN	RBBP4	0.077674	0.457128	-0.0553152	N/D	N/D	N/D
Q9BRZ2	TRI56_HUMAN	TRIM56	-0.377476	4.71741	0.230217	4.47577	11.1545	N/D
Q9C0K0	BC11B_HUMAN	BCL11B	-0.0124503	0.105256	0.00859274	2.93788	N/D	N/D
Q08211	DHX9_HUMAN	DHX9	-0.280765	6.27636	0.176845	4.33211	211.178	N/D
Q7L2J0	MEPCE_HUMAN	MEPCE	0.023492	0.126447	-0.0164167	N/D	N/D	N/D
Q9BRU9	UTP23_HUMAN	UTP23	-0.3914	2.87228	0.237611	4.49369	9.96549	N/D
Q9UKS7	IKZF2_HUMAN	IKZF2	0.186994	0.581093	-0.13839	N/D	N/D	N/D
Q9NRX1	PNO1_HUMAN	PNO1	-0.0919883	1.1672	0.0617712	3.81848	N/D	N/D
Q8WXI9	P66B_HUMAN	GATAD2B	0.0457008	0.317327	-0.0321845	N/D	N/D	N/D
Q5T0B9	ZN362_HUMAN	ZNF362	-0.130981	0.491929	0.0867899	3.9779	N/D	N/D
O75531	BAF_HUMAN	BANF1	0.0923957	0.574436	-0.0661391	N/D	N/D	N/D
P78563	RED1_HUMAN	ADARB1	-0.322396	2.54684	0.200259	4.39864	22.8536	N/D
Q5C9Z4	NOM1_HUMAN	NOM1	-0.192796	2.93573	0.125092	4.15527	N/D	N/D
Q08170	SRSF4_HUMAN	SRSF4	-0.0381987	0.288913	0.0261298	3.42864	N/D	N/D
Q8IY21	DDX60_HUMAN	DDX60	-0.324818	3.89428	0.201601	4.40227	21.7843	N/D
O95568	MET18_HUMAN	METTL18	-0.605452	3.27193	0.342734	4.71722	4.33535	N/D
Q9Y3B9	RRP15_HUMAN	RRP15	-0.0373991	0.0494318	0.0255899	3.41933	N/D	N/D
Q9Y4B6	DCAF1_HUMAN	DCAF1	-0.0633445	0.489734	0.0429571	3.6521	N/D	N/D
P08579	RU2B_HUMAN	SNRPB2	0.110972	0.96187	-0.0799554	N/D	N/D	N/D
O75607	NPM3_HUMAN	NPM3	-0.151924	1.14168	0.0999504	4.04552	N/D	N/D
Q9NY61	AATF_HUMAN	AATF	-0.174049	1.66986	0.113648	4.10796	N/D	N/D
Q9HD40	SPCS_HUMAN	SEPSECS	0.010051	0.0123205	-0.00699115	N/D	N/D	N/D
O75817	POP7_HUMAN	POP7	0.0297314	0.112436	-0.0208221	N/D	N/D	N/D
P08311	CATG_HUMAN	CTSG	-0.19443	0.731241	0.126082	4.15918	N/D	N/D
P52292	IMA1_HUMAN	KPNA2	-0.086827	1.37345	0.0584086	3.79261	N/D	N/D
O00567	NOP56_HUMAN	NOP56	-0.20709	6.17355	0.133717	4.18853	N/D	N/D
Q14119	VEZF1_HUMAN	VEZF1	-0.165243	0.924114	0.108222	4.08406	N/D	N/D
O14646	CHD1_HUMAN	CHD1	-0.198431	2.23199	0.128502	4.16865	N/D	N/D
O43390	HNRPR_HUMAN	HNRNPR	-0.195993	2.43663	0.127028	4.1629	N/D	N/D
Q9Y2Q9	RT28_HUMAN	MRPS28	0.02318	0.108186	-0.0161969	N/D	N/D	N/D
P58317	ZN121_HUMAN	ZNF121	-0.387473	2.42687	0.235532	4.48869	10.2708	N/D
Q9NV31	IMP3_HUMAN	IMP3	-0.203472	2.17047	0.131542	4.18032	N/D	N/D
Q13405	RM49_HUMAN	MRPL49	0.307246	1.88814	-0.237343	N/D	N/D	N/D
Q8IXW5	RPAP2_HUMAN	RPAP2	-0.239892	3.4682	0.153191	4.25745	N/D	N/D
Q9H1I8	ASCC2_HUMAN	ASCC2	-0.0118722	0.102769	0.00819543	2.91715	N/D	N/D
Q9NWT1	PK1IP_HUMAN	PAK1IP1	-0.219332	1.45572	0.141037	4.21536	N/D	N/D
Q96G21	IMP4_HUMAN	IMP4	-0.232475	0.779416	0.148827	4.24266	N/D	N/D
Q06609	RAD51_HUMAN	RAD51	0.215376	1.51919	-0.161007	N/D	N/D	N/D
Q14527	HLTF_HUMAN	HLTF	-0.0967277	1.20866	0.0648483	3.84102	N/D	N/D
Q6P1X5	TAF2_HUMAN	TAF2	-0.0093768	0.0402548	0.00647843	2.81429	N/D	N/D
Q96EL3	RM53_HUMAN	MRPL53	0.0368477	0.299014	-0.0258698	N/D	N/D	N/D
Q15050	RRS1_HUMAN	RRS1	-0.531085	1.26196	0.307966	4.64838	5.22026	N/D
Q7L2Z9	CENPQ_HUMAN	CENPQ	-0.0330522	0.107583	0.0226496	3.36501	N/D	N/D
Q9BRJ2	RM45_HUMAN	MRPL45	-0.00788267	0.0687609	0.00544895	2.73869	N/D	N/D
Q6P158	DHX57_HUMAN	DHX57	-0.179629	2.16982	0.11707	4.12252	N/D	N/D
P46100	ATRX_HUMAN	ATRX	-0.00938637	0.0386148	0.00648501	2.81474	N/D	N/D
P35268	RL22_HUMAN	RPL22	-0.200405	0.346262	0.129694	4.17325	N/D	N/D
Q8N4T4	ARG39_HUMAN	ARHGEF39	-0.685068	3.1159	0.378023	4.78374	3.74458	N/D
Q53HL2	BOREA_HUMAN	CDCA8	-0.0631258	0.180119	0.042812	3.65057	N/D	N/D
P05386	RLA1_HUMAN	RPLP1	-0.362168	3.43427	0.222006	4.45539	12.9052	N/D
Q6PCB5	RSBNL_HUMAN	RSBN1L	-0.18392	2.87198	0.119692	4.13343	N/D	N/D
P62805	H4_HUMAN	H4C1	0.0322983	0.289328	-0.02264	N/D	N/D	N/D
Q9NZI8	IF2B1_HUMAN	IGF2BP1	-0.192995	2.00217	0.125212	4.15574	N/D	N/D
Q9BYC8	RM32_HUMAN	MRPL32	-0.249083	1.06893	0.158569	4.2752	N/D	N/D
Q86YP4	P66A_HUMAN	GATAD2A	0.111376	1.57801	-0.080258	N/D	N/D	N/D
Q5T655	CFA58_HUMAN	CFAP58	-0.133757	0.812852	0.088545	3.98743	N/D	N/D
Q9BYG3	MK67I_HUMAN	NIFK	-0.109678	0.969536	0.0732053	3.89756	N/D	N/D
Q8N9T8	KRI1_HUMAN	KRI1	-0.180191	1.10123	0.117414	4.12396	N/D	N/D
Q9Y2C4	EXOG_HUMAN	EXOG	-0.0493173	0.235345	0.0336065	3.54127	N/D	N/D
Q9NW13	RBM28_HUMAN	RBM28	-0.465416	5.36074	0.275738	4.5806	6.57938	N/D
Q92665	RT31_HUMAN	MRPS31	-0.0786923	0.499999	0.0530844	3.74866	N/D	N/D
O00505	IMA4_HUMAN	KPNA3	0.0750217	1.17822	-0.0533769	N/D	N/D	N/D
Q9NZB2	F120A_HUMAN	FAM120A	-0.233157	6.07082	0.149229	4.24404	N/D	N/D
Q96SI9	STRBP_HUMAN	STRBP	-0.305383	6.13175	0.190773	4.37245	35.3332	N/D
Q9NXF1	TEX10_HUMAN	TEX10	-0.0814513	0.591424	0.0548936	3.76404	N/D	N/D
Q14978	NOLC1_HUMAN	NOLC1	-0.0610675	0.639887	0.0414454	3.63586	N/D	N/D
Q9NUL3	STAU2_HUMAN	STAU2	-0.0749196	0.793209	0.0506049	3.72675	N/D	N/D
Q9HCE1	MOV10_HUMAN	MOV10	-0.0340063	0.326634	0.0232958	3.37751	N/D	N/D
Q06787	FMR1_HUMAN	FMR1	-0.224166	3.18346	0.14391	4.22557	N/D	N/D
Q13105	ZBT17_HUMAN	ZBTB17	-0.378896	1.65903	0.230974	4.47762	11.0186	N/D
Q9UBB5	MBD2_HUMAN	MBD2	0.258265	3.02341	-0.19604	N/D	N/D	N/D
Q9ULG1	INO80_HUMAN	INO80	-0.165405	1.01156	0.108322	4.08451	N/D	N/D
O95475	SIX6_HUMAN	SIX6	0.0628545	0.274409	-0.0445304	N/D	N/D	N/D
Q9NZM5	NOP53_HUMAN	NOP53	-0.336127	2.94306	0.207835	4.4189	17.9315	N/D
Q9NP64	NO40_HUMAN	ZCCHC17	-0.343577	1.03013	0.211915	4.42959	16.098	N/D
Q9UKD2	MRT4_HUMAN	MRTO4	-0.238034	0.98807	0.1521	4.25378	N/D	N/D
P16989	YBOX3_HUMAN	YBX3	0.182912	2.18267	-0.135173	N/D	N/D	N/D
O00566	MPP10_HUMAN	MPHOSPH10	-0.182517	1.17758	0.118835	4.12989	N/D	N/D
P06748	NPM_HUMAN	NPM1	-0.0685103	0.291432	0.0463778	3.68693	N/D	N/D
Q9BZE1	RM37_HUMAN	MRPL37	0.0976473	1.46192	-0.0700271	N/D	N/D	N/D
P12956	XRCC6_HUMAN	XRCC6	-0.0180713	0.297769	0.012448	3.10054	N/D	N/D
Q9NUL7	DDX28_HUMAN	DDX28	-0.353065	0.973475	0.217081	4.4429	14.2761	N/D
P49406	RM19_HUMAN	MRPL19	0.2184	2.25228	-0.163443	N/D	N/D	N/D
Q96KR1	ZFR_HUMAN	ZFR	-0.290714	7.33399	0.182502	4.34878	69.264	N/D
Q7Z7H8	RM10_HUMAN	MRPL10	-0.0504542	0.478841	0.0343677	3.55134	N/D	N/D
P82930	RT34_HUMAN	MRPS34	-0.00887117	0.0494109	0.00613016	2.79014	N/D	N/D
Q9NX20	RM16_HUMAN	MRPL16	-0.143099	0.894591	0.0944282	4.01818	N/D	N/D
P46087	NOP2_HUMAN	NOP2	-0.315208	4.33833	0.196265	4.38773	26.8048	N/D
Q9NVS2	RT18A_HUMAN	MRPS18A	-0.0423594	0.173098	0.0289344	3.47417	N/D	N/D
Q9Y2X9	ZN281_HUMAN	ZNF281	-0.00615663	0.0181577	0.00425836	2.6311	N/D	N/D
Q8IY81	SPB1_HUMAN	FTSJ3	-0.276953	3.55948	0.174668	4.32558	1050.97	N/D
Q9BQG0	MBB1A_HUMAN	MYBBP1A	-0.321319	11.2672	0.199662	4.39702	23.366	N/D
Q9BRT6	LLPH_HUMAN	LLPH	-0.548042	2.11038	0.316052	4.66474	4.9759	N/D
Q8NCA5	FA98A_HUMAN	FAM98A	-0.0534789	0.338911	0.0363901	3.57708	N/D	N/D
Q99676	ZN184_HUMAN	ZNF184	-0.20271	1.18315	0.131083	4.17857	N/D	N/D
Q92552	RT27_HUMAN	MRPS27	-0.199624	2.00544	0.129223	4.17143	N/D	N/D
Q6IN84	MRM1_HUMAN	MRM1	-0.28089	3.77027	0.176917	4.33233	205.808	N/D
Q9Y3D9	RT23_HUMAN	MRPS23	-0.230765	1.93472	0.147817	4.23919	N/D	N/D
Q9UNX3	RL26L_HUMAN	RPL26L1	-0.841237	3.04033	0.441835	4.8985	3.06917	N/D
Q13243	SRSF5_HUMAN	SRSF5	-0.216822	0.943674	0.139541	4.20997	N/D	N/D
Q8TDD1	DDX54_HUMAN	DDX54	-0.27052	4.68501	0.17098	4.31438	N/D	N/D
P13010	XRCC5_HUMAN	XRCC5	-0.062628	2.47432	0.0424817	3.64705	N/D	N/D
Q9BVP2	GNL3_HUMAN	GNL3	-0.33114	7.30148	0.205092	4.41163	19.4356	N/D
Q8NCD3	HJURP_HUMAN	HJURP	-0.233298	1.20033	0.149312	4.24433	N/D	N/D
P78345	RPP38_HUMAN	RPP38	-0.215084	1.40832	0.138504	4.20621	N/D	N/D
Q96EB6	SIR1_HUMAN	SIRT1	-0.0345843	0.234411	0.023687	3.38492	N/D	N/D
Q7L2E3	DHX30_HUMAN	DHX30	-0.275976	9.50297	0.174109	4.3239	N/D	N/D
Q7Z2T5	TRM1L_HUMAN	TRMT1L	-0.349004	11.6382	0.214874	4.43724	14.998	N/D
Q9H9Y2	RPF1_HUMAN	RPF1	-0.290715	2.26498	0.182503	4.34878	69.2597	N/D
Q13823	NOG2_HUMAN	GNL2	-0.186452	1.34738	0.121236	4.13976	N/D	N/D
Q9BQC6	RT63_HUMAN	MRPL57	0.089388	0.534136	-0.0639188	N/D	N/D	N/D
O95071	UBR5_HUMAN	UBR5	-0.067272	1.52715	0.0455589	3.67882	N/D	N/D
Q9HB58	SP110_HUMAN	SP110	-0.311332	2.55418	0.194102	4.38175	29.6032	N/D
O75569	PRKRA_HUMAN	PRKRA	-0.21938	8.03044	0.141066	4.21546	N/D	N/D
O15226	NKRF_HUMAN	NKRF	-0.2744	5.82834	0.173206	4.32117	N/D	N/D
O43159	RRP8_HUMAN	RRP8	-0.204666	4.10653	0.13226	4.18304	N/D	N/D
Q12899	TRI26_HUMAN	TRIM26	-0.198846	1.30368	0.128753	4.16962	N/D	N/D
Q71UM5	RS27L_HUMAN	RPS27L	-0.264845	2.24327	0.167712	4.30429	N/D	N/D
Q15020	SART3_HUMAN	SART3	-0.12295	3.17382	0.081692	3.94919	N/D	N/D
O95625	ZBT11_HUMAN	ZBTB11	-0.247663	2.83462	0.15774	4.2725	N/D	N/D
Q14692	BMS1_HUMAN	BMS1	-0.358356	5.89818	0.219947	4.45019	13.4424	N/D
Q13428	TCOF_HUMAN	TCOF1	0.143675	2.84478	-0.104715	N/D	N/D	N/D
O95707	RPP29_HUMAN	POP4	-0.0724921	1.03463	0.0490062	3.71207	N/D	N/D
O95793	STAU1_HUMAN	STAU1	-0.157423	1.59046	0.103375	4.0618	N/D	N/D
P22087	FBRL_HUMAN	FBL	-0.408249	6.29952	0.246462	4.51465	8.86151	N/D
O43818	U3IP2_HUMAN	RRP9	0.0598808	0.176338	-0.0423796	N/D	N/D	N/D
Q9BU76	MMTA2_HUMAN	MMTAG2	-0.0749091	0.756039	0.0505981	3.72668	N/D	N/D
Q9H6R4	NOL6_HUMAN	NOL6	-0.336806	5.05128	0.208208	4.41988	17.7458	N/D
Q96EY7	PTCD3_HUMAN	PTCD3	-0.256813	4.82271	0.163065	4.28967	N/D	N/D
Q9H7E9	CH033_HUMAN	C8orf33	0.0124945	0.0527296	-0.00869812	N/D	N/D	N/D
Q96GC5	RM48_HUMAN	MRPL48	-0.0569748	0.39511	0.0387223	3.60511	N/D	N/D
Q9BYN8	RT26_HUMAN	MRPS26	-0.12452	0.55793	0.0826906	3.95494	N/D	N/D
Q9NY93	DDX56_HUMAN	DDX56	-0.430522	6.87112	0.258007	4.54123	7.77156	N/D
Q5VWG9	TAF3_HUMAN	TAF3	-0.216846	0.274021	0.139556	4.21002	N/D	N/D
Q5TEC6	H37_HUMAN	H3-7	0.0592567	1.57537	-0.0419288	N/D	N/D	N/D
P42677	RS27_HUMAN	RPS27	-0.372233	3.9618	0.227414	4.46887	11.6914	N/D
Q9Y399	RT02_HUMAN	MRPS2	-0.141349	3.1826	0.0933288	4.01257	N/D	N/D
Q9BSC4	NOL10_HUMAN	NOL10	-0.415036	6.94056	0.249999	4.52288	8.49238	N/D
Q9UNQ2	DIM1_HUMAN	DIMT1	-0.207154	3.19305	0.133756	4.18867	N/D	N/D
O60783	RT14_HUMAN	MRPS14	-0.026127	0.100197	0.0179468	3.26185	N/D	N/D
E9PRG8	CK098_HUMAN	C11orf98	-0.338544	2.35874	0.209161	4.42239	17.2887	N/D
Q5VWQ0	RSBN1_HUMAN	RSBN1	-0.266808	4.30032	0.168844	4.3078	N/D	N/D
P82673	RT35_HUMAN	MRPS35	-0.346645	4.17732	0.213589	4.43393	15.4552	N/D
Q9BQ75	CMS1_HUMAN	CMSS1	-0.380634	10.3789	0.2319	4.47988	10.8572	N/D
P51398	RT29_HUMAN	DAP3	-0.321999	7.41966	0.20004	4.39805	23.0394	N/D
P63244	RACK1_HUMAN	RACK1	-0.135225	0.458159	0.0894722	3.99239	N/D	N/D
Q2NL82	TSR1_HUMAN	TSR1	-0.297736	10.2466	0.186472	4.36024	47.3066	N/D
Q9P0M9	RM27_HUMAN	MRPL27	-0.218209	2.69429	0.140368	4.21296	N/D	N/D
Q9UL42	PNMA2_HUMAN	PNMA2	-0.175914	0.340733	0.114794	4.11287	N/D	N/D
P17026	ZNF22_HUMAN	ZNF22	-0.265151	0.86435	0.167889	4.30484	N/D	N/D
Q16378	PROL4_HUMAN	PRR4	0.476156	2.0538	-0.391033	N/D	N/D	N/D
Q8NHQ9	DDX55_HUMAN	DDX55	-0.415557	4.49148	0.25027	4.5235	8.46555	N/D
Q9BYD1	RM13_HUMAN	MRPL13	-0.0573719	0.295946	0.0389868	3.60819	N/D	N/D
Q9H6F5	CCD86_HUMAN	CCDC86	-0.148702	0.790125	0.0979384	4.03572	N/D	N/D
P82664	RT10_HUMAN	MRPS10	-0.080782	0.717932	0.054455	3.76036	N/D	N/D
Q9NQ50	RM40_HUMAN	MRPL40	0.267138	0.768546	-0.203419	N/D	N/D	N/D
Q9Y3D5	RT18C_HUMAN	MRPS18C	-0.0885831	0.140262	0.0595541	3.80158	N/D	N/D
Q96GA3	LTV1_HUMAN	LTV1	-0.160211	2.73039	0.105106	4.06986	N/D	N/D
Q56P03	EAPP_HUMAN	EAPP	-0.0436152	0.235641	0.0297793	3.48704	N/D	N/D
Q01105	SET_HUMAN	SET	-0.176694	0.704128	0.115272	4.11491	N/D	N/D
Q4G0J3	LARP7_HUMAN	LARP7	-0.151316	3.26035	0.0995713	4.04368	N/D	N/D
Q6ZN55	ZN574_HUMAN	ZNF574	-0.16773	0.894824	0.109758	4.09093	N/D	N/D
Q15572	TAF1C_HUMAN	TAF1C	-0.50205	3.55112	0.293897	4.61933	5.72381	N/D
Q9Y2R5	RT17_HUMAN	MRPS17	-0.155282	0.29998	0.102043	4.05553	N/D	N/D
P26232	CTNA2_HUMAN	CTNNA2	0.863104	0.910738	-0.818947	N/D	N/D	N/D
P79522	PRR3_HUMAN	PRR3	-0.259702	0.85769	0.16474	4.29498	N/D	N/D
P83731	RL24_HUMAN	RPL24	-0.441822	3.41445	0.263796	4.55427	7.33056	N/D
Q8WTT2	NOC3L_HUMAN	NOC3L	-0.187681	3.03668	0.121984	4.1428	N/D	N/D
Q9NP92	RT30_HUMAN	MRPS30	-0.104782	0.99878	0.0700547	3.87698	N/D	N/D
P22090	RS4Y1_HUMAN	RPS4Y1	-0.0782774	0.271449	0.052812	3.7463	N/D	N/D
Q5JTH9	RRP12_HUMAN	RRP12	-0.315138	8.26474	0.196226	4.38762	26.8508	N/D
Q6PKG0	LARP1_HUMAN	LARP1	-0.190452	3.60116	0.123669	4.14959	N/D	N/D
Q7Z7F7	RM55_HUMAN	MRPL55	0.284708	1.77101	-0.218163	N/D	N/D	N/D
Q9Y291	RT33_HUMAN	MRPS33	-0.184529	1.36584	0.120064	4.13496	N/D	N/D
P05388	RLA0_HUMAN	RPLP0	0.162658	0.228097	-0.119348	N/D	N/D	N/D
O75367	H2AY_HUMAN	MACROH2A1	-0.299016	4.71043	0.187193	4.3623	44.7483	N/D
Q9Y3D3	RT16_HUMAN	MRPS16	-0.0995744	0.75226	0.0666917	3.85405	N/D	N/D
P62263	RS14_HUMAN	RPS14	0.139193	1.43199	-0.101289	N/D	N/D	N/D
Q8N5N7	RM50_HUMAN	MRPL50	0.236474	1.32152	-0.17811	N/D	N/D	N/D
Q9Y3A4	RRP7A_HUMAN	RRP7A	-0.255844	3.08521	0.162503	4.28788	N/D	N/D
Q9Y3B7	RM11_HUMAN	MRPL11	0.0907786	0.71939	-0.0649448	N/D	N/D	N/D
Q8TCC3	RM30_HUMAN	MRPL30	0.0009321	0.0018979	-0.000646291	N/D	N/D	N/D
Q9P015	RM15_HUMAN	MRPL15	-0.0453836	0.57001	0.0309679	3.50457	N/D	N/D
Q9BYC9	RM20_HUMAN	MRPL20	-0.101949	1.05008	0.0682269	3.86465	N/D	N/D
P82663	RT25_HUMAN	MRPS25	-0.0238747	0.204614	0.0164125	3.22236	N/D	N/D
P16403	H12_HUMAN	H1-2	-0.11326	0.281867	0.0755031	3.91206	N/D	N/D
Q96GQ7	DDX27_HUMAN	DDX27	-0.444535	4.7761	0.265179	4.55736	7.2335	N/D
P16401	H15_HUMAN	H1-5	-0.209402	1.66854	0.135105	4.19371	N/D	N/D
P27635	RL10_HUMAN	RPL10	-0.417695	3.75816	0.25138	4.52607	8.35741	N/D
Q9UHB9	SRP68_HUMAN	SRP68	0.0898837	1.61157	-0.0642844	N/D	N/D	N/D
Q9Y2R9	RT07_HUMAN	MRPS7	-0.205812	2.24477	0.13295	4.18564	N/D	N/D
P67809	YBOX1_HUMAN	YBX1	-0.073985	0.763296	0.0499897	3.72115	N/D	N/D
Q9NR30	DDX21_HUMAN	DDX21	-0.337973	8.96731	0.208848	4.42157	17.4361	N/D
P62081	RS7_HUMAN	RPS7	0.243536	2.17666	-0.183891	N/D	N/D	N/D
Q8NDW8	TT21A_HUMAN	TTC21A	0.221435	1.91573	-0.165892	N/D	N/D	N/D
P49788	TIG1_HUMAN	RARRES1	0.103256	0.0568856	-0.0741949	N/D	N/D	N/D
Q9BQ39	DDX50_HUMAN	DDX50	-0.236621	2.04943	0.151269	4.25098	N/D	N/D
Q99575	POP1_HUMAN	POP1	-0.151997	2.17779	0.0999962	4.04574	N/D	N/D
P19338	NUCL_HUMAN	NCL	-0.30355	1.88484	0.189744	4.36955	37.5972	N/D
Q9H6W3	RIOX1_HUMAN	RIOX1	-0.195902	3.33514	0.126973	4.16268	N/D	N/D
P62750	RL23A_HUMAN	RPL23A	-0.136029	0.50788	0.0899793	3.99509	N/D	N/D
Q9H7B2	RPF2_HUMAN	RPF2	-0.152904	2.18404	0.100562	4.04846	N/D	N/D
P82921	RT21_HUMAN	MRPS21	-0.109961	0.587901	0.0733866	3.89872	N/D	N/D
Q9HD33	RM47_HUMAN	MRPL47	0.0475387	0.312832	-0.0335002	N/D	N/D	N/D
Q8TF68	ZN384_HUMAN	ZNF384	-0.184031	2.19249	0.11976	4.13371	N/D	N/D
Q99848	EBP2_HUMAN	EBNA1BP2	-0.399694	4.09836	0.241981	4.5041	9.38448	N/D
Q8NHU3	SMS2_HUMAN	SGMS2	0.0468371	0.042002	-0.0329977	N/D	N/D	N/D
O76094	SRP72_HUMAN	SRP72	-0.167963	5.56371	0.109902	4.09157	N/D	N/D
P62273	RS29_HUMAN	RPS29	-0.410594	3.14555	0.247686	4.5175	8.72978	N/D
Q96DV4	RM38_HUMAN	MRPL38	-0.0832577	0.940694	0.0560762	3.77384	N/D	N/D
P62857	RS28_HUMAN	RPS28	0.271326	1.02952	-0.206916	N/D	N/D	N/D
Q13601	KRR1_HUMAN	KRR1	-0.0677079	0.474711	0.0458473	3.6817	N/D	N/D
P62913	RL11_HUMAN	RPL11	-0.405774	3.48012	0.245169	4.51161	9.00572	N/D
P46776	RL27A_HUMAN	RPL27A	-0.136481	0.345326	0.0902643	3.9966	N/D	N/D
P63220	RS21_HUMAN	RPS21	0.0622247	0.399968	-0.0440745	N/D	N/D	N/D
P08865	RSSA_HUMAN	RPSA	-0.21709	2.53421	0.139701	4.21055	N/D	N/D
P25398	RS12_HUMAN	RPS12	-0.062501	0.246292	0.0423974	3.64615	N/D	N/D
Q96EL2	RT24_HUMAN	MRPS24	-0.448465	5.12896	0.267178	4.5618	7.09828	N/D
Q96A35	RM24_HUMAN	MRPL24	0.0729541	1.23903	-0.0518683	N/D	N/D	N/D
P15880	RS2_HUMAN	RPS2	-0.143178	1.78311	0.0944775	4.01843	N/D	N/D
O75394	RM33_HUMAN	MRPL33	-0.0996743	0.880088	0.0667563	3.8545	N/D	N/D
P32969	RL9_HUMAN	RPL9	-0.257013	2.7448	0.163181	4.29004	N/D	N/D
Q9BYD2	RM09_HUMAN	MRPL9	-0.105223	1.2935	0.0703386	3.87887	N/D	N/D
Q13330	MTA1_HUMAN	MTA1	-0.0096004	0.0805079	0.0066324	2.82456	N/D	N/D
Q6DKI1	RL7L_HUMAN	RPL7L1	-0.350794	5.86471	0.215848	4.43975	14.6701	N/D
P46783	RS10_HUMAN	RPS10	-0.0243103	0.230312	0.0167095	3.23028	N/D	N/D
Q9NX58	LYAR_HUMAN	LYAR	-0.410443	7.81312	0.247608	4.51732	8.73811	N/D
Q7Z2W9	RM21_HUMAN	MRPL21	0.0709683	0.335243	-0.0504215	N/D	N/D	N/D
P09132	SRP19_HUMAN	SRP19	0.0658452	0.567957	-0.046698	N/D	N/D	N/D
P09001	RM03_HUMAN	MRPL3	-0.278134	2.15867	0.175343	4.32761	469.984	N/D
O94776	MTA2_HUMAN	MTA2	-0.112003	4.06481	0.0746975	3.90702	N/D	N/D
P46782	RS5_HUMAN	RPS5	-0.218278	1.6909	0.140409	4.2131	N/D	N/D
Q9BYD3	RM04_HUMAN	MRPL4	0.0867665	0.910308	-0.0619873	N/D	N/D	N/D
P47914	RL29_HUMAN	RPL29	0.0617987	0.124429	-0.0437663	N/D	N/D	N/D
P62266	RS23_HUMAN	RPS23	-0.0686837	0.537807	0.0464924	3.68806	N/D	N/D
P18621	RL17_HUMAN	RPL17	-0.461739	3.6655	0.273889	4.57657	6.68391	N/D
P62269	RS18_HUMAN	RPS18	0.302069	1.96504	-0.232912	N/D	N/D	N/D
P08708	RS17_HUMAN	RPS17	-0.072315	0.251099	0.0488894	3.71098	N/D	N/D
P62851	RS25_HUMAN	RPS25	0.117777	0.539065	-0.0850614	N/D	N/D	N/D
P60866	RS20_HUMAN	RPS20	-0.222599	5.4766	0.14298	4.22228	N/D	N/D
P23396	RS3_HUMAN	RPS3	-0.0539883	0.240161	0.0367303	3.58128	N/D	N/D
Q8N983	RM43_HUMAN	MRPL43	-0.109327	0.788477	0.0729795	3.89611	N/D	N/D
P62244	RS15A_HUMAN	RPS15A	-0.197291	4.77433	0.127813	4.16597	N/D	N/D
Q8N137	CNTRB_HUMAN	CNTROB	0.0208012	0.0707075	-0.0145228	N/D	N/D	N/D
P61254	RL26_HUMAN	RPL26	-0.105284	0.504672	0.0703783	3.87913	N/D	N/D
Q9Y3U8	RL36_HUMAN	RPL36	-0.012782	0.0227998	0.00882067	2.94935	N/D	N/D
Q92522	H1X_HUMAN	H1-10	-0.254861	1.24135	0.161932	4.28605	N/D	N/D
P26373	RL13_HUMAN	RPL13	-0.330748	2.97333	0.204876	4.41106	19.5656	N/D
Q07021	C1QBP_HUMAN	C1QBP	-0.110132	0.412509	0.0734967	3.89942	N/D	N/D
Q02543	RL18A_HUMAN	RPL18A	-0.435428	3.45424	0.260526	4.54693	7.57241	N/D
Q96T59	CDRTF_HUMAN	CDRT15	-0.220777	4.95316	0.141897	4.21843	N/D	N/D
P82675	RT05_HUMAN	MRPS5	-0.21303	6.12406	0.137276	4.20172	N/D	N/D
P46777	RL5_HUMAN	RPL5	-0.456451	4.91051	0.271223	4.57073	6.84167	N/D
P62249	RS16_HUMAN	RPS16	-0.0487813	0.283315	0.0332474	3.53644	N/D	N/D
P62899	RL31_HUMAN	RPL31	-0.107632	0.831404	0.0718896	3.88907	N/D	N/D
P62917	RL8_HUMAN	RPL8	-0.406267	5.81801	0.245427	4.51222	8.97654	N/D
Q9Y676	RT18B_HUMAN	MRPS18B	-0.201142	6.90117	0.130138	4.17495	N/D	N/D
P62847	RS24_HUMAN	RPS24	-0.070711	0.483288	0.0478314	3.701	N/D	N/D
P40429	RL13A_HUMAN	RPL13A	-0.345666	2.44899	0.213055	4.43255	15.6543	N/D
P62910	RL32_HUMAN	RPL32	-0.459576	5.58179	0.2728	4.57419	6.74733	N/D
Q9BRJ6	CG050_HUMAN	C7orf50	-0.373119	5.68378	0.227889	4.47004	11.5966	N/D
P62280	RS11_HUMAN	RPS11	-0.20661	2.84298	0.133429	4.18745	N/D	N/D
P30050	RL12_HUMAN	RPL12	-0.504339	4.0292	0.295017	4.62167	5.67945	N/D
P62841	RS15_HUMAN	RPS15	-0.0772657	0.262264	0.0521476	3.74049	N/D	N/D
P62701	RS4X_HUMAN	RPS4X	-0.133561	0.433219	0.0884214	3.98676	N/D	N/D
P62979	RS27A_HUMAN	RPS27A	-0.349562	1.563	0.215178	4.43803	14.8939	N/D
P62861	RS30_HUMAN	FAU	0.192241	1.78526	-0.142537	N/D	N/D	N/D
P46781	RS9_HUMAN	RPS9	-0.157181	4.73272	0.103224	4.0611	N/D	N/D
P61247	RS3A_HUMAN	RPS3A	-0.178606	3.03099	0.116443	4.11988	N/D	N/D
P46779	RL28_HUMAN	RPL28	-0.339046	1.93483	0.209436	4.42311	17.1615	N/D
P62277	RS13_HUMAN	RPS13	-0.110347	3.21448	0.0736346	3.9003	N/D	N/D
P62241	RS8_HUMAN	RPS8	-0.373462	4.41653	0.228072	4.47049	11.5604	N/D
P84098	RL19_HUMAN	RPL19	-0.40262	4.829	0.243517	4.50773	9.19767	N/D
P39023	RL3_HUMAN	RPL3	-0.449539	4.30113	0.267723	4.56301	7.06239	N/D
Q8TDN6	BRX1_HUMAN	BRIX1	-0.342955	5.15465	0.211575	4.42871	16.2353	N/D
P62424	RL7A_HUMAN	RPL7A	-0.373358	5.64054	0.228016	4.47036	11.5714	N/D
P18077	RL35A_HUMAN	RPL35A	-0.301223	1.74469	0.188436	4.36584	40.9464	N/D
P39019	RS19_HUMAN	RPS19	0.0165233	0.0516372	-0.0115189	N/D	N/D	N/D
P46778	RL21_HUMAN	RPL21	-0.361678	4.41936	0.221741	4.45472	12.9716	N/D
P62753	RS6_HUMAN	RPS6	0.00266233	0.0133083	-0.00184709	N/D	N/D	N/D
Q9Y2S7	PDIP2_HUMAN	POLDIP2	-0.00848293	0.0709886	0.00586267	2.77065	N/D	N/D
P38646	GRP75_HUMAN	HSPA9	0.0495927	0.619958	-0.0349727	N/D	N/D	N/D
P11021	BIP_HUMAN	HSPA5	0.059231	0.678941	-0.0419102	N/D	N/D	N/D
Q9Y265	RUVB1_HUMAN	RUVBL1	0.013388	0.129459	-0.00932305	N/D	N/D	N/D
Q53H12	AGK_HUMAN	AGK	-0.0497533	0.794838	0.0338985	3.54516	N/D	N/D
Q14517	FAT1_HUMAN	FAT1	0.044372	0.411863	-0.0312342	N/D	N/D	N/D
Q9HD26	GOPC_HUMAN	GOPC	-0.0632402	1.08107	0.0428879	3.65137	N/D	N/D
Q8N9N5	BANP_HUMAN	BANP	-0.135142	0.556354	0.0894198	3.99212	N/D	N/D
Q8N3Y3	LARG2_HUMAN	LARGE2	-0.157022	0.153128	0.103126	4.06064	N/D	N/D
Q04917	1433F_HUMAN	YWHAH	0.0461067	0.552575	-0.0324749	N/D	N/D	N/D
P61981	1433G_HUMAN	YWHAG	0.16199	2.97547	-0.118829	N/D	N/D	N/D
P62258	1433E_HUMAN	YWHAE	0.13431	3.17312	-0.0975675	N/D	N/D	N/D
P63104	1433Z_HUMAN	YWHAZ	0.0464777	0.699932	-0.0327404	N/D	N/D	N/D
P31946	1433B_HUMAN	YWHAB	0.173048	2.41042	-0.127438	N/D	N/D	N/D
P27348	1433T_HUMAN	YWHAQ	0.0200837	0.168056	-0.0140183	N/D	N/D	N/D
P17707	DCAM_HUMAN	AMD1	0.344766	0.328334	-0.269945	N/D	N/D	N/D
Q8TF65	GIPC2_HUMAN	GIPC2	1.16236	0.701262	-1.23823	N/D	N/D	N/D
Q8NFZ0	FBH1_HUMAN	FBH1	-0.317492	0.777054	0.197536	4.39122	25.4012	N/D
A1L188	NDUF8_HUMAN	NDUFAF8	0.416383	0.378807	-0.334577	N/D	N/D	N/D
Q02252	MMSA_HUMAN	ALDH6A1	-0.0638283	0.49972	0.043278	3.65548	N/D	N/D
Q8N5B7	CERS5_HUMAN	CERS5	0.117844	0.326607	-0.0851123	N/D	N/D	N/D
Q8TBE7	S35G2_HUMAN	SLC35G2	-0.152543	1.03813	0.100337	4.04738	N/D	N/D
Q13469	NFAC2_HUMAN	NFATC2	0.19795	0.993401	-0.147068	N/D	N/D	N/D
Q8WTS6	SETD7_HUMAN	SETD7	0.0147593	0.066184	-0.0102829	N/D	N/D	N/D
Q9BXM9	FSD1L_HUMAN	FSD1L	0.0409221	0.151155	-0.0287711	N/D	N/D	N/D
O75223	GGCT_HUMAN	GGCT	0.200806	0.856194	-0.14934	N/D	N/D	N/D
Q9H019	MFR1L_HUMAN	MTFR1L	-0.469566	1.18277	0.277818	4.58511	6.4662	N/D
P45983	MK08_HUMAN	MAPK8	0.0241894	0.0843727	-0.0169081	N/D	N/D	N/D
Q9H936	GHC1_HUMAN	SLC25A22	0.114633	0.447691	-0.0826995	N/D	N/D	N/D
P09669	COX6C_HUMAN	COX6C	0.299202	1.72526	-0.230463	N/D	N/D	N/D
Q8N6Q8	MET25_HUMAN	METTL25	0.234033	1.03025	-0.176118	N/D	N/D	N/D
Q9HD15	SRA1_HUMAN	SRA1	0.310327	2.71014	-0.239988	N/D	N/D	N/D
O75570	RF1M_HUMAN	MTRF1	0.37291	0.69353	-0.294963	N/D	N/D	N/D
Q8N9A8	NEPR1_HUMAN	CNEP1R1	0.214332	1.39272	-0.160167	N/D	N/D	N/D
O60669	MOT2_HUMAN	SLC16A7	-0.0332417	0.118686	0.0227779	3.36752	N/D	N/D
P60983	GMFB_HUMAN	GMFB	0.628079	2.30865	-0.545505	N/D	N/D	N/D
P60033	CD81_HUMAN	CD81	0.227375	1.37669	-0.170703	N/D	N/D	N/D
Q9NXF7	DCA16_HUMAN	DCAF16	0.218002	1.83547	-0.163122	N/D	N/D	N/D
Q9H0R1	AP5M1_HUMAN	AP5M1	0.287672	2.4338	-0.220669	N/D	N/D	N/D
Q9NYH9	UTP6_HUMAN	UTP6	0.401744	3.00326	-0.321104	N/D	N/D	N/D
P62316	SMD2_HUMAN	SNRPD2	0.205562	0.999148	-0.153135	N/D	N/D	N/D
Q9Y5U9	IR3IP_HUMAN	IER3IP1	0.289535	0.488778	-0.222246	N/D	N/D	N/D
Q13795	ARFRP_HUMAN	ARFRP1	-0.0217731	0.0494056	0.0149787	3.18203	N/D	N/D
Q86V88	MGDP1_HUMAN	MDP1	0.139579	0.862706	-0.101583	N/D	N/D	N/D
Q14CZ7	FAKD3_HUMAN	FASTKD3	0.302717	1.1375	-0.233465	N/D	N/D	N/D
Q86UT6	NLRX1_HUMAN	NLRX1	0.0851497	0.259433	-0.0607978	N/D	N/D	N/D
O75896	TUSC2_HUMAN	TUSC2	0.334201	1.76037	-0.260679	N/D	N/D	N/D
Q9UKT4	FBX5_HUMAN	FBXO5	-0.283254	0.72572	0.178264	4.33633	139.155	N/D
P58004	SESN2_HUMAN	SESN2	0.206685	0.975426	-0.154034	N/D	N/D	N/D
Q8IUZ5	AT2L2_HUMAN	PHYKPL	0.250163	4.60205	-0.189341	N/D	N/D	N/D
Q15907	RB11B_HUMAN	RAB11B	0.168979	1.79148	-0.124262	N/D	N/D	N/D
P22415	USF1_HUMAN	USF1	0.40643	1.74997	-0.325402	N/D	N/D	N/D
P20336	RAB3A_HUMAN	RAB3A	0.635155	3.94694	-0.553105	N/D	N/D	N/D
Q15528	MED22_HUMAN	MED22	-0.0280905	0.129577	0.0192825	3.29362	N/D	N/D
Q86YV9	HPS6_HUMAN	HPS6	0.498708	1.34859	-0.412947	N/D	N/D	N/D
P15151	PVR_HUMAN	PVR	0.0909397	0.208204	-0.0650637	N/D	N/D	N/D
Q7Z7A1	CNTRL_HUMAN	CNTRL	0.09321	0.561357	-0.066741	N/D	N/D	N/D
Q96F24	NRBF2_HUMAN	NRBF2	0.452066	1.89342	-0.367998	N/D	N/D	N/D
Q9BQB6	VKOR1_HUMAN	VKORC1	0.603145	0.838438	-0.519025	N/D	N/D	N/D
Q2Y0W8	S4A8_HUMAN	SLC4A8	0.305959	0.932814	-0.23624	N/D	N/D	N/D
P62834	RAP1A_HUMAN	RAP1A	0.157272	0.244384	-0.115176	N/D	N/D	N/D
Q9UHA4	LTOR3_HUMAN	LAMTOR3	0.116036	0.374809	-0.0837528	N/D	N/D	N/D
P68366	TBA4A_HUMAN	TUBA4A	-0.0850223	0.367656	0.0572301	3.78322	N/D	N/D
P49006	MRP_HUMAN	MARCKSL1	0.328024	5.09813	-0.255293	N/D	N/D	N/D
P62310	LSM3_HUMAN	LSM3	0.223432	1.18466	-0.167508	N/D	N/D	N/D
Q99757	THIOM_HUMAN	TXN2	0.36755	1.01631	-0.29016	N/D	N/D	N/D
Q9BV68	RN126_HUMAN	RNF126	-0.0725639	0.112544	0.0490535	3.71251	N/D	N/D
A0JLT2	MED19_HUMAN	MED19	0.244777	0.99301	-0.184909	N/D	N/D	N/D
Q9H5V9	STEEP_HUMAN	STEEP1	0.108236	0.458498	-0.0779097	N/D	N/D	N/D
Q12770	SCAP_HUMAN	SCAP	0.20604	0.554425	-0.153517	N/D	N/D	N/D
Q9H330	TM245_HUMAN	TMEM245	0.224641	2.41706	-0.168487	N/D	N/D	N/D
Q86UD0	SAPC2_HUMAN	SAPCD2	0.0865781	0.199578	-0.0618486	N/D	N/D	N/D
P16220	CREB1_HUMAN	CREB1	0.467911	1.65796	-0.383105	N/D	N/D	N/D
Q96DA6	TIM14_HUMAN	DNAJC19	0.330509	1.3478	-0.257457	N/D	N/D	N/D
Q9UHA2	S18L2_HUMAN	SS18L2	0.458799	2.56461	-0.374397	N/D	N/D	N/D
P68371	TBB4B_HUMAN	TUBB4B	0.769113	2.02553	-0.704222	N/D	N/D	N/D
Q8N608	DPP10_HUMAN	DPP10	-0.0602087	0.0834064	0.0408746	3.62958	N/D	N/D
Q99569	PKP4_HUMAN	PKP4	0.440828	1.6895	-0.357383	N/D	N/D	N/D
Q96FJ2	DYL2_HUMAN	DYNLL2	0.91733	3.1021	-0.888616	N/D	N/D	N/D
P57721	PCBP3_HUMAN	PCBP3	0.254231	0.275448	-0.1927	N/D	N/D	N/D
P07902	GALT_HUMAN	GALT	0.400204	0.631694	-0.319694	N/D	N/D	N/D
P82914	RT15_HUMAN	MRPS15	-0.242737	0.400271	0.15486	4.26301	N/D	N/D
Q8N490	PNKD_HUMAN	PNKD	-0.794817	1.36716	0.423584	4.8662	3.22746	N/D
P60709	ACTB_HUMAN	ACTB	0.257006	1.36865	-0.194996	N/D	N/D	N/D
Q9H6L5	RETR1_HUMAN	RETREG1	0.132769	0.526037	-0.0963957	N/D	N/D	N/D
O94817	ATG12_HUMAN	ATG12	0.251036	1.09917	-0.190061	N/D	N/D	N/D
Q8IWB9	TEX2_HUMAN	TEX2	0.117998	0.686081	-0.0852279	N/D	N/D	N/D
Q5T440	CAF17_HUMAN	IBA57	0.226821	0.763657	-0.170254	N/D	N/D	N/D
Q8N4L2	PP4P2_HUMAN	PIP4P2	0.108895	0.115948	-0.0784016	N/D	N/D	N/D
P63165	SUMO1_HUMAN	SUMO1	0.270566	0.966738	-0.206281	N/D	N/D	N/D
Q8N465	D2HDH_HUMAN	D2HGDH	0.0928804	0.554587	-0.0664974	N/D	N/D	N/D
Q9NWX5	ASB6_HUMAN	ASB6	0.205555	1.36967	-0.15313	N/D	N/D	N/D
Q8NG11	TSN14_HUMAN	TSPAN14	0.259221	1.44841	-0.196833	N/D	N/D	N/D
P19793	RXRA_HUMAN	RXRA	0.0527853	0.0887113	-0.0372656	N/D	N/D	N/D
Q96FN9	DTD2_HUMAN	DTD2	0.134595	0.523797	-0.0977843	N/D	N/D	N/D
Q86U06	RBM23_HUMAN	RBM23	0.359819	0.96324	-0.283265	N/D	N/D	N/D
Q14242	SELPL_HUMAN	SELPLG	-0.208257	1.1006	0.134417	4.19115	N/D	N/D
Q8N5M9	JAGN1_HUMAN	JAGN1	-0.0499927	0.206922	0.0340588	3.54728	N/D	N/D
P61009	SPCS3_HUMAN	SPCS3	0.0199103	0.0615391	-0.0138965	N/D	N/D	N/D
P51793	CLCN4_HUMAN	CLCN4	0.220254	0.210677	-0.164939	N/D	N/D	N/D
O95749	GGPPS_HUMAN	GGPS1	0.42743	0.930625	-0.344836	N/D	N/D	N/D
Q3ZCW2	LEGL_HUMAN	LGALSL	0.0902151	0.663871	-0.0645289	N/D	N/D	N/D
P53671	LIMK2_HUMAN	LIMK2	0.211311	0.260956	-0.157739	N/D	N/D	N/D
Q15853	USF2_HUMAN	USF2	0.355673	1.31339	-0.279582	N/D	N/D	N/D
Q5TKA1	LIN9_HUMAN	LIN9	0.241988	0.228112	-0.182621	N/D	N/D	N/D
Q9UHR6	ZNHI2_HUMAN	ZNHIT2	0.255277	1.64408	-0.193565	N/D	N/D	N/D
B2RTY4	MYO9A_HUMAN	MYO9A	0.382029	1.84684	-0.303174	N/D	N/D	N/D
P13473	LAMP2_HUMAN	LAMP2	0.610217	1.61227	-0.526489	N/D	N/D	N/D
Q9NX00	TM160_HUMAN	TMEM160	-0.516754	0.51473	0.301058	4.63421	5.45361	N/D
Q8TBQ9	KISHA_HUMAN	TMEM167A	0.0741903	0.226443	-0.05277	N/D	N/D	N/D
Q86SQ7	SDCG8_HUMAN	SDCCAG8	0.0821809	0.302411	-0.0586172	N/D	N/D	N/D
Q8IV08	PLD3_HUMAN	PLD3	0.205064	0.385021	-0.152738	N/D	N/D	N/D
P03891	NU2M_HUMAN	MT-ND2	0.0647638	0.0976266	-0.0459137	N/D	N/D	N/D
Q9Y608	LRRF2_HUMAN	LRRFIP2	0.15584	0.774178	-0.11407	N/D	N/D	N/D
Q13191	CBLB_HUMAN	CBLB	-0.800213	0.683073	0.425735	4.87003	3.20762	N/D
Q8N0Y7	PGAM4_HUMAN	PGAM4	-0.303872	0.225546	0.189925	4.37006	37.1781	N/D
O95081	AGFG2_HUMAN	AGFG2	0.107018	0.209939	-0.0769998	N/D	N/D	N/D
O95059	RPP14_HUMAN	RPP14	0.222726	0.891539	-0.166936	N/D	N/D	N/D
O95562	SFT2B_HUMAN	SFT2D2	0.144722	1.99009	-0.105518	N/D	N/D	N/D
P15923	TFE2_HUMAN	TCF3	0.251721	4.29387	-0.190627	N/D	N/D	N/D
Q9BQE5	APOL2_HUMAN	APOL2	0.341646	7.61673	-0.267201	N/D	N/D	N/D
O00193	SMAP_HUMAN	SMAP	0.260478	1.60902	-0.197875	N/D	N/D	N/D
Q9Y2Y9	KLF13_HUMAN	KLF13	0.246958	2.15795	-0.186702	N/D	N/D	N/D
Q9NVE5	UBP40_HUMAN	USP40	-0.19029	1.09695	0.123571	4.1492	N/D	N/D
Q9H3H5	GPT_HUMAN	DPAGT1	0.274666	1.88219	-0.209714	N/D	N/D	N/D
P62136	PP1A_HUMAN	PPP1CA	-0.078604	0.233097	0.0530265	3.74815	N/D	N/D
Q5BKX5	CS054_HUMAN	C19orf54	0.224776	1.05207	-0.168596	N/D	N/D	N/D
Q7RTR2	NLRC3_HUMAN	NLRC3	0.270932	1.06597	-0.206587	N/D	N/D	N/D
O95208	EPN2_HUMAN	EPN2	0.0733997	0.309209	-0.0521932	N/D	N/D	N/D
Q5T5X7	BEND3_HUMAN	BEND3	0.186756	0.763916	-0.138202	N/D	N/D	N/D
Q5T3J3	LRIF1_HUMAN	LRIF1	-0.079209	0.229612	0.0534235	3.75158	N/D	N/D
Q5T7V8	GORAB_HUMAN	GORAB	0.235685	1.72032	-0.177466	N/D	N/D	N/D
Q96TC7	RMD3_HUMAN	RMDN3	0.300504	1.9212	-0.231574	N/D	N/D	N/D
Q9BRP8	PYM1_HUMAN	PYM1	0.376604	2.65512	-0.298282	N/D	N/D	N/D
Q9BRL6	SRSF8_HUMAN	SRSF8	0.695217	2.85441	-0.619128	N/D	N/D	N/D
Q16540	RM23_HUMAN	MRPL23	0.0569658	0.0839022	-0.0402756	N/D	N/D	N/D
Q9Y6X8	ZHX2_HUMAN	ZHX2	0.214405	1.03591	-0.160226	N/D	N/D	N/D
Q99613	EIF3C_HUMAN	EIF3C	0.573077	1.75253	-0.487694	N/D	N/D	N/D
P02795	MT2_HUMAN	MT2A	0.252688	0.542352	-0.191425	N/D	N/D	N/D
Q6ICB0	DESI1_HUMAN	DESI1	0.221265	0.379035	-0.165756	N/D	N/D	N/D
Q9BY67	CADM1_HUMAN	CADM1	-0.201728	0.409953	0.130492	4.17631	N/D	N/D
Q96A57	TM230_HUMAN	TMEM230	0.611038	1.40131	-0.527358	N/D	N/D	N/D
Q9Y5N5	N6MT1_HUMAN	N6AMT1	0.0881919	0.194347	-0.0630371	N/D	N/D	N/D
Q9BYX4	IFIH1_HUMAN	IFIH1	0.138333	0.754726	-0.100633	N/D	N/D	N/D
Q96CG3	TIFA_HUMAN	TIFA	0.493218	0.955351	-0.407581	N/D	N/D	N/D
P01112	RASH_HUMAN	HRAS	0.11546	0.557584	-0.0833203	N/D	N/D	N/D
O43516	WIPF1_HUMAN	WIPF1	0.259472	0.396938	-0.19704	N/D	N/D	N/D
Q9UMY1	NOL7_HUMAN	NOL7	0.870566	1.30147	-0.82838	N/D	N/D	N/D
Q9NR77	PXMP2_HUMAN	PXMP2	0.423973	0.974851	-0.341617	N/D	N/D	N/D
P29017	CD1C_HUMAN	CD1C	0.234967	0.441304	-0.17688	N/D	N/D	N/D
Q93063	EXT2_HUMAN	EXT2	-0.646971	2.04992	0.36138	4.75272	3.99563	N/D
Q9Y587	AP4S1_HUMAN	AP4S1	0.265971	0.997973	-0.202445	N/D	N/D	N/D
Q12815	TROAP_HUMAN	TROAP	0.094636	0.123311	-0.067796	N/D	N/D	N/D
O14957	QCR10_HUMAN	UQCR11	0.51706	0.766154	-0.431036	N/D	N/D	N/D
Q8IX07	FOG1_HUMAN	ZFPM1	-0.831918	3.04193	0.438218	4.89212	3.09883	N/D
Q9NXD2	MTMRA_HUMAN	MTMR10	-0.557351	0.298232	0.320451	4.67354	4.85428	N/D
Q92614	MY18A_HUMAN	MYO18A	-0.0773087	1.62234	0.0521758	3.74074	N/D	N/D
O43847	NRDC_HUMAN	NRDC	-0.117986	5.80052	0.0785267	3.93053	N/D	N/D
P14866	HNRPL_HUMAN	HNRNPL	-0.117096	2.82627	0.077958	3.92711	N/D	N/D
Q8IX01	SUGP2_HUMAN	SUGP2	0.00780567	0.0938942	-0.00542514	N/D	N/D	N/D
Q96ST2	IWS1_HUMAN	IWS1	0.00588367	0.0495059	-0.00408657	N/D	N/D	N/D
Q92769	HDAC2_HUMAN	HDAC2	-0.21038	7.48148	0.135691	4.19588	N/D	N/D
P17028	ZNF24_HUMAN	ZNF24	-0.327374	2.8399	0.203014	4.40608	20.7651	N/D
P54136	SYRC_HUMAN	RARS1	-0.088912	2.20925	0.0597684	3.80324	N/D	N/D
Q14137	BOP1_HUMAN	BOP1	-0.153324	1.85226	0.100824	4.04972	N/D	N/D
Q9Y5B0	CTDP1_HUMAN	CTDP1	-0.0450825	0.796353	0.0307656	3.50164	N/D	N/D
P09874	PARP1_HUMAN	PARP1	-0.0905573	1.1196	0.0608401	3.81145	N/D	N/D
Q9BTT0	AN32E_HUMAN	ANP32E	-0.0539267	0.43889	0.0366891	3.58077	N/D	N/D
Q9NNW5	WDR6_HUMAN	WDR6	-0.139494	2.90825	0.0921626	4.00655	N/D	N/D
Q9UPY3	DICER_HUMAN	DICER1	-0.0952767	1.64918	0.0639073	3.83423	N/D	N/D
Q96EY4	TMA16_HUMAN	TMA16	-0.153102	1.49994	0.100685	4.04906	N/D	N/D
Q16629	SRSF7_HUMAN	SRSF7	0.0130177	0.10769	-0.00906399	N/D	N/D	N/D
Q9C0C9	UBE2O_HUMAN	UBE2O	-0.0244847	0.267067	0.0168283	3.23341	N/D	N/D
Q07955	SRSF1_HUMAN	SRSF1	0.0243177	0.103167	-0.0169986	N/D	N/D	N/D
P19387	RPB3_HUMAN	POLR2C	0.00729333	0.0398519	-0.00506815	N/D	N/D	N/D
Q9H2W6	RM46_HUMAN	MRPL46	0.0541802	0.46539	-0.0382689	N/D	N/D	N/D
Q58A45	PAN3_HUMAN	PAN3	-0.180084	1.45777	0.117348	4.12369	N/D	N/D
Q8N8A2	ANR44_HUMAN	ANKRD44	-0.24419	1.5767	0.15571	4.26583	N/D	N/D
Q9P1Y6	PHRF1_HUMAN	PHRF1	0.206504	1.32977	-0.153889	N/D	N/D	N/D
Q13427	PPIG_HUMAN	PPIG	-0.168454	1.71085	0.110204	4.09291	N/D	N/D
Q8WYQ5	DGCR8_HUMAN	DGCR8	-0.223652	2.10449	0.143605	4.2245	N/D	N/D
Q96B23	CR025_HUMAN	C18orf25	0.0583077	0.197228	-0.0412437	N/D	N/D	N/D
Q9BPZ7	SIN1_HUMAN	MAPKAP1	-0.129952	0.837866	0.0861381	3.97431	N/D	N/D
Q15650	TRIP4_HUMAN	TRIP4	-0.237359	1.59463	0.151703	4.25245	N/D	N/D
Q00059	TFAM_HUMAN	TFAM	0.0687192	0.250342	-0.0487852	N/D	N/D	N/D
O75164	KDM4A_HUMAN	KDM4A	-0.309001	1.60072	0.192799	4.37812	31.6022	N/D
O60684	IMA7_HUMAN	KPNA6	0.361192	2.07941	-0.284486	N/D	N/D	N/D
Q6P5R6	RL22L_HUMAN	RPL22L1	-0.140755	0.935477	0.0929559	4.01065	N/D	N/D
O00257	CBX4_HUMAN	CBX4	-0.29925	1.82162	0.187325	4.36268	44.3101	N/D
Q9UHN1	DPOG2_HUMAN	POLG2	-0.046278	0.134384	0.0315684	3.51318	N/D	N/D
Q9P2D1	CHD7_HUMAN	CHD7	-0.142979	0.604015	0.094353	4.0178	N/D	N/D
Q16560	U1SBP_HUMAN	SNRNP35	-0.142217	0.541706	0.0938746	4.01536	N/D	N/D
Q8N5P1	ZC3H8_HUMAN	ZC3H8	-0.158984	1.35957	0.104344	4.06633	N/D	N/D
Q9Y5J1	UTP18_HUMAN	UTP18	0.0572186	0.210596	-0.0404579	N/D	N/D	N/D
O75319	DUS11_HUMAN	DUSP11	0.0417113	0.163706	-0.0293341	N/D	N/D	N/D
Q8WWQ0	PHIP_HUMAN	PHIP	-0.098605	0.200942	0.0660644	3.84965	N/D	N/D
Q5JTW2	CEP78_HUMAN	CEP78	-0.0634977	0.136775	0.0430587	3.65318	N/D	N/D
Q86XK2	FBX11_HUMAN	FBXO11	-0.497722	2.01836	0.291776	4.61488	5.81015	N/D
Q13084	RM28_HUMAN	MRPL28	-0.0397733	0.0939091	0.0271922	3.44642	N/D	N/D
A1A4S6	RHG10_HUMAN	ARHGAP10	0.05304	0.209077	-0.0374487	N/D	N/D	N/D
P82933	RT09_HUMAN	MRPS9	-0.0889203	1.50478	0.0597739	3.80328	N/D	N/D
P42696	RBM34_HUMAN	RBM34	-0.0981362	0.427986	0.0657608	3.84751	N/D	N/D
Q9BY12	SCAPE_HUMAN	SCAPER	0.668228	1.08014	-0.58912	N/D	N/D	N/D
O14647	CHD2_HUMAN	CHD2	-0.203308	0.423843	0.131443	4.17994	N/D	N/D
Q8IXM3	RM41_HUMAN	MRPL41	-0.139286	0.114289	0.0920315	4.00587	N/D	N/D
Q96PZ2	F111A_HUMAN	FAM111A	-0.249952	0.265022	0.159076	4.27685	N/D	N/D
Q9P0M6	H2AW_HUMAN	MACROH2A2	0.0308608	0.0162858	-0.0216215	N/D	N/D	N/D
Q9Y230	RUVB2_HUMAN	RUVBL2	0.13931	4.12279	-0.101378	N/D	N/D	N/D
Q9NW68	BSDC1_HUMAN	BSDC1	-0.0502417	0.342923	0.0342255	3.54947	N/D	N/D
A0JNW5	UH1BL_HUMAN	UHRF1BP1L	0.0612793	0.124052	-0.0433906	N/D	N/D	N/D
A0MZ66	SHOT1_HUMAN	SHTN1	0.174888	1.03998	-0.128877	N/D	N/D	N/D
A0PJW6	TM223_HUMAN	TMEM223	0.0727172	0.486304	-0.0516956	N/D	N/D	N/D
A1X283	SPD2B_HUMAN	SH3PXD2B	0.337108	0.682613	-0.263222	N/D	N/D	N/D
A2RRP1	NBAS_HUMAN	NBAS	0.0144368	0.140266	-0.0100571	N/D	N/D	N/D
A2RU30	TESP1_HUMAN	TESPA1	0.0462267	0.325705	-0.0325608	N/D	N/D	N/D
A2RU49	HYKK_HUMAN	HYKK	0.00377033	0.0038036	-0.00261681	N/D	N/D	N/D
A2RUS2	DEND3_HUMAN	DENND3	0.127268	0.668723	-0.0922231	N/D	N/D	N/D
A3KN83	SBNO1_HUMAN	SBNO1	0.0033466	0.0248442	-0.00232238	N/D	N/D	N/D
A4D161	F221A_HUMAN	FAM221A	0.380745	0.967053	-0.302014	N/D	N/D	N/D
A4D1P6	WDR91_HUMAN	WDR91	0.108918	0.636874	-0.0784191	N/D	N/D	N/D
A6NDG6	PGP_HUMAN	PGP	0.030638	0.170928	-0.0214637	N/D	N/D	N/D
A6NED2	RCCD1_HUMAN	RCCD1	0.0648409	0.489788	-0.0459696	N/D	N/D	N/D
A6NFI3	ZN316_HUMAN	ZNF316	0.327337	0.952963	-0.254695	N/D	N/D	N/D
A6NHL2	TBAL3_HUMAN	TUBAL3	0.134531	1.09308	-0.0977362	N/D	N/D	N/D
A6NHT5	HMX3_HUMAN	HMX3	0.00318367	0.00716549	-0.00220919	N/D	N/D	N/D
A6NHX0	CAST2_HUMAN	CASTOR2	0.187878	0.563629	-0.139087	N/D	N/D	N/D
A6NJ78	MET15_HUMAN	METTL15	0.111468	1.35809	-0.0803266	N/D	N/D	N/D
A6NK58	LIPT2_HUMAN	LIPT2	0.0926513	0.363577	-0.066328	N/D	N/D	N/D
A6NKF1	SAC31_HUMAN	SAC3D1	0.105641	0.390733	-0.0759727	N/D	N/D	N/D
A7KAX9	RHG32_HUMAN	ARHGAP32	0.205803	0.484327	-0.153328	N/D	N/D	N/D
A8CG34	P121C_HUMAN	POM121C	0.4113	1.76924	-0.329884	N/D	N/D	N/D
A8MT69	CENPX_HUMAN	CENPX	0.114925	0.389174	-0.0829188	N/D	N/D	N/D
A9UHW6	MI4GD_HUMAN	MIF4GD	0.129181	1.12262	-0.0936726	N/D	N/D	N/D
B0YJ81	HACD1_HUMAN	HACD1	0.152382	0.404164	-0.111403	N/D	N/D	N/D
B2RBV5	MRUPP_HUMAN		0.00473495	0.0159434	-0.00328741	N/D	N/D	N/D
C9JLW8	MCRI1_HUMAN	MCRIP1	0.237582	1.88708	-0.179015	N/D	N/D	N/D
L0R6Q1	S35U4_HUMAN	SLC35A4	0.331355	2.52274	-0.258195	N/D	N/D	N/D
L0R819	ASURF_HUMAN	ASDURF	0.24922	1.27283	-0.188564	N/D	N/D	N/D
O00124	UBXN8_HUMAN	UBXN8	0.536626	0.976578	-0.450576	N/D	N/D	N/D
O00154	BACH_HUMAN	ACOT7	0.0225143	0.139713	-0.0157282	N/D	N/D	N/D
O00159	MYO1C_HUMAN	MYO1C	0.0188297	0.0586202	-0.0131373	N/D	N/D	N/D
O00161	SNP23_HUMAN	SNAP23	0.066757	0.405397	-0.0473597	N/D	N/D	N/D
O00182	LEG9_HUMAN	LGALS9	0.186712	5.15973	-0.138167	N/D	N/D	N/D
O00186	STXB3_HUMAN	STXBP3	0.055446	0.359405	-0.0391803	N/D	N/D	N/D
O00217	NDUS8_HUMAN	NDUFS8	0.042882	0.259427	-0.0301697	N/D	N/D	N/D
O00231	PSD11_HUMAN	PSMD11	0.117585	1.34842	-0.0849175	N/D	N/D	N/D
O00232	PSD12_HUMAN	PSMD12	0.119995	1.8026	-0.0867308	N/D	N/D	N/D
O00233	PSMD9_HUMAN	PSMD9	0.163944	1.09106	-0.120345	N/D	N/D	N/D
O00255	MEN1_HUMAN	MEN1	0.0790313	0.470685	-0.0563086	N/D	N/D	N/D
O00258	GET1_HUMAN	GET1	0.324191	1.46615	-0.251962	N/D	N/D	N/D
O00264	PGRC1_HUMAN	PGRMC1	0.0191983	0.151248	-0.0133962	N/D	N/D	N/D
O00268	TAF4_HUMAN	TAF4	0.00583007	0.0278206	-0.00404927	N/D	N/D	N/D
O00291	HIP1_HUMAN	HIP1	0.169335	0.482802	-0.12454	N/D	N/D	N/D
O00299	CLIC1_HUMAN	CLIC1	0.034898	0.297712	-0.0244844	N/D	N/D	N/D
O00303	EIF3F_HUMAN	EIF3F	0.327026	2.05244	-0.254425	N/D	N/D	N/D
O00329	PK3CD_HUMAN	PIK3CD	0.122648	0.730325	-0.0887315	N/D	N/D	N/D
O00330	ODPX_HUMAN	PDHX	0.0540729	0.260327	-0.0381918	N/D	N/D	N/D
O00399	DCTN6_HUMAN	DCTN6	0.085436	0.671057	-0.0610084	N/D	N/D	N/D
O00418	EF2K_HUMAN	EEF2K	0.181041	1.66339	-0.133702	N/D	N/D	N/D
O00422	SAP18_HUMAN	SAP18	0.18821	1.71372	-0.139349	N/D	N/D	N/D
O00442	RTCA_HUMAN	RTCA	0.0466206	0.354726	-0.0328428	N/D	N/D	N/D
O00459	P85B_HUMAN	PIK3R2	0.0798767	0.0763487	-0.0569277	N/D	N/D	N/D
O00471	EXOC5_HUMAN	EXOC5	0.0467569	0.389098	-0.0329403	N/D	N/D	N/D
O00488	ZN593_HUMAN	ZNF593	0.603672	1.19024	-0.519579	N/D	N/D	N/D
O00512	BCL9_HUMAN	BCL9	0.0218357	0.095188	-0.0152504	N/D	N/D	N/D
O00522	KRIT1_HUMAN	KRIT1	0.00315878	0.013452	-0.0021919	N/D	N/D	N/D
O00559	RCAS1_HUMAN	EBAG9	0.161266	0.284584	-0.118268	N/D	N/D	N/D
O00560	SDCB1_HUMAN	SDCBP	0.198599	1.77743	-0.147583	N/D	N/D	N/D
O00635	TRI38_HUMAN	TRIM38	0.291641	1.25758	-0.224032	N/D	N/D	N/D
O00743	PPP6_HUMAN	PPP6C	0.15095	2.14003	-0.110301	N/D	N/D	N/D
O00750	P3C2B_HUMAN	PIK3C2B	0.0645647	0.162823	-0.0457693	N/D	N/D	N/D
O00754	MA2B1_HUMAN	MAN2B1	0.00757657	0.0332216	-0.00526549	N/D	N/D	N/D
O00762	UBE2C_HUMAN	UBE2C	0.317181	0.981563	-0.245894	N/D	N/D	N/D
O00764	PDXK_HUMAN	PDXK	0.0207382	0.108823	-0.0144784	N/D	N/D	N/D
O14497	ARI1A_HUMAN	ARID1A	0.091158	1.86662	-0.0652249	N/D	N/D	N/D
O14523	C2C2L_HUMAN	C2CD2L	0.153506	0.684034	-0.11227	N/D	N/D	N/D
O14526	FCHO1_HUMAN	FCHO1	0.129521	0.400119	-0.0939307	N/D	N/D	N/D
O14545	TRAD1_HUMAN	TRAFD1	0.216356	1.69969	-0.161795	N/D	N/D	N/D
O14561	ACPM_HUMAN	NDUFAB1	0.226557	1.4097	-0.170039	N/D	N/D	N/D
O14562	UBFD1_HUMAN	UBFD1	0.14044	1.27472	-0.102241	N/D	N/D	N/D
O14579	COPE_HUMAN	COPE	0.0266457	0.21374	-0.018641	N/D	N/D	N/D
O14593	RFXK_HUMAN	RFXANK	0.081243	0.456854	-0.0579291	N/D	N/D	N/D
O14618	CCS_HUMAN	CCS	0.660781	0.598128	-0.580939	N/D	N/D	N/D
O14639	ABLM1_HUMAN	ABLIM1	0.164822	1.27398	-0.121027	N/D	N/D	N/D
O14653	GOSR2_HUMAN	GOSR2	0.0369868	0.336609	-0.0259687	N/D	N/D	N/D
O14657	TOR1B_HUMAN	TOR1B	0.0725502	0.558385	-0.0515739	N/D	N/D	N/D
O14662	STX16_HUMAN	STX16	0.0995968	0.803226	-0.071474	N/D	N/D	N/D
O14672	ADA10_HUMAN	ADAM10	0.100849	1.50525	-0.0724041	N/D	N/D	N/D
O14683	P5I11_HUMAN	TP53I11	0.084804	0.369646	-0.0605436	N/D	N/D	N/D
O14727	APAF_HUMAN	APAF1	0.0267583	0.136674	-0.0187205	N/D	N/D	N/D
O14730	RIOK3_HUMAN	RIOK3	0.195315	1.35198	-0.144974	N/D	N/D	N/D
O14733	MP2K7_HUMAN	MAP2K7	0.127222	1.38788	-0.0921885	N/D	N/D	N/D
O14735	CDIPT_HUMAN	CDIPT	0.201147	2.80034	-0.149612	N/D	N/D	N/D
O14737	PDCD5_HUMAN	PDCD5	0.194167	2.1241	-0.144064	N/D	N/D	N/D
O14745	NHRF1_HUMAN	SLC9A3R1	0.126425	2.03988	-0.0915851	N/D	N/D	N/D
O14757	CHK1_HUMAN	CHEK1	0.026883	0.19906	-0.0188086	N/D	N/D	N/D
O14818	PSA7_HUMAN	PSMA7	0.00857233	0.0362926	-0.00595958	N/D	N/D	N/D
O14828	SCAM3_HUMAN	SCAMP3	0.0210258	0.109756	-0.0146807	N/D	N/D	N/D
O14874	BCKD_HUMAN	BCKDK	0.258292	1.68563	-0.196062	N/D	N/D	N/D
O14880	MGST3_HUMAN	MGST3	0.0111616	0.0609388	-0.00776661	N/D	N/D	N/D
O14893	GEMI2_HUMAN	GEMIN2	0.0645263	0.240048	-0.0457415	N/D	N/D	N/D
O14907	TX1B3_HUMAN	TAX1BP3	0.189661	0.837425	-0.140496	N/D	N/D	N/D
O14908	GIPC1_HUMAN	GIPC1	0.0320514	0.212917	-0.022465	N/D	N/D	N/D
O14924	RGS12_HUMAN	RGS12	0.0835777	0.368362	-0.0596426	N/D	N/D	N/D
O14925	TIM23_HUMAN	TIMM23	0.187746	1.05882	-0.138983	N/D	N/D	N/D
O14929	HAT1_HUMAN	HAT1	0.0718743	0.855216	-0.0510814	N/D	N/D	N/D
O14933	UB2L6_HUMAN	UBE2L6	0.020487	0.0744895	-0.0143018	N/D	N/D	N/D
O14949	QCR8_HUMAN	UQCRQ	0.199538	1.07674	-0.148331	N/D	N/D	N/D
O14965	AURKA_HUMAN	AURKA	0.00237998	0.015404	-0.00165104	N/D	N/D	N/D
O14974	MYPT1_HUMAN	PPP1R12A	0.0332458	0.373465	-0.0233118	N/D	N/D	N/D
O14976	GAK_HUMAN	GAK	0.08641	0.984579	-0.0617249	N/D	N/D	N/D
O15014	ZN609_HUMAN	ZNF609	0.0125783	0.0379868	-0.00875675	N/D	N/D	N/D
O15020	SPTN2_HUMAN	SPTBN2	0.0446592	0.174727	-0.0314395	N/D	N/D	N/D
O15027	SC16A_HUMAN	SEC16A	0.0596654	0.879602	-0.042224	N/D	N/D	N/D
O15047	SET1A_HUMAN	SETD1A	0.150895	1.37516	-0.110258	N/D	N/D	N/D
O15066	KIF3B_HUMAN	KIF3B	0.0219095	0.0779053	-0.0153024	N/D	N/D	N/D
O15085	ARHGB_HUMAN	ARHGEF11	0.0812563	0.112314	-0.0579389	N/D	N/D	N/D
O15116	LSM1_HUMAN	LSM1	0.258023	4.45907	-0.195839	N/D	N/D	N/D
O15117	FYB1_HUMAN	FYB1	0.0550713	0.441149	-0.0389105	N/D	N/D	N/D
O15126	SCAM1_HUMAN	SCAMP1	0.0991595	0.883643	-0.0711492	N/D	N/D	N/D
O15144	ARPC2_HUMAN	ARPC2	0.0505417	0.662832	-0.0356537	N/D	N/D	N/D
O15155	BET1_HUMAN	BET1	0.0853335	0.505806	-0.060933	N/D	N/D	N/D
O15162	PLS1_HUMAN	PLSCR1	0.300543	1.25081	-0.231608	N/D	N/D	N/D
O15164	TIF1A_HUMAN	TRIM24	0.0414544	0.301458	-0.0291508	N/D	N/D	N/D
O15165	LRAD4_HUMAN	LDLRAD4	0.390404	0.674284	-0.31076	N/D	N/D	N/D
O15173	PGRC2_HUMAN	PGRMC2	0.0656087	0.437053	-0.0465264	N/D	N/D	N/D
O15182	CETN3_HUMAN	CETN3	0.07627	0.388536	-0.0542887	N/D	N/D	N/D
O15212	PFD6_HUMAN	PFDN6	0.268009	1.17389	-0.204145	N/D	N/D	N/D
O15254	ACOX3_HUMAN	ACOX3	0.0913097	1.03864	-0.0653369	N/D	N/D	N/D
O15258	RER1_HUMAN	RER1	0.110366	1.3687	-0.0795021	N/D	N/D	N/D
O15260	SURF4_HUMAN	SURF4	0.154455	2.30092	-0.113001	N/D	N/D	N/D
O15269	SPTC1_HUMAN	SPTLC1	0.0189474	0.11122	-0.01322	N/D	N/D	N/D
O15270	SPTC2_HUMAN	SPTLC2	0.0198138	0.172512	-0.0138286	N/D	N/D	N/D
O15287	FANCG_HUMAN	FANCG	0.335178	2.34466	-0.261533	N/D	N/D	N/D
O15305	PMM2_HUMAN	PMM2	0.255288	1.9635	-0.193574	N/D	N/D	N/D
O15318	RPC7_HUMAN	POLR3G	0.160843	0.217992	-0.11794	N/D	N/D	N/D
O15347	HMGB3_HUMAN	HMGB3	0.0460117	0.212951	-0.0324069	N/D	N/D	N/D
O15355	PPM1G_HUMAN	PPM1G	0.0748537	1.44705	-0.0532542	N/D	N/D	N/D
O15379	HDAC3_HUMAN	HDAC3	0.122566	2.01882	-0.0886692	N/D	N/D	N/D
O15397	IPO8_HUMAN	IPO8	0.044872	0.666648	-0.0315916	N/D	N/D	N/D
O15400	STX7_HUMAN	STX7	0.442635	2.40807	-0.359084	N/D	N/D	N/D
O15439	MRP4_HUMAN	ABCC4	0.0451579	0.249534	-0.0317961	N/D	N/D	N/D
O15498	YKT6_HUMAN	YKT6	0.086177	0.796704	-0.0615534	N/D	N/D	N/D
O15504	NUP42_HUMAN	NUP42	0.0234593	0.0531207	-0.0163937	N/D	N/D	N/D
O15514	RPB4_HUMAN	POLR2D	0.0339737	0.180835	-0.0238282	N/D	N/D	N/D
O15541	R113A_HUMAN	RNF113A	0.0210784	0.131739	-0.0147177	N/D	N/D	N/D
O15550	KDM6A_HUMAN	KDM6A	0.0271767	0.0825854	-0.019016	N/D	N/D	N/D
O43148	MCES_HUMAN	RNMT	0.0710277	0.53207	-0.0504647	N/D	N/D	N/D
O43166	SI1L1_HUMAN	SIPA1L1	0.133721	0.870917	-0.0971195	N/D	N/D	N/D
O43169	CYB5B_HUMAN	CYB5B	0.0196007	0.0558056	-0.0136789	N/D	N/D	N/D
O43175	SERA_HUMAN	PHGDH	0.0305217	0.16813	-0.0213814	N/D	N/D	N/D
O43181	NDUS4_HUMAN	NDUFS4	0.0206626	0.131118	-0.0144253	N/D	N/D	N/D
O43236	SEPT4_HUMAN	SEPTIN4	0.216402	0.300377	-0.161832	N/D	N/D	N/D
O43237	DC1L2_HUMAN	DYNC1LI2	0.0100851	0.0726915	-0.00701492	N/D	N/D	N/D
O43242	PSMD3_HUMAN	PSMD3	0.006858	0.091927	-0.00476492	N/D	N/D	N/D
O43264	ZW10_HUMAN	ZW10	0.00785833	0.0905359	-0.00546184	N/D	N/D	N/D
O43293	DAPK3_HUMAN	DAPK3	0.995766	1.53703	-0.994139	N/D	N/D	N/D
O43314	VIP2_HUMAN	PPIP5K2	0.113213	1.3274	-0.0816343	N/D	N/D	N/D
O43396	TXNL1_HUMAN	TXNL1	0.0363933	0.261319	-0.0255468	N/D	N/D	N/D
O43399	TPD54_HUMAN	TPD52L2	0.110739	1.38526	-0.0797812	N/D	N/D	N/D
O43402	EMC8_HUMAN	EMC8	0.0282056	0.201739	-0.019743	N/D	N/D	N/D
O43427	FIBP_HUMAN	FIBP	0.0711066	0.506257	-0.0505222	N/D	N/D	N/D
O43464	HTRA2_HUMAN	HTRA2	0.350133	3.78918	-0.274678	N/D	N/D	N/D
O43482	MS18B_HUMAN	OIP5	0.269258	3.63969	-0.205188	N/D	N/D	N/D
O43488	ARK72_HUMAN	AKR7A2	0.091768	0.473536	-0.0656754	N/D	N/D	N/D
O43491	E41L2_HUMAN	EPB41L2	0.0477393	0.443037	-0.033644	N/D	N/D	N/D
O43502	RA51C_HUMAN	RAD51C	0.147889	2.27555	-0.107947	N/D	N/D	N/D
O43504	LTOR5_HUMAN	LAMTOR5	0.0761318	0.465904	-0.0541878	N/D	N/D	N/D
O43513	MED7_HUMAN	MED7	0.0133469	0.0501487	-0.00929427	N/D	N/D	N/D
O43567	RNF13_HUMAN	RNF13	0.131345	0.233537	-0.0953146	N/D	N/D	N/D
O43598	DNPH1_HUMAN	DNPH1	0.211037	2.95477	-0.15752	N/D	N/D	N/D
O43617	TPPC3_HUMAN	TRAPPC3	0.0850187	1.06197	-0.0607015	N/D	N/D	N/D
O43633	CHM2A_HUMAN	CHMP2A	0.53043	2.03616	-0.44436	N/D	N/D	N/D
O43665	RGS10_HUMAN	RGS10	0.22619	4.20171	-0.169742	N/D	N/D	N/D
O43670	ZN207_HUMAN	ZNF207	0.112751	0.825514	-0.0812879	N/D	N/D	N/D
O43674	NDUB5_HUMAN	NDUFB5	0.0969796	0.196018	-0.0695319	N/D	N/D	N/D
O43676	NDUB3_HUMAN	NDUFB3	0.0238517	0.0321591	-0.0166701	N/D	N/D	N/D
O43678	NDUA2_HUMAN	NDUFA2	0.15903	0.572674	-0.116536	N/D	N/D	N/D
O43708	MAAI_HUMAN	GSTZ1	0.111494	1.7418	-0.0803466	N/D	N/D	N/D
O43709	BUD23_HUMAN	BUD23	0.0212811	0.119991	-0.0148602	N/D	N/D	N/D
O43715	TRIA1_HUMAN	TRIAP1	0.118145	0.719142	-0.0853381	N/D	N/D	N/D
O43716	GATC_HUMAN	GATC	0.337499	3.07152	-0.263564	N/D	N/D	N/D
O43752	STX6_HUMAN	STX6	0.334553	1.65741	-0.260986	N/D	N/D	N/D
O43765	SGTA_HUMAN	SGTA	0.229357	3.65305	-0.172313	N/D	N/D	N/D
O43768	ENSA_HUMAN	ENSA	0.0162267	0.0681877	-0.011311	N/D	N/D	N/D
O43772	MCAT_HUMAN	SLC25A20	0.173588	1.4669	-0.12786	N/D	N/D	N/D
O43805	SSNA1_HUMAN	SSNA1	0.390685	1.15665	-0.311016	N/D	N/D	N/D
O43809	CPSF5_HUMAN	NUDT21	0.0958197	1.20375	-0.0686724	N/D	N/D	N/D
O43823	AKAP8_HUMAN	AKAP8	0.0414592	0.147465	-0.0291542	N/D	N/D	N/D
O43837	IDH3B_HUMAN	IDH3B	0.0308603	0.327503	-0.0216212	N/D	N/D	N/D
O43852	CALU_HUMAN	CALU	0.024661	0.209099	-0.0172406	N/D	N/D	N/D
O43903	GAS2_HUMAN	GAS2	0.0984581	1.14348	-0.0706286	N/D	N/D	N/D
O43913	ORC5_HUMAN	ORC5	0.248873	3.68365	-0.188279	N/D	N/D	N/D
O43920	NDUS5_HUMAN	NDUFS5	0.0722575	0.507176	-0.0513606	N/D	N/D	N/D
O43924	PDE6D_HUMAN	PDE6D	0.348896	1.57793	-0.273585	N/D	N/D	N/D
O60256	KPRB_HUMAN	PRPSAP2	0.056664	1.05841	-0.040058	N/D	N/D	N/D
O60264	SMCA5_HUMAN	SMARCA5	0.0748802	0.61748	-0.0532736	N/D	N/D	N/D
O60331	PI51C_HUMAN	PIP5K1C	0.359237	1.33447	-0.282748	N/D	N/D	N/D
O60361	NDK8_HUMAN	NME2P1	0.561306	0.918786	-0.475605	N/D	N/D	N/D
O60493	SNX3_HUMAN	SNX3	0.0751121	0.29475	-0.0534429	N/D	N/D	N/D
O60496	DOK2_HUMAN	DOK2	0.124851	0.806856	-0.0903954	N/D	N/D	N/D
O60504	VINEX_HUMAN	SORBS3	0.312942	3.48372	-0.242239	N/D	N/D	N/D
O60512	B4GT3_HUMAN	B4GALT3	0.0944925	0.37702	-0.0676898	N/D	N/D	N/D
O60547	GMDS_HUMAN	GMDS	0.0050199	0.0358223	-0.00348559	N/D	N/D	N/D
O60563	CCNT1_HUMAN	CCNT1	0.0684458	0.882657	-0.0485864	N/D	N/D	N/D
O60566	BUB1B_HUMAN	BUB1B	0.0970463	1.07509	-0.0695814	N/D	N/D	N/D
O60573	IF4E2_HUMAN	EIF4E2	0.104075	0.992815	-0.0748049	N/D	N/D	N/D
O60613	SEP15_HUMAN	SELENOF	0.112512	1.53433	-0.0811088	N/D	N/D	N/D
O60664	PLIN3_HUMAN	PLIN3	0.097107	2.04333	-0.0696264	N/D	N/D	N/D
O60671	RAD1_HUMAN	RAD1	0.0655707	0.223978	-0.0464988	N/D	N/D	N/D
O60701	UGDH_HUMAN	UGDH	0.0940682	0.878044	-0.0673758	N/D	N/D	N/D
O60711	LPXN_HUMAN	LPXN	0.00666667	0.0324489	-0.00463167	N/D	N/D	N/D
O60725	ICMT_HUMAN	ICMT	0.0833072	0.378749	-0.0594439	N/D	N/D	N/D
O60739	EIF1B_HUMAN	EIF1B	0.140153	0.261623	-0.102022	N/D	N/D	N/D
O60749	SNX2_HUMAN	SNX2	0.0615003	0.728128	-0.0435504	N/D	N/D	N/D
O60784	TOM1_HUMAN	TOM1	0.118743	2.49881	-0.0857885	N/D	N/D	N/D
O60828	PQBP1_HUMAN	PQBP1	0.22623	1.8229	-0.169774	N/D	N/D	N/D
O60830	TI17B_HUMAN	TIMM17B	0.146751	0.187932	-0.107073	N/D	N/D	N/D
O60861	GAS7_HUMAN	GAS7	0.0788817	0.193668	-0.056199	N/D	N/D	N/D
O60869	EDF1_HUMAN	EDF1	0.197131	0.816759	-0.146417	N/D	N/D	N/D
O60870	KIN17_HUMAN	KIN	0.00910634	0.063501	-0.006332	N/D	N/D	N/D
O60879	DIAP2_HUMAN	DIAPH2	0.0282768	0.386613	-0.0197933	N/D	N/D	N/D
O60888	CUTA_HUMAN	CUTA	0.24516	1.52569	-0.185224	N/D	N/D	N/D
O60906	NSMA_HUMAN	SMPD2	0.0202973	0.0445795	-0.0141685	N/D	N/D	N/D
O60925	PFD1_HUMAN	PFDN1	0.51858	1.47703	-0.432545	N/D	N/D	N/D
O60934	NBN_HUMAN	NBN	0.0737322	0.670914	-0.0524357	N/D	N/D	N/D
O75027	ABCB7_HUMAN	ABCB7	0.137943	0.927199	-0.100335	N/D	N/D	N/D
O75044	SRGP2_HUMAN	SRGAP2	0.101096	0.515757	-0.0725878	N/D	N/D	N/D
O75122	CLAP2_HUMAN	CLASP2	0.0214801	0.497963	-0.0150003	N/D	N/D	N/D
O75127	PTCD1_HUMAN	PTCD1	0.0948759	0.494766	-0.0679735	N/D	N/D	N/D
O75132	ZBED4_HUMAN	ZBED4	0.0640551	0.17751	-0.0454	N/D	N/D	N/D
O75143	ATG13_HUMAN	ATG13	0.183574	2.35721	-0.135694	N/D	N/D	N/D
O75145	LIPA3_HUMAN	PPFIA3	0.0068199	0.0193526	-0.00473839	N/D	N/D	N/D
O75146	HIP1R_HUMAN	HIP1R	0.011727	0.0626406	-0.00816166	N/D	N/D	N/D
O75155	CAND2_HUMAN	CAND2	0.0306201	0.260833	-0.0214511	N/D	N/D	N/D
O75170	PP6R2_HUMAN	PPP6R2	0.0735617	0.450435	-0.0523114	N/D	N/D	N/D
O75175	CNOT3_HUMAN	CNOT3	0.116789	1.99785	-0.0843184	N/D	N/D	N/D
O75177	CREST_HUMAN	SS18L1	0.0869907	0.452511	-0.0621523	N/D	N/D	N/D
O75190	DNJB6_HUMAN	DNAJB6	0.317534	1.3503	-0.246199	N/D	N/D	N/D
O75208	COQ9_HUMAN	COQ9	0.0610451	0.257941	-0.0432212	N/D	N/D	N/D
O75251	NDUS7_HUMAN	NDUFS7	0.0977345	0.767123	-0.0700918	N/D	N/D	N/D
O75306	NDUS2_HUMAN	NDUFS2	0.0304799	0.253769	-0.0213518	N/D	N/D	N/D
O75312	ZPR1_HUMAN	ZPR1	0.226728	5.78489	-0.170178	N/D	N/D	N/D
O75340	PDCD6_HUMAN	PDCD6	0.00595834	0.0364219	-0.00413855	N/D	N/D	N/D
O75347	TBCA_HUMAN	TBCA	0.148095	1.49042	-0.108105	N/D	N/D	N/D
O75348	VATG1_HUMAN	ATP6V1G1	0.592524	1.02475	-0.507882	N/D	N/D	N/D
O75352	MPU1_HUMAN	MPDU1	0.07033	0.318774	-0.0499568	N/D	N/D	N/D
O75362	ZN217_HUMAN	ZNF217	0.0054032	0.0340101	-0.00375223	N/D	N/D	N/D
O75368	SH3L1_HUMAN	SH3BGRL	0.0529605	0.290008	-0.0373915	N/D	N/D	N/D
O75376	NCOR1_HUMAN	NCOR1	0.00720652	0.0741148	-0.00500768	N/D	N/D	N/D
O75380	NDUS6_HUMAN	NDUFS6	0.0690827	0.356953	-0.0490495	N/D	N/D	N/D
O75390	CISY_HUMAN	CS	0.21434	1.04513	-0.160173	N/D	N/D	N/D
O75396	SC22B_HUMAN	SEC22B	0.231947	2.64082	-0.174419	N/D	N/D	N/D
O75410	TACC1_HUMAN	TACC1	0.0353986	0.259686	-0.0248399	N/D	N/D	N/D
O75427	LRCH4_HUMAN	LRCH4	0.00169833	0.00615652	-0.00117789	N/D	N/D	N/D
O75431	MTX2_HUMAN	MTX2	0.212414	3.35832	-0.158625	N/D	N/D	N/D
O75436	VP26A_HUMAN	VPS26A	0.00604433	0.0424599	-0.0041984	N/D	N/D	N/D
O75439	MPPB_HUMAN	PMPCB	0.093836	1.7921	-0.067204	N/D	N/D	N/D
O75448	MED24_HUMAN	MED24	0.112898	1.19044	-0.0813983	N/D	N/D	N/D
O75449	KTNA1_HUMAN	KATNA1	0.282566	0.662185	-0.216356	N/D	N/D	N/D
O75477	ERLN1_HUMAN	ERLIN1	0.0570296	0.4714	-0.0403216	N/D	N/D	N/D
O75486	SUPT3_HUMAN	SUPT3H	0.13011	0.0983656	-0.0943771	N/D	N/D	N/D
O75489	NDUS3_HUMAN	NDUFS3	0.0302223	0.224514	-0.0211695	N/D	N/D	N/D
O75506	HSBP1_HUMAN	HSBP1	0.175829	0.958918	-0.129613	N/D	N/D	N/D
O75525	KHDR3_HUMAN	KHDRBS3	0.13292	0.762723	-0.0965108	N/D	N/D	N/D
O75586	MED6_HUMAN	MED6	0.101146	0.447967	-0.0726252	N/D	N/D	N/D
O75608	LYPA1_HUMAN	LYPLA1	0.0921324	0.439646	-0.0659446	N/D	N/D	N/D
O75616	ERAL1_HUMAN	ERAL1	0.148218	0.753115	-0.1082	N/D	N/D	N/D
O75746	CMC1_HUMAN	SLC25A12	0.0596846	0.661752	-0.0422379	N/D	N/D	N/D
O75771	RA51D_HUMAN	RAD51D	0.105055	0.300328	-0.0755356	N/D	N/D	N/D
O75787	RENR_HUMAN	ATP6AP2	0.135047	1.81862	-0.0981288	N/D	N/D	N/D
O75791	GRAP2_HUMAN	GRAP2	0.0255763	0.33645	-0.0178862	N/D	N/D	N/D
O75792	RNH2A_HUMAN	RNASEH2A	0.157189	2.05261	-0.115112	N/D	N/D	N/D
O75794	CD123_HUMAN	CDC123	0.0131308	0.117669	-0.00914315	N/D	N/D	N/D
O75844	FACE1_HUMAN	ZMPSTE24	0.0929473	2.03398	-0.0665468	N/D	N/D	N/D
O75865	TPC6A_HUMAN	TRAPPC6A	0.476464	0.570193	-0.391329	N/D	N/D	N/D
O75874	IDHC_HUMAN	IDH1	0.006683	0.0606675	-0.00464305	N/D	N/D	N/D
O75884	RBBP9_HUMAN	RBBP9	0.056558	0.274879	-0.0399816	N/D	N/D	N/D
O75909	CCNK_HUMAN	CCNK	0.01289	0.089399	-0.0089747	N/D	N/D	N/D
O75915	PRAF3_HUMAN	ARL6IP5	0.18965	1.04233	-0.140487	N/D	N/D	N/D
O75934	SPF27_HUMAN	BCAS2	0.0183747	0.0976025	-0.0128178	N/D	N/D	N/D
O75935	DCTN3_HUMAN	DCTN3	0.665316	2.05611	-0.585915	N/D	N/D	N/D
O75937	DNJC8_HUMAN	DNAJC8	0.0558123	0.42426	-0.0394442	N/D	N/D	N/D
O75943	RAD17_HUMAN	RAD17	0.0487443	0.146873	-0.0343643	N/D	N/D	N/D
O75947	ATP5H_HUMAN	ATP5PD	0.0191193	0.0999202	-0.0133407	N/D	N/D	N/D
O75955	FLOT1_HUMAN	FLOT1	0.328596	2.52133	-0.25579	N/D	N/D	N/D
O75962	TRIO_HUMAN	TRIO	0.0200703	0.0787554	-0.0140089	N/D	N/D	N/D
O75964	ATP5L_HUMAN	ATP5MG	0.270439	2.45533	-0.206175	N/D	N/D	N/D
O75976	CBPD_HUMAN	CPD	0.0483563	0.252313	-0.0340861	N/D	N/D	N/D
O75995	SASH3_HUMAN	SASH3	0.0184867	0.147385	-0.0128964	N/D	N/D	N/D
O76024	WFS1_HUMAN	WFS1	0.211185	0.259718	-0.157639	N/D	N/D	N/D
O76054	S14L2_HUMAN	SEC14L2	0.302082	0.602364	-0.232922	N/D	N/D	N/D
O76075	DFFB_HUMAN	DFFB	0.0391704	0.218336	-0.0275228	N/D	N/D	N/D
O76095	JTB_HUMAN	JTB	0.92151	1.65174	-0.894096	N/D	N/D	N/D
O94766	B3GA3_HUMAN	B3GAT3	0.161522	0.494544	-0.118466	N/D	N/D	N/D
O94782	UBP1_HUMAN	USP1	0.131906	0.458239	-0.0957406	N/D	N/D	N/D
O94788	AL1A2_HUMAN	ALDH1A2	0.0707971	0.214829	-0.0502968	N/D	N/D	N/D
O94819	KBTBB_HUMAN	KBTBD11	0.0237287	0.0981496	-0.0165835	N/D	N/D	N/D
O94842	TOX4_HUMAN	TOX4	0.305932	1.92612	-0.236217	N/D	N/D	N/D
O94855	SC24D_HUMAN	SEC24D	0.0645817	0.502217	-0.0457817	N/D	N/D	N/D
O94868	FCSD2_HUMAN	FCHSD2	0.100536	0.419215	-0.0721721	N/D	N/D	N/D
O94874	UFL1_HUMAN	UFL1	0.0931302	1.36405	-0.066682	N/D	N/D	N/D
O94900	TOX_HUMAN	TOX	0.394034	1.93931	-0.314063	N/D	N/D	N/D
O94903	PLPHP_HUMAN	PLPBP	0.070932	0.982266	-0.050395	N/D	N/D	N/D
O94905	ERLN2_HUMAN	ERLIN2	0.0447115	0.428071	-0.0314769	N/D	N/D	N/D
O94916	NFAT5_HUMAN	NFAT5	0.013942	0.0210267	-0.0097107	N/D	N/D	N/D
O94919	ENDD1_HUMAN	ENDOD1	0.119383	1.29216	-0.0862701	N/D	N/D	N/D
O94927	HAUS5_HUMAN	HAUS5	0.038667	0.252791	-0.0271643	N/D	N/D	N/D
O94952	FBX21_HUMAN	FBXO21	0.148017	1.31682	-0.108045	N/D	N/D	N/D
O94973	AP2A2_HUMAN	AP2A2	0.00651067	0.0739587	-0.00452305	N/D	N/D	N/D
O94992	HEXI1_HUMAN	HEXIM1	0.0389957	0.365223	-0.0273984	N/D	N/D	N/D
O95067	CCNB2_HUMAN	CCNB2	0.0127796	0.100145	-0.00889746	N/D	N/D	N/D
O95149	SPN1_HUMAN	SNUPN	0.0595483	0.482003	-0.0421394	N/D	N/D	N/D
O95155	UBE4B_HUMAN	UBE4B	0.0680568	1.03947	-0.0483037	N/D	N/D	N/D
O95167	NDUA3_HUMAN	NDUFA3	0.0156957	0.0203384	-0.0109388	N/D	N/D	N/D
O95168	NDUB4_HUMAN	NDUFB4	0.0960294	0.719326	-0.0688278	N/D	N/D	N/D
O95169	NDUB8_HUMAN	NDUFB8	0.338809	1.49207	-0.264712	N/D	N/D	N/D
O95182	NDUA7_HUMAN	NDUFA7	0.178124	0.868096	-0.131412	N/D	N/D	N/D
O95197	RTN3_HUMAN	RTN3	0.0382823	0.209864	-0.0268905	N/D	N/D	N/D
O95202	LETM1_HUMAN	LETM1	0.099946	0.901466	-0.0717333	N/D	N/D	N/D
O95218	ZRAB2_HUMAN	ZRANB2	0.144178	1.33765	-0.105101	N/D	N/D	N/D
O95219	SNX4_HUMAN	SNX4	0.10422	0.599037	-0.0749127	N/D	N/D	N/D
O95229	ZWINT_HUMAN	ZWINT	0.143745	1.3218	-0.104769	N/D	N/D	N/D
O95239	KIF4A_HUMAN	KIF4A	0.0265006	0.273568	-0.0185386	N/D	N/D	N/D
O95248	MTMR5_HUMAN	SBF1	0.0124414	0.0976381	-0.00866104	N/D	N/D	N/D
O95251	KAT7_HUMAN	KAT7	0.140697	1.25438	-0.102437	N/D	N/D	N/D
O95258	UCP5_HUMAN	SLC25A14	0.231427	0.675914	-0.173996	N/D	N/D	N/D
O95260	ATE1_HUMAN	ATE1	0.0519472	0.322542	-0.0366632	N/D	N/D	N/D
O95295	SNAPN_HUMAN	SNAPIN	0.48142	3.13493	-0.396117	N/D	N/D	N/D
O95299	NDUAA_HUMAN	NDUFA10	0.111912	1.45809	-0.0806595	N/D	N/D	N/D
O95336	6PGL_HUMAN	PGLS	0.0732007	0.603267	-0.0520481	N/D	N/D	N/D
O95372	LYPA2_HUMAN	LYPLA2	0.191527	1.26105	-0.141972	N/D	N/D	N/D
O95379	TFIP8_HUMAN	TNFAIP8	0.213668	1.54124	-0.159633	N/D	N/D	N/D
O95391	SLU7_HUMAN	SLU7	0.0156892	0.0474774	-0.0109343	N/D	N/D	N/D
O95394	AGM1_HUMAN	PGM3	0.0291125	0.123849	-0.0203842	N/D	N/D	N/D
O95396	MOCS3_HUMAN	MOCS3	0.234616	1.05373	-0.176593	N/D	N/D	N/D
O95400	CD2B2_HUMAN	CD2BP2	0.0360388	0.189387	-0.0252948	N/D	N/D	N/D
O95425	SVIL_HUMAN	SVIL	0.0541757	0.165936	-0.0382657	N/D	N/D	N/D
O95433	AHSA1_HUMAN	AHSA1	0.004161	0.0380097	-0.00288835	N/D	N/D	N/D
O95470	SGPL1_HUMAN	SGPL1	0.0100833	0.103555	-0.00701369	N/D	N/D	N/D
O95479	G6PE_HUMAN	H6PD	0.0364637	0.193477	-0.0255968	N/D	N/D	N/D
O95544	NADK_HUMAN	NADK	0.010074	0.0277152	-0.0070072	N/D	N/D	N/D
O95571	ETHE1_HUMAN	ETHE1	0.124445	0.581418	-0.0900884	N/D	N/D	N/D
O95573	ACSL3_HUMAN	ACSL3	0.0532071	0.734929	-0.0375688	N/D	N/D	N/D
O95613	PCNT_HUMAN	PCNT	0.123386	1.90035	-0.0892881	N/D	N/D	N/D
O95619	YETS4_HUMAN	YEATS4	0.138136	1.82488	-0.100482	N/D	N/D	N/D
O95671	ASML_HUMAN	ASMTL	0.037246	0.427853	-0.0261531	N/D	N/D	N/D
O95674	CDS2_HUMAN	CDS2	0.0280792	0.161022	-0.0196537	N/D	N/D	N/D
O95684	CEP43_HUMAN	CEP43	0.0313871	0.181703	-0.0219943	N/D	N/D	N/D
O95721	SNP29_HUMAN	SNAP29	0.118283	0.838477	-0.0854419	N/D	N/D	N/D
O95758	PTBP3_HUMAN	PTBP3	0.121044	1.67631	-0.0875216	N/D	N/D	N/D
O95772	STR3N_HUMAN	STARD3NL	0.0733123	0.2814	-0.0521295	N/D	N/D	N/D
O95777	LSM8_HUMAN	LSM8	0.366712	2.9827	-0.289411	N/D	N/D	N/D
O95782	AP2A1_HUMAN	AP2A1	0.0797477	0.897157	-0.0568332	N/D	N/D	N/D
O95801	TTC4_HUMAN	TTC4	0.0096219	0.0882003	-0.00669168	N/D	N/D	N/D
O95807	TM50A_HUMAN	TMEM50A	0.161239	0.992078	-0.118247	N/D	N/D	N/D
O95816	BAG2_HUMAN	BAG2	0.100889	0.610281	-0.0724343	N/D	N/D	N/D
O95825	QORL1_HUMAN	CRYZL1	0.0139842	0.0669442	-0.00974026	N/D	N/D	N/D
O95834	EMAL2_HUMAN	EML2	0.0292892	0.0987913	-0.0205092	N/D	N/D	N/D
O95858	TSN15_HUMAN	TSPAN15	0.148663	0.150119	-0.108542	N/D	N/D	N/D
O95865	DDAH2_HUMAN	DDAH2	0.189604	3.52593	-0.140451	N/D	N/D	N/D
O95881	TXD12_HUMAN	TXNDC12	0.0520527	0.268504	-0.0367389	N/D	N/D	N/D
O95900	TRUB2_HUMAN	TRUB2	0.166078	0.19635	-0.122004	N/D	N/D	N/D
O96000	NDUBA_HUMAN	NDUFB10	0.207875	3.22933	-0.154986	N/D	N/D	N/D
O96006	ZBED1_HUMAN	ZBED1	0.303389	1.60915	-0.23404	N/D	N/D	N/D
O96007	MOC2B_HUMAN	MOCS2	0.120679	1.31871	-0.0872465	N/D	N/D	N/D
O96008	TOM40_HUMAN	TOMM40	0.02758	0.326407	-0.0193009	N/D	N/D	N/D
O96011	PX11B_HUMAN	PEX11B	0.0367363	0.526572	-0.0257906	N/D	N/D	N/D
O96013	PAK4_HUMAN	PAK4	0.245003	0.787651	-0.185095	N/D	N/D	N/D
O96017	CHK2_HUMAN	CHEK2	0.063569	0.470189	-0.0450478	N/D	N/D	N/D
O96018	APBA3_HUMAN	APBA3	0.235072	0.606085	-0.176966	N/D	N/D	N/D
O96033	MOC2A_HUMAN	MOCS2	0.0985562	0.538403	-0.0707014	N/D	N/D	N/D
P00156	CYB_HUMAN	MT-CYB	0.347721	0.47483	-0.272549	N/D	N/D	N/D
P00167	CYB5_HUMAN	CYB5A	0.130878	0.720339	-0.0949597	N/D	N/D	N/D
P00338	LDHA_HUMAN	LDHA	0.0468957	0.911107	-0.0330397	N/D	N/D	N/D
P00367	DHE3_HUMAN	GLUD1	0.0714317	0.97904	-0.0507589	N/D	N/D	N/D
P00374	DYR_HUMAN	DHFR	0.14761	1.0879	-0.107733	N/D	N/D	N/D
P00387	NB5R3_HUMAN	CYB5R3	0.0251106	0.292779	-0.0175577	N/D	N/D	N/D
P00414	COX3_HUMAN	MT-CO3	0.381022	2.83551	-0.302264	N/D	N/D	N/D
P00441	SODC_HUMAN	SOD1	0.104781	0.45973	-0.0753309	N/D	N/D	N/D
P00491	PNPH_HUMAN	PNP	0.113976	1.48384	-0.0822064	N/D	N/D	N/D
P00505	AATM_HUMAN	GOT2	0.0496053	0.317182	-0.0349818	N/D	N/D	N/D
P00519	ABL1_HUMAN	ABL1	0.004026	0.0152359	-0.00279451	N/D	N/D	N/D
P00761	TRYP_PIG		0.470468	1.37896	-0.385559	N/D	N/D	N/D
P00813	ADA_HUMAN	ADA	0.095496	1.45646	-0.0684327	N/D	N/D	N/D
P00846	ATP6_HUMAN	MT-ATP6	0.20321	0.439585	-0.151257	N/D	N/D	N/D
P01111	RASN_HUMAN	NRAS	0.0119677	0.0522906	-0.0083299	N/D	N/D	N/D
P01889	HLAB_HUMAN	HLA-B	0.127717	0.70617	-0.0925638	N/D	N/D	N/D
P02533	K1C14_HUMAN	KRT14	1.09726	1.89845	-1.13949	N/D	N/D	N/D
P02686	MBP_HUMAN	MBP	0.115985	0.386268	-0.0837149	N/D	N/D	N/D
P02751	FINC_HUMAN	FN1	0.234238	1.47654	-0.176286	N/D	N/D	N/D
P02774	VTDB_HUMAN	GC	0.284747	0.59396	-0.218197	N/D	N/D	N/D
P02788	TRFL_HUMAN	LTF	0.127403	0.0954473	-0.0923256	N/D	N/D	N/D
P02792	FRIL_HUMAN	FTL	0.154826	1.84229	-0.113288	N/D	N/D	N/D
P03897	NU3M_HUMAN	MT-ND3	0.237218	1.27187	-0.178718	N/D	N/D	N/D
P03905	NU4M_HUMAN	MT-ND4	0.062257	0.399854	-0.0440979	N/D	N/D	N/D
P03915	NU5M_HUMAN	MT-ND5	0.044674	0.199593	-0.0314501	N/D	N/D	N/D
P04004	VTNC_HUMAN	VTN	0.179032	0.19496	-0.132124	N/D	N/D	N/D
P04049	RAF1_HUMAN	RAF1	0.156786	1.03113	-0.114801	N/D	N/D	N/D
P04053	TDT_HUMAN	DNTT	0.112144	1.90104	-0.0808333	N/D	N/D	N/D
P04066	FUCO_HUMAN	FUCA1	0.132333	0.199448	-0.0960645	N/D	N/D	N/D
P04083	ANXA1_HUMAN	ANXA1	0.076097	0.877654	-0.0541623	N/D	N/D	N/D
P04114	APOB_HUMAN	APOB	0.153903	0.305949	-0.112576	N/D	N/D	N/D
P04156	PRIO_HUMAN	PRNP	0.498466	2.13188	-0.412711	N/D	N/D	N/D
P04181	OAT_HUMAN	OAT	0.0176063	0.278885	-0.0122786	N/D	N/D	N/D
P04183	KITH_HUMAN	TK1	0.264981	0.415706	-0.20162	N/D	N/D	N/D
P04216	THY1_HUMAN	THY1	0.0732117	0.75056	-0.0520561	N/D	N/D	N/D
P04264	K2C1_HUMAN	KRT1	0.706584	1.61331	-0.631935	N/D	N/D	N/D
P04350	TBB4A_HUMAN	TUBB4A	0.12571	0.70086	-0.0910443	N/D	N/D	N/D
P04632	CPNS1_HUMAN	CAPNS1	0.296013	3.58616	-0.227747	N/D	N/D	N/D
P04818	TYSY_HUMAN	TYMS	0.118852	3.37975	-0.0858707	N/D	N/D	N/D
P04844	RPN2_HUMAN	RPN2	0.0109173	0.110507	-0.00759602	N/D	N/D	N/D
P05023	AT1A1_HUMAN	ATP1A1	0.027866	0.24155	-0.019503	N/D	N/D	N/D
P05067	A4_HUMAN	APP	0.55261	0.976052	-0.466736	N/D	N/D	N/D
P05106	ITB3_HUMAN	ITGB3	0.267509	0.547905	-0.203728	N/D	N/D	N/D
P05114	HMGN1_HUMAN	HMGN1	0.334878	1.99753	-0.26127	N/D	N/D	N/D
P05120	PAI2_HUMAN	SERPINB2	0.0724841	0.926874	-0.0515257	N/D	N/D	N/D
P05141	ADT2_HUMAN	SLC25A5	0.0410279	0.200594	-0.0288466	N/D	N/D	N/D
P05161	ISG15_HUMAN	ISG15	0.187869	1.92355	-0.13908	N/D	N/D	N/D
P05165	PCCA_HUMAN	PCCA	0.440799	1.78772	-0.357356	N/D	N/D	N/D
P05166	PCCB_HUMAN	PCCB	0.158162	1.03754	-0.115864	N/D	N/D	N/D
P05423	RPC4_HUMAN	POLR3D	0.103857	0.654915	-0.074643	N/D	N/D	N/D
P05556	ITB1_HUMAN	ITGB1	0.0170083	0.136484	-0.011859	N/D	N/D	N/D
P05771	KPCB_HUMAN	PRKCB	0.0295484	0.1545	-0.0206926	N/D	N/D	N/D
P06126	CD1A_HUMAN	CD1A	0.242024	0.310963	-0.18265	N/D	N/D	N/D
P06127	CD5_HUMAN	CD5	0.0417514	0.341041	-0.0293627	N/D	N/D	N/D
P06132	DCUP_HUMAN	UROD	0.106121	0.996217	-0.0763304	N/D	N/D	N/D
P06454	PTMA_HUMAN	PTMA	0.257576	1.85814	-0.195468	N/D	N/D	N/D
P06493	CDK1_HUMAN	CDK1	0.026797	0.443983	-0.0187478	N/D	N/D	N/D
P06576	ATPB_HUMAN	ATP5F1B	0.170355	1.97769	-0.125336	N/D	N/D	N/D
P06733	ENOA_HUMAN	ENO1	0.172324	2.37233	-0.126872	N/D	N/D	N/D
P06753	TPM3_HUMAN	TPM3	0.046065	0.22073	-0.0324451	N/D	N/D	N/D
P06865	HEXA_HUMAN	HEXA	0.165655	1.29522	-0.121676	N/D	N/D	N/D
P07099	HYEP_HUMAN	EPHX1	0.0743332	0.598752	-0.0528743	N/D	N/D	N/D
P07108	ACBP_HUMAN	DBI	0.019128	0.0475857	-0.0133468	N/D	N/D	N/D
P07195	LDHB_HUMAN	LDHB	0.00633367	0.0519786	-0.00439981	N/D	N/D	N/D
P07199	CENPB_HUMAN	CENPB	0.468109	0.892006	-0.383295	N/D	N/D	N/D
P07237	PDIA1_HUMAN	P4HB	0.0510153	1.18772	-0.0359938	N/D	N/D	N/D
P07311	ACYP1_HUMAN	ACYP1	0.239251	2.80593	-0.18038	N/D	N/D	N/D
P07339	CATD_HUMAN	CTSD	0.127431	0.810644	-0.0923466	N/D	N/D	N/D
P07355	ANXA2_HUMAN	ANXA2	0.011432	0.0453112	-0.00795555	N/D	N/D	N/D
P07384	CAN1_HUMAN	CAPN1	0.0567277	0.80484	-0.0401039	N/D	N/D	N/D
P07437	TBB5_HUMAN	TUBB	0.161568	2.38233	-0.118502	N/D	N/D	N/D
P07602	SAP_HUMAN	PSAP	0.12324	2.36909	-0.0891779	N/D	N/D	N/D
P07686	HEXB_HUMAN	HEXB	0.105534	0.774486	-0.0758926	N/D	N/D	N/D
P07737	PROF1_HUMAN	PFN1	0.0107167	0.0238196	-0.00745589	N/D	N/D	N/D
P07741	APT_HUMAN	APRT	0.110011	0.804905	-0.0792367	N/D	N/D	N/D
P07766	CD3E_HUMAN	CD3E	0.0276897	0.330539	-0.0193784	N/D	N/D	N/D
P07992	ERCC1_HUMAN	ERCC1	0.207073	1.81891	-0.154344	N/D	N/D	N/D
P08047	SP1_HUMAN	SP1	0.285568	0.867325	-0.21889	N/D	N/D	N/D
P08238	HS90B_HUMAN	HSP90AB1	0.0145617	0.209407	-0.0101445	N/D	N/D	N/D
P08243	ASNS_HUMAN	ASNS	0.123319	1.91673	-0.0892381	N/D	N/D	N/D
P08621	RU17_HUMAN	SNRNP70	0.011218	0.149463	-0.00780603	N/D	N/D	N/D
P08648	ITA5_HUMAN	ITGA5	0.464861	1.82511	-0.380184	N/D	N/D	N/D
P08670	VIME_HUMAN	VIM	0.262242	4.75086	-0.199341	N/D	N/D	N/D
P08758	ANXA5_HUMAN	ANXA5	0.130671	1.37454	-0.0948025	N/D	N/D	N/D
P08779	K1C16_HUMAN	KRT16	0.92553	3.24432	-0.899382	N/D	N/D	N/D
P09012	SNRPA_HUMAN	SNRPA	0.157793	1.1339	-0.115579	N/D	N/D	N/D
P09104	ENOG_HUMAN	ENO2	0.220148	2.15177	-0.164853	N/D	N/D	N/D
P09110	THIK_HUMAN	ACAA1	0.019914	0.322232	-0.013899	N/D	N/D	N/D
P09211	GSTP1_HUMAN	GSTP1	0.0464797	0.211279	-0.0327418	N/D	N/D	N/D
P09234	RU1C_HUMAN	SNRPC	0.0726067	0.265747	-0.051615	N/D	N/D	N/D
P09488	GSTM1_HUMAN	GSTM1	0.0899475	0.382949	-0.0643314	N/D	N/D	N/D
P09493	TPM1_HUMAN	TPM1	0.0116	0.0372461	-0.00807292	N/D	N/D	N/D
P09496	CLCA_HUMAN	CLTA	0.20943	1.37631	-0.156231	N/D	N/D	N/D
P09497	CLCB_HUMAN	CLTB	0.00304337	0.0131087	-0.00211173	N/D	N/D	N/D
P09525	ANXA4_HUMAN	ANXA4	0.174399	1.17192	-0.128494	N/D	N/D	N/D
P09543	CN37_HUMAN	CNP	0.0164807	0.135701	-0.011489	N/D	N/D	N/D
P09651	ROA1_HUMAN	HNRNPA1	0.514196	2.57653	-0.428198	N/D	N/D	N/D
P09693	CD3G_HUMAN	CD3G	0.0693607	0.904443	-0.0492516	N/D	N/D	N/D
P09848	LPH_HUMAN	LCT	0.313964	3.95008	-0.243119	N/D	N/D	N/D
P09884	DPOLA_HUMAN	POLA1	0.00911393	0.111531	-0.00633729	N/D	N/D	N/D
P09972	ALDOC_HUMAN	ALDOC	0.0784749	1.11785	-0.0559012	N/D	N/D	N/D
P0C870	JMJD7_HUMAN	JMJD7	0.185961	0.271769	-0.137574	N/D	N/D	N/D
P0CG12	DERPC_HUMAN	DERPC	0.300013	4.43756	-0.231155	N/D	N/D	N/D
P0CG13	CTF8_HUMAN	CHTF8	0.0713087	0.393699	-0.0506693	N/D	N/D	N/D
P0CG38	POTEI_HUMAN	POTEI	0.15754	0.564302	-0.115384	N/D	N/D	N/D
P0CG39	POTEJ_HUMAN	POTEJ	0.778156	0.479378	-0.714937	N/D	N/D	N/D
P0CI26	TR49C_HUMAN	TRIM49C	0.57013	0.879566	-0.484657	N/D	N/D	N/D
P0DPB5	RPC22_HUMAN	POLR1D	0.190849	0.254266	-0.141435	N/D	N/D	N/D
P0DPB6	RPAC2_HUMAN	POLR1D	0.149446	0.943342	-0.109143	N/D	N/D	N/D
P10321	HLAC_HUMAN	HLA-C	0.295363	2.95453	-0.227194	N/D	N/D	N/D
P10398	ARAF_HUMAN	ARAF	0.334993	0.957593	-0.261371	N/D	N/D	N/D
P10415	BCL2_HUMAN	BCL2	0.282577	0.218867	-0.216366	N/D	N/D	N/D
P10606	COX5B_HUMAN	COX5B	0.198918	3.69459	-0.147837	N/D	N/D	N/D
P10619	PPGB_HUMAN	CTSA	0.123593	0.535323	-0.0894445	N/D	N/D	N/D
P10636	TAU_HUMAN	MAPT	0.315976	1.30958	-0.244853	N/D	N/D	N/D
P10644	KAP0_HUMAN	PRKAR1A	0.0463127	0.560686	-0.0326223	N/D	N/D	N/D
P10809	CH60_HUMAN	HSPD1	0.0948607	1.22105	-0.0679623	N/D	N/D	N/D
P11171	EPB41_HUMAN	EPB41	0.1666	1.48475	-0.122411	N/D	N/D	N/D
P11177	ODPB_HUMAN	PDHB	0.11299	1.13373	-0.0814675	N/D	N/D	N/D
P11233	RALA_HUMAN	RALA	0.224015	0.844949	-0.167979	N/D	N/D	N/D
P11274	BCR_HUMAN	BCR	0.00285577	0.0232997	-0.00198143	N/D	N/D	N/D
P11279	LAMP1_HUMAN	LAMP1	0.163259	2.1366	-0.119814	N/D	N/D	N/D
P11310	ACADM_HUMAN	ACADM	0.0442087	0.180148	-0.0311174	N/D	N/D	N/D
P11441	UBL4A_HUMAN	UBL4A	0.191584	0.731067	-0.142017	N/D	N/D	N/D
P11498	PYC_HUMAN	PC	0.0784491	1.14276	-0.0558824	N/D	N/D	N/D
P11802	CDK4_HUMAN	CDK4	0.310005	1.26449	-0.239712	N/D	N/D	N/D
P11908	PRPS2_HUMAN	PRPS2	0.12067	0.735904	-0.0872394	N/D	N/D	N/D
P12081	HARS1_HUMAN	HARS1	0.157984	2.37017	-0.115727	N/D	N/D	N/D
P12268	IMDH2_HUMAN	IMPDH2	0.0549933	0.995243	-0.0388543	N/D	N/D	N/D
P12270	TPR_HUMAN	TPR	0.0550883	1.7205	-0.0389227	N/D	N/D	N/D
P12273	PIP_HUMAN	PIP	0.079131	0.11285	-0.0563815	N/D	N/D	N/D
P12694	ODBA_HUMAN	BCKDHA	0.0905927	0.835297	-0.0648076	N/D	N/D	N/D
P12829	MYL4_HUMAN	MYL4	0.126254	0.467765	-0.0914559	N/D	N/D	N/D
P12931	SRC_HUMAN	SRC	0.343016	1.03457	-0.268406	N/D	N/D	N/D
P13284	GILT_HUMAN	IFI30	0.0129873	0.0108126	-0.00904277	N/D	N/D	N/D
P13612	ITA4_HUMAN	ITGA4	0.0259323	0.219703	-0.0181374	N/D	N/D	N/D
P13637	AT1A3_HUMAN	ATP1A3	0.0676695	0.258233	-0.0480224	N/D	N/D	N/D
P13639	EF2_HUMAN	EEF2	0.00338767	0.0268439	-0.00235091	N/D	N/D	N/D
P13645	K1C10_HUMAN	KRT10	0.566275	1.55365	-0.480695	N/D	N/D	N/D
P13647	K2C5_HUMAN	KRT5	0.584455	0.597784	-0.499472	N/D	N/D	N/D
P13674	P4HA1_HUMAN	P4HA1	0.0240549	0.228792	-0.0168133	N/D	N/D	N/D
P13716	HEM2_HUMAN	ALAD	0.0904472	0.773763	-0.0647002	N/D	N/D	N/D
P13796	PLSL_HUMAN	LCP1	0.0952097	1.09065	-0.0682206	N/D	N/D	N/D
P13804	ETFA_HUMAN	ETFA	0.0527903	0.740584	-0.0372692	N/D	N/D	N/D
P13984	T2FB_HUMAN	GTF2F2	0.153265	2.87812	-0.112084	N/D	N/D	N/D
P13994	YJU2B_HUMAN	YJU2B	0.204819	0.414621	-0.152542	N/D	N/D	N/D
P13995	MTDC_HUMAN	MTHFD2	0.0645451	0.816448	-0.0457551	N/D	N/D	N/D
P14151	LYAM1_HUMAN	SELL	0.16919	0.697138	-0.124427	N/D	N/D	N/D
P14174	MIF_HUMAN	MIF	0.023943	0.0675751	-0.0167345	N/D	N/D	N/D
P14209	CD99_HUMAN	CD99	0.00192933	0.00551996	-0.00133821	N/D	N/D	N/D
P14314	GLU2B_HUMAN	PRKCSH	0.02615	0.215052	-0.0182911	N/D	N/D	N/D
P14373	TRI27_HUMAN	TRIM27	0.217419	2.02261	-0.162651	N/D	N/D	N/D
P14406	CX7A2_HUMAN	COX7A2	0.191818	1.36165	-0.142202	N/D	N/D	N/D
P14618	KPYM_HUMAN	PKM	0.0268863	0.36319	-0.0188109	N/D	N/D	N/D
P14649	MYL6B_HUMAN	MYL6B	0.12003	1.2721	-0.0867574	N/D	N/D	N/D
P14678	RSMB_HUMAN	SNRPB	0.41231	1.05825	-0.330815	N/D	N/D	N/D
P14854	CX6B1_HUMAN	COX6B1	0.011439	0.0443208	-0.00796043	N/D	N/D	N/D
P14859	PO2F1_HUMAN	POU2F1	0.139101	0.603683	-0.101219	N/D	N/D	N/D
P14868	SYDC_HUMAN	DARS1	0.003074	0.0668254	-0.00213301	N/D	N/D	N/D
P14921	ETS1_HUMAN	ETS1	0.0750548	0.84843	-0.053401	N/D	N/D	N/D
P14923	PLAK_HUMAN	JUP	0.403736	1.38039	-0.322929	N/D	N/D	N/D
P14927	QCR7_HUMAN	UQCRB	0.220692	2.04602	-0.165293	N/D	N/D	N/D
P15056	BRAF_HUMAN	BRAF	0.0161833	0.0893771	-0.0112805	N/D	N/D	N/D
P15104	GLNA_HUMAN	GLUL	0.20328	1.5987	-0.151313	N/D	N/D	N/D
P15121	ALDR_HUMAN	AKR1B1	0.0418603	0.196978	-0.0294404	N/D	N/D	N/D
P15153	RAC2_HUMAN	RAC2	0.191733	0.400196	-0.142135	N/D	N/D	N/D
P15289	ARSA_HUMAN	ARSA	0.324154	0.606334	-0.25193	N/D	N/D	N/D
P15336	ATF2_HUMAN	ATF2	0.172903	0.904544	-0.127325	N/D	N/D	N/D
P15586	GNS_HUMAN	GNS	0.26594	1.91874	-0.202419	N/D	N/D	N/D
P15735	PHKG2_HUMAN	PHKG2	0.0150546	0.105834	-0.0104897	N/D	N/D	N/D
P15814	IGLL1_HUMAN	IGLL1	0.0848423	0.633248	-0.0605718	N/D	N/D	N/D
P15924	DESP_HUMAN	DSP	0.296675	0.508434	-0.22831	N/D	N/D	N/D
P15927	RFA2_HUMAN	RPA2	0.049675	0.977989	-0.0350317	N/D	N/D	N/D
P15954	COX7C_HUMAN	COX7C	0.397758	3.40721	-0.317459	N/D	N/D	N/D
P16150	LEUK_HUMAN	SPN	0.299558	3.72534	-0.230767	N/D	N/D	N/D
P16219	ACADS_HUMAN	ACADS	0.174915	1.72152	-0.128898	N/D	N/D	N/D
P16284	PECA1_HUMAN	PECAM1	0.0198285	0.138644	-0.013839	N/D	N/D	N/D
P16298	PP2BB_HUMAN	PPP3CB	0.16385	0.559719	-0.120273	N/D	N/D	N/D
P16383	GCFC2_HUMAN	GCFC2	0.204375	1.82685	-0.152187	N/D	N/D	N/D
P16591	FER_HUMAN	FER	0.649833	0.652525	-0.568987	N/D	N/D	N/D
P16885	PLCG2_HUMAN	PLCG2	0.150691	1.02999	-0.110101	N/D	N/D	N/D
P16930	FAAA_HUMAN	FAH	0.005847	0.0556146	-0.00406106	N/D	N/D	N/D
P16949	STMN1_HUMAN	STMN1	0.32048	2.92025	-0.248746	N/D	N/D	N/D
P17301	ITA2_HUMAN	ITGA2	0.298318	1.61484	-0.22971	N/D	N/D	N/D
P17544	ATF7_HUMAN	ATF7	0.0156369	0.0755876	-0.0108976	N/D	N/D	N/D
P17568	NDUB7_HUMAN	NDUFB7	0.105665	0.584862	-0.0759902	N/D	N/D	N/D
P17612	KAPCA_HUMAN	PRKACA	0.267031	1.21845	-0.203329	N/D	N/D	N/D
P17900	SAP3_HUMAN	GM2A	0.488083	1.92176	-0.40258	N/D	N/D	N/D
P17980	PRS6A_HUMAN	PSMC3	0.045131	0.599617	-0.0317769	N/D	N/D	N/D
P17987	TCPA_HUMAN	TCP1	0.113959	0.62076	-0.0821939	N/D	N/D	N/D
P18065	IBP2_HUMAN	IGFBP2	0.269233	2.50268	-0.205167	N/D	N/D	N/D
P18074	ERCC2_HUMAN	ERCC2	0.135418	2.05701	-0.0984107	N/D	N/D	N/D
P18206	VINC_HUMAN	VCL	0.2026	3.36258	-0.150771	N/D	N/D	N/D
P18440	ARY1_HUMAN	NAT1	0.0131042	0.0411382	-0.00912449	N/D	N/D	N/D
P18583	SON_HUMAN	SON	0.0500411	0.50161	-0.0352944	N/D	N/D	N/D
P18615	NELFE_HUMAN	NELFE	0.242882	3.68111	-0.183354	N/D	N/D	N/D
P18669	PGAM1_HUMAN	PGAM1	0.111008	0.573387	-0.0799823	N/D	N/D	N/D
P18859	ATP5J_HUMAN	ATP5PF	0.123565	0.463155	-0.0894239	N/D	N/D	N/D
P19022	CADH2_HUMAN	CDH2	0.271691	0.650262	-0.207222	N/D	N/D	N/D
P19388	RPAB1_HUMAN	POLR2E	0.0340856	0.189637	-0.0239076	N/D	N/D	N/D
P19404	NDUV2_HUMAN	NDUFV2	0.250459	1.86813	-0.189586	N/D	N/D	N/D
P19447	ERCC3_HUMAN	ERCC3	0.133084	0.953038	-0.0966353	N/D	N/D	N/D
P20073	ANXA7_HUMAN	ANXA7	0.275228	3.27539	-0.210186	N/D	N/D	N/D
P20290	BTF3_HUMAN	BTF3	0.0860477	0.463944	-0.0614583	N/D	N/D	N/D
P20338	RAB4A_HUMAN	RAB4A	0.0536987	0.255962	-0.0379225	N/D	N/D	N/D
P20339	RAB5A_HUMAN	RAB5A	0.110011	1.1121	-0.0792366	N/D	N/D	N/D
P20340	RAB6A_HUMAN	RAB6A	0.350182	3.9515	-0.274721	N/D	N/D	N/D
P20645	MPRD_HUMAN	M6PR	0.0018941	0.00943574	-0.00131375	N/D	N/D	N/D
P20674	COX5A_HUMAN	COX5A	0.172222	0.819589	-0.126792	N/D	N/D	N/D
P20700	LMNB1_HUMAN	LMNB1	0.0380697	0.477461	-0.0267391	N/D	N/D	N/D
P20810	ICAL_HUMAN	CAST	0.175806	0.39061	-0.129595	N/D	N/D	N/D
P20839	IMDH1_HUMAN	IMPDH1	0.0997093	1.90615	-0.0715575	N/D	N/D	N/D
P20930	FILA_HUMAN	FLG	0.590967	1.86182	-0.506256	N/D	N/D	N/D
P20962	PTMS_HUMAN	PTMS	0.196237	0.525672	-0.145706	N/D	N/D	N/D
P20963	CD3Z_HUMAN	CD247	0.151373	2.44668	-0.110626	N/D	N/D	N/D
P21281	VATB2_HUMAN	ATP6V1B2	0.08592	1.70806	-0.0613644	N/D	N/D	N/D
P21283	VATC1_HUMAN	ATP6V1C1	0.092424	0.864744	-0.06616	N/D	N/D	N/D
P21359	NF1_HUMAN	NF1	0.0749376	0.854038	-0.0533155	N/D	N/D	N/D
P21796	VDAC1_HUMAN	VDAC1	0.0212747	0.0942169	-0.0148557	N/D	N/D	N/D
P22033	MUTA_HUMAN	MMUT	0.137936	1.45636	-0.10033	N/D	N/D	N/D
P22059	OSBP1_HUMAN	OSBP	0.0309409	0.643106	-0.0216783	N/D	N/D	N/D
P22061	PIMT_HUMAN	PCMT1	0.067036	0.627272	-0.0475623	N/D	N/D	N/D
P22102	PUR2_HUMAN	GART	0.014126	0.26966	-0.00983949	N/D	N/D	N/D
P22307	SCP2_HUMAN	SCP2	0.0776363	0.343512	-0.0552877	N/D	N/D	N/D
P22392	NDKB_HUMAN	NME2	0.0991683	0.248921	-0.0711558	N/D	N/D	N/D
P22570	ADRO_HUMAN	FDXR	0.0262866	0.306813	-0.0183875	N/D	N/D	N/D
P22612	KAPCG_HUMAN	PRKACG	0.203793	0.670996	-0.151722	N/D	N/D	N/D
P22681	CBL_HUMAN	CBL	0.0434793	0.453566	-0.0305963	N/D	N/D	N/D
P22694	KAPCB_HUMAN	PRKACB	0.0781285	0.277056	-0.0556477	N/D	N/D	N/D
P22695	QCR2_HUMAN	UQCRC2	0.149668	3.30722	-0.109314	N/D	N/D	N/D
P22830	HEMH_HUMAN	FECH	0.0148823	0.296051	-0.010369	N/D	N/D	N/D
P23229	ITA6_HUMAN	ITGA6	0.0823683	0.373914	-0.0587547	N/D	N/D	N/D
P23246	SFPQ_HUMAN	SFPQ	0.0337203	0.433481	-0.0236484	N/D	N/D	N/D
P23368	MAOM_HUMAN	ME2	0.109022	1.71105	-0.0784971	N/D	N/D	N/D
P23434	GCSH_HUMAN	GCSH	0.187832	0.637726	-0.13905	N/D	N/D	N/D
P23443	KS6B1_HUMAN	RPS6KB1	0.0703978	0.75615	-0.0500062	N/D	N/D	N/D
P23469	PTPRE_HUMAN	PTPRE	0.0541973	0.0746793	-0.0382813	N/D	N/D	N/D
P23497	SP100_HUMAN	SP100	0.119086	0.92676	-0.0860466	N/D	N/D	N/D
P23511	NFYA_HUMAN	NFYA	0.359415	2.07546	-0.282906	N/D	N/D	N/D
P23528	COF1_HUMAN	CFL1	0.114997	0.902517	-0.0829728	N/D	N/D	N/D
P23588	IF4B_HUMAN	EIF4B	0.0858453	1.05006	-0.0613094	N/D	N/D	N/D
P23634	AT2B4_HUMAN	ATP2B4	0.0388305	0.6552	-0.0272808	N/D	N/D	N/D
P23743	DGKA_HUMAN	DGKA	0.0591562	0.686637	-0.0418562	N/D	N/D	N/D
P23786	CPT2_HUMAN	CPT2	0.0624443	0.839836	-0.0442335	N/D	N/D	N/D
P23919	KTHY_HUMAN	DTYMK	0.039362	0.328092	-0.0276593	N/D	N/D	N/D
P23921	RIR1_HUMAN	RRM1	0.0221127	0.20937	-0.0154454	N/D	N/D	N/D
P24278	ZBT25_HUMAN	ZBTB25	0.078325	0.148184	-0.0557915	N/D	N/D	N/D
P24386	RAE1_HUMAN	CHM	0.0745617	0.450934	-0.0530411	N/D	N/D	N/D
P24390	ERD21_HUMAN	KDELR1	0.320453	0.668969	-0.248723	N/D	N/D	N/D
P24539	AT5F1_HUMAN	ATP5PB	0.0683937	0.587692	-0.0485486	N/D	N/D	N/D
P24666	PPAC_HUMAN	ACP1	0.13758	0.496351	-0.100058	N/D	N/D	N/D
P24863	CCNC_HUMAN	CCNC	0.061508	0.060013	-0.043556	N/D	N/D	N/D
P24941	CDK2_HUMAN	CDK2	0.0390987	0.750813	-0.0274717	N/D	N/D	N/D
P25445	TNR6_HUMAN	FAS	0.0700347	0.3169	-0.0497419	N/D	N/D	N/D
P25490	TYY1_HUMAN	YY1	0.00202615	0.00938055	-0.0014054	N/D	N/D	N/D
P25685	DNJB1_HUMAN	DNAJB1	0.024586	0.228077	-0.0171878	N/D	N/D	N/D
P25705	ATPA_HUMAN	ATP5F1A	0.189215	2.43687	-0.140143	N/D	N/D	N/D
P25786	PSA1_HUMAN	PSMA1	0.087984	0.966957	-0.0628839	N/D	N/D	N/D
P25787	PSA2_HUMAN	PSMA2	0.076146	0.637981	-0.0541981	N/D	N/D	N/D
P25789	PSA4_HUMAN	PSMA4	0.0632023	0.240418	-0.0447823	N/D	N/D	N/D
P25963	IKBA_HUMAN	NFKBIA	0.119069	0.20396	-0.086034	N/D	N/D	N/D
P26196	DDX6_HUMAN	DDX6	0.0153547	0.322424	-0.0106999	N/D	N/D	N/D
P26440	IVD_HUMAN	IVD	0.0828256	1.00314	-0.0590903	N/D	N/D	N/D
P26599	PTBP1_HUMAN	PTBP1	0.017191	0.198667	-0.0119872	N/D	N/D	N/D
P26885	FKBP2_HUMAN	FKBP2	0.216406	1.00865	-0.161836	N/D	N/D	N/D
P27105	STOM_HUMAN	STOM	0.449434	2.70683	-0.365504	N/D	N/D	N/D
P27361	MK03_HUMAN	MAPK3	0.0442451	0.437214	-0.0311435	N/D	N/D	N/D
P27449	VATL_HUMAN	ATP6V0C	0.472588	1.88096	-0.387597	N/D	N/D	N/D
P27540	ARNT_HUMAN	ARNT	0.242741	1.72335	-0.183239	N/D	N/D	N/D
P27701	CD82_HUMAN	CD82	0.102228	0.562714	-0.0734301	N/D	N/D	N/D
P27707	DCK_HUMAN	DCK	0.088687	0.733214	-0.063402	N/D	N/D	N/D
P27797	CALR_HUMAN	CALR	0.00391667	0.0221541	-0.00271851	N/D	N/D	N/D
P27816	MAP4_HUMAN	MAP4	0.0709313	0.966634	-0.0503945	N/D	N/D	N/D
P27986	P85A_HUMAN	PIK3R1	0.0903008	0.849718	-0.0645921	N/D	N/D	N/D
P28065	PSB9_HUMAN	PSMB9	0.442978	2.36279	-0.359407	N/D	N/D	N/D
P28070	PSB4_HUMAN	PSMB4	0.149481	0.913817	-0.109171	N/D	N/D	N/D
P28072	PSB6_HUMAN	PSMB6	0.16169	0.531148	-0.118597	N/D	N/D	N/D
P28074	PSB5_HUMAN	PSMB5	0.186287	4.44771	-0.137832	N/D	N/D	N/D
P28161	GSTM2_HUMAN	GSTM2	0.032762	0.14743	-0.0229687	N/D	N/D	N/D
P28288	ABCD3_HUMAN	ABCD3	0.041642	0.472675	-0.0292846	N/D	N/D	N/D
P28331	NDUS1_HUMAN	NDUFS1	0.0549603	0.487198	-0.0388305	N/D	N/D	N/D
P28676	GRAN_HUMAN	GCA	0.831353	1.79553	-0.779354	N/D	N/D	N/D
P28749	RBL1_HUMAN	RBL1	0.41892	0.744428	-0.336926	N/D	N/D	N/D
P28799	GRN_HUMAN	GRN	0.18359	1.24729	-0.135706	N/D	N/D	N/D
P29083	T2EA_HUMAN	GTF2E1	0.0311481	0.360412	-0.0218249	N/D	N/D	N/D
P29084	T2EB_HUMAN	GTF2E2	0.0289253	0.312096	-0.0202518	N/D	N/D	N/D
P29218	IMPA1_HUMAN	IMPA1	0.184968	1.60598	-0.136792	N/D	N/D	N/D
P29320	EPHA3_HUMAN	EPHA3	0.566438	3.48141	-0.480863	N/D	N/D	N/D
P29353	SHC1_HUMAN	SHC1	0.0313757	0.155295	-0.0219862	N/D	N/D	N/D
P29374	ARI4A_HUMAN	ARID4A	0.100335	0.377518	-0.0720224	N/D	N/D	N/D
P29692	EF1D_HUMAN	EEF1D	0.0546647	0.287213	-0.0386177	N/D	N/D	N/D
P30040	ERP29_HUMAN	ERP29	0.239736	1.6558	-0.180776	N/D	N/D	N/D
P30041	PRDX6_HUMAN	PRDX6	0.0544163	0.583222	-0.0384389	N/D	N/D	N/D
P30043	BLVRB_HUMAN	BLVRB	0.101753	0.53646	-0.0730765	N/D	N/D	N/D
P30044	PRDX5_HUMAN	PRDX5	0.10769	0.82219	-0.0775013	N/D	N/D	N/D
P30048	PRDX3_HUMAN	PRDX3	0.0360083	0.178176	-0.0252732	N/D	N/D	N/D
P30049	ATPD_HUMAN	ATP5F1D	0.420452	2.19494	-0.338347	N/D	N/D	N/D
P30084	ECHM_HUMAN	ECHS1	0.140254	1.73635	-0.102099	N/D	N/D	N/D
P30085	KCY_HUMAN	CMPK1	0.0498517	0.263195	-0.0351585	N/D	N/D	N/D
P30101	PDIA3_HUMAN	PDIA3	0.116511	0.751315	-0.0841101	N/D	N/D	N/D
P30533	AMRP_HUMAN	LRPAP1	0.183106	1.17168	-0.135325	N/D	N/D	N/D
P30566	PUR8_HUMAN	ADSL	0.067687	1.15143	-0.0480351	N/D	N/D	N/D
P30613	KPYR_HUMAN	PKLR	0.0610095	0.425509	-0.0431955	N/D	N/D	N/D
P30622	CLIP1_HUMAN	CLIP1	0.0436315	0.447704	-0.030705	N/D	N/D	N/D
P30679	GNA15_HUMAN	GNA15	0.0868121	0.257348	-0.0620208	N/D	N/D	N/D
P31150	GDIA_HUMAN	GDI1	0.059072	0.462208	-0.0417954	N/D	N/D	N/D
P31153	METK2_HUMAN	MAT2A	0.0120543	0.0817842	-0.00839043	N/D	N/D	N/D
P31350	RIR2_HUMAN	RRM2	0.0354227	0.331414	-0.024857	N/D	N/D	N/D
P31483	TIA1_HUMAN	TIA1	0.1728	1.9212	-0.127244	N/D	N/D	N/D
P31749	AKT1_HUMAN	AKT1	0.100728	1.27892	-0.0723147	N/D	N/D	N/D
P31751	AKT2_HUMAN	AKT2	0.0803669	0.580186	-0.0572869	N/D	N/D	N/D
P31937	3HIDH_HUMAN	HIBADH	0.181704	3.41852	-0.134222	N/D	N/D	N/D
P31939	PUR9_HUMAN	ATIC	0.0782543	1.54962	-0.0557398	N/D	N/D	N/D
P31948	STIP1_HUMAN	STIP1	0.032709	0.275044	-0.0229311	N/D	N/D	N/D
P32019	I5P2_HUMAN	INPP5B	0.233613	1.94429	-0.175776	N/D	N/D	N/D
P32119	PRDX2_HUMAN	PRDX2	0.209741	4.53303	-0.15648	N/D	N/D	N/D
P32121	ARRB2_HUMAN	ARRB2	0.0253157	0.183816	-0.0177023	N/D	N/D	N/D
P32322	P5CR1_HUMAN	PYCR1	0.207501	2.10908	-0.154686	N/D	N/D	N/D
P32455	GBP1_HUMAN	GBP1	0.120886	1.20164	-0.0874028	N/D	N/D	N/D
P32519	ELF1_HUMAN	ELF1	0.089835	0.671885	-0.0642484	N/D	N/D	N/D
P32856	STX2_HUMAN	STX2	0.0571813	0.342714	-0.040431	N/D	N/D	N/D
P33121	ACSL1_HUMAN	ACSL1	0.006496	0.0308669	-0.00451284	N/D	N/D	N/D
P33240	CSTF2_HUMAN	CSTF2	0.187839	3.61112	-0.139056	N/D	N/D	N/D
P33316	DUT_HUMAN	DUT	0.226688	3.28794	-0.170146	N/D	N/D	N/D
P33552	CKS2_HUMAN	CKS2	0.111033	0.748318	-0.080001	N/D	N/D	N/D
P34896	GLYC_HUMAN	SHMT1	0.0695401	1.36206	-0.0493821	N/D	N/D	N/D
P34897	GLYM_HUMAN	SHMT2	0.00160267	0.0277715	-0.0011115	N/D	N/D	N/D
P34913	HYES_HUMAN	EPHX2	0.0664504	1.12887	-0.0471371	N/D	N/D	N/D
P35080	PROF2_HUMAN	PFN2	0.437207	2.61062	-0.35398	N/D	N/D	N/D
P35221	CTNA1_HUMAN	CTNNA1	0.077135	0.598925	-0.054921	N/D	N/D	N/D
P35222	CTNB1_HUMAN	CTNNB1	0.092521	0.156698	-0.0662317	N/D	N/D	N/D
P35232	PHB1_HUMAN	PHB1	0.276979	1.59256	-0.211655	N/D	N/D	N/D
P35236	PTN7_HUMAN	PTPN7	0.10327	1.42427	-0.0742055	N/D	N/D	N/D
P35240	MERL_HUMAN	NF2	0.079186	0.442728	-0.0564218	N/D	N/D	N/D
P35241	RADI_HUMAN	RDX	0.00827441	0.0431311	-0.00575186	N/D	N/D	N/D
P35244	RFA3_HUMAN	RPA3	0.158695	0.810503	-0.116277	N/D	N/D	N/D
P35250	RFC2_HUMAN	RFC2	0.143133	1.5828	-0.104301	N/D	N/D	N/D
P35269	T2FA_HUMAN	GTF2F1	0.199796	2.78797	-0.148536	N/D	N/D	N/D
P35270	SPRE_HUMAN	SPR	0.10936	1.72974	-0.0787498	N/D	N/D	N/D
P35520	CBS_HUMAN	CBS	0.219819	0.686247	-0.164587	N/D	N/D	N/D
P35527	K1C9_HUMAN	KRT9	0.87209	1.49071	-0.830312	N/D	N/D	N/D
P35611	ADDA_HUMAN	ADD1	0.0469813	0.716557	-0.033101	N/D	N/D	N/D
P35612	ADDB_HUMAN	ADD2	0.203361	2.20061	-0.151378	N/D	N/D	N/D
P35637	FUS_HUMAN	FUS	0.014388	0.0805419	-0.0100229	N/D	N/D	N/D
P35659	DEK_HUMAN	DEK	0.278849	2.13552	-0.213227	N/D	N/D	N/D
P35754	GLRX1_HUMAN	GLRX	0.002612	0.0119654	-0.00181214	N/D	N/D	N/D
P35914	HMGCL_HUMAN	HMGCL	0.21372	0.769383	-0.159675	N/D	N/D	N/D
P35998	PRS7_HUMAN	PSMC2	0.129634	2.3624	-0.0940164	N/D	N/D	N/D
P36404	ARL2_HUMAN	ARL2	0.210721	1.27342	-0.157266	N/D	N/D	N/D
P36542	ATPG_HUMAN	ATP5F1C	0.228113	2.37071	-0.171302	N/D	N/D	N/D
P36543	VATE1_HUMAN	ATP6V1E1	0.237975	4.30078	-0.179336	N/D	N/D	N/D
P36639	8ODP_HUMAN	NUDT1	0.046558	0.596286	-0.0327979	N/D	N/D	N/D
P36776	LONM_HUMAN	LONP1	0.002423	0.0294779	-0.00168091	N/D	N/D	N/D
P36871	PGM1_HUMAN	PGM1	0.13444	3.32989	-0.0976667	N/D	N/D	N/D
P36957	ODO2_HUMAN	DLST	0.107876	1.37078	-0.0776402	N/D	N/D	N/D
P36969	GPX4_HUMAN	GPX4	0.347851	3.75185	-0.272664	N/D	N/D	N/D
P37198	NUP62_HUMAN	NUP62	0.109543	2.06953	-0.0788863	N/D	N/D	N/D
P37235	HPCL1_HUMAN	HPCAL1	0.0303226	0.136647	-0.0212405	N/D	N/D	N/D
P37275	ZEB1_HUMAN	ZEB1	0.142981	0.89804	-0.104184	N/D	N/D	N/D
P38117	ETFB_HUMAN	ETFB	0.303818	3.05827	-0.234407	N/D	N/D	N/D
P38398	BRCA1_HUMAN	BRCA1	0.152334	1.46838	-0.111366	N/D	N/D	N/D
P38432	COIL_HUMAN	COIL	0.250156	0.560836	-0.189336	N/D	N/D	N/D
P38571	LICH_HUMAN	LIPA	0.203389	0.377542	-0.1514	N/D	N/D	N/D
P38606	VATA_HUMAN	ATP6V1A	0.143347	1.63799	-0.104464	N/D	N/D	N/D
P39656	OST48_HUMAN	DDOST	0.0901877	0.60056	-0.0645086	N/D	N/D	N/D
P39687	AN32A_HUMAN	ANP32A	0.0628307	0.498142	-0.0445132	N/D	N/D	N/D
P39748	FEN1_HUMAN	FEN1	0.00667967	0.0369367	-0.00464073	N/D	N/D	N/D
P40121	CAPG_HUMAN	CAPG	0.0382323	0.327609	-0.0268549	N/D	N/D	N/D
P40200	TACT_HUMAN	CD96	0.0141771	0.0355357	-0.00987523	N/D	N/D	N/D
P40222	TXLNA_HUMAN	TXLNA	0.0241517	0.18228	-0.0168816	N/D	N/D	N/D
P40227	TCPZ_HUMAN	CCT6A	0.047542	0.597625	-0.0335026	N/D	N/D	N/D
P40337	VHL_HUMAN	VHL	0.0766621	0.300535	-0.0545753	N/D	N/D	N/D
P40425	PBX2_HUMAN	PBX2	0.140517	0.714825	-0.1023	N/D	N/D	N/D
P40763	STAT3_HUMAN	STAT3	0.00457533	0.0498947	-0.00317641	N/D	N/D	N/D
P40855	PEX19_HUMAN	PEX19	0.0118945	0.0617194	-0.00827872	N/D	N/D	N/D
P40925	MDHC_HUMAN	MDH1	0.0523027	0.45146	-0.0369186	N/D	N/D	N/D
P40926	MDHM_HUMAN	MDH2	0.139794	0.964473	-0.101748	N/D	N/D	N/D
P40937	RFC5_HUMAN	RFC5	0.0670223	0.678316	-0.0475523	N/D	N/D	N/D
P40939	ECHA_HUMAN	HADHA	0.0120407	0.0893322	-0.00838088	N/D	N/D	N/D
P41134	ID1_HUMAN	ID1	0.0909577	0.528216	-0.065077	N/D	N/D	N/D
P41208	CETN2_HUMAN	CETN2	0.0218613	0.0596713	-0.0152685	N/D	N/D	N/D
P41212	ETV6_HUMAN	ETV6	0.134704	0.343288	-0.0978674	N/D	N/D	N/D
P41223	BUD31_HUMAN	BUD31	0.105597	0.563992	-0.0759393	N/D	N/D	N/D
P41227	NAA10_HUMAN	NAA10	0.086645	1.21511	-0.0618979	N/D	N/D	N/D
P41236	IPP2_HUMAN	PPP1R2	0.197459	0.86901	-0.146677	N/D	N/D	N/D
P41240	CSK_HUMAN	CSK	0.015638	0.171164	-0.0108984	N/D	N/D	N/D
P41440	S19A1_HUMAN	SLC19A1	0.130738	0.737092	-0.0948535	N/D	N/D	N/D
P41567	EIF1_HUMAN	EIF1	0.165005	0.731369	-0.12117	N/D	N/D	N/D
P41743	KPCI_HUMAN	PRKCI	0.000159433	0.000854668	-0.000110517	N/D	N/D	N/D
P42025	ACTY_HUMAN	ACTR1B	0.113146	1.54832	-0.081584	N/D	N/D	N/D
P42226	STAT6_HUMAN	STAT6	0.0464074	0.794882	-0.0326901	N/D	N/D	N/D
P42338	PK3CB_HUMAN	PIK3CB	0.174795	1.35075	-0.128804	N/D	N/D	N/D
P42566	EPS15_HUMAN	EPS15	0.1141	1.32392	-0.0822994	N/D	N/D	N/D
P42574	CASP3_HUMAN	CASP3	0.0318876	0.197478	-0.0223489	N/D	N/D	N/D
P42684	ABL2_HUMAN	ABL2	0.0371763	0.102782	-0.0261036	N/D	N/D	N/D
P42694	HELZ_HUMAN	HELZ	0.0904499	0.969065	-0.0647022	N/D	N/D	N/D
P42695	CNDD3_HUMAN	NCAPD3	0.0337197	0.31815	-0.023648	N/D	N/D	N/D
P42704	LPPRC_HUMAN	LRPPRC	0.0216573	0.248584	-0.015125	N/D	N/D	N/D
P42765	THIM_HUMAN	ACAA2	0.0104015	0.09936	-0.00723582	N/D	N/D	N/D
P42768	WASP_HUMAN	WAS	0.270307	2.81152	-0.206065	N/D	N/D	N/D
P42773	CDN2C_HUMAN	CDKN2C	0.119372	0.856615	-0.0862615	N/D	N/D	N/D
P42785	PCP_HUMAN	PRCP	0.218529	3.75592	-0.163547	N/D	N/D	N/D
P43007	SATT_HUMAN	SLC1A4	0.0396922	0.160094	-0.0278945	N/D	N/D	N/D
P43307	SSRA_HUMAN	SSR1	0.35297	1.37999	-0.277187	N/D	N/D	N/D
P43378	PTN9_HUMAN	PTPN9	0.0582203	0.469084	-0.0411806	N/D	N/D	N/D
P43487	RANG_HUMAN	RANBP1	0.0645733	0.264251	-0.0457756	N/D	N/D	N/D
P43686	PRS6B_HUMAN	PSMC4	0.005055	0.0322581	-0.00351	N/D	N/D	N/D
P45954	ACDSB_HUMAN	ACADSB	0.308539	3.93511	-0.238453	N/D	N/D	N/D
P45984	MK09_HUMAN	MAPK9	0.288393	2.55533	-0.221279	N/D	N/D	N/D
P45985	MP2K4_HUMAN	MAP2K4	0.00963692	0.115242	-0.00670216	N/D	N/D	N/D
P46020	KPB1_HUMAN	PHKA1	0.0633843	0.414205	-0.0449141	N/D	N/D	N/D
P46063	RECQ1_HUMAN	RECQL	0.129191	1.49509	-0.0936799	N/D	N/D	N/D
P46108	CRK_HUMAN	CRK	0.100078	1.45928	-0.071831	N/D	N/D	N/D
P46109	CRKL_HUMAN	CRKL	0.091783	1.07576	-0.0656864	N/D	N/D	N/D
P46379	BAG6_HUMAN	BAG6	0.114128	3.0194	-0.0823207	N/D	N/D	N/D
P46459	NSF_HUMAN	NSF	0.0628143	1.35131	-0.0445013	N/D	N/D	N/D
P46736	BRCC3_HUMAN	BRCC3	0.0160841	0.0793291	-0.011211	N/D	N/D	N/D
P46926	GNPI1_HUMAN	GNPDA1	0.156451	0.881235	-0.114542	N/D	N/D	N/D
P46976	GLYG_HUMAN	GYG1	0.138533	0.709595	-0.100785	N/D	N/D	N/D
P47756	CAPZB_HUMAN	CAPZB	0.000191333	0.000784581	-0.000132631	N/D	N/D	N/D
P48047	ATPO_HUMAN	ATP5PO	0.258511	5.41348	-0.196243	N/D	N/D	N/D
P48059	LIMS1_HUMAN	LIMS1	0.0285893	0.122824	-0.0200143	N/D	N/D	N/D
P48382	RFX5_HUMAN	RFX5	0.0467911	0.153052	-0.0329648	N/D	N/D	N/D
P48426	PI42A_HUMAN	PIP4K2A	0.0183887	0.26298	-0.0128276	N/D	N/D	N/D
P48553	TPC10_HUMAN	TRAPPC10	0.0678643	0.629477	-0.0481639	N/D	N/D	N/D
P48556	PSMD8_HUMAN	PSMD8	0.213592	1.87678	-0.159571	N/D	N/D	N/D
P48634	PRC2A_HUMAN	PRRC2A	0.0178793	0.19064	-0.0124701	N/D	N/D	N/D
P48637	GSHB_HUMAN	GSS	0.0957438	0.902042	-0.0686162	N/D	N/D	N/D
P48723	HSP13_HUMAN	HSPA13	0.133512	2.08323	-0.0969606	N/D	N/D	N/D
P48729	KC1A_HUMAN	CSNK1A1	0.0449947	0.27205	-0.0316794	N/D	N/D	N/D
P48730	KC1D_HUMAN	CSNK1D	0.106552	0.184657	-0.0766522	N/D	N/D	N/D
P48736	PK3CG_HUMAN	PIK3CG	0.0562764	0.396283	-0.0397786	N/D	N/D	N/D
P49005	DPOD2_HUMAN	POLD2	0.025041	0.248278	-0.0175086	N/D	N/D	N/D
P49023	PAXI_HUMAN	PXN	0.0114245	0.0388717	-0.0079503	N/D	N/D	N/D
P49069	CAMLG_HUMAN	CAMLG	0.127632	1.16345	-0.092499	N/D	N/D	N/D
P49247	RPIA_HUMAN	RPIA	0.14759	1.42249	-0.107718	N/D	N/D	N/D
P49321	NASP_HUMAN	NASP	0.0453153	0.431213	-0.0319087	N/D	N/D	N/D
P49354	FNTA_HUMAN	FNTA	0.0508538	0.272613	-0.0358778	N/D	N/D	N/D
P49411	EFTU_HUMAN	TUFM	0.072841	1.61559	-0.0517859	N/D	N/D	N/D
P49427	UB2R1_HUMAN	CDC34	0.078015	0.241545	-0.0555647	N/D	N/D	N/D
P49458	SRP09_HUMAN	SRP9	0.132429	0.210619	-0.0961376	N/D	N/D	N/D
P49459	UBE2A_HUMAN	UBE2A	0.0540664	0.155001	-0.038187	N/D	N/D	N/D
P49589	SYCC_HUMAN	CARS1	0.00760733	0.122818	-0.00528693	N/D	N/D	N/D
P49590	SYHM_HUMAN	HARS2	0.15152	1.08132	-0.110739	N/D	N/D	N/D
P49591	SYSC_HUMAN	SARS1	0.023827	0.15819	-0.0166528	N/D	N/D	N/D
P49642	PRI1_HUMAN	PRIM1	0.130971	1.44486	-0.0950305	N/D	N/D	N/D
P49674	KC1E_HUMAN	CSNK1E	0.0916756	0.605561	-0.0656071	N/D	N/D	N/D
P49720	PSB3_HUMAN	PSMB3	0.0148297	0.122019	-0.0103322	N/D	N/D	N/D
P49721	PSB2_HUMAN	PSMB2	0.221794	4.49201	-0.166183	N/D	N/D	N/D
P49748	ACADV_HUMAN	ACADVL	0.0173309	0.24074	-0.0120853	N/D	N/D	N/D
P49755	TMEDA_HUMAN	TMED10	0.01017	0.0620094	-0.00707421	N/D	N/D	N/D
P49757	NUMB_HUMAN	NUMB	0.0897222	0.670787	-0.0641652	N/D	N/D	N/D
P49760	CLK2_HUMAN	CLK2	0.0869196	0.501069	-0.0621	N/D	N/D	N/D
P49768	PSN1_HUMAN	PSEN1	0.342756	0.629007	-0.268177	N/D	N/D	N/D
P49773	HINT1_HUMAN	HINT1	0.000847	0.00349316	-0.000587268	N/D	N/D	N/D
P49790	NU153_HUMAN	NUP153	0.106541	1.26668	-0.0766439	N/D	N/D	N/D
P49903	SPS1_HUMAN	SEPHS1	0.115511	1.36419	-0.0833587	N/D	N/D	N/D
P49917	DNLI4_HUMAN	LIG4	0.0887046	0.626641	-0.0634149	N/D	N/D	N/D
P50148	GNAQ_HUMAN	GNAQ	0.060255	0.362977	-0.04265	N/D	N/D	N/D
P50151	GBG10_HUMAN	GNG10	0.204321	0.147794	-0.152144	N/D	N/D	N/D
P50336	PPOX_HUMAN	PPOX	0.208203	1.6228	-0.155249	N/D	N/D	N/D
P50395	GDIB_HUMAN	GDI2	0.0545007	0.769889	-0.0384996	N/D	N/D	N/D
P50402	EMD_HUMAN	EMD	0.050059	0.779036	-0.0353073	N/D	N/D	N/D
P50440	GATM_HUMAN	GATM	0.274342	1.15857	-0.209442	N/D	N/D	N/D
P50452	SPB8_HUMAN	SERPINB8	0.0885554	0.506324	-0.0633049	N/D	N/D	N/D
P50454	SERPH_HUMAN	SERPINH1	0.0683493	0.95168	-0.0485163	N/D	N/D	N/D
P50542	PEX5_HUMAN	PEX5	0.103429	1.27466	-0.0743242	N/D	N/D	N/D
P50570	DYN2_HUMAN	DNM2	0.0326403	0.709258	-0.0228824	N/D	N/D	N/D
P50583	AP4A_HUMAN	NUDT2	0.164962	2.14031	-0.121136	N/D	N/D	N/D
P50613	CDK7_HUMAN	CDK7	0.0794347	2.17295	-0.0566039	N/D	N/D	N/D
P50750	CDK9_HUMAN	CDK9	0.0359353	0.220311	-0.0252212	N/D	N/D	N/D
P50990	TCPQ_HUMAN	CCT8	0.02396	0.134777	-0.0167465	N/D	N/D	N/D
P50991	TCPD_HUMAN	CCT4	0.0988247	0.851963	-0.0709007	N/D	N/D	N/D
P50995	ANX11_HUMAN	ANXA11	0.0657297	0.926816	-0.0466141	N/D	N/D	N/D
P51148	RAB5C_HUMAN	RAB5C	0.0635023	0.353234	-0.0449996	N/D	N/D	N/D
P51157	RAB28_HUMAN	RAB28	0.26694	1.69604	-0.203253	N/D	N/D	N/D
P51397	DAP1_HUMAN	DAP	0.192716	0.499415	-0.142914	N/D	N/D	N/D
P51452	DUS3_HUMAN	DUSP3	0.229729	1.55643	-0.172615	N/D	N/D	N/D
P51530	DNA2_HUMAN	DNA2	0.214301	0.798064	-0.160141	N/D	N/D	N/D
P51553	IDH3G_HUMAN	IDH3G	0.0841122	0.488278	-0.0600352	N/D	N/D	N/D
P51570	GALK1_HUMAN	GALK1	0.0577706	0.355302	-0.0408561	N/D	N/D	N/D
P51572	BAP31_HUMAN	BCAP31	0.0880593	1.70592	-0.0629394	N/D	N/D	N/D
P51617	IRAK1_HUMAN	IRAK1	0.0520509	0.148337	-0.0367377	N/D	N/D	N/D
P51790	CLCN3_HUMAN	CLCN3	0.117514	1.40822	-0.0848639	N/D	N/D	N/D
P51798	CLCN7_HUMAN	CLCN7	0.19573	1.98244	-0.145304	N/D	N/D	N/D
P51809	VAMP7_HUMAN	VAMP7	0.136538	1.94811	-0.0992639	N/D	N/D	N/D
P51858	HDGF_HUMAN	HDGF	0.0600283	0.47817	-0.0424862	N/D	N/D	N/D
P51946	CCNH_HUMAN	CCNH	0.0493978	0.470321	-0.0348329	N/D	N/D	N/D
P51955	NEK2_HUMAN	NEK2	0.275658	0.625822	-0.210546	N/D	N/D	N/D
P51965	UB2E1_HUMAN	UBE2E1	0.0950355	0.0497658	-0.0680917	N/D	N/D	N/D
P51970	NDUA8_HUMAN	NDUFA8	0.0480793	0.298343	-0.0338876	N/D	N/D	N/D
P52298	NCBP2_HUMAN	NCBP2	0.0410396	0.101045	-0.0288549	N/D	N/D	N/D
P52306	GDS1_HUMAN	RAP1GDS1	0.0264333	0.455919	-0.0184911	N/D	N/D	N/D
P52429	DGKE_HUMAN	DGKE	0.190301	0.825654	-0.141002	N/D	N/D	N/D
P52434	RPAB3_HUMAN	POLR2H	0.051666	0.289782	-0.0364611	N/D	N/D	N/D
P52564	MP2K6_HUMAN	MAP2K6	0.055666	0.517804	-0.0393388	N/D	N/D	N/D
P52565	GDIR1_HUMAN	ARHGDIA	0.164192	0.831954	-0.120538	N/D	N/D	N/D
P52566	GDIR2_HUMAN	ARHGDIB	0.053464	0.327952	-0.0377536	N/D	N/D	N/D
P52594	AGFG1_HUMAN	AGFG1	0.119698	1.81749	-0.0865074	N/D	N/D	N/D
P52655	TF2AA_HUMAN	GTF2A1	0.433111	2.0551	-0.350142	N/D	N/D	N/D
P52739	ZN131_HUMAN	ZNF131	0.108289	0.393253	-0.0779493	N/D	N/D	N/D
P52747	ZN143_HUMAN	ZNF143	0.514059	1.17948	-0.428062	N/D	N/D	N/D
P52756	RBM5_HUMAN	RBM5	0.241657	1.53749	-0.18235	N/D	N/D	N/D
P52758	RIDA_HUMAN	RIDA	0.252159	1.48954	-0.190988	N/D	N/D	N/D
P52788	SPSY_HUMAN	SMS	0.00476733	0.0312877	-0.00330993	N/D	N/D	N/D
P52815	RM12_HUMAN	MRPL12	0.192258	0.93136	-0.14255	N/D	N/D	N/D
P52824	DGKQ_HUMAN	DGKQ	0.013179	0.0243643	-0.00917681	N/D	N/D	N/D
P52888	THOP1_HUMAN	THOP1	0.00143333	0.0108618	-0.000994005	N/D	N/D	N/D
P53004	BIEA_HUMAN	BLVRA	0.000161333	0.00217394	-0.000111834	N/D	N/D	N/D
P53367	ARFP1_HUMAN	ARFIP1	0.00980096	0.0867967	-0.00681664	N/D	N/D	N/D
P53597	SUCA_HUMAN	SUCLG1	0.004912	0.0584318	-0.00341054	N/D	N/D	N/D
P53609	PGTB1_HUMAN	PGGT1B	0.0499853	0.0503328	-0.0352544	N/D	N/D	N/D
P53634	CATC_HUMAN	CTSC	0.038115	0.326414	-0.0267714	N/D	N/D	N/D
P53801	PTTG_HUMAN	PTTG1IP	0.0260834	0.104796	-0.018244	N/D	N/D	N/D
P53803	RPAB4_HUMAN	POLR2K	0.231875	0.697286	-0.17436	N/D	N/D	N/D
P53805	RCAN1_HUMAN	RCAN1	0.0350733	0.050807	-0.0246089	N/D	N/D	N/D
P53814	SMTN_HUMAN	SMTN	0.107334	0.367173	-0.0772357	N/D	N/D	N/D
P53999	TCP4_HUMAN	SUB1	0.0563173	0.181779	-0.0398081	N/D	N/D	N/D
P54098	DPOG1_HUMAN	POLG	0.0873471	0.554228	-0.0624148	N/D	N/D	N/D
P54105	ICLN_HUMAN	CLNS1A	0.201628	1.44321	-0.149996	N/D	N/D	N/D
P54198	HIRA_HUMAN	HIRA	0.0769756	0.355867	-0.0548045	N/D	N/D	N/D
P54252	ATX3_HUMAN	ATXN3	0.128808	2.02079	-0.0933898	N/D	N/D	N/D
P54277	PMS1_HUMAN	PMS1	0.0207473	0.0719657	-0.0144848	N/D	N/D	N/D
P54284	CACB3_HUMAN	CACNB3	0.1037	0.219678	-0.074526	N/D	N/D	N/D
P54578	UBP14_HUMAN	USP14	0.0220207	0.134519	-0.0153806	N/D	N/D	N/D
P54619	AAKG1_HUMAN	PRKAG1	0.0467933	0.625896	-0.0329664	N/D	N/D	N/D
P54710	ATNG_HUMAN	FXYD2	0.175785	0.310067	-0.129579	N/D	N/D	N/D
P54725	RD23A_HUMAN	RAD23A	0.0871562	0.597366	-0.0622742	N/D	N/D	N/D
P54727	RD23B_HUMAN	RAD23B	0.0855333	0.485181	-0.0610799	N/D	N/D	N/D
P54762	EPHB1_HUMAN	EPHB1	0.44957	0.577704	-0.365633	N/D	N/D	N/D
P54819	KAD2_HUMAN	AK2	0.211342	1.50417	-0.157765	N/D	N/D	N/D
P54920	SNAA_HUMAN	NAPA	0.0348647	0.239661	-0.0244607	N/D	N/D	N/D
P55036	PSMD4_HUMAN	PSMD4	0.143815	0.866241	-0.104823	N/D	N/D	N/D
P55039	DRG2_HUMAN	DRG2	0.0186783	0.170952	-0.013031	N/D	N/D	N/D
P55060	XPO2_HUMAN	CSE1L	0.00891467	0.0959104	-0.00619831	N/D	N/D	N/D
P55081	MFAP1_HUMAN	MFAP1	0.13038	0.968748	-0.0945822	N/D	N/D	N/D
P55084	ECHB_HUMAN	HADHB	0.0531113	0.471254	-0.0375	N/D	N/D	N/D
P55145	MANF_HUMAN	MANF	0.0973033	0.620407	-0.069772	N/D	N/D	N/D
P55199	ELL_HUMAN	ELL	0.0179509	0.117964	-0.0125203	N/D	N/D	N/D
P55212	CASP6_HUMAN	CASP6	0.141074	0.740375	-0.102725	N/D	N/D	N/D
P55263	ADK_HUMAN	ADK	0.129531	1.64336	-0.0939379	N/D	N/D	N/D
P55273	CDN2D_HUMAN	CDKN2D	0.124054	0.239172	-0.0897927	N/D	N/D	N/D
P55327	TPD52_HUMAN	TPD52	0.166061	1.66339	-0.121991	N/D	N/D	N/D
P55769	NH2L1_HUMAN	SNU13	0.248524	0.833712	-0.187991	N/D	N/D	N/D
P55789	ALR_HUMAN	GFER	0.543614	1.17193	-0.457619	N/D	N/D	N/D
P55809	SCOT1_HUMAN	OXCT1	0.0535	0.58439	-0.0377795	N/D	N/D	N/D
P55854	SUMO3_HUMAN	SUMO3	0.24495	0.320624	-0.185052	N/D	N/D	N/D
P55957	BID_HUMAN	BID	0.18903	2.11216	-0.139997	N/D	N/D	N/D
P56181	NDUV3_HUMAN	NDUFV3	0.103529	0.172538	-0.0743984	N/D	N/D	N/D
P56211	ARP19_HUMAN	ARPP19	0.197596	0.813956	-0.146786	N/D	N/D	N/D
P56385	ATP5I_HUMAN	ATP5ME	0.258833	0.894017	-0.19651	N/D	N/D	N/D
P56524	HDAC4_HUMAN	HDAC4	0.0781079	0.678306	-0.0556326	N/D	N/D	N/D
P56589	PEX3_HUMAN	PEX3	0.00135443	0.00820164	-0.000939262	N/D	N/D	N/D
P56937	DHB7_HUMAN	HSD17B7	0.0904741	0.631299	-0.06472	N/D	N/D	N/D
P56962	STX17_HUMAN	STX17	0.0277414	0.25446	-0.0194149	N/D	N/D	N/D
P57075	UBS3A_HUMAN	UBASH3A	0.024221	0.10402	-0.0169305	N/D	N/D	N/D
P57076	CF298_HUMAN	CFAP298	0.0877077	0.0869494	-0.0626803	N/D	N/D	N/D
P57088	TMM33_HUMAN	TMEM33	0.0580823	0.704165	-0.041081	N/D	N/D	N/D
P57105	SYJ2B_HUMAN	SYNJ2BP	0.264605	0.435854	-0.201307	N/D	N/D	N/D
P57764	GSDMD_HUMAN	GSDMD	0.0880376	0.735526	-0.0629234	N/D	N/D	N/D
P57768	SNX16_HUMAN	SNX16	0.129269	0.393761	-0.0937394	N/D	N/D	N/D
P58511	SIM11_HUMAN	SMIM11	0.0425877	0.320313	-0.0299595	N/D	N/D	N/D
P58546	MTPN_HUMAN	MTPN	0.0510217	0.546799	-0.0359983	N/D	N/D	N/D
P59998	ARPC4_HUMAN	ARPC4	0.151624	2.52571	-0.110819	N/D	N/D	N/D
P60174	TPIS_HUMAN	TPI1	0.164876	2.01641	-0.12107	N/D	N/D	N/D
P60228	EIF3E_HUMAN	EIF3E	0.0598093	0.888905	-0.042328	N/D	N/D	N/D
P60468	SC61B_HUMAN	SEC61B	0.535303	3.39533	-0.449247	N/D	N/D	N/D
P60520	GBRL2_HUMAN	GABARAPL2	0.176677	1.46966	-0.130277	N/D	N/D	N/D
P60602	ROMO1_HUMAN	ROMO1	0.222147	1.12435	-0.166468	N/D	N/D	N/D
P60604	UB2G2_HUMAN	UBE2G2	0.124193	0.486217	-0.0898979	N/D	N/D	N/D
P60660	MYL6_HUMAN	MYL6	0.138108	3.19067	-0.100461	N/D	N/D	N/D
P60891	PRPS1_HUMAN	PRPS1	0.103109	0.593077	-0.0740854	N/D	N/D	N/D
P60981	DEST_HUMAN	DSTN	0.0443615	0.2378	-0.0312267	N/D	N/D	N/D
P61006	RAB8A_HUMAN	RAB8A	0.0699504	0.478094	-0.0496806	N/D	N/D	N/D
P61011	SRP54_HUMAN	SRP54	0.0736493	0.58708	-0.0523753	N/D	N/D	N/D
P61019	RAB2A_HUMAN	RAB2A	0.153999	1.10043	-0.112649	N/D	N/D	N/D
P61020	RAB5B_HUMAN	RAB5B	0.206255	1.43193	-0.153689	N/D	N/D	N/D
P61024	CKS1_HUMAN	CKS1B	0.0264479	0.0858436	-0.0185014	N/D	N/D	N/D
P61026	RAB10_HUMAN	RAB10	0.13189	2.50467	-0.0957285	N/D	N/D	N/D
P61073	CXCR4_HUMAN	CXCR4	0.0694625	0.411245	-0.0493256	N/D	N/D	N/D
P61086	UBE2K_HUMAN	UBE2K	0.0885606	0.335864	-0.0633087	N/D	N/D	N/D
P61106	RAB14_HUMAN	RAB14	0.124998	2.2257	-0.090506	N/D	N/D	N/D
P61163	ACTZ_HUMAN	ACTR1A	0.084617	1.29776	-0.0604062	N/D	N/D	N/D
P61221	ABCE1_HUMAN	ABCE1	0.000677667	0.00517918	-0.000469833	N/D	N/D	N/D
P61224	RAP1B_HUMAN	RAP1B	0.298352	0.684389	-0.229739	N/D	N/D	N/D
P61225	RAP2B_HUMAN	RAP2B	0.305419	0.449598	-0.235778	N/D	N/D	N/D
P61244	MAX_HUMAN	MAX	0.284534	1.11314	-0.218017	N/D	N/D	N/D
P61289	PSME3_HUMAN	PSME3	0.230953	1.39171	-0.17361	N/D	N/D	N/D
P61421	VA0D1_HUMAN	ATP6V0D1	0.31039	1.91232	-0.240043	N/D	N/D	N/D
P61457	PHS_HUMAN	PCBD1	1.45644	2.62969	-1.74431	N/D	N/D	N/D
P61586	RHOA_HUMAN	RHOA	0.105116	0.199875	-0.0755808	N/D	N/D	N/D
P61599	NAA20_HUMAN	NAA20	0.237365	2.54495	-0.178838	N/D	N/D	N/D
P61604	CH10_HUMAN	HSPE1	0.64955	4.56561	-0.568679	N/D	N/D	N/D
P61758	PFD3_HUMAN	VBP1	0.180049	0.83513	-0.132923	N/D	N/D	N/D
P61769	B2MG_HUMAN	B2M	0.0778453	0.539795	-0.0554406	N/D	N/D	N/D
P61916	NPC2_HUMAN	NPC2	0.286889	1.88412	-0.220007	N/D	N/D	N/D
P61923	COPZ1_HUMAN	COPZ1	0.211313	5.83031	-0.157741	N/D	N/D	N/D
P61956	SUMO2_HUMAN	SUMO2	0.00608133	0.0212565	-0.00422416	N/D	N/D	N/D
P61960	UFM1_HUMAN	UFM1	0.103626	0.196	-0.0744706	N/D	N/D	N/D
P61966	AP1S1_HUMAN	AP1S1	0.362113	3.13817	-0.285307	N/D	N/D	N/D
P61968	LMO4_HUMAN	LMO4	0.191093	0.472773	-0.141628	N/D	N/D	N/D
P61978	HNRPK_HUMAN	HNRNPK	0.105065	3.86631	-0.0755431	N/D	N/D	N/D
P62072	TIM10_HUMAN	TIMM10	0.561384	3.73685	-0.475684	N/D	N/D	N/D
P62140	PP1B_HUMAN	PPP1CB	0.0349963	0.176813	-0.0245542	N/D	N/D	N/D
P62166	NCS1_HUMAN	NCS1	0.245381	2.04152	-0.185406	N/D	N/D	N/D
P62191	PRS4_HUMAN	PSMC1	0.07619	0.907075	-0.0542303	N/D	N/D	N/D
P62195	PRS8_HUMAN	PSMC5	0.0732053	0.957894	-0.0520515	N/D	N/D	N/D
P62256	UBE2H_HUMAN	UBE2H	0.0547761	0.242021	-0.0386979	N/D	N/D	N/D
P62304	RUXE_HUMAN	SNRPE	0.014731	0.0239227	-0.0102631	N/D	N/D	N/D
P62312	LSM6_HUMAN	LSM6	0.10156	0.470112	-0.0729329	N/D	N/D	N/D
P62314	SMD1_HUMAN	SNRPD1	0.191022	1.29176	-0.141572	N/D	N/D	N/D
P62318	SMD3_HUMAN	SNRPD3	0.12875	0.352599	-0.0933457	N/D	N/D	N/D
P62328	TYB4_HUMAN	TMSB4X	0.054886	0.139303	-0.038777	N/D	N/D	N/D
P62333	PRS10_HUMAN	PSMC6	0.102037	1.00096	-0.0732876	N/D	N/D	N/D
P62487	RPB7_HUMAN	POLR2G	0.196913	1.24061	-0.146243	N/D	N/D	N/D
P62495	ERF1_HUMAN	ETF1	0.0872937	1.63545	-0.0623754	N/D	N/D	N/D
P62699	YPEL5_HUMAN	YPEL5	0.805123	2.69297	-0.747294	N/D	N/D	N/D
P62826	RAN_HUMAN	RAN	0.075074	0.720741	-0.0534151	N/D	N/D	N/D
P62875	RPAB5_HUMAN	POLR2L	0.212604	1.86707	-0.158778	N/D	N/D	N/D
P62877	RBX1_HUMAN	RBX1	0.501048	2.18782	-0.415241	N/D	N/D	N/D
P62937	PPIA_HUMAN	PPIA	0.309557	1.79567	-0.239327	N/D	N/D	N/D
P62995	TRA2B_HUMAN	TRA2B	0.22904	4.95395	-0.172055	N/D	N/D	N/D
P63027	VAMP2_HUMAN	VAMP2	0.574996	5.49689	-0.489674	N/D	N/D	N/D
P63098	CANB1_HUMAN	PPP3R1	0.0537147	0.311105	-0.037934	N/D	N/D	N/D
P63146	UBE2B_HUMAN	UBE2B	0.0776161	0.200935	-0.0552729	N/D	N/D	N/D
P63167	DYL1_HUMAN	DYNLL1	0.256341	0.457309	-0.194446	N/D	N/D	N/D
P63218	GBG5_HUMAN	GNG5	0.336409	2.75257	-0.26261	N/D	N/D	N/D
P63241	IF5A1_HUMAN	EIF5A	0.525358	1.9725	-0.43929	N/D	N/D	N/D
P63261	ACTG_HUMAN	ACTG1	0.182929	2.69952	-0.135186	N/D	N/D	N/D
P63279	UBC9_HUMAN	UBE2I	0.0336229	0.0986854	-0.0235793	N/D	N/D	N/D
P63313	TYB10_HUMAN	TMSB10	0.254141	1.44833	-0.192625	N/D	N/D	N/D
P67812	SC11A_HUMAN	SEC11A	0.193255	2.44458	-0.14334	N/D	N/D	N/D
P67936	TPM4_HUMAN	TPM4	0.146266	1.60102	-0.106701	N/D	N/D	N/D
P68036	UB2L3_HUMAN	UBE2L3	0.086462	1.08016	-0.0617632	N/D	N/D	N/D
P69905	HBA_HUMAN	HBA1	0.0457781	0.197817	-0.0322398	N/D	N/D	N/D
P78318	IGBP1_HUMAN	IGBP1	0.0911757	1.18932	-0.0652379	N/D	N/D	N/D
P78330	SERB_HUMAN	PSPH	0.112459	1.22412	-0.0810696	N/D	N/D	N/D
P78332	RBM6_HUMAN	RBM6	0.0391777	0.262736	-0.027528	N/D	N/D	N/D
P78356	PI42B_HUMAN	PIP4K2B	0.0869847	1.25507	-0.0621479	N/D	N/D	N/D
P78371	TCPB_HUMAN	CCT2	0.0696313	0.657429	-0.0494485	N/D	N/D	N/D
P78383	S35B1_HUMAN	SLC35B1	0.518747	1.13989	-0.43271	N/D	N/D	N/D
P78395	PRAME_HUMAN	PRAME	0.198397	0.97449	-0.147423	N/D	N/D	N/D
P78537	BL1S1_HUMAN	BLOC1S1	0.875173	0.973148	-0.834228	N/D	N/D	N/D
P78540	ARGI2_HUMAN	ARG2	0.670642	2.22393	-0.591781	N/D	N/D	N/D
P78559	MAP1A_HUMAN	MAP1A	0.0269527	0.512621	-0.0188578	N/D	N/D	N/D
P78560	CRADD_HUMAN	CRADD	0.176488	2.22739	-0.13013	N/D	N/D	N/D
P80404	GABT_HUMAN	ABAT	0.111794	0.567961	-0.0805712	N/D	N/D	N/D
P81605	DCD_HUMAN	DCD	1.48348	2.9173	-1.79622	N/D	N/D	N/D
P82909	KGD4_HUMAN	MRPS36	0.149237	0.936233	-0.108983	N/D	N/D	N/D
P82970	HMGN5_HUMAN	HMGN5	0.153842	0.728973	-0.112528	N/D	N/D	N/D
P82979	SARNP_HUMAN	SARNP	0.272152	2.5457	-0.207608	N/D	N/D	N/D
P83436	COG7_HUMAN	COG7	0.0196567	0.123532	-0.0137182	N/D	N/D	N/D
P84085	ARF5_HUMAN	ARF5	0.121188	0.621103	-0.0876301	N/D	N/D	N/D
P84090	ERH_HUMAN	ERH	0.0799807	0.289153	-0.0570039	N/D	N/D	N/D
P98095	FBLN2_HUMAN	FBLN2	0.0775753	0.173866	-0.0552431	N/D	N/D	N/D
P98155	VLDLR_HUMAN	VLDLR	0.001498	0.00688995	-0.00103887	N/D	N/D	N/D
P98175	RBM10_HUMAN	RBM10	0.0260273	0.361742	-0.0182045	N/D	N/D	N/D
P98179	RBM3_HUMAN	RBM3	0.20841	1.93885	-0.155414	N/D	N/D	N/D
P98194	AT2C1_HUMAN	ATP2C1	0.142931	1.54564	-0.104146	N/D	N/D	N/D
P98196	AT11A_HUMAN	ATP11A	0.351119	1.46314	-0.27555	N/D	N/D	N/D
P99999	CYC_HUMAN	CYCS	0.0951123	0.544959	-0.0681486	N/D	N/D	N/D
Q00325	MPCP_HUMAN	SLC25A3	0.0181543	0.147663	-0.0126631	N/D	N/D	N/D
Q00341	VIGLN_HUMAN	HDLBP	0.01087	0.153577	-0.00756297	N/D	N/D	N/D
Q00403	TF2B_HUMAN	GTF2B	0.0536922	0.246982	-0.0379178	N/D	N/D	N/D
Q00534	CDK6_HUMAN	CDK6	0.113944	2.00303	-0.0821829	N/D	N/D	N/D
Q00535	CDK5_HUMAN	CDK5	0.0803927	0.578265	-0.0573058	N/D	N/D	N/D
Q00536	CDK16_HUMAN	CDK16	0.00186053	0.00589693	-0.00129045	N/D	N/D	N/D
Q00610	CLH1_HUMAN	CLTC	0.021489	0.404701	-0.0150065	N/D	N/D	N/D
Q00613	HSF1_HUMAN	HSF1	0.0723269	0.731723	-0.0514111	N/D	N/D	N/D
Q00653	NFKB2_HUMAN	NFKB2	0.00597133	0.0387201	-0.00414759	N/D	N/D	N/D
Q00688	FKBP3_HUMAN	FKBP3	0.0363993	0.48926	-0.0255511	N/D	N/D	N/D
Q00765	REEP5_HUMAN	REEP5	0.0251246	0.138885	-0.0175676	N/D	N/D	N/D
Q00987	MDM2_HUMAN	MDM2	0.144665	0.285246	-0.105474	N/D	N/D	N/D
Q01085	TIAR_HUMAN	TIAL1	0.0345713	0.282637	-0.0242524	N/D	N/D	N/D
Q01130	SRSF2_HUMAN	SRSF2	0.140503	0.974423	-0.102289	N/D	N/D	N/D
Q01469	FABP5_HUMAN	FABP5	0.056132	0.242805	-0.0396746	N/D	N/D	N/D
Q01543	FLI1_HUMAN	FLI1	0.0837135	0.930597	-0.0597423	N/D	N/D	N/D
Q01650	LAT1_HUMAN	SLC7A5	0.209619	2.49252	-0.156382	N/D	N/D	N/D
Q01664	TFAP4_HUMAN	TFAP4	0.09372	0.66788	-0.0671182	N/D	N/D	N/D
Q01804	OTUD4_HUMAN	OTUD4	0.147706	1.25196	-0.107807	N/D	N/D	N/D
Q01826	SATB1_HUMAN	SATB1	0.0614407	0.870785	-0.0435073	N/D	N/D	N/D
Q01844	EWS_HUMAN	EWSR1	0.0383987	0.40779	-0.0269733	N/D	N/D	N/D
Q02083	NAAA_HUMAN	NAAA	0.12101	0.713699	-0.0874956	N/D	N/D	N/D
Q02086	SP2_HUMAN	SP2	0.152584	0.537008	-0.111559	N/D	N/D	N/D
Q02127	PYRD_HUMAN	DHODH	0.364653	5.78957	-0.287572	N/D	N/D	N/D
Q02153	GCYB1_HUMAN	GUCY1B1	0.0688857	0.256975	-0.0489062	N/D	N/D	N/D
Q02218	ODO1_HUMAN	OGDH	0.000317333	0.00230692	-0.000219983	N/D	N/D	N/D
Q02338	BDH_HUMAN	BDH1	0.0889267	0.163604	-0.0635786	N/D	N/D	N/D
Q02413	DSG1_HUMAN	DSG1	0.751179	1.2583	-0.683167	N/D	N/D	N/D
Q02790	FKBP4_HUMAN	FKBP4	0.0292933	1.05645	-0.0205121	N/D	N/D	N/D
Q02809	PLOD1_HUMAN	PLOD1	0.0153224	0.0797552	-0.0106773	N/D	N/D	N/D
Q02978	M2OM_HUMAN	SLC25A11	0.0202527	0.191094	-0.0141371	N/D	N/D	N/D
Q03001	DYST_HUMAN	DST	0.0588323	0.178179	-0.0416224	N/D	N/D	N/D
Q03013	GSTM4_HUMAN	GSTM4	0.0515618	0.0860213	-0.0363863	N/D	N/D	N/D
Q03252	LMNB2_HUMAN	LMNB2	0.040676	0.539166	-0.0285957	N/D	N/D	N/D
Q03518	TAP1_HUMAN	TAP1	0.012837	0.0620783	-0.00893763	N/D	N/D	N/D
Q03519	TAP2_HUMAN	TAP2	0.0971098	0.426437	-0.0696285	N/D	N/D	N/D
Q04206	TF65_HUMAN	RELA	0.0954937	0.895711	-0.0684309	N/D	N/D	N/D
Q04323	UBXN1_HUMAN	UBXN1	0.0756343	0.537898	-0.0538243	N/D	N/D	N/D
Q04446	GLGB_HUMAN	GBE1	0.00929007	0.0908865	-0.00646016	N/D	N/D	N/D
Q04721	NOTC2_HUMAN	NOTCH2	0.0313936	0.110528	-0.0219988	N/D	N/D	N/D
Q04726	TLE3_HUMAN	TLE3	0.0640152	0.700877	-0.0453711	N/D	N/D	N/D
Q04759	KPCT_HUMAN	PRKCQ	0.0092839	0.079147	-0.00645586	N/D	N/D	N/D
Q04760	LGUL_HUMAN	GLO1	0.10913	0.997092	-0.0785779	N/D	N/D	N/D
Q04941	PLP2_HUMAN	PLP2	0.560484	1.12301	-0.474764	N/D	N/D	N/D
Q05048	CSTF1_HUMAN	CSTF1	0.122751	1.28204	-0.0888091	N/D	N/D	N/D
Q05193	DYN1_HUMAN	DNM1	0.392543	1.78046	-0.312705	N/D	N/D	N/D
Q05519	SRS11_HUMAN	SRSF11	0.021351	0.108519	-0.0149094	N/D	N/D	N/D
Q05655	KPCD_HUMAN	PRKCD	0.87943	1.11617	-0.839648	N/D	N/D	N/D
Q05823	RN5A_HUMAN	RNASEL	0.102485	0.666805	-0.0736209	N/D	N/D	N/D
Q05BQ5	MBTD1_HUMAN	MBTD1	0.403716	0.588769	-0.322911	N/D	N/D	N/D
Q06124	PTN11_HUMAN	PTPN11	0.0134327	0.312998	-0.0093543	N/D	N/D	N/D
Q06265	EXOS9_HUMAN	EXOSC9	0.0491882	0.337714	-0.0346825	N/D	N/D	N/D
Q06323	PSME1_HUMAN	PSME1	0.110883	0.551412	-0.079889	N/D	N/D	N/D
Q06546	GABPA_HUMAN	GABPA	0.00261693	0.0106434	-0.00181557	N/D	N/D	N/D
Q06547	GABP1_HUMAN	GABPB1	0.0813537	0.39684	-0.0580103	N/D	N/D	N/D
Q06830	PRDX1_HUMAN	PRDX1	0.00556233	0.0307214	-0.00386296	N/D	N/D	N/D
Q07065	CKAP4_HUMAN	CKAP4	0.259269	2.40027	-0.196872	N/D	N/D	N/D
Q07617	SPAG1_HUMAN	SPAG1	0.281366	0.712002	-0.215345	N/D	N/D	N/D
Q07666	KHDR1_HUMAN	KHDRBS1	0.05364	0.694669	-0.0378803	N/D	N/D	N/D
Q07960	RHG01_HUMAN	ARHGAP1	0.0554877	1.29664	-0.0392103	N/D	N/D	N/D
Q07973	CP24A_HUMAN	CYP24A1	0.217822	2.23003	-0.162977	N/D	N/D	N/D
Q08117	TLE5_HUMAN	TLE5	0.0155319	0.062945	-0.0108241	N/D	N/D	N/D
Q08209	PP2BA_HUMAN	PPP3CA	0.478912	2.84282	-0.393692	N/D	N/D	N/D
Q08257	QOR_HUMAN	CRYZ	0.023304	0.130766	-0.0162843	N/D	N/D	N/D
Q08379	GOGA2_HUMAN	GOLGA2	0.0228279	0.24379	-0.0159489	N/D	N/D	N/D
Q08554	DSC1_HUMAN	DSC1	0.506919	1.00208	-0.421012	N/D	N/D	N/D
Q08623	HDHD1_HUMAN	PUDP	0.112382	0.582458	-0.0810115	N/D	N/D	N/D
Q08722	CD47_HUMAN	CD47	0.151631	0.201346	-0.110825	N/D	N/D	N/D
Q08752	PPID_HUMAN	PPID	0.0399213	0.26912	-0.0280578	N/D	N/D	N/D
Q08881	ITK_HUMAN	ITK	0.0635547	0.253601	-0.0450375	N/D	N/D	N/D
Q08AF3	SLFN5_HUMAN	SLFN5	0.00259567	0.0192512	-0.0018008	N/D	N/D	N/D
Q08AG7	MZT1_HUMAN	MZT1	0.214413	0.444551	-0.160231	N/D	N/D	N/D
Q0VDG4	SCRN3_HUMAN	SCRN3	0.588995	1.47165	-0.504198	N/D	N/D	N/D
Q0VGL1	LTOR4_HUMAN	LAMTOR4	0.159735	0.403956	-0.117082	N/D	N/D	N/D
Q10567	AP1B1_HUMAN	AP1B1	0.0517233	0.310458	-0.0365023	N/D	N/D	N/D
Q10713	MPPA_HUMAN	PMPCA	0.0733257	0.869133	-0.0521393	N/D	N/D	N/D
Q12768	WASC5_HUMAN	WASHC5	0.115073	0.906585	-0.0830299	N/D	N/D	N/D
Q12792	TWF1_HUMAN	TWF1	0.0209811	0.150135	-0.0146493	N/D	N/D	N/D
Q12802	AKP13_HUMAN	AKAP13	0.0207203	0.0915793	-0.0144659	N/D	N/D	N/D
Q12824	SNF5_HUMAN	SMARCB1	0.123831	1.1085	-0.0896247	N/D	N/D	N/D
Q12830	BPTF_HUMAN	BPTF	0.0323766	0.267955	-0.0226954	N/D	N/D	N/D
Q12834	CDC20_HUMAN	CDC20	0.00938719	0.0491383	-0.00652792	N/D	N/D	N/D
Q12846	STX4_HUMAN	STX4	0.041597	0.240806	-0.0292525	N/D	N/D	N/D
Q12851	M4K2_HUMAN	MAP4K2	0.153649	0.211878	-0.112379	N/D	N/D	N/D
Q12872	SFSWA_HUMAN	SFSWAP	0.0303513	0.214385	-0.0212608	N/D	N/D	N/D
Q12882	DPYD_HUMAN	DPYD	0.112606	0.535828	-0.0811792	N/D	N/D	N/D
Q12888	TP53B_HUMAN	TP53BP1	0.0824366	1.02977	-0.0588047	N/D	N/D	N/D
Q12904	AIMP1_HUMAN	AIMP1	0.005841	0.0474545	-0.00405688	N/D	N/D	N/D
Q12907	LMAN2_HUMAN	LMAN2	0.013025	0.0656905	-0.00906912	N/D	N/D	N/D
Q12931	TRAP1_HUMAN	TRAP1	0.0681557	1.50723	-0.0483756	N/D	N/D	N/D
Q12962	TAF10_HUMAN	TAF10	0.116813	0.865963	-0.0843369	N/D	N/D	N/D
Q12974	TP4A2_HUMAN	PTP4A2	0.103746	0.73244	-0.07456	N/D	N/D	N/D
Q12980	NPRL3_HUMAN	NPRL3	0.107187	0.422221	-0.0771262	N/D	N/D	N/D
Q12981	SEC20_HUMAN	BNIP1	0.362394	2.91184	-0.285557	N/D	N/D	N/D
Q12982	BNIP2_HUMAN	BNIP2	0.0163622	0.0624611	-0.011406	N/D	N/D	N/D
Q12996	CSTF3_HUMAN	CSTF3	0.095232	1.26688	-0.0682372	N/D	N/D	N/D
Q13011	ECH1_HUMAN	ECH1	0.157796	1.85021	-0.115582	N/D	N/D	N/D
Q13015	AF1Q_HUMAN	MLLT11	0.498904	1.23061	-0.41314	N/D	N/D	N/D
Q13017	RHG05_HUMAN	ARHGAP5	0.122144	0.943489	-0.0883508	N/D	N/D	N/D
Q13042	CDC16_HUMAN	CDC16	0.085746	0.438523	-0.0612363	N/D	N/D	N/D
Q13057	COASY_HUMAN	COASY	0.0612801	0.580629	-0.0433912	N/D	N/D	N/D
Q13085	ACACA_HUMAN	ACACA	0.355233	3.00057	-0.279192	N/D	N/D	N/D
Q13094	LCP2_HUMAN	LCP2	0.101493	1.07174	-0.072883	N/D	N/D	N/D
Q13098	CSN1_HUMAN	GPS1	0.00506667	0.0642344	-0.00351812	N/D	N/D	N/D
Q13112	CAF1B_HUMAN	CHAF1B	0.106473	0.768661	-0.0765933	N/D	N/D	N/D
Q13136	LIPA1_HUMAN	PPFIA1	0.083467	0.798944	-0.0595613	N/D	N/D	N/D
Q13137	CACO2_HUMAN	CALCOCO2	0.220292	1.82128	-0.164969	N/D	N/D	N/D
Q13148	TADBP_HUMAN	TARDBP	0.250789	3.07271	-0.189858	N/D	N/D	N/D
Q13155	AIMP2_HUMAN	AIMP2	0.107673	0.934612	-0.0774886	N/D	N/D	N/D
Q13163	MP2K5_HUMAN	MAP2K5	0.0958704	0.794183	-0.06871	N/D	N/D	N/D
Q13177	PAK2_HUMAN	PAK2	0.0559013	0.494319	-0.0395083	N/D	N/D	N/D
Q13188	STK3_HUMAN	STK3	0.069509	0.565834	-0.0493595	N/D	N/D	N/D
Q13190	STX5_HUMAN	STX5	0.0401406	0.25269	-0.028214	N/D	N/D	N/D
Q13217	DNJC3_HUMAN	DNAJC3	0.189102	2.19312	-0.140054	N/D	N/D	N/D
Q13242	SRSF9_HUMAN	SRSF9	0.151183	0.853684	-0.11048	N/D	N/D	N/D
Q13257	MD2L1_HUMAN	MAD2L1	0.0286814	0.0727812	-0.0200793	N/D	N/D	N/D
Q13263	TIF1B_HUMAN	TRIM28	0.00166567	0.0208143	-0.00115522	N/D	N/D	N/D
Q13287	NMI_HUMAN	NMI	0.121921	1.27687	-0.0881828	N/D	N/D	N/D
Q13303	KCAB2_HUMAN	KCNAB2	0.0376753	0.387028	-0.0264585	N/D	N/D	N/D
Q13332	PTPRS_HUMAN	PTPRS	0.363847	2.27402	-0.286853	N/D	N/D	N/D
Q13363	CTBP1_HUMAN	CTBP1	0.161816	3.26719	-0.118694	N/D	N/D	N/D
Q13404	UB2V1_HUMAN	UBE2V1	0.275114	4.21693	-0.21009	N/D	N/D	N/D
Q13416	ORC2_HUMAN	ORC2	0.0048926	0.0358233	-0.00339705	N/D	N/D	N/D
Q13418	ILK_HUMAN	ILK	0.0536623	0.457339	-0.0378963	N/D	N/D	N/D
Q13422	IKZF1_HUMAN	IKZF1	0.0469503	0.464358	-0.0330788	N/D	N/D	N/D
Q13423	NNTM_HUMAN	NNT	0.0397403	0.761622	-0.0279288	N/D	N/D	N/D
Q13426	XRCC4_HUMAN	XRCC4	0.110557	0.891874	-0.079645	N/D	N/D	N/D
Q13438	OS9_HUMAN	OS9	0.334388	0.990104	-0.260843	N/D	N/D	N/D
Q13439	GOGA4_HUMAN	GOLGA4	0.111918	0.788052	-0.0806637	N/D	N/D	N/D
Q13443	ADAM9_HUMAN	ADAM9	0.107926	0.484447	-0.0776781	N/D	N/D	N/D
Q13449	LSAMP_HUMAN	LSAMP	0.325388	1.66703	-0.253002	N/D	N/D	N/D
Q13451	FKBP5_HUMAN	FKBP5	0.0490157	0.567461	-0.0345588	N/D	N/D	N/D
Q13490	BIRC2_HUMAN	BIRC2	0.0538277	0.237534	-0.0380153	N/D	N/D	N/D
Q13492	PICAL_HUMAN	PICALM	0.036658	0.31656	-0.025735	N/D	N/D	N/D
Q13496	MTM1_HUMAN	MTM1	0.0172894	0.0969732	-0.0120562	N/D	N/D	N/D
Q13501	SQSTM_HUMAN	SQSTM1	0.129988	1.3119	-0.0942847	N/D	N/D	N/D
Q13503	MED21_HUMAN	MED21	0.0454276	0.0956653	-0.031989	N/D	N/D	N/D
Q13510	ASAH1_HUMAN	ASAH1	0.379274	0.88018	-0.300687	N/D	N/D	N/D
Q13526	PIN1_HUMAN	PIN1	0.0480497	0.475641	-0.0338663	N/D	N/D	N/D
Q13535	ATR_HUMAN	ATR	0.0771252	0.425707	-0.0549139	N/D	N/D	N/D
Q13541	4EBP1_HUMAN	EIF4EBP1	0.214069	0.602391	-0.159955	N/D	N/D	N/D
Q13561	DCTN2_HUMAN	DCTN2	0.002542	0.0190354	-0.00176353	N/D	N/D	N/D
Q13571	LAPM5_HUMAN	LAPTM5	0.503749	1.31919	-0.417893	N/D	N/D	N/D
Q13572	ITPK1_HUMAN	ITPK1	0.174566	0.722655	-0.128625	N/D	N/D	N/D
Q13573	SNW1_HUMAN	SNW1	0.0429207	0.431485	-0.0301973	N/D	N/D	N/D
Q13596	SNX1_HUMAN	SNX1	0.008984	0.088214	-0.00624666	N/D	N/D	N/D
Q13608	PEX6_HUMAN	PEX6	0.198342	1.79747	-0.147379	N/D	N/D	N/D
Q13618	CUL3_HUMAN	CUL3	0.0849473	2.36254	-0.060649	N/D	N/D	N/D
Q13825	AUHM_HUMAN	AUH	0.334361	0.620807	-0.260819	N/D	N/D	N/D
Q13884	SNTB1_HUMAN	SNTB1	0.0588697	0.385209	-0.0416494	N/D	N/D	N/D
Q13885	TBB2A_HUMAN	TUBB2A	0.484825	1.03163	-0.399416	N/D	N/D	N/D
Q13951	PEBB_HUMAN	CBFB	0.00351788	0.0193776	-0.00244139	N/D	N/D	N/D
Q13952	NFYC_HUMAN	NFYC	0.152156	0.413612	-0.111229	N/D	N/D	N/D
Q14005	IL16_HUMAN	IL16	0.199153	0.329782	-0.148024	N/D	N/D	N/D
Q14011	CIRBP_HUMAN	CIRBP	0.265296	2.02076	-0.201883	N/D	N/D	N/D
Q14019	COTL1_HUMAN	COTL1	0.15276	2.2921	-0.111694	N/D	N/D	N/D
Q14061	COX17_HUMAN	COX17	0.285834	1.0092	-0.219115	N/D	N/D	N/D
Q14108	SCRB2_HUMAN	SCARB2	0.0621873	0.103627	-0.0440475	N/D	N/D	N/D
Q14114	LRP8_HUMAN	LRP8	0.0864533	0.472676	-0.0617568	N/D	N/D	N/D
Q14118	DAG1_HUMAN	DAG1	0.187123	1.20068	-0.138491	N/D	N/D	N/D
Q14141	SEPT6_HUMAN	SEPTIN6	0.0324587	0.176	-0.0227536	N/D	N/D	N/D
Q14142	TRI14_HUMAN	TRIM14	0.122157	0.486313	-0.0883611	N/D	N/D	N/D
Q14147	DHX34_HUMAN	DHX34	0.015607	0.0714704	-0.0108767	N/D	N/D	N/D
Q14151	SAFB2_HUMAN	SAFB2	0.0380649	0.165668	-0.0267358	N/D	N/D	N/D
Q14155	ARHG7_HUMAN	ARHGEF7	0.0348515	0.282438	-0.0244514	N/D	N/D	N/D
Q14156	EFR3A_HUMAN	EFR3A	0.166722	0.591794	-0.122505	N/D	N/D	N/D
Q14157	UBP2L_HUMAN	UBAP2L	0.01808	0.126281	-0.012611	N/D	N/D	N/D
Q14160	SCRIB_HUMAN	SCRIB	0.0196153	0.175284	-0.0136892	N/D	N/D	N/D
Q14165	MLEC_HUMAN	MLEC	0.0053868	0.0407575	-0.00374082	N/D	N/D	N/D
Q14168	MPP2_HUMAN	MPP2	0.334976	0.920125	-0.261357	N/D	N/D	N/D
Q14188	TFDP2_HUMAN	TFDP2	0.0920095	0.467121	-0.0658538	N/D	N/D	N/D
Q14191	WRN_HUMAN	WRN	0.327334	1.02086	-0.254693	N/D	N/D	N/D
Q14207	NPAT_HUMAN	NPAT	0.120612	0.247519	-0.0871957	N/D	N/D	N/D
Q14232	EI2BA_HUMAN	EIF2B1	0.051442	1.42815	-0.0363002	N/D	N/D	N/D
Q14249	NUCG_HUMAN	ENDOG	0.471169	0.856718	-0.386232	N/D	N/D	N/D
Q14254	FLOT2_HUMAN	FLOT2	0.181378	1.47962	-0.133966	N/D	N/D	N/D
Q14257	RCN2_HUMAN	RCN2	0.0133033	0.0486757	-0.00926381	N/D	N/D	N/D
Q14289	FAK2_HUMAN	PTK2B	0.191763	1.3187	-0.142159	N/D	N/D	N/D
Q14320	FA50A_HUMAN	FAM50A	0.213244	3.09695	-0.159292	N/D	N/D	N/D
Q14344	GNA13_HUMAN	GNA13	0.0344135	0.607833	-0.0241404	N/D	N/D	N/D
Q14376	GALE_HUMAN	GALE	0.0787285	0.887645	-0.0560869	N/D	N/D	N/D
Q14444	CAPR1_HUMAN	CAPRIN1	0.008687	0.067404	-0.00603953	N/D	N/D	N/D
Q14534	ERG1_HUMAN	SQLE	0.171507	1.02137	-0.126235	N/D	N/D	N/D
Q14558	KPRA_HUMAN	PRPSAP1	0.0803413	0.897308	-0.0572682	N/D	N/D	N/D
Q14568	HS902_HUMAN	HSP90AA2P	0.0131394	0.0723272	-0.00914914	N/D	N/D	N/D
Q14651	PLSI_HUMAN	PLS1	0.0770937	1.07317	-0.0548908	N/D	N/D	N/D
Q14653	IRF3_HUMAN	IRF3	0.121856	0.129093	-0.0881336	N/D	N/D	N/D
Q14657	LAGE3_HUMAN	LAGE3	0.0271077	0.108253	-0.0189673	N/D	N/D	N/D
Q14669	TRIPC_HUMAN	TRIP12	0.017163	0.186602	-0.0119675	N/D	N/D	N/D
Q14674	ESPL1_HUMAN	ESPL1	0.083073	0.296555	-0.0592719	N/D	N/D	N/D
Q14676	MDC1_HUMAN	MDC1	0.0446306	0.223561	-0.031419	N/D	N/D	N/D
Q14686	NCOA6_HUMAN	NCOA6	0.10011	0.494847	-0.0718549	N/D	N/D	N/D
Q14691	PSF1_HUMAN	GINS1	0.0425572	0.182881	-0.0299378	N/D	N/D	N/D
Q14693	LPIN1_HUMAN	LPIN1	0.083495	0.167304	-0.0595818	N/D	N/D	N/D
Q14696	MESD_HUMAN	MESD	0.0440621	0.301371	-0.0310127	N/D	N/D	N/D
Q14746	COG2_HUMAN	COG2	0.0432426	0.530744	-0.0304272	N/D	N/D	N/D
Q14761	PTCA_HUMAN	PTPRCAP	0.105877	0.322664	-0.0761481	N/D	N/D	N/D
Q14764	MVP_HUMAN	MVP	0.649522	0.769444	-0.568649	N/D	N/D	N/D
Q14789	GOGB1_HUMAN	GOLGB1	0.00653087	0.065266	-0.00453711	N/D	N/D	N/D
Q14790	CASP8_HUMAN	CASP8	0.102011	1.66836	-0.0732688	N/D	N/D	N/D
Q147X3	NAA30_HUMAN	NAA30	0.00424467	0.00633625	-0.00294651	N/D	N/D	N/D
Q14807	KIF22_HUMAN	KIF22	0.131131	1.51663	-0.0951521	N/D	N/D	N/D
Q14980	NUMA1_HUMAN	NUMA1	0.024415	0.287794	-0.0170672	N/D	N/D	N/D
Q14997	PSME4_HUMAN	PSME4	0.205244	2.43109	-0.152881	N/D	N/D	N/D
Q14CS0	UBX2B_HUMAN	UBXN2B	0.0257127	0.049633	-0.0179824	N/D	N/D	N/D
Q14CX7	NAA25_HUMAN	NAA25	0.0954752	1.93117	-0.0684173	N/D	N/D	N/D
Q15003	CND2_HUMAN	NCAPH	0.0406456	0.578499	-0.028574	N/D	N/D	N/D
Q15004	PAF15_HUMAN	PCLAF	0.212758	2.11712	-0.158902	N/D	N/D	N/D
Q15006	EMC2_HUMAN	EMC2	0.129299	1.14126	-0.0937619	N/D	N/D	N/D
[truncated: 4,316 more rows]

## Sheet: DONSON_reproduced
Bait: full-length DONSON NPF motif
Measurement: MS7_Varjosalo
T: Protein.Ids	T: Protein.Names	T: Genes	log2FC	-log10P	BI	pKapp	threshold	pKapp_sign
Q96AA3	RFT1_HUMAN	RFT1	-0.498157	5.61437	0.291989	4.61533	4.5451	4.61533
Q07864	DPOE1_HUMAN	POLE	-0.563938	5.59459	0.323547	4.6797	3.97424	4.6797
Q9Y5K6	CD2AP_HUMAN	CD2AP	-0.616273	5.15035	0.347646	4.72665	3.64591	4.72665
Q96SW2	CRBN_HUMAN	CRBN	-0.622924	5.39853	0.350647	4.73239	3.60987	4.73239
Q9BUB5	MKNK1_HUMAN	MKNK1	-0.836423	3.07052	0.43997	4.89521	2.84698	4.89521
Q6U841	S4A10_HUMAN	SLC4A10	-0.958196	3.64972	0.4853	4.97446	2.60175	4.97446
Q96B97	SH3K1_HUMAN	SH3KBP1	-1.09085	6.37686	0.530515	5.05308	2.41006	5.05308
P56282	DPOE2_HUMAN	POLE2	-1.09522	4.59058	0.531937	5.05556	2.4047	5.05556
Q96RU7	TRIB3_HUMAN	TRIB3	-1.13018	5.12399	0.54314	5.07513	2.36363	5.07513
Q8IUE6;Q93077;Q7L7L0;Q96KK5;Q99878;P0C0S8;P16104;P04908;P20671;Q9BTM1	H2A2B_HUMAN	H2AC21	-1.43265	3.80835	0.62955	5.2303	2.10473	5.2303
Q9BX46;Q9H0Z9	RBM38_HUMAN	RBM38	-1.75517	6.28823	0.703761	5.37578	1.93891	5.37578
Q9BYZ2	LDH6B_HUMAN	LDHAL6B	-3.16766	5.04465	0.888714	5.90232	1.63583	5.90232
Q9Y478	AAKB1_HUMAN	PRKAB1	-0.0183964	0.0488203	0.0126705	3.10833	N/D	N/D
P54619	AAKG1_HUMAN	PRKAG1	-0.265437	1.93638	0.168054	4.30535	14.556	N/D
Q13131	AAPK1_HUMAN	PRKAA1	-0.00235	0.0232508	0.00162757	2.21225	N/D	N/D
Q9BSB4	ATGA1_HUMAN	ATG101	-0.653492	2.03045	0.364261	4.75813	3.45753	N/D
P14316	IRF2_HUMAN	IRF2	-0.164217	0.240545	0.107588	4.0812	N/D	N/D
Q8IVF2	AHNK2_HUMAN	AHNAK2	-0.203115	0.122479	0.131327	4.1795	77.55	N/D
Q9ULE0	WWC3_HUMAN	WWC3	-0.29632	1.30202	0.185673	4.35795	10.7055	N/D
Q92782	DPF1_HUMAN	DPF1	-0.213539	0.329291	0.137581	4.20284	43.7831	N/D
Q9BSV6	SEN34_HUMAN	TSEN34	-0.455401	0.945845	0.270692	4.56957	5.06789	N/D
P10398	ARAF_HUMAN	ARAF	0.183608	0.596055	-0.13572	N/D	N/D	N/D
Q52LA3	LIN52_HUMAN	LIN52	-0.662181	1.48569	0.368078	4.76528	3.41783	N/D
O14776	TCRG1_HUMAN	TCERG1	-0.0426254	1.24888	0.0291135	3.47693	N/D	N/D
O14641	DVL2_HUMAN	DVL2	-0.0431379	0.290792	0.0294583	3.48219	N/D	N/D
P48634	PRC2A_HUMAN	PRRC2A	0.0330735	0.416161	-0.0231896	N/D	N/D	N/D
Q9BY77	PDIP3_HUMAN	POLDIP3	-0.0878621	0.73577	0.0590839	3.79792	N/D	N/D
Q12834	CDC20_HUMAN	CDC20	-0.0828627	0.506019	0.0558177	3.77172	N/D	N/D
Q8N684	CPSF7_HUMAN	CPSF7	-0.0325637	0.186345	0.0223186	3.35847	N/D	N/D
Q96EV2	RBM33_HUMAN	RBM33	-0.0646603	0.683161	0.0438296	3.66123	N/D	N/D
Q9Y4X4	KLF12_HUMAN	KLF12	0.163991	0.948105	-0.120382	N/D	N/D	N/D
Q93045	STMN2_HUMAN	STMN2	-0.727771	0.189659	0.396164	4.81696	3.15953	N/D
Q9H1H9	KI13A_HUMAN	KIF13A	-0.160908	0.0971407	0.105538	4.07185	N/D	N/D
Q2Y0W8	S4A8_HUMAN	SLC4A8	0.388363	0.299068	-0.308907	N/D	N/D	N/D
Q9Y2H0	DLGP4_HUMAN	DLGAP4	-0.322472	0.183494	0.200302	4.39876	8.84874	N/D
Q9H9S3	S61A2_HUMAN	SEC61A2	0.468237	0.23302	-0.383418	N/D	N/D	N/D
O14602	IF1AY_HUMAN	EIF1AY	-0.633926	0.417064	0.35558	4.74177	3.55263	N/D
Q7RTS9	DYM_HUMAN	DYM	-0.266814	0.155878	0.168847	4.30781	14.3185	N/D
Q92989	CLP1_HUMAN	CLP1	-1.26138	1.03757	0.582855	5.14527	2.23338	N/D
P03886	NU1M_HUMAN	MT-ND1	-1.12718	1.40499	0.542192	5.07347	2.36703	N/D
O14957	QCR10_HUMAN	UQCR11	-0.76018	0.456767	0.409577	4.84117	3.05383	N/D
Q9UGJ0	AAKG2_HUMAN	PRKAG2	-0.637563	0.943023	0.357202	4.74484	3.53432	N/D
P35555	FBN1_HUMAN	FBN1	-0.448073	0.638329	0.266979	4.56136	5.17487	N/D
Q8WUY3	PRUN2_HUMAN	PRUNE2	-1.09443	1.03294	0.531678	5.0551	2.40567	N/D
A7KAX9	RHG32_HUMAN	ARHGAP32	-0.135502	0.14847	0.089647	3.99333	N/D	N/D
Q9H840	GEMI7_HUMAN	GEMIN7	0.464137	0.427599	-0.379492	N/D	N/D	N/D
Q9Y2S2	CRYL1_HUMAN	CRYL1	0.43897	0.805566	-0.355637	N/D	N/D	N/D
Q14195	DPYL3_HUMAN	DPYSL3	0.721013	0.496535	-0.648338	N/D	N/D	N/D
P00395	COX1_HUMAN	MT-CO1	-0.390477	0.395554	0.237122	4.49252	6.28811	N/D
Q9NXW9	ALKB4_HUMAN	ALKBH4	0.712202	1.14278	-0.638303	N/D	N/D	N/D
Q14761	PTCA_HUMAN	PTPRCAP	-0.262031	0.206672	0.166087	4.29922	15.1828	N/D
O75503	CLN5_HUMAN	CLN5	-0.745714	1.35188	0.403627	4.83046	3.09949	N/D
Q92561	PHYIP_HUMAN	PHYHIP	-0.306591	0.378941	0.19145	4.37435	9.87697	N/D
Q13233	M3K1_HUMAN	MAP3K1	0.331263	0.356954	-0.258114	N/D	N/D	N/D
Q5FWF4	ZRAB3_HUMAN	ZRANB3	0.202116	0.168498	-0.150385	N/D	N/D	N/D
Q9ULJ6	ZMIZ1_HUMAN	ZMIZ1	-0.566501	0.818949	0.324747	4.68208	3.95604	N/D
Q9H1C4	UN93B_HUMAN	UNC93B1	0.18591	0.325697	-0.137534	N/D	N/D	N/D
Q03169	TNAP2_HUMAN	TNFAIP2	0.305089	0.489569	-0.235494	N/D	N/D	N/D
O14904	WNT9A_HUMAN	WNT9A	0.214452	0.0933389	-0.160263	N/D	N/D	N/D
Q8TBM8	DJB14_HUMAN	DNAJB14	-0.326971	0.572345	0.202792	4.40548	8.6008	N/D
Q6IAN0	DRS7B_HUMAN	DHRS7B	0.0756995	0.13815	-0.0538719	N/D	N/D	N/D
P29558	RBMS1_HUMAN	RBMS1	0.175236	0.364741	-0.129149	N/D	N/D	N/D
Q9HCJ1	ANKH_HUMAN	ANKH	0.229813	0.288907	-0.172683	N/D	N/D	N/D
O95340	PAPS2_HUMAN	PAPSS2	-0.400756	0.117422	0.242539	4.50542	6.04482	N/D
Q96LJ7	DHRS1_HUMAN	DHRS1	-0.0113792	0.0114936	0.00785641	2.89865	N/D	N/D
Q8TAP9	MPLKI_HUMAN	MPLKIP	0.169637	0.282099	-0.124776	N/D	N/D	N/D
Q9P218	COKA1_HUMAN	COL20A1	-1.21968	1.53639	0.570621	5.12351	2.27118	N/D
Q92569	P55G_HUMAN	PIK3R3	0.905919	0.830283	-0.873738	N/D	N/D	N/D
O60739	EIF1B_HUMAN	EIF1B	-0.375928	0.469318	0.229391	4.47374	6.67842	N/D
Q9Y2K6	UBP20_HUMAN	USP20	-0.619707	1.29007	0.349197	4.72962	3.62717	N/D
P21108	PRPS3_HUMAN	PRPS1L1	-0.694268	0.425939	0.381977	4.79103	3.28307	N/D
Q9NQ36	SCUB2_HUMAN	SCUBE2	-0.127502	0.239127	0.0845852	3.96568	N/D	N/D
Q9H063	MAF1_HUMAN	MAF1	-0.534637	1.71752	0.309668	4.65184	4.2016	N/D
Q9H6K1	ILRUN_HUMAN	ILRUN	-0.456748	0.896382	0.271373	4.57106	5.04886	N/D
Q9Y3V2	RWDD3_HUMAN	RWDD3	-0.505435	0.957702	0.295552	4.62279	4.47022	N/D
O76095	JTB_HUMAN	JTB	-1.05002	1.675	0.517039	5.02961	2.46276	N/D
Q8N6Q8	MET25_HUMAN	METTL25	0.148583	0.260376	-0.10848	N/D	N/D	N/D
Q92738	US6NL_HUMAN	USP6NL	0.194367	0.303345	-0.144222	N/D	N/D	N/D
Q7Z7A3	CTU1_HUMAN	CTU1	-0.31576	0.385034	0.196572	4.38858	9.25164	N/D
Q9NTG7	SIR3_HUMAN	SIRT3	-1.32035	1.24668	0.599563	5.1753	2.18468	N/D
Q9UHR6	ZNHI2_HUMAN	ZNHIT2	-0.2471	0.249072	0.157412	4.27142	18.8131	N/D
Q96PT4	DUX3_HUMAN	DUX3	-0.706524	0.609386	0.387205	4.80063	3.23602	N/D
Q5VXD3	SAM13_HUMAN	SAMD13	-0.246615	0.355972	0.157128	4.27049	18.9633	N/D
Q99501	GA2L1_HUMAN	GAS2L1	-0.183181	0.661895	0.119241	4.13157	N/D	N/D
O96006	ZBED1_HUMAN	ZBED1	0.0678654	0.288778	-0.0481647	N/D	N/D	N/D
O75716	STK16_HUMAN	STK16	-0.119861	0.237063	0.0797236	3.93767	N/D	N/D
Q9H3H5	GPT_HUMAN	DPAGT1	0.079644	0.0534966	-0.0567572	N/D	N/D	N/D
P61225	RAP2B_HUMAN	RAP2B	-0.128819	0.150981	0.0854202	3.97034	N/D	N/D
P25963	IKBA_HUMAN	NFKBIA	-0.303175	0.482452	0.189533	4.36895	10.1358	N/D
P63167	DYL1_HUMAN	DYNLL1	0.0400021	0.0212462	-0.0281153	N/D	N/D	N/D
O14713	ITBP1_HUMAN	ITGB1BP1	-0.262255	0.46845	0.166216	4.29962	15.1399	N/D
O15287	FANCG_HUMAN	FANCG	-0.338504	1.47207	0.209139	4.42234	8.03382	N/D
A6NHL2	TBAL3_HUMAN	TUBAL3	-0.0682988	0.0616809	0.046238	3.68556	N/D	N/D
P63146	UBE2B_HUMAN	UBE2B	-0.0899446	0.203258	0.0604412	3.80841	N/D	N/D
Q9Y679	AUP1_HUMAN	AUP1	0.138988	0.264785	-0.101133	N/D	N/D	N/D
P57775	FBXW4_HUMAN	FBXW4	0.22648	0.27076	-0.169977	N/D	N/D	N/D
Q9BQE4	SELS_HUMAN	SELENOS	-0.0542071	0.0724185	0.0368764	3.58307	N/D	N/D
Q9H2H9	S38A1_HUMAN	SLC38A1	0.17575	0.155704	-0.129552	N/D	N/D	N/D
O75907	DGAT1_HUMAN	DGAT1	-0.241923	0.602522	0.154383	4.26143	20.5592	N/D
Q6PII3	CC174_HUMAN	CCDC174	-0.188171	0.3193	0.122282	4.14401	N/D	N/D
Q96KF7	SMIM8_HUMAN	SMIM8	-0.485085	0.931059	0.285545	4.6017	4.68885	N/D
Q5T280	CI114_HUMAN	SPOUT1	0.0284479	0.0810101	-0.0199143	N/D	N/D	N/D
Q9Y343	SNX24_HUMAN	SNX24	0.252748	0.255002	-0.191474	N/D	N/D	N/D
Q6P9F7	LRC8B_HUMAN	LRRC8B	-0.017161	0.0123343	0.0118246	3.07795	N/D	N/D
Q86UU5	GGN_HUMAN	GGN	-0.699005	0.756222	0.384003	4.79476	3.26462	N/D
P52657	T2AG_HUMAN	GTF2A2	0.716609	1.48907	-0.643315	N/D	N/D	N/D
Q6PD74	AAGAB_HUMAN	AAGAB	-0.219553	0.333422	0.141168	4.21583	35.1381	N/D
Q99418	CYH2_HUMAN	CYTH2	0.131562	0.243096	-0.0954789	N/D	N/D	N/D
Q9NPH0	PPA6_HUMAN	ACP6	-0.0818858	0.0659229	0.0551782	3.76642	N/D	N/D
Q8N3C7	CLIP4_HUMAN	CLIP4	0.183489	0.509189	-0.135627	N/D	N/D	N/D
Q8N300	SVBP_HUMAN	SVBP	-0.328671	0.712547	0.20373	4.408	8.51132	N/D
Q8NBJ4	GOLM1_HUMAN	GOLM1	0.296632	0.704845	-0.228273	N/D	N/D	N/D
Q96IU2	ZBED3_HUMAN	ZBED3	0.154258	0.60313	-0.112849	N/D	N/D	N/D
Q9BRA0	LSMD1_HUMAN	NAA38	-0.336433	1.32173	0.208003	4.41935	8.12907	N/D
Q99583	MNT_HUMAN	MNT	-0.187252	0.282992	0.121723	4.14174	N/D	N/D
Q9Y287	ITM2B_HUMAN	ITM2B	-0.213604	0.389701	0.13762	4.20298	43.6661	N/D
Q9H920	RN121_HUMAN	RNF121	-0.389487	0.408361	0.236599	4.49126	6.31285	N/D
O14519	CDKA1_HUMAN	CDK2AP1	-0.615208	0.599547	0.347164	4.72573	3.65179	N/D
P55899	FCGRN_HUMAN	FCGRT	0.366918	0.77892	-0.289595	N/D	N/D	N/D
Q05655	KPCD_HUMAN	PRKCD	0.152021	0.222441	-0.111125	N/D	N/D	N/D
Q8IVH8	M4K3_HUMAN	MAP4K3	-0.107393	0.158611	0.0717357	3.88806	N/D	N/D
Q9BSA9	TM175_HUMAN	TMEM175	-0.151017	0.170285	0.0993847	4.04278	N/D	N/D
Q8WWA1	TMM40_HUMAN	TMEM40	-0.065675	0.0633281	0.0445018	3.66815	N/D	N/D
Q8WU67	ABHD3_HUMAN	ABHD3	-0.191642	0.427314	0.124391	4.15248	610.437	N/D
Q9Y2R5	RT17_HUMAN	MRPS17	-0.295931	0.369124	0.185453	4.35732	10.7401	N/D
Q8WYK1	CNTP5_HUMAN	CNTNAP5	-0.480924	0.64563	0.283481	4.5973	4.73733	N/D
Q9Y388	RBMX2_HUMAN	RBMX2	-0.176692	0.369047	0.115271	4.11491	N/D	N/D
Q8IV50	LYSM2_HUMAN	LYSMD2	0.539866	0.416932	-0.453837	N/D	N/D	N/D
Q96RY5	CRML_HUMAN	CRAMP1	-0.114781	0.301818	0.0764774	3.91809	N/D	N/D
O94761	RECQ4_HUMAN	RECQL4	0.00859917	0.0328186	-0.00597829	N/D	N/D	N/D
Q9BUF5	TBB6_HUMAN	TUBB6	-0.862651	0.916751	0.450059	4.91295	2.78666	N/D
O60346	PHLP1_HUMAN	PHLPP1	0.250226	0.311872	-0.189393	N/D	N/D	N/D
Q5FBB7	SGO1_HUMAN	SGO1	-0.237986	0.384489	0.152072	4.25369	22.1392	N/D
O95208	EPN2_HUMAN	EPN2	0.125621	0.351454	-0.0909771	N/D	N/D	N/D
Q8TDR4	TCP1L_HUMAN	TCP10L	-0.405145	0.434797	0.244839	4.51084	5.94804	N/D
Q9NXR8	ING3_HUMAN	ING3	0.14141	0.378832	-0.102983	N/D	N/D	N/D
Q9UMX1	SUFU_HUMAN	SUFU	-0.020695	0.0422492	0.0142423	3.15981	N/D	N/D
Q5VWP2	TET5C_HUMAN	TENT5C	0.0542577	0.0329006	-0.0383247	N/D	N/D	N/D
O14717	TRDMT_HUMAN	TRDMT1	0.0142946	0.0257219	-0.0099575	N/D	N/D	N/D
Q6ZWB6	KCTD8_HUMAN	KCTD8	0.0433174	0.0792473	-0.0304807	N/D	N/D	N/D
Q9NXW2	DJB12_HUMAN	DNAJB12	0.0845575	0.111056	-0.0603625	N/D	N/D	N/D
Q9NVF7	FBX28_HUMAN	FBXO28	-0.279428	0.3899	0.176082	4.32983	12.4822	N/D
P02810	PRPC_HUMAN	PRH1	0.513726	0.410337	-0.427733	N/D	N/D	N/D
Q16280	CNGA2_HUMAN	CNGA2	-0.360915	0.315885	0.221329	4.45369	7.15086	N/D
P62491	RB11A_HUMAN	RAB11A	-0.378731	0.664992	0.230886	4.47741	6.59856	N/D
Q96PV4;Q96BY2	MOAP1_HUMAN	MOAP1	-0.325865	0.203705	0.20218	4.40383	8.66022	N/D
Q86UA6	RIP_HUMAN	RPAIN	-0.278136	0.658495	0.175344	4.32762	12.6461	N/D
O75319	DUS11_HUMAN	DUSP11	0.0213996	0.0763358	-0.0149436	N/D	N/D	N/D
Q7L3B6	CD37L_HUMAN	CDC37L1	-0.18139	0.539052	0.118147	4.12703	N/D	N/D
Q15011	HERP1_HUMAN	HERPUD1	0.362578	0.745627	-0.285722	N/D	N/D	N/D
Q9HAW0	BRF2_HUMAN	BRF2	-0.0501	0.0645767	0.0341306	3.54823	N/D	N/D
Q9H5V9	STEEP_HUMAN	STEEP1	0.311359	0.752626	-0.240876	N/D	N/D	N/D
O75264	SIM24_HUMAN	SMIM24	-0.244904	0.763568	0.156128	4.2672	19.5136	N/D
Q9NZM5	NOP53_HUMAN	NOP53	-0.31797	1.57673	0.197802	4.39195	9.11435	N/D
Q9UPQ7	PZRN3_HUMAN	PDZRN3	-0.184708	0.117186	0.120173	4.13541	N/D	N/D
P30626	SORCN_HUMAN	SRI	-0.223454	0.385992	0.143487	4.22408	31.192	N/D
Q9UET6	TRM7_HUMAN	FTSJ1	-0.159181	0.318901	0.104467	4.0669	N/D	N/D
P35227	PCGF2_HUMAN	PCGF2	-0.038551	0.0333679	0.0263676	3.43268	N/D	N/D
Q9C035	TRIM5_HUMAN	TRIM5	-0.02695	0.0968679	0.0185069	3.27545	N/D	N/D
P11217	PYGM_HUMAN	PYGM	0.284134	0.885846	-0.217679	N/D	N/D	N/D
Q96NY9	MUS81_HUMAN	MUS81	0.0766971	0.187624	-0.0546009	N/D	N/D	N/D
Q9BTM9	URM1_HUMAN	URM1	-0.0590258	0.0810889	0.0400879	3.62078	N/D	N/D
Q9NXU5	ARL15_HUMAN	ARL15	0.569981	1.05941	-0.484504	N/D	N/D	N/D
O14841	OPLA_HUMAN	OPLAH	0.557995	0.748551	-0.472222	N/D	N/D	N/D
Q8IY47	KBTB2_HUMAN	KBTBD2	-0.457931	1.04672	0.271971	4.57237	5.0323	N/D
Q9UPY6	WASF3_HUMAN	WASF3	-0.0845879	0.260368	0.0569461	3.78093	N/D	N/D
Q9NRL2	BAZ1A_HUMAN	BAZ1A	-0.345098	1.451	0.212745	4.43174	7.74755	N/D
O75973	C1QRF_HUMAN	C1QL1	-0.133178	0.179807	0.0881793	3.98546	N/D	N/D
Q6ZMZ3	SYNE3_HUMAN	SYNE3	-0.266069	1.32226	0.168418	4.30648	14.446	N/D
Q9BRX8	PXL2A_HUMAN	PRXL2A	-0.142231	0.320565	0.0938829	4.0154	N/D	N/D
Q96QT6	PHF12_HUMAN	PHF12	-0.0920912	0.140984	0.0618381	3.81898	N/D	N/D
A6NFR6	CE060_HUMAN	C5orf60	-0.721885	0.280119	0.393695	4.81247	3.1801	N/D
Q5JTW2	CEP78_HUMAN	CEP78	-0.221445	0.246762	0.142294	4.21985	33.1019	N/D
Q9BZL6;O94806	KPCD2_HUMAN	PRKD2	0.0349857	0.171508	-0.0245466	N/D	N/D	N/D
Q86W92	LIPB1_HUMAN	PPFIBP1	0.00536708	0.0104873	-0.00372711	N/D	N/D	N/D
Q9BRR0	ZKSC3_HUMAN	ZKSCAN3	-0.170911	0.210748	0.111719	4.09957	N/D	N/D
Q86Y13	DZIP3_HUMAN	DZIP3	-0.537858	0.630992	0.311207	4.65496	4.17473	N/D
Q2VPK5	CTU2_HUMAN	CTU2	-0.193491	0.297213	0.125513	4.15693	287.765	N/D
Q9BRK0	REEP2_HUMAN	REEP2	0.274474	0.461973	-0.209553	N/D	N/D	N/D
Q8NBR6	MINY2_HUMAN	MINDY2	0.107055	0.285074	-0.0770277	N/D	N/D	N/D
Q6P5X5	CV039_HUMAN	C22orf39	-0.00076625	0.00206854	0.000530983	1.72531	N/D	N/D
Q1ZZU3	SWI5_HUMAN	SWI5	0.42671	0.550722	-0.344165	N/D	N/D	N/D
P13647;P48668;P02538;Q5XKE5;P04259	K2C6C_HUMAN	KRT6C	1.39269	2.62954	-1.62569	N/D	N/D	N/D
Q9P0K1	ADA22_HUMAN	ADAM22	0.0932946	0.156383	-0.0668036	N/D	N/D	N/D
O94991	SLIK5_HUMAN	SLITRK5	0.193465	0.747104	-0.143507	N/D	N/D	N/D
Q92997	DVL3_HUMAN	DVL3	0.141177	0.359226	-0.102805	N/D	N/D	N/D
Q01415	GALK2_HUMAN	GALK2	0.158666	0.214479	-0.116255	N/D	N/D	N/D
P00734	THRB_HUMAN	F2	-0.815372	1.51993	0.431738	4.88067	2.89905	N/D
Q8N8A6	DDX51_HUMAN	DDX51	0.0377492	0.232471	-0.0265111	N/D	N/D	N/D
Q7Z7L7	ZER1_HUMAN	ZER1	-0.159153	0.705621	0.104449	4.06681	N/D	N/D
P00403	COX2_HUMAN	MT-CO2	0.0141971	0.0719747	-0.00988925	N/D	N/D	N/D
Q15139	KPCD1_HUMAN	PRKD1	0.0730683	0.103588	-0.0519516	N/D	N/D	N/D
Q5TZA2	CROCC_HUMAN	CROCC	-0.213085	0.715577	0.137309	4.20185	44.6182	N/D
Q96CD0	FBXL8_HUMAN	FBXL8	0.249565	0.547892	-0.188848	N/D	N/D	N/D
Q9NW81	DMAC2_HUMAN	DMAC2	0.0339025	0.18266	-0.0237777	N/D	N/D	N/D
P33947	ERD22_HUMAN	KDELR2	0.0555408	0.0565028	-0.0392486	N/D	N/D	N/D
Q8N5U6	RNF10_HUMAN	RNF10	-0.0892217	0.0623041	0.0599702	3.80479	N/D	N/D
O43736	ITM2A_HUMAN	ITM2A	0.00700362	0.0211032	-0.00486635	N/D	N/D	N/D
Q6P387	CP046_HUMAN	C16orf46	0.341268	0.250544	-0.26687	N/D	N/D	N/D
P53794	SC5A3_HUMAN	SLC5A3	-0.775678	1.27171	0.415886	4.85248	3.00742	N/D
A8MW92	P20L1_HUMAN	PHF20L1	-0.0820783	0.175694	0.0553043	3.76747	N/D	N/D
P53609	PGTB1_HUMAN	PGGT1B	-0.258225	0.961195	0.163884	4.29227	15.9575	N/D
P02549	SPTA1_HUMAN	SPTA1	-0.30119	0.290881	0.188417	4.36579	10.2937	N/D
Q2TAZ0	ATG2A_HUMAN	ATG2A	-0.378865	0.587914	0.230957	4.47758	6.5948	N/D
Q9Y3D5	RT18C_HUMAN	MRPS18C	0.111098	0.136106	-0.0800496	N/D	N/D	N/D
P04921	GLPC_HUMAN	GYPC	0.518717	0.712385	-0.43268	N/D	N/D	N/D
Q9H6L4	ARMC7_HUMAN	ARMC7	0.0809229	0.183379	-0.0576944	N/D	N/D	N/D
P28072	PSB6_HUMAN	PSMB6	-0.044995	0.131581	0.0307068	3.50078	N/D	N/D
P28482	MK01_HUMAN	MAPK1	0.111295	1.38369	-0.0801971	N/D	N/D	N/D
Q9H299	SH3L3_HUMAN	SH3BGRL3	-0.0515592	0.1389	0.035107	3.56091	N/D	N/D
Q9UK73	FEM1B_HUMAN	FEM1B	-0.361012	1.41215	0.221382	4.45382	7.14756	N/D
P51816	AFF2_HUMAN	AFF2	0.226991	0.248143	-0.170392	N/D	N/D	N/D
P78549	NTH_HUMAN	NTHL1	-0.397114	0.440406	0.240624	4.50088	6.12826	N/D
Q9BVI4	NOC4L_HUMAN	NOC4L	-0.0733969	0.682474	0.0496024	3.7176	N/D	N/D
P02679	FIBG_HUMAN	FGG	-0.25039	0.543466	0.159331	4.27767	17.8592	N/D
P0CG12	DERPC_HUMAN	DERPC	0.116542	0.632469	-0.084133	N/D	N/D	N/D
O15344	TRI18_HUMAN	MID1	0.0966783	0.299769	-0.0693086	N/D	N/D	N/D
Q14142	TRI14_HUMAN	TRIM14	0.309204	0.693141	-0.239024	N/D	N/D	N/D
P28799	GRN_HUMAN	GRN	-0.189119	0.510516	0.122859	4.14634	N/D	N/D
Q5D0E6	DALD3_HUMAN	DALRD3	-0.860372	2.42941	0.44919	4.91143	2.79171	N/D
Q86T65;Q9Y4D1	DAAM1_HUMAN	DAAM1	-0.0359279	0.0871182	0.0245958	3.40168	N/D	N/D
Q86TA1	MOB3B_HUMAN	MOB3B	-0.0208329	0.0202162	0.0143365	3.16271	N/D	N/D
P00747	PLMN_HUMAN	PLG	0.0712693	0.0555626	-0.0506407	N/D	N/D	N/D
O60765	Z354A_HUMAN	ZNF354A	0.0238567	0.0516457	-0.0166737	N/D	N/D	N/D
Q8IV08	PLD3_HUMAN	PLD3	0.109798	0.158644	-0.0790768	N/D	N/D	N/D
P78316	NOP14_HUMAN	NOP14	0.0392481	0.277185	-0.0275782	N/D	N/D	N/D
Q86WV5	TEN1L_HUMAN	TEN1	0.171481	0.407529	-0.126214	N/D	N/D	N/D
Q8WWC4	MAIP1_HUMAN	MAIP1	-0.297542	0.950877	0.186362	4.35993	10.5987	N/D
Q96K83	ZN521_HUMAN	ZNF521	-0.379022	1.33418	0.231042	4.47779	6.59038	N/D
O14618	CCS_HUMAN	CCS	-0.0183579	0.0264633	0.0126441	3.10741	N/D	N/D
Q8N9M1	CS047_HUMAN	C19orf47	0.219087	1.39021	-0.163997	N/D	N/D	N/D
Q86TN4	TRPT1_HUMAN	TRPT1	-0.256302	0.890201	0.162769	4.28873	16.3826	N/D
Q6PI26	SHQ1_HUMAN	SHQ1	-0.262681	0.250762	0.166462	4.30039	15.0588	N/D
Q9NX14	NDUBB_HUMAN	NDUFB11	0.99781	2.26727	-0.996967	N/D	N/D	N/D
Q5T160	SYRM_HUMAN	RARS2	-0.156193	0.585003	0.10261	4.05821	N/D	N/D
Q15070	OXA1L_HUMAN	OXA1L	-0.514168	0.609806	0.299804	4.63162	4.38482	N/D
O43805	SSNA1_HUMAN	SSNA1	-0.0748575	0.118256	0.0505641	3.72638	N/D	N/D
Q6PK81	ZN773_HUMAN	ZNF773	0.299499	0.735782	-0.230717	N/D	N/D	N/D
Q9Y5S1	TRPV2_HUMAN	TRPV2	-0.0901583	0.203269	0.0605804	3.80947	N/D	N/D
Q9NUT2	MITOS_HUMAN	ABCB8	-0.155063	0.759269	0.101907	4.05488	N/D	N/D
Q13573	SNW1_HUMAN	SNW1	-0.000249583	0.00201562	0.000172983	1.23808	N/D	N/D
Q9BYB4	GNB1L_HUMAN	GNB1L	-0.0371841	0.178952	0.0254448	3.41679	N/D	N/D
A8CG34;Q96HA1	P121A_HUMAN	POM121	-0.0112825	0.0213237	0.00778993	2.89493	N/D	N/D
Q5T7V8	GORAB_HUMAN	GORAB	-0.129409	0.303582	0.085794	3.97241	N/D	N/D
Q9UBB6	NCDN_HUMAN	NCDN	-0.0769256	0.262779	0.0519242	3.73853	N/D	N/D
O94817	ATG12_HUMAN	ATG12	-0.516806	1.15061	0.301082	4.63426	4.35992	N/D
Q86SX3	TEDC1_HUMAN	TEDC1	0.246148	0.377603	-0.186036	N/D	N/D	N/D
Q969U7	PSMG2_HUMAN	PSMG2	-0.162919	0.370186	0.106784	4.07755	N/D	N/D
Q96EK7	F120B_HUMAN	FAM120B	-0.0315116	0.0897099	0.0216053	3.34405	N/D	N/D
Q8N1G0	ZN687_HUMAN	ZNF687	-0.112236	0.410661	0.0748468	3.90796	N/D	N/D
Q8NAA4	A16L2_HUMAN	ATG16L2	-0.742825	1.34668	0.402432	4.82831	3.10889	N/D
Q8WYQ9	ZCH14_HUMAN	ZCCHC14	-0.0742021	0.0887174	0.0501327	3.72246	N/D	N/D
Q96IK1	BOD1_HUMAN	BOD1	-0.122136	0.719904	0.0811736	3.94618	N/D	N/D
Q86Y91	KI18B_HUMAN	KIF18B	-0.137824	0.203665	0.0911111	4.00106	N/D	N/D
P49006	MRP_HUMAN	MARCKSL1	-0.284779	0.612196	0.179133	4.3389	11.8509	N/D
Q7Z3C6	ATG9A_HUMAN	ATG9A	0.171533	0.281201	-0.126254	N/D	N/D	N/D
O14832	PAHX_HUMAN	PHYH	0.0729321	0.114164	-0.0518523	N/D	N/D	N/D
Q9NQC7	CYLD_HUMAN	CYLD	0.0892638	0.107561	-0.0638271	N/D	N/D	N/D
A1L188	NDUF8_HUMAN	NDUFAF8	-0.0309242	0.0366208	0.0212069	3.33579	N/D	N/D
Q96CN4	EVI5L_HUMAN	EVI5L	0.19347	0.430041	-0.143511	N/D	N/D	N/D
Q8IW41	MAPK5_HUMAN	MAPKAPK5	0.00548667	0.00419525	-0.00381031	N/D	N/D	N/D
P05067	A4_HUMAN	APP	-0.612201	1.12175	0.345802	4.72312	3.66854	N/D
P57060	RWD2B_HUMAN	RWDD2B	0.0330675	0.0764439	-0.0231853	N/D	N/D	N/D
Q09328	MGT5A_HUMAN	MGAT5	-0.0792071	0.277512	0.0534222	3.75157	N/D	N/D
Q9NRW3	ABC3C_HUMAN	APOBEC3C	0.160801	0.272341	-0.117908	N/D	N/D	N/D
P62304	RUXE_HUMAN	SNRPE	-0.294346	0.537086	0.184558	4.35474	10.8835	N/D
P56134	ATPK_HUMAN	ATP5MF	-0.474319	0.795646	0.280194	4.59024	4.81717	N/D
Q8WVF1	OSCP1_HUMAN	OSCP1	-0.162912	0.647723	0.10678	4.07753	N/D	N/D
Q96J84	KIRR1_HUMAN	KIRREL1	0.064465	0.231951	-0.0456971	N/D	N/D	N/D
Q15287	RNPS1_HUMAN	RNPS1	-0.051007	0.0932888	0.0347377	3.55616	N/D	N/D
Q16560	U1SBP_HUMAN	SNRNP35	-0.125554	0.320029	0.0833479	3.95869	N/D	N/D
Q9NWH9	SLTM_HUMAN	SLTM	0.0244112	0.305714	-0.0170646	N/D	N/D	N/D
Q9Y2H6	FND3A_HUMAN	FNDC3A	-0.160284	0.329451	0.105151	4.07006	N/D	N/D
P68543	UBX2A_HUMAN	UBXN2A	-0.107431	0.458529	0.0717604	3.88822	N/D	N/D
Q8NDX5	PHC3_HUMAN	PHC3	-0.269105	0.868269	0.170166	4.31188	13.9414	N/D
Q8N6T7	SIR6_HUMAN	SIRT6	0.0176737	0.0991762	-0.0123258	N/D	N/D	N/D
Q14457	BECN1_HUMAN	BECN1	0.0270669	0.154909	-0.0189385	N/D	N/D	N/D
P09234	RU1C_HUMAN	SNRPC	0.0933908	0.546264	-0.0668748	N/D	N/D	N/D
Q9NY65	TBA8_HUMAN	TUBA8	0.311966	0.794327	-0.241398	N/D	N/D	N/D
Q9Y5N5	N6MT1_HUMAN	N6AMT1	0.0302611	0.0883843	-0.0211969	N/D	N/D	N/D
Q6PGN9	PSRC1_HUMAN	PSRC1	0.236332	1.08875	-0.177994	N/D	N/D	N/D
Q8N4L2	PP4P2_HUMAN	PIP4P2	-0.0764737	0.218313	0.0516272	3.7359	N/D	N/D
P48730	KC1D_HUMAN	CSNK1D	-0.208241	0.329042	0.134408	4.19111	56.1208	N/D
P52655	TF2AA_HUMAN	GTF2A1	0.363605	2.5052	-0.286637	N/D	N/D	N/D
Q5THJ4	VP13D_HUMAN	VPS13D	-0.164086	0.717317	0.107506	4.08083	N/D	N/D
P40200	TACT_HUMAN	CD96	0.097974	0.183328	-0.0702694	N/D	N/D	N/D
Q9UJA3	MCM8_HUMAN	MCM8	-0.218622	0.75139	0.140614	4.21384	36.2386	N/D
Q9NXK8	FXL12_HUMAN	FBXL12	-0.0836306	0.257686	0.0563201	3.77584	N/D	N/D
Q9NWX6	THG1_HUMAN	THG1L	-0.147825	0.32875	0.0973898	4.03301	N/D	N/D
Q9Y3D6	FIS1_HUMAN	FIS1	0.0466833	0.0873459	-0.0328876	N/D	N/D	N/D
Q7Z309	PBIR2_HUMAN	PABIR2	-0.0793692	0.186718	0.0535286	3.75248	N/D	N/D
O60307	MAST3_HUMAN	MAST3	-0.0681111	0.301729	0.0461139	3.68434	N/D	N/D
Q96N64	PWP2A_HUMAN	PWWP2A	0.0974083	0.181035	-0.0698499	N/D	N/D	N/D
Q9BUN5	CC28B_HUMAN	CCDC28B	-0.0810745	0.1624	0.0546467	3.76197	N/D	N/D
Q9Y2A7	NCKP1_HUMAN	NCKAP1	-0.479418	2.81993	0.282733	4.5957	4.75521	N/D
Q9NUX5	POTE1_HUMAN	POT1	0.363301	0.486721	-0.286366	N/D	N/D	N/D
O60293	ZC3H1_HUMAN	ZFC3H1	-0.0389754	0.339049	0.026654	3.4375	N/D	N/D
Q86VQ6	TRXR3_HUMAN	TXNRD3	-0.598581	1.03269	0.339597	4.71115	3.74749	N/D
O15504	NUP42_HUMAN	NUP42	-0.357203	0.694753	0.219323	4.44861	7.28077	N/D
Q14703	MBTP1_HUMAN	MBTPS1	0.00139183	0.00280738	-0.000965211	N/D	N/D	N/D
Q15025	TNIP1_HUMAN	TNIP1	-0.244917	0.488175	0.156136	4.26723	19.5093	N/D
Q9NV06	DCA13_HUMAN	DCAF13	0.0492008	0.307251	-0.0346916	N/D	N/D	N/D
Q6ZMK1	CYHR1_HUMAN	CYHR1	0.176291	0.302685	-0.129975	N/D	N/D	N/D
Q15572	TAF1C_HUMAN	TAF1C	-0.115741	0.482835	0.0770919	3.92185	N/D	N/D
Q8WV44	TRI41_HUMAN	TRIM41	-0.450613	0.735927	0.268268	4.56422	5.1371	N/D
Q5T5C0	STXB5_HUMAN	STXBP5	0.191186	0.404365	-0.141702	N/D	N/D	N/D
Q9NPB8	GPCP1_HUMAN	GPCPD1	-0.0247262	0.0255809	0.0169929	3.23771	N/D	N/D
P56385	ATP5I_HUMAN	ATP5ME	-0.22708	0.217709	0.145637	4.23163	28.2689	N/D
Q6UVJ0	SAS6_HUMAN	SASS6	0.00719208	0.031163	-0.00499762	N/D	N/D	N/D
Q9UBI9	HDC_HUMAN	HECA	-0.152062	0.671699	0.100037	4.04593	N/D	N/D
Q86Y39	NDUAB_HUMAN	NDUFA11	0.237203	0.571361	-0.178706	N/D	N/D	N/D
Q9NS93	TM7S3_HUMAN	TM7SF3	-0.00836593	0.0210797	0.00578204	2.7646	N/D	N/D
Q3SXY8	AR13B_HUMAN	ARL13B	0.0176662	0.0447037	-0.0123206	N/D	N/D	N/D
Q969P6	TOP1M_HUMAN	TOP1MT	0.800728	0.80683	-0.74198	N/D	N/D	N/D
Q8TAD8	SNIP1_HUMAN	SNIP1	-0.154235	1.0582	0.101391	4.05243	N/D	N/D
Q6UWW8	EST3_HUMAN	CES3	-0.111869	0.221815	0.0746114	3.90648	N/D	N/D
Q8NF64	ZMIZ2_HUMAN	ZMIZ2	-0.0504646	0.114192	0.0343747	3.55143	N/D	N/D
P43358	MAGA4_HUMAN	MAGEA4	-0.252248	0.649147	0.160413	4.28117	17.3647	N/D
O95873	CF047_HUMAN	C6orf47	0.148511	0.201332	-0.108425	N/D	N/D	N/D
Q9NWX5	ASB6_HUMAN	ASB6	-0.0241383	0.0150822	0.0165922	3.22717	N/D	N/D
Q8WVP5	TP8L1_HUMAN	TNFAIP8L1	-0.0510275	0.0597058	0.0347514	3.55633	N/D	N/D
Q9H714	PACER_HUMAN	RUBCNL	0.112405	0.264439	-0.0810288	N/D	N/D	N/D
Q7Z442	PK1L2_HUMAN	PKD1L2	-0.0356113	0.0613093	0.0243817	3.39778	N/D	N/D
P08567	PLEK_HUMAN	PLEK	0.108668	0.192858	-0.0782325	N/D	N/D	N/D
Q5XKP0	MIC13_HUMAN	MICOS13	-0.0446358	0.0723234	0.0304655	3.49724	N/D	N/D
Q8WV92	MITD1_HUMAN	MITD1	-0.137131	0.415508	0.0906744	3.99877	N/D	N/D
Q7L5N7	PCAT2_HUMAN	LPCAT2	-0.099135	0.131697	0.0664074	3.85206	N/D	N/D
O15162	PLS1_HUMAN	PLSCR1	-0.398175	0.20025	0.241182	4.50221	6.10366	N/D
Q16762	THTR_HUMAN	TST	0.0974625	0.121438	-0.06989	N/D	N/D	N/D
Q9UK59	DBR1_HUMAN	DBR1	0.016432	0.153634	-0.0114549	N/D	N/D	N/D
Q15043	S39AE_HUMAN	SLC39A14	0.342327	0.754673	-0.2678	N/D	N/D	N/D
Q96JQ2	CLMN_HUMAN	CLMN	-0.0418579	0.0916474	0.0285968	3.46892	N/D	N/D
P0CK96;P0CK97	S35E2_HUMAN	SLC35E2A	-0.442983	0.862078	0.264388	4.55559	5.25284	N/D
Q9NRP2	COXM2_HUMAN	CMC2	-0.0988281	0.289502	0.0662088	3.85067	N/D	N/D
Q9C0D3	ZY11B_HUMAN	ZYG11B	0.0128383	0.0177502	-0.00893857	N/D	N/D	N/D
Q8N4Q1	MIA40_HUMAN	CHCHD4	-0.00945792	0.0254503	0.00653429	2.81805	N/D	N/D
A1A5B4	ANO9_HUMAN	ANO9	0.826045	1.86581	-0.772819	N/D	N/D	N/D
Q9H0R3	TM222_HUMAN	TMEM222	0.182784	0.410428	-0.135072	N/D	N/D	N/D
Q9P2Y5	UVRAG_HUMAN	UVRAG	0.106603	0.0865014	-0.07669	N/D	N/D	N/D
Q7L8L6	FAKD5_HUMAN	FASTKD5	0.160266	0.273267	-0.117493	N/D	N/D	N/D
Q8N3Y1	FBXW8_HUMAN	FBXW8	1.28814	2.4423	-1.44214	N/D	N/D	N/D
Q6PJ69	TRI65_HUMAN	TRIM65	-0.185619	1.05	0.120728	4.13769	N/D	N/D
Q9UPR3	SMG5_HUMAN	SMG5	-0.255368	0.558661	0.162227	4.287	16.5979	N/D
P62861	RS30_HUMAN	FAU	-0.153978	0.673582	0.101231	4.05167	N/D	N/D
Q96RN5	MED15_HUMAN	MED15	0.108325	1.42502	-0.0779758	N/D	N/D	N/D
P53667	LIMK1_HUMAN	LIMK1	-0.343086	0.532295	0.211647	4.42889	7.83228	N/D
Q5BJF6	ODFP2_HUMAN	ODF2	0.24477	0.391035	-0.184904	N/D	N/D	N/D
O60930	RNH1_HUMAN	RNASEH1	-0.0592963	0.291742	0.0402678	3.62281	N/D	N/D
Q9UJU2	LEF1_HUMAN	LEF1	0.0984445	1.18574	-0.0706185	N/D	N/D	N/D
P33897	ABCD1_HUMAN	ABCD1	-0.111815	0.77281	0.0745772	3.90627	N/D	N/D
Q8TB61	S35B2_HUMAN	SLC35B2	0.0963822	0.321265	-0.0690892	N/D	N/D	N/D
Q00722	PLCB2_HUMAN	PLCB2	-0.565354	1.44411	0.324211	4.68102	3.96415	N/D
Q9BQB6	VKOR1_HUMAN	VKORC1	0.189812	0.255774	-0.140615	N/D	N/D	N/D
Q92560	BAP1_HUMAN	BAP1	-0.247768	0.867572	0.157802	4.2727	18.6105	N/D
Q9BWM7	SFXN3_HUMAN	SFXN3	-0.0494581	0.14596	0.0337008	3.54253	N/D	N/D
P06126	CD1A_HUMAN	CD1A	-0.158311	0.319771	0.103926	4.06438	N/D	N/D
Q07108	CD69_HUMAN	CD69	0.19028	0.343783	-0.140985	N/D	N/D	N/D
Q9UPN4	CP131_HUMAN	CEP131	0.0263974	0.234844	-0.0184657	N/D	N/D	N/D
Q76L83	ASXL2_HUMAN	ASXL2	-0.38604	0.806544	0.234773	4.48686	6.40099	N/D
Q8TAP8	PPR35_HUMAN	PPP1R35	-0.0431979	0.149587	0.0294987	3.48281	N/D	N/D
P62851	RS25_HUMAN	RPS25	0.329871	1.80903	-0.256901	N/D	N/D	N/D
Q9BQ04	RBM4B_HUMAN	RBM4B	0.42808	2.34336	-0.345442	N/D	N/D	N/D
Q9BSY9	DESI2_HUMAN	DESI2	0.184832	0.165436	-0.136685	N/D	N/D	N/D
P04004	VTNC_HUMAN	VTN	-0.165426	0.293133	0.108335	4.08457	N/D	N/D
Q8TAE8	G45IP_HUMAN	GADD45GIP1	0.215876	1.89729	-0.161409	N/D	N/D	N/D
Q13643	FHL3_HUMAN	FHL3	-0.11028	0.288123	0.0735915	3.90003	N/D	N/D
P08574	CY1_HUMAN	CYC1	-0.000619583	0.00202022	0.00042937	1.63302	N/D	N/D
Q9H9J4	UBP42_HUMAN	USP42	-0.0805412	0.463069	0.0542972	3.75902	N/D	N/D
Q9UPN9	TRI33_HUMAN	TRIM33	-0.0360685	0.322576	0.0246908	3.40339	N/D	N/D
Q8WY54	PPM1E_HUMAN	PPM1E	-0.237965	1.31141	0.15206	4.25365	22.1483	N/D
Q6PCT2	FXL19_HUMAN	FBXL19	-0.16623	0.318563	0.108832	4.0868	N/D	N/D
O95905	ECD_HUMAN	ECD	-0.282896	0.870142	0.17806	4.33573	12.0647	N/D
Q96HR8	NAF1_HUMAN	NAF1	-0.175044	1.06894	0.114259	4.11058	N/D	N/D
Q96S99	PKHF1_HUMAN	PLEKHF1	-0.0541132	0.297622	0.0368137	3.5823	N/D	N/D
Q9Y3C6	PPIL1_HUMAN	PPIL1	0.001895	0.00540637	-0.00131438	N/D	N/D	N/D
P38571	LICH_HUMAN	LIPA	-0.211794	0.610389	0.136537	4.19901	47.1838	N/D
Q562E7	WDR81_HUMAN	WDR81	-0.178595	0.738792	0.116437	4.11985	N/D	N/D
Q9ULT0	TTC7A_HUMAN	TTC7A	-0.310205	0.95128	0.193473	4.38	9.61909	N/D
Q68D10	SPT2_HUMAN	SPTY2D1	0.0494962	0.157898	-0.0349035	N/D	N/D	N/D
P49796	RGS3_HUMAN	RGS3	-0.0574439	0.180115	0.0390348	3.60874	N/D	N/D
O43824	GTPB6_HUMAN	GTPBP6	-0.0177646	0.0509686	0.012238	3.09306	N/D	N/D
O43808	PM34_HUMAN	SLC25A17	-0.32493	1.29207	0.201663	4.40244	8.71124	N/D
Q8NFI3	ENASE_HUMAN	ENGASE	-0.0673382	0.431675	0.0456027	3.67926	N/D	N/D
Q6UWS5	PT117_HUMAN	PET117	-0.78416	2.12751	0.41931	4.85859	2.98305	N/D
P29597	TYK2_HUMAN	TYK2	-0.110511	0.797293	0.0737398	3.90097	N/D	N/D
Q5VU97	CAHD1_HUMAN	CACHD1	-0.145166	0.643445	0.0957248	4.02472	N/D	N/D
Q9NYP3	DONS_HUMAN	DONSON	-0.199206	0.180447	0.12897	4.17046	109.927	N/D
Q96DN5	TBC31_HUMAN	TBC1D31	-0.0330935	0.0622643	0.0226775	3.36556	N/D	N/D
Q9HAU0	PKHA5_HUMAN	PLEKHA5	-0.11009	0.3163	0.07347	3.89925	N/D	N/D
P08311	CATG_HUMAN	CTSG	0.141427	0.279219	-0.102996	N/D	N/D	N/D
P28290	ITPI2_HUMAN	ITPRID2	-0.2109	0.587368	0.136002	4.19703	49.1478	N/D
Q7L2Z9	CENPQ_HUMAN	CENPQ	-0.0778458	0.291	0.0525287	3.74383	N/D	N/D
O94842	TOX4_HUMAN	TOX4	-0.185476	0.339528	0.120641	4.13733	N/D	N/D
Q8WW01	SEN15_HUMAN	TSEN15	-0.287951	1.02633	0.180936	4.34421	11.5092	N/D
Q8IXK0	PHC2_HUMAN	PHC2	0.0656335	0.121042	-0.0465444	N/D	N/D	N/D
Q9Y2K1	ZBTB1_HUMAN	ZBTB1	-0.270457	0.339189	0.170943	4.31427	13.7291	N/D
Q9UNL4	ING4_HUMAN	ING4	-0.232396	0.243765	0.14878	4.2425	24.8874	N/D
Q9H079	KTBL1_HUMAN	KATNBL1	-0.124027	0.277139	0.0823773	3.95314	N/D	N/D
Q9H019	MFR1L_HUMAN	MTFR1L	0.0768251	0.302109	-0.0546944	N/D	N/D	N/D
O14975	S27A2_HUMAN	SLC27A2	-0.171273	0.559187	0.111941	4.10055	N/D	N/D
A5A3E0	POTEF_HUMAN	POTEF	-0.391828	0.630874	0.237837	4.49423	6.25471	N/D
Q15013	MD2BP_HUMAN	MAD2L1BP	-0.296177	0.722468	0.185593	4.35772	10.7182	N/D
O43524	FOXO3_HUMAN	FOXO3	-0.300744	0.486251	0.188166	4.36507	10.3299	N/D
P52735	VAV2_HUMAN	VAV2	-0.0720279	0.300705	0.0487001	3.70921	N/D	N/D
A6NC98	CC88B_HUMAN	CCDC88B	-0.0920971	0.118466	0.0618419	3.81901	N/D	N/D
Q6ZMY3	SPOC1_HUMAN	SPOCD1	0.0486713	0.0841243	-0.0343119	N/D	N/D	N/D
Q8NDX1	PSD4_HUMAN	PSD4	-0.164639	1.19211	0.107849	4.08238	N/D	N/D
P63151	2ABA_HUMAN	PPP2R2A	-0.240268	2.43799	0.153412	4.25819	21.1936	N/D
Q9NZJ7	MTCH1_HUMAN	MTCH1	-0.0773183	0.323607	0.0521822	3.7408	N/D	N/D
O94887	FARP2_HUMAN	FARP2	0.276497	0.636914	-0.21125	N/D	N/D	N/D
O95997	PTTG1_HUMAN	PTTG1	0.334634	2.12134	-0.261057	N/D	N/D	N/D
Q9H0R1	AP5M1_HUMAN	AP5M1	-0.196717	0.420827	0.127466	4.16461	150.172	N/D
Q6IEG0	SNR48_HUMAN	SNRNP48	-0.253146	1.4801	0.160935	4.28286	17.1363	N/D
Q9NVH0	EXD2_HUMAN	EXD2	0.130014	0.841147	-0.0943045	N/D	N/D	N/D
Q9BUH6	PAXX_HUMAN	PAXX	0.148269	0.676771	-0.108239	N/D	N/D	N/D
P49756	RBM25_HUMAN	RBM25	-0.0278225	0.568165	0.0191003	3.28942	N/D	N/D
Q9UN86	G3BP2_HUMAN	G3BP2	-0.00545833	0.0629857	0.00377628	2.57871	N/D	N/D
Q15629	TRAM1_HUMAN	TRAM1	-0.12354	0.988613	0.0820677	3.95136	N/D	N/D
P17483	HXB4_HUMAN	HOXB4	0.519161	0.726909	-0.433121	N/D	N/D	N/D
Q8N8J7	F241A_HUMAN	FAM241A	-0.119339	0.177613	0.0793905	3.93569	N/D	N/D
Q9P2C4	TM181_HUMAN	TMEM181	-0.385168	1.01028	0.23431	4.48574	6.42379	N/D
Q16637	SMN_HUMAN	SMN1	-0.0159349	0.0711845	0.0109844	3.04557	N/D	N/D
O00308	WWP2_HUMAN	WWP2	0.0659346	0.350505	-0.0467628	N/D	N/D	N/D
P49760	CLK2_HUMAN	CLK2	-0.193062	0.71775	0.125253	4.15591	327.843	N/D
Q14011	CIRBP_HUMAN	CIRBP	-0.0816058	0.65033	0.0549948	3.76489	N/D	N/D
O60504	VINEX_HUMAN	SORBS3	0.0244812	0.164216	-0.0171139	N/D	N/D	N/D
Q8NDD1	CA131_HUMAN	C1orf131	0.21664	0.393092	-0.162024	N/D	N/D	N/D
P48651	PTSS1_HUMAN	PTDSS1	0.183779	0.640577	-0.135855	N/D	N/D	N/D
Q5JVS0	HABP4_HUMAN	HABP4	-0.150476	0.433662	0.099047	4.04114	N/D	N/D
O76080	ZFAN5_HUMAN	ZFAND5	0.155348	0.315075	-0.11369	N/D	N/D	N/D
Q8TEW0	PARD3_HUMAN	PARD3	-0.0674821	0.547367	0.0456979	3.68021	N/D	N/D
O43194	GPR39_HUMAN	GPR39	0.0197246	0.0268382	-0.0137659	N/D	N/D	N/D
Q9UHA4	LTOR3_HUMAN	LAMTOR3	-0.0522175	0.188179	0.0355473	3.56653	N/D	N/D
O94967	WDR47_HUMAN	WDR47	-0.453673	3.33505	0.269818	4.56764	5.09258	N/D
Q9BY78	RNF26_HUMAN	RNF26	0.101184	0.395918	-0.0726537	N/D	N/D	N/D
Q969M7	UBE2F_HUMAN	UBE2F	-0.0209555	0.0826892	0.0144203	3.16528	N/D	N/D
Q86UL3	GPAT4_HUMAN	GPAT4	0.041257	0.235242	-0.02901	N/D	N/D	N/D
Q96NL8	CF418_HUMAN	CFAP418	-0.07653	0.164458	0.0516641	3.73623	N/D	N/D
Q8TBF5	PIGX_HUMAN	PIGX	-0.0350279	0.149167	0.0239871	3.39052	N/D	N/D
O75843	AP1G2_HUMAN	AP1G2	-0.15381	1.06847	0.101126	4.05117	N/D	N/D
Q9H6Y7	RN167_HUMAN	RNF167	0.105663	0.375605	-0.0759888	N/D	N/D	N/D
Q9BYN0	SRXN1_HUMAN	SRXN1	-0.117981	0.239166	0.0785238	3.93052	N/D	N/D
Q96GZ6	S41A3_HUMAN	SLC41A3	-0.169756	0.260222	0.111007	4.09645	N/D	N/D
Q9BXC9	BBS2_HUMAN	BBS2	0.0738346	0.451727	-0.0525105	N/D	N/D	N/D
P10606	COX5B_HUMAN	COX5B	0.0822142	0.937938	-0.0586415	N/D	N/D	N/D
O94964	SOGA1_HUMAN	SOGA1	-0.00618963	0.0076999	0.00428113	2.63342	N/D	N/D
O43422	P52K_HUMAN	THAP12	-0.0189346	0.0665793	0.0130387	3.12093	N/D	N/D
Q9Y483	MTF2_HUMAN	MTF2	0.419078	1.05099	-0.337073	N/D	N/D	N/D
P61960	UFM1_HUMAN	UFM1	0.0153876	0.0255714	-0.010723	N/D	N/D	N/D
Q9BYC5	FUT8_HUMAN	FUT8	0.24392	1.86826	-0.184206	N/D	N/D	N/D
Q9BY41	HDAC8_HUMAN	HDAC8	0.055738	0.15296	-0.0393907	N/D	N/D	N/D
Q9H930	SP14L_HUMAN	SP140L	-0.179931	1.14549	0.117255	4.1233	N/D	N/D
Q8TAD7	OCC1_HUMAN	OCC1	0.0493667	0.122371	-0.0348105	N/D	N/D	N/D
Q8NI77	KI18A_HUMAN	KIF18A	-0.0821304	0.352653	0.0553384	3.76775	N/D	N/D
Q68DK7	MSL1_HUMAN	MSL1	0.0873216	0.470749	-0.062396	N/D	N/D	N/D
P54284	CACB3_HUMAN	CACNB3	-0.113315	0.268507	0.0755383	3.91228	N/D	N/D
Q14596	NBR1_HUMAN	NBR1	-1.3961	1.53609	0.620045	5.21269	2.12912	N/D
Q56NI9	ESCO2_HUMAN	ESCO2	-0.260284	1.55666	0.165077	4.29604	15.528	N/D
Q8IXQ3	CI040_HUMAN	C9orf40	0.0114596	0.0369682	-0.00797481	N/D	N/D	N/D
P06737	PYGL_HUMAN	PYGL	-0.115825	0.134174	0.0771455	3.92218	N/D	N/D
A0A1B0GXF2	TVB72_HUMAN	TRBV7-2	0.242449	0.377214	-0.182999	N/D	N/D	N/D
O75127	PTCD1_HUMAN	PTCD1	-0.208395	0.309654	0.1345	4.19146	55.6638	N/D
Q9NYG5	APC11_HUMAN	ANAPC11	0.0318196	0.0803098	-0.0223007	N/D	N/D	N/D
Q96RT8	GCP5_HUMAN	TUBGCP5	-0.06591	0.275644	0.0446575	3.66973	N/D	N/D
Q92828	COR2A_HUMAN	CORO2A	-0.205215	1.48542	0.132591	4.18429	67.0228	N/D
Q9BWG6	SCNM1_HUMAN	SCNM1	-0.0346063	0.138449	0.0237018	3.3852	N/D	N/D
P35527	K1C9_HUMAN	KRT9	0.388835	0.52378	-0.309336	N/D	N/D	N/D
Q9UH92	MLX_HUMAN	MLX	-0.411027	0.966867	0.247912	4.51803	5.82433	N/D
Q8TED0	UTP15_HUMAN	UTP15	-0.107581	1.25406	0.0718571	3.88885	N/D	N/D
Q9HAT8	PELI2_HUMAN	PELI2	-0.0138717	0.0861992	0.00956903	2.98504	N/D	N/D
Q6P2D0	ZFP1_HUMAN	ZFP1	0.500025	0.787254	-0.414238	N/D	N/D	N/D
P60891	PRPS1_HUMAN	PRPS1	-0.176525	0.609455	0.115168	4.11447	N/D	N/D
Q8TD26	CHD6_HUMAN	CHD6	-0.100061	0.131926	0.0670066	3.85624	N/D	N/D
O95183	VAMP5_HUMAN	VAMP5	-0.28511	0.588483	0.179321	4.33946	11.8141	N/D
O15503	INSI1_HUMAN	INSIG1	-0.0455892	0.0612726	0.0311059	3.50657	N/D	N/D
Q13435	SF3B2_HUMAN	SF3B2	0.0908558	2.75025	-0.0650018	N/D	N/D	N/D
Q8WXX5	DNJC9_HUMAN	DNAJC9	-0.261978	1.33131	0.166056	4.29912	15.1932	N/D
Q8TF09;Q9NP97	DLRB1_HUMAN	DYNLRB1	0.037147	0.416321	-0.0260827	N/D	N/D	N/D
P07942	LAMB1_HUMAN	LAMB1	0.690314	1.73848	-0.613635	N/D	N/D	N/D
Q96BR5	COA7_HUMAN	COA7	-0.133822	0.812511	0.0885862	3.98765	N/D	N/D
Q9NV31	IMP3_HUMAN	IMP3	-0.144239	0.788509	0.0951436	4.0218	N/D	N/D
Q8TEB1	DCA11_HUMAN	DCAF11	-0.15471	0.972005	0.101687	4.05384	N/D	N/D
Q96HQ2	C2AIL_HUMAN	CDKN2AIPNL	-0.162576	0.405912	0.106572	4.07658	N/D	N/D
Q96DE5	APC16_HUMAN	ANAPC16	-0.104821	0.197841	0.0700798	3.87715	N/D	N/D
Q96SN7	ORAI2_HUMAN	ORAI2	-0.276926	1.04571	0.174652	4.32554	12.8041	N/D
Q86YV0	RASL3_HUMAN	RASAL3	-0.0115287	0.0769493	0.00795928	2.90434	N/D	N/D
Q16526	CRY1_HUMAN	CRY1	-0.1042	0.377602	0.0696791	3.87447	N/D	N/D
P68402	PA1B2_HUMAN	PAFAH1B2	-0.117187	0.495712	0.0780163	3.92746	N/D	N/D
O95218	ZRAB2_HUMAN	ZRANB2	0.00594344	0.0213302	-0.00412818	N/D	N/D	N/D
Q9UQ84	EXO1_HUMAN	EXO1	0.0380787	0.0850233	-0.0267456	N/D	N/D	N/D
Q5UCC4	EMC10_HUMAN	EMC10	0.181486	0.659853	-0.134052	N/D	N/D	N/D
Q969J2	ZKSC4_HUMAN	ZKSCAN4	-0.164308	0.211992	0.107644	4.08145	N/D	N/D
P62937	PPIA_HUMAN	PPIA	0.193587	2.74388	-0.143603	N/D	N/D	N/D
P20226	TBP_HUMAN	TBP	-0.0574603	0.339708	0.0390457	3.60887	N/D	N/D
P30405	PPIF_HUMAN	PPIF	0.134919	0.704479	-0.0980312	N/D	N/D	N/D
Q92600	CNOT9_HUMAN	CNOT9	-0.0539733	0.976985	0.0367203	3.58115	N/D	N/D
Q9H3G5	CPVL_HUMAN	CPVL	-0.0547745	0.535513	0.0372551	3.58767	N/D	N/D
Q96HY7	DHTK1_HUMAN	DHTKD1	-0.0641282	0.784952	0.0434768	3.65756	N/D	N/D
P14373	TRI27_HUMAN	TRIM27	-0.0560891	0.548851	0.038132	3.59817	N/D	N/D
Q9NYL9	TMOD3_HUMAN	TMOD3	0.0367808	0.599486	-0.0258223	N/D	N/D	N/D
Q5TEU4	NDUF5_HUMAN	NDUFAF5	-0.0345526	0.167368	0.0236655	3.38452	N/D	N/D
Q86TI2	DPP9_HUMAN	DPP9	0.0523117	0.329886	-0.0369251	N/D	N/D	N/D
Q66LE6	2ABD_HUMAN	PPP2R2D	-0.32796	1.61631	0.203338	4.40694	8.54847	N/D
Q7L775	EPMIP_HUMAN	EPM2AIP1	-0.0974745	0.757463	0.0653322	3.84447	N/D	N/D
Q13257	MD2L1_HUMAN	MAD2L1	-0.202014	0.44169	0.130664	4.17697	84.5385	N/D
P54296	MYOM2_HUMAN	MYOM2	0.0602158	0.305017	-0.0426217	N/D	N/D	N/D
P68133;P68032	ACTS_HUMAN	ACTA1	0.265307	0.75091	-0.201892	N/D	N/D	N/D
P60709	ACTB_HUMAN	ACTB	-0.0276425	0.0680257	0.0189779	3.28657	N/D	N/D
Q562R1	ACTBL_HUMAN	ACTBL2	0.147002	0.657842	-0.107266	N/D	N/D	N/D
Q8WWZ3	EDAD_HUMAN	EDARADD	-0.463554	0.96955	0.274803	4.57856	4.95558	N/D
P63261	ACTG_HUMAN	ACTG1	-0.138383	0.689233	0.0914633	4.0029	N/D	N/D
O00559	RCAS1_HUMAN	EBAG9	-0.192816	0.220807	0.125104	4.15531	356.435	N/D
Q96C36	P5CR2_HUMAN	PYCR2	0.0839192	0.800927	-0.0598934	N/D	N/D	N/D
P32322	P5CR1_HUMAN	PYCR1	0.0181875	0.116819	-0.0126864	N/D	N/D	N/D
Q86Y79	PTH_HUMAN	PTRH1	-0.0183372	0.117129	0.0126299	3.10692	N/D	N/D
Q96M89	CC138_HUMAN	CCDC138	0.390284	0.904329	-0.310651	N/D	N/D	N/D
Q13432	U119A_HUMAN	UNC119	0.219727	0.46802	-0.164514	N/D	N/D	N/D
Q96MN5	TEAN2_HUMAN	TCEANC2	-0.201707	1.12629	0.130479	4.17626	86.7174	N/D
O43615	TIM44_HUMAN	TIMM44	-0.00602958	0.0726328	0.00417067	2.62202	N/D	N/D
P11021	BIP_HUMAN	HSPA5	0.0630704	0.941952	-0.0446868	N/D	N/D	N/D
Q8N5A5	ZGPAT_HUMAN	ZGPAT	-0.0472784	0.322386	0.0322398	3.52262	N/D	N/D
Q9NVN8	GNL3L_HUMAN	GNL3L	0.121689	0.638913	-0.088008	N/D	N/D	N/D
Q14CB8	RHG19_HUMAN	ARHGAP19	-0.00112175	0.00598617	0.000777236	1.89089	N/D	N/D
O95619	YETS4_HUMAN	YEATS4	-0.0810225	0.710374	0.0546126	3.76168	N/D	N/D
Q69YL0	NCAS2_HUMAN	NCBP2AS2	-0.133682	0.557513	0.0884977	3.98717	N/D	N/D
Q92581	SL9A6_HUMAN	SLC9A6	-0.0348608	0.0470679	0.0238741	3.38842	N/D	N/D
Q99575	POP1_HUMAN	POP1	-0.0685638	2.57924	0.0464131	3.68728	N/D	N/D
Q12789	TF3C1_HUMAN	GTF3C1	-0.0312023	0.742669	0.0213956	3.33972	N/D	N/D
P11388	TOP2A_HUMAN	TOP2A	0.0449358	0.523057	-0.0316373	N/D	N/D	N/D
Q8IZ69	TRM2A_HUMAN	TRMT2A	0.047593	0.553065	-0.0335391	N/D	N/D	N/D
Q96I59	SYNM_HUMAN	NARS2	-0.104871	1.57386	0.0701121	3.87736	N/D	N/D
P56182	RRP1_HUMAN	RRP1	0.0115673	0.109007	-0.00805006	N/D	N/D	N/D
O43172	PRP4_HUMAN	PRPF4	-0.00604208	0.0829781	0.0041793	2.62292	N/D	N/D
Q14527	HLTF_HUMAN	HLTF	0.0311904	0.446552	-0.0218549	N/D	N/D	N/D
Q8IY37	DHX37_HUMAN	DHX37	-0.0546358	0.874562	0.0371625	3.58655	N/D	N/D
Q9GZS1	RPA49_HUMAN	POLR1E	-0.185575	1.86933	0.120701	4.13758	N/D	N/D
Q6PJT7	ZC3HE_HUMAN	ZC3H14	0.0366417	0.463506	-0.0257234	N/D	N/D	N/D
Q9H501	ESF1_HUMAN	ESF1	-0.041801	0.484789	0.0285585	3.46832	N/D	N/D
O95232	LC7L3_HUMAN	LUC7L3	-0.00514708	0.0378962	0.00356133	2.55316	N/D	N/D
Q8IYB3	SRRM1_HUMAN	SRRM1	0.0432721	0.484976	-0.0304483	N/D	N/D	N/D
Q14137	BOP1_HUMAN	BOP1	0.00311516	0.0166856	-0.0021616	N/D	N/D	N/D
P18583	SON_HUMAN	SON	0.0384088	0.284139	-0.0269805	N/D	N/D	N/D
Q9NPD3	EXOS4_HUMAN	EXOSC4	0.0207554	0.137674	-0.0144905	N/D	N/D	N/D
O15381	NVL_HUMAN	NVL	-0.264684	4.7899	0.167619	4.304	14.6897	N/D
Q9H8V3	ECT2_HUMAN	ECT2	-0.0645401	0.477231	0.0437499	3.66041	N/D	N/D
Q9ULX3	NOB1_HUMAN	NOB1	0.0679355	0.676756	-0.0482156	N/D	N/D	N/D
Q8IX01	SUGP2_HUMAN	SUGP2	-0.0653742	1.20115	0.0443026	3.66611	N/D	N/D
P61129	ZC3H6_HUMAN	ZC3H6	0.112825	0.94406	-0.0813439	N/D	N/D	N/D
Q9BVJ6	UT14A_HUMAN	UTP14A	0.0325141	0.177187	-0.0227929	N/D	N/D	N/D
Q96EY4	TMA16_HUMAN	TMA16	0.0591388	0.58022	-0.0418437	N/D	N/D	N/D
Q9NQT5	EXOS3_HUMAN	EXOSC3	0.0798937	1.12168	-0.0569402	N/D	N/D	N/D
Q6NZY4	ZCHC8_HUMAN	ZCCHC8	0.0330954	0.243287	-0.0232051	N/D	N/D	N/D
P62829	RL23_HUMAN	RPL23	0.0865463	0.519939	-0.0618252	N/D	N/D	N/D
P78345	RPP38_HUMAN	RPP38	0.0984718	0.755348	-0.0706388	N/D	N/D	N/D
Q86XZ4	SPAS2_HUMAN	SPATS2	0.0721442	0.468709	-0.051278	N/D	N/D	N/D
Q15650	TRIP4_HUMAN	TRIP4	0.131074	1.15254	-0.0951089	N/D	N/D	N/D
Q9P2D1	CHD7_HUMAN	CHD7	0.0469336	0.278275	-0.0330669	N/D	N/D	N/D
Q86VY4	TSYL5_HUMAN	TSPYL5	-0.13763	1.16728	0.0909885	4.00042	N/D	N/D
Q8TF68	ZN384_HUMAN	ZNF384	0.00941021	0.0541184	-0.00654398	N/D	N/D	N/D
Q9NRX1	PNO1_HUMAN	PNO1	-0.104508	0.971538	0.0698776	3.8758	N/D	N/D
Q9Y4I1	MYO5A_HUMAN	MYO5A	-0.208209	3.49094	0.134389	4.19104	56.2184	N/D
Q9H2D6	TARA_HUMAN	TRIOBP	-0.0584058	0.360173	0.0396753	3.6161	N/D	N/D
Q9BUJ2	HNRL1_HUMAN	HNRNPUL1	0.139994	2.03047	-0.101901	N/D	N/D	N/D
Q4G0J3	LARP7_HUMAN	LARP7	-0.0375725	0.404833	0.0257071	3.42136	N/D	N/D
O00541	PESC_HUMAN	PES1	0.0655038	0.592446	-0.0464503	N/D	N/D	N/D
O43823	AKAP8_HUMAN	AKAP8	0.115635	0.757803	-0.0834519	N/D	N/D	N/D
A6NFI3	ZN316_HUMAN	ZNF316	0.192309	1.65795	-0.142591	N/D	N/D	N/D
Q13105	ZBT17_HUMAN	ZBTB17	-0.0871525	0.797028	0.058621	3.79429	N/D	N/D
Q9Y580	RBM7_HUMAN	RBM7	0.0151898	0.112682	-0.0105844	N/D	N/D	N/D
Q9H6S0	YTDC2_HUMAN	YTHDC2	-0.0157201	0.141549	0.0108372	3.03965	N/D	N/D
Q9UER7	DAXX_HUMAN	DAXX	-0.0307702	0.243204	0.0211024	3.3336	N/D	N/D
Q8IV48	ERI1_HUMAN	ERI1	-0.0485354	0.215684	0.0330826	3.53421	N/D	N/D
Q96JN8	NEUL4_HUMAN	NEURL4	-0.285277	2.60619	0.179416	4.33974	11.7957	N/D
Q9Y6R4	M3K4_HUMAN	MAP3K4	-0.0751947	1.01531	0.050786	3.72838	N/D	N/D
Q5M775	CYTSB_HUMAN	SPECC1	0.0623817	0.476015	-0.0441881	N/D	N/D	N/D
Q9Y2X3	NOP58_HUMAN	NOP58	0.07324	0.97045	-0.0520768	N/D	N/D	N/D
Q9H814	PHAX_HUMAN	PHAX	0.0554454	0.456555	-0.0391799	N/D	N/D	N/D
O43865	SAHH2_HUMAN	AHCYL1	0.0179245	0.135173	-0.0125018	N/D	N/D	N/D
Q96HN2	SAHH3_HUMAN	AHCYL2	-0.0429958	0.273173	0.0293627	3.48074	N/D	N/D
Q6P4F2	FDX2_HUMAN	FDX2	0.114395	0.793804	-0.0825213	N/D	N/D	N/D
P43243	MATR3_HUMAN	MATR3	0.0779433	1.18158	-0.0555123	N/D	N/D	N/D
Q9UQ35	SRRM2_HUMAN	SRRM2	0.103099	1.04879	-0.074078	N/D	N/D	N/D
P31942	HNRH3_HUMAN	HNRNPH3	0.0480996	0.433999	-0.0339021	N/D	N/D	N/D
Q8IXQ4	GPAM1_HUMAN	GPALPP1	-0.0171538	0.104334	0.0118197	3.07777	N/D	N/D
Q13523	PRP4B_HUMAN	PRPF4B	0.0852852	1.47346	-0.0608974	N/D	N/D	N/D
P62805	H4_HUMAN	H4C1	-0.0666829	0.973105	0.0451692	3.67492	N/D	N/D
Q9H6W3	RIOX1_HUMAN	RIOX1	-0.0225309	0.154928	0.0154959	3.197	N/D	N/D
O60506	HNRPQ_HUMAN	SYNCRIP	-0.0206912	0.151765	0.0142397	3.15973	N/D	N/D
O95639	CPSF4_HUMAN	CPSF4	0.112913	2.34271	-0.0814092	N/D	N/D	N/D
Q86VM9	ZCH18_HUMAN	ZC3H18	0.00990896	0.0509323	-0.00689201	N/D	N/D	N/D
Q9UKB1	FBW1B_HUMAN	FBXW11	-0.158464	1.48183	0.104021	4.06482	N/D	N/D
Q9NYF8	BCLF1_HUMAN	BCLAF1	0.0193354	0.166524	-0.0134925	N/D	N/D	N/D
A6NDY0;Q86U42	PABP2_HUMAN	PABPN1	0.0425467	0.575673	-0.0299303	N/D	N/D	N/D
Q9NQZ2	SAS10_HUMAN	UTP3	-0.115559	1.0938	0.0769755	3.92114	N/D	N/D
Q5SY16	NOL9_HUMAN	NOL9	-0.0455742	0.355772	0.0310959	3.50642	N/D	N/D
Q9H6E5	STPAP_HUMAN	TUT1	0.00624602	0.0304066	-0.00433879	N/D	N/D	N/D
Q96JK2	DCAF5_HUMAN	DCAF5	-0.0981787	0.752973	0.0657884	3.8477	N/D	N/D
Q9Y2W1	TR150_HUMAN	THRAP3	-0.0131488	0.174055	0.00907261	2.96169	N/D	N/D
O95926	SYF2_HUMAN	SYF2	0.0587567	0.195867	-0.0415677	N/D	N/D	N/D
Q7Z478	DHX29_HUMAN	DHX29	-0.0333639	0.457905	0.0228607	3.36913	N/D	N/D
Q5VWG9	TAF3_HUMAN	TAF3	-0.0163007	0.0534535	0.0112352	3.05549	N/D	N/D
Q14498	RBM39_HUMAN	RBM39	-0.00402042	0.0291398	0.00278286	2.4457	N/D	N/D
Q9NQ29	LUC7L_HUMAN	LUC7L	0.06844	0.614477	-0.0485822	N/D	N/D	N/D
P22626	ROA2_HUMAN	HNRNPA2B1	0.0919708	2.56097	-0.0658252	N/D	N/D	N/D
Q9UIS9	MBD1_HUMAN	MBD1	0.0426689	0.263586	-0.0300175	N/D	N/D	N/D
Q96EK4	THA11_HUMAN	THAP11	0.0232604	0.109559	-0.0162536	N/D	N/D	N/D
Q8NCD3	HJURP_HUMAN	HJURP	0.0370342	0.192321	-0.0260024	N/D	N/D	N/D
Q96G21	IMP4_HUMAN	IMP4	0.0871924	1.12204	-0.0623008	N/D	N/D	N/D
Q12873	CHD3_HUMAN	CHD3	0.00337571	0.0476204	-0.0023426	N/D	N/D	N/D
Q9H8M2	BRD9_HUMAN	BRD9	-0.0532265	0.462139	0.0362215	3.57499	N/D	N/D
Q6P1J9	CDC73_HUMAN	CDC73	0.0113165	0.103167	-0.00787484	N/D	N/D	N/D
Q9UHR5	S30BP_HUMAN	SAP30BP	0.0464912	0.203359	-0.0327501	N/D	N/D	N/D
O60508	PRP17_HUMAN	CDC40	0.000625	0.0044265	-0.000433311	N/D	N/D	N/D
P46100	ATRX_HUMAN	ATRX	-0.0303324	0.184628	0.0208053	3.32731	N/D	N/D
Q7Z7L9	ZSCA2_HUMAN	ZSCAN2	0.248545	1.21002	-0.188008	N/D	N/D	N/D
Q96GQ7	DDX27_HUMAN	DDX27	-0.0318167	0.286445	0.0218122	3.34828	N/D	N/D
Q9NQT4	EXOS5_HUMAN	EXOSC5	-0.0934675	1.20065	0.0627327	3.82563	N/D	N/D
Q9HC36	MRM3_HUMAN	MRM3	-0.0484483	0.220099	0.0330242	3.53342	N/D	N/D
Q99729	ROAA_HUMAN	HNRNPAB	0.0776737	0.758977	-0.055315	N/D	N/D	N/D
Q9Y3T9	NOC2L_HUMAN	NOC2L	-0.0675226	0.841542	0.0457247	3.68048	N/D	N/D
Q9UK58	CCNL1_HUMAN	CCNL1	-0.0485385	0.215478	0.0330847	3.53424	N/D	N/D
P17098	ZNF8_HUMAN	ZNF8	0.113465	0.51355	-0.0818237	N/D	N/D	N/D
Q01130	SRSF2_HUMAN	SRSF2	0.261748	1.2175	-0.198931	N/D	N/D	N/D
P78563	RED1_HUMAN	ADARB1	-0.200038	2.49843	0.129472	4.17239	100.926	N/D
Q53HL2	BOREA_HUMAN	CDCA8	-0.0759725	0.294218	0.0512976	3.73297	N/D	N/D
Q96JC9	EAF1_HUMAN	EAF1	0.282459	1.23702	-0.216266	N/D	N/D	N/D
Q8IZL8	PELP1_HUMAN	PELP1	-0.0545983	0.331053	0.0371375	3.58625	N/D	N/D
Q12849	GRSF1_HUMAN	GRSF1	0.0903407	0.795392	-0.0646216	N/D	N/D	N/D
P83111	LACTB_HUMAN	LACTB	-0.180637	0.82673	0.117687	4.1251	N/D	N/D
Q96DH6	MSI2H_HUMAN	MSI2	0.0960167	1.07124	-0.0688183	N/D	N/D	N/D
P62633	CNBP_HUMAN	CNBP	0.10558	1.3077	-0.0759272	N/D	N/D	N/D
O00422	SAP18_HUMAN	SAP18	0.0671783	0.449581	-0.0476656	N/D	N/D	N/D
P55265	DSRAD_HUMAN	ADAR	0.0205717	0.327723	-0.0143613	N/D	N/D	N/D
P38159;Q96E39	RBMX_HUMAN	RBMX	0.150867	2.07036	-0.110237	N/D	N/D	N/D
Q01780	EXOSX_HUMAN	EXOSC10	0.0552833	0.713714	-0.0390631	N/D	N/D	N/D
Q9H0S4	DDX47_HUMAN	DDX47	-0.00634586	0.0439611	0.00438896	2.64427	N/D	N/D
Q9UKV3	ACINU_HUMAN	ACIN1	0.0482462	0.393412	-0.0340072	N/D	N/D	N/D
P23527;Q99880;Q99879;Q16778;Q96A08;Q8N257;Q93079;P58876;O60814;Q99877;P62807;P06899;Q5QNW6;P57053;P33778	H2BFS_HUMAN	H2BC12L	0.0172029	0.106127	-0.0119955	N/D	N/D	N/D
Q6PCB5	RSBNL_HUMAN	RSBN1L	0.00363193	0.0229785	-0.00252064	N/D	N/D	N/D
Q15020	SART3_HUMAN	SART3	-0.0252237	0.404949	0.0173318	3.24644	N/D	N/D
Q9UL40	ZN346_HUMAN	ZNF346	-0.0313713	0.256048	0.0215102	3.34209	N/D	N/D
Q15072	OZF_HUMAN	ZNF146	-0.288151	1.57223	0.181049	4.34454	11.4884	N/D
Q9UGN5	PARP2_HUMAN	PARP2	-0.179419	1.97431	0.116941	4.12198	N/D	N/D
Q7Z2W4	ZCCHV_HUMAN	ZC3HAV1	0.0453042	0.404517	-0.0319007	N/D	N/D	N/D
Q9Y2R4	DDX52_HUMAN	DDX52	-0.0769955	1.00992	0.0519701	3.73893	N/D	N/D
Q92541	RTF1_HUMAN	RTF1	0.0420352	0.365137	-0.0295652	N/D	N/D	N/D
P49761	CLK3_HUMAN	CLK3	0.010622	0.0641461	-0.00738978	N/D	N/D	N/D
P09651;A0A2R8Y4L2	ROA1_HUMAN	HNRNPA1	0.119064	0.697661	-0.0860302	N/D	N/D	N/D
Q9NPI1	BRD7_HUMAN	BRD7	0.0400775	0.25592	-0.0281691	N/D	N/D	N/D
Q3KQU3	MA7D1_HUMAN	MAP7D1	0.129492	1.05573	-0.0939086	N/D	N/D	N/D
Q9NX05	F120C_HUMAN	FAM120C	0.0505518	0.459399	-0.035661	N/D	N/D	N/D
P11940;Q9H361	PABP1_HUMAN	PABPC1	0.0615898	0.223627	-0.0436152	N/D	N/D	N/D
Q9Y3Y2	CHTOP_HUMAN	CHTOP	0.128125	2.08855	-0.0928724	N/D	N/D	N/D
Q9HCG8	CWC22_HUMAN	CWC22	0.0385338	0.49086	-0.0270695	N/D	N/D	N/D
Q9HBE1	PATZ1_HUMAN	PATZ1	0.00976042	0.0338891	-0.00678834	N/D	N/D	N/D
Q9H307	PININ_HUMAN	PNN	0.0744479	0.865688	-0.052958	N/D	N/D	N/D
Q5VYS8	TUT7_HUMAN	TUT7	0.00587707	0.0526108	-0.00408198	N/D	N/D	N/D
Q15717	ELAV1_HUMAN	ELAVL1	0.128585	2.04003	-0.0932206	N/D	N/D	N/D
Q8WVM0	TFB1M_HUMAN	TFB1M	0.0622658	0.485486	-0.0441043	N/D	N/D	N/D
Q9P031	TAP26_HUMAN	CCDC59	-0.0256595	0.160762	0.0176285	3.25394	N/D	N/D
Q6DD87	ZN787_HUMAN	ZNF787	0.0813027	0.557988	-0.0579729	N/D	N/D	N/D
P51116	FXR2_HUMAN	FXR2	-0.0138874	0.0899562	0.00957981	2.98554	N/D	N/D
P51991	ROA3_HUMAN	HNRNPA3	0.0853871	0.971852	-0.0609724	N/D	N/D	N/D
Q8N3C0	ASCC3_HUMAN	ASCC3	-0.0515676	0.470479	0.0351127	3.56099	N/D	N/D
Q12905	ILF2_HUMAN	ILF2	-0.0447871	0.257715	0.0305671	3.49874	N/D	N/D
O60832	DKC1_HUMAN	DKC1	0.0561705	0.460494	-0.0397023	N/D	N/D	N/D
Q9UHB7	AFF4_HUMAN	AFF4	0.0536647	0.430777	-0.037898	N/D	N/D	N/D
Q13242	SRSF9_HUMAN	SRSF9	-0.0314183	0.38822	0.0215421	3.34275	N/D	N/D
Q8WYQ5	DGCR8_HUMAN	DGCR8	-0.0156352	0.0890495	0.010779	3.03728	N/D	N/D
O14979	HNRDL_HUMAN	HNRNPDL	0.0903429	1.06427	-0.0646232	N/D	N/D	N/D
Q8TDD1	DDX54_HUMAN	DDX54	-0.0302445	0.168912	0.0207457	3.32603	N/D	N/D
Q1KMD3	HNRL2_HUMAN	HNRNPUL2	0.0617333	0.581347	-0.043719	N/D	N/D	N/D
Q49A26	GLYR1_HUMAN	GLYR1	-0.0690404	0.411447	0.0467281	3.69036	N/D	N/D
A4D1E9	GTPBA_HUMAN	GTPBP10	0.0749657	0.752397	-0.053336	N/D	N/D	N/D
Q8NC51	PAIRB_HUMAN	SERBP1	0.04015	0.390646	-0.0282207	N/D	N/D	N/D
Q9Y399	RT02_HUMAN	MRPS2	-0.0359833	0.183636	0.0246332	3.40235	N/D	N/D
O15235	RT12_HUMAN	MRPS12	0.132012	0.343653	-0.0958209	N/D	N/D	N/D
Q96PK6	RBM14_HUMAN	RBM14	0.0190683	0.243616	-0.0133049	N/D	N/D	N/D
Q99547	MPH6_HUMAN	MPHOSPH6	-0.0168271	0.194122	0.0115959	3.06937	N/D	N/D
Q9NSI2	SLX9_HUMAN	SLX9	0.065735	0.249918	-0.046618	N/D	N/D	N/D
P52272	HNRPM_HUMAN	HNRNPM	0.0185663	0.0869997	-0.0129523	N/D	N/D	N/D
Q9NRR4	RNC_HUMAN	DROSHA	0.0736638	0.319617	-0.0523858	N/D	N/D	N/D
O96028	NSD2_HUMAN	NSD2	0.0346318	0.21364	-0.0242953	N/D	N/D	N/D
Q00839	HNRPU_HUMAN	HNRNPU	0.0941588	2.09044	-0.0674428	N/D	N/D	N/D
O43390	HNRPR_HUMAN	HNRNPR	-0.0391338	0.367013	0.0267609	3.43928	N/D	N/D
O75494	SRS10_HUMAN	SRSF10	0.13027	1.13641	-0.0944982	N/D	N/D	N/D
Q9Y4B6	DCAF1_HUMAN	DCAF1	-0.00418194	0.025827	0.0028945	2.46283	N/D	N/D
Q8NDW8	TT21A_HUMAN	TTC21A	0.0209864	0.0586945	-0.014653	N/D	N/D	N/D
Q9BU76	MMTA2_HUMAN	MMTAG2	0.0110174	0.036329	-0.00766589	N/D	N/D	N/D
Q06787	FMR1_HUMAN	FMR1	-0.0771306	0.345001	0.0520588	3.73971	N/D	N/D
Q9NX24	NHP2_HUMAN	NHP2	0.127702	0.846762	-0.0925524	N/D	N/D	N/D
Q14690	RRP5_HUMAN	PDCD11	0.0269887	0.400981	-0.0188832	N/D	N/D	N/D
P37108	SRP14_HUMAN	SRP14	0.0859908	0.593606	-0.0614165	N/D	N/D	N/D
Q14592	ZN460_HUMAN	ZNF460	0.0938491	0.311993	-0.0672137	N/D	N/D	N/D
Q9P2K5	MYEF2_HUMAN	MYEF2	-0.0759748	0.781754	0.0512991	3.73298	N/D	N/D
Q96ME7	ZN512_HUMAN	ZNF512	-0.463837	1.41817	0.274945	4.57887	4.95181	N/D
Q9BQ75	CMS1_HUMAN	CMSS1	0.0959417	1.12158	-0.0687628	N/D	N/D	N/D
Q96S94	CCNL2_HUMAN	CCNL2	-0.0143817	0.0382011	0.00991912	3.0008	N/D	N/D
Q9Y5J1	UTP18_HUMAN	UTP18	-0.000507458	0.00224794	0.000351681	1.5463	N/D	N/D
Q92688	AN32B_HUMAN	ANP32B	-0.0243967	0.0882414	0.0167683	3.23183	N/D	N/D
O00257	CBX4_HUMAN	CBX4	-0.0588778	0.323951	0.0399894	3.61967	N/D	N/D
Q5TEC6	H37_HUMAN	H3-7	-0.0035675	0.0334041	0.00246975	2.39373	N/D	N/D
Q14004	CDK13_HUMAN	CDK13	0.0922699	0.432514	-0.0660461	N/D	N/D	N/D
Q5BKZ1	ZN326_HUMAN	ZNF326	0.0198158	0.308646	-0.0138301	N/D	N/D	N/D
Q8TF01	PNISR_HUMAN	PNISR	0.0496379	0.113471	-0.0350051	N/D	N/D	N/D
P79522	PRR3_HUMAN	PRR3	0.351768	1.56231	-0.276123	N/D	N/D	N/D
Q9NPE3	NOP10_HUMAN	NOP10	0.321845	1.77148	-0.249928	N/D	N/D	N/D
P84103	SRSF3_HUMAN	SRSF3	-0.0926783	1.52175	0.0622198	3.82183	N/D	N/D
Q12906	ILF3_HUMAN	ILF3	0.0531525	0.781644	-0.0375296	N/D	N/D	N/D
Q5H9U9	DDX6L_HUMAN	DDX60L	-0.157275	0.730781	0.103283	4.06137	N/D	N/D
Q13427	PPIG_HUMAN	PPIG	0.19227	1.34496	-0.14256	N/D	N/D	N/D
Q8TBF4	ZCRB1_HUMAN	ZCRB1	0.02702	0.0933937	-0.0189053	N/D	N/D	N/D
Q13151	ROA0_HUMAN	HNRNPA0	-0.0266437	0.250883	0.0182986	3.27044	N/D	N/D
P82932	RT06_HUMAN	MRPS6	-0.095286	1.00848	0.0639134	3.83428	N/D	N/D
P30414	NKTR_HUMAN	NKTR	0.158502	1.79347	-0.116128	N/D	N/D	N/D
Q13895	BYST_HUMAN	BYSL	-0.00763667	0.0678425	0.00527935	2.72488	N/D	N/D
Q92665	RT31_HUMAN	MRPS31	0.0668485	0.743565	-0.0474261	N/D	N/D	N/D
Q14684	RRP1B_HUMAN	RRP1B	0.00675658	0.068872	-0.00469429	N/D	N/D	N/D
Q6IN84	MRM1_HUMAN	MRM1	0.0193655	0.106315	-0.0135136	N/D	N/D	N/D
O00566	MPP10_HUMAN	MPHOSPH10	0.151299	1.48158	-0.110569	N/D	N/D	N/D
Q12899	TRI26_HUMAN	TRIM26	-0.00394942	0.0132775	0.00273378	2.43795	N/D	N/D
Q92615	LAR4B_HUMAN	LARP4B	-0.00170163	0.00705364	0.00117879	2.07195	N/D	N/D
Q2NL82	TSR1_HUMAN	TSR1	0.0654575	0.735709	-0.0464167	N/D	N/D	N/D
Q9H8H2	DDX31_HUMAN	DDX31	-0.0501887	0.628777	0.03419	3.54901	N/D	N/D
Q6ZN55	ZN574_HUMAN	ZNF574	0.00429775	0.0251263	-0.00298341	N/D	N/D	N/D
P07910	HNRPC_HUMAN	HNRNPC	-0.0113254	0.0832316	0.00781945	2.89659	N/D	N/D
P07199	CENPB_HUMAN	CENPB	0.108038	0.351874	-0.0777618	N/D	N/D	N/D
Q6P158	DHX57_HUMAN	DHX57	-0.0527767	0.429857	0.035921	3.57124	N/D	N/D
Q9NUL5	SHFL_HUMAN	SHFL	0.0860698	0.429882	-0.0614745	N/D	N/D	N/D
O43719	HTSF1_HUMAN	HTATSF1	0.0468875	1.07662	-0.0330338	N/D	N/D	N/D
P62995	TRA2B_HUMAN	TRA2B	-0.0336804	0.281578	0.0230751	3.37328	N/D	N/D
Q13310	PABP4_HUMAN	PABPC4	-0.0173971	0.136276	0.0119863	3.08392	N/D	N/D
Q499Z4	ZN672_HUMAN	ZNF672	0.169747	0.354446	-0.124861	N/D	N/D	N/D
O95793	STAU1_HUMAN	STAU1	-0.0252071	0.181142	0.0173205	3.24615	N/D	N/D
Q9NY61	AATF_HUMAN	AATF	0.0454638	0.58865	-0.0320149	N/D	N/D	N/D
Q8NDF8	PAPD5_HUMAN	TENT4B	-0.0133663	0.0729811	0.00922202	2.96885	N/D	N/D
P82930	RT34_HUMAN	MRPS34	0.0875834	0.651681	-0.0625888	N/D	N/D	N/D
Q5EBL2	ZN628_HUMAN	ZNF628	0.489745	1.53248	-0.404196	N/D	N/D	N/D
P82664	RT10_HUMAN	MRPS10	-0.303461	1.86426	0.189694	4.3694	10.1136	N/D
P21860	ERBB3_HUMAN	ERBB3	0.09575	0.410273	-0.0686208	N/D	N/D	N/D
Q13595	TRA2A_HUMAN	TRA2A	-0.158361	0.699122	0.103958	4.06453	N/D	N/D
O75367	H2AY_HUMAN	MACROH2A1	0.00899371	0.0603421	-0.00625344	N/D	N/D	N/D
Q9Y2P8	RCL1_HUMAN	RCL1	-0.107935	1.18289	0.0720849	3.89034	N/D	N/D
P82912	RT11_HUMAN	MRPS11	0.130858	0.430189	-0.094945	N/D	N/D	N/D
Q07955	SRSF1_HUMAN	SRSF1	-0.0904979	1.07231	0.0608015	3.81116	N/D	N/D
P82663	RT25_HUMAN	MRPS25	0.0395325	0.298746	-0.0277807	N/D	N/D	N/D
Q9NP64	NO40_HUMAN	ZCCHC17	-0.00543175	0.01346	0.00375792	2.57658	N/D	N/D
Q08211	DHX9_HUMAN	DHX9	0.00145417	0.0201415	-0.00100846	N/D	N/D	N/D
Q96SI9	STRBP_HUMAN	STRBP	0.02134	0.225221	-0.0149017	N/D	N/D	N/D
Q03701	CEBPZ_HUMAN	CEBPZ	-0.045283	0.569794	0.0309003	3.50359	N/D	N/D
Q5C9Z4	NOM1_HUMAN	NOM1	-0.121037	0.89354	0.0804734	3.94209	N/D	N/D
Q71RC2	LARP4_HUMAN	LARP4	-0.0641896	0.729025	0.0435175	3.65799	N/D	N/D
Q9H7N4	SFR19_HUMAN	SCAF1	-0.00334812	0.0168619	0.00231805	2.36613	N/D	N/D
Q5JTH9	RRP12_HUMAN	RRP12	-0.0638004	1.67615	0.0432595	3.65529	N/D	N/D
Q9Y2T7	YBOX2_HUMAN	YBX2	0.557015	1.88997	-0.471222	N/D	N/D	N/D
P22087	FBRL_HUMAN	FBL	0.0777354	0.698197	-0.0553601	N/D	N/D	N/D
P82921	RT21_HUMAN	MRPS21	-0.127611	0.331825	0.0846538	3.96606	N/D	N/D
Q9BQ39	DDX50_HUMAN	DDX50	-0.0479995	0.327513	0.0327233	3.52931	N/D	N/D
Q9Y291	RT33_HUMAN	MRPS33	0.0445975	0.303783	-0.0313954	N/D	N/D	N/D
Q9NZB2	F120A_HUMAN	FAM120A	0.0939292	2.03337	-0.0672729	N/D	N/D	N/D
P82650	RT22_HUMAN	MRPS22	0.0526842	0.303602	-0.0371929	N/D	N/D	N/D
Q9NY12	GAR1_HUMAN	GAR1	0.189406	0.251182	-0.140294	N/D	N/D	N/D
Q5VWQ0	RSBN1_HUMAN	RSBN1	0.0563569	0.377228	-0.0398367	N/D	N/D	N/D
Q9H4L4	SENP3_HUMAN	SENP3	-0.00111029	0.00653153	0.000769299	1.88643	N/D	N/D
P82933	RT09_HUMAN	MRPS9	0.0297136	0.285827	-0.0208094	N/D	N/D	N/D
P55081	MFAP1_HUMAN	MFAP1	0.183847	1.16326	-0.135909	N/D	N/D	N/D
P21675	TAF1_HUMAN	TAF1	-0.0167353	0.044753	0.011533	3.06698	N/D	N/D
O00567	NOP56_HUMAN	NOP56	-0.0501871	1.09271	0.0341889	3.54899	N/D	N/D
Q9HB58	SP110_HUMAN	SP110	0.0778629	0.526122	-0.0554534	N/D	N/D	N/D
Q9UKM9	RALY_HUMAN	RALY	0.250724	0.605912	-0.189804	N/D	N/D	N/D
Q9BRZ2	TRI56_HUMAN	TRIM56	-7.05833e-05	0.000412209	4.89234e-05	0.689538	N/D	N/D
O95625	ZBT11_HUMAN	ZBTB11	0.00664013	0.0529772	-0.00461319	N/D	N/D	N/D
Q8N5P1	ZC3H8_HUMAN	ZC3H8	0.0655371	0.405799	-0.0464745	N/D	N/D	N/D
Q9BSC4	NOL10_HUMAN	NOL10	-0.0756795	0.874189	0.0511049	3.73124	N/D	N/D
Q96KR1	ZFR_HUMAN	ZFR	0.00167792	0.0138637	-0.00116372	N/D	N/D	N/D
Q9Y6M1	IF2B2_HUMAN	IGF2BP2	-0.866715	1.60054	0.451606	4.91567	2.77773	N/D
Q9NUD5	ZCHC3_HUMAN	ZCCHC3	-0.027926	0.222715	0.0191707	3.29104	N/D	N/D
Q92552	RT27_HUMAN	MRPS27	-0.0561333	0.691801	0.0381614	3.59852	N/D	N/D
P82675	RT05_HUMAN	MRPS5	-0.0342875	0.208025	0.0234861	3.38113	N/D	N/D
Q16629	SRSF7_HUMAN	SRSF7	-0.00352458	0.0225761	0.00244007	2.38846	N/D	N/D
Q7Z4V5	HDGR2_HUMAN	HDGFL2	-0.00802375	0.0559586	0.0055462	2.74641	N/D	N/D
Q9Y2R9	RT07_HUMAN	MRPS7	0.0382864	0.376023	-0.0268934	N/D	N/D	N/D
Q9Y4C8	RBM19_HUMAN	RBM19	0.0387898	0.178712	-0.0272518	N/D	N/D	N/D
Q32NC0	CR021_HUMAN	C18orf21	-0.0965363	0.460546	0.0647243	3.84013	N/D	N/D
Q14692	BMS1_HUMAN	BMS1	-0.111572	1.3976	0.0744208	3.90528	N/D	N/D
Q9UHK0	NUFP1_HUMAN	NUFIP1	0.0759346	0.272753	-0.0540436	N/D	N/D	N/D
Q9H1I8	ASCC2_HUMAN	ASCC2	-0.00378213	0.0235045	0.00261814	2.41913	N/D	N/D
Q9NTW7	ZF64B_HUMAN	ZFP64	-0.0884262	0.253236	0.0594518	3.80078	N/D	N/D
Q9Y3D9	RT23_HUMAN	MRPS23	0.110458	0.875421	-0.0795707	N/D	N/D	N/D
O15226	NKRF_HUMAN	NKRF	-0.0512383	0.973719	0.0348924	3.55816	N/D	N/D
Q8NEJ9	NGDN_HUMAN	NGDN	0.00324533	0.00897853	-0.00225203	N/D	N/D	N/D
P82673	RT35_HUMAN	MRPS35	0.0488242	0.483825	-0.0344215	N/D	N/D	N/D
P78362	SRPK2_HUMAN	SRPK2	-0.0720301	0.473917	0.0487016	3.70923	N/D	N/D
O00425	IF2B3_HUMAN	IGF2BP3	0.02715	0.216413	-0.0189971	N/D	N/D	N/D
Q5T3I0	GPTC4_HUMAN	GPATCH4	0.177385	0.579909	-0.130832	N/D	N/D	N/D
Q6NW34	NEPRO_HUMAN	NEPRO	0.214396	2.19509	-0.160218	N/D	N/D	N/D
P51398	RT29_HUMAN	DAP3	-0.0624891	0.415893	0.0423895	3.64607	N/D	N/D
Q9BYN8	RT26_HUMAN	MRPS26	-0.113799	0.65261	0.0758485	3.9142	N/D	N/D
O43167	ZBT24_HUMAN	ZBTB24	0.0584133	0.135797	-0.0413199	N/D	N/D	N/D
Q9NWT1	PK1IP_HUMAN	PAK1IP1	-0.132524	1.44151	0.0877661	3.98322	N/D	N/D
Q9ULG1	INO80_HUMAN	INO80	-0.59274	3.60633	0.336917	4.70596	3.78299	N/D
Q9Y3D3	RT16_HUMAN	MRPS16	0.111114	0.772309	-0.080062	N/D	N/D	N/D
Q9Y676	RT18B_HUMAN	MRPS18B	-0.045905	0.471686	0.031318	3.50961	N/D	N/D
Q9HCE1	MOV10_HUMAN	MOV10	-0.0690308	0.613971	0.0467218	3.6903	N/D	N/D
Q9NXF1	TEX10_HUMAN	TEX10	-0.00933796	0.0504468	0.00645168	2.81248	N/D	N/D
O00629	IMA3_HUMAN	KPNA4	0.0518117	0.330174	-0.0365658	N/D	N/D	N/D
Q8NAV1	PR38A_HUMAN	PRPF38A	0.00470073	0.0163744	-0.00326361	N/D	N/D	N/D
Q96EY7	PTCD3_HUMAN	PTCD3	-0.0364317	0.533329	0.0249363	3.4078	N/D	N/D
Q9H6R4	NOL6_HUMAN	NOL6	0.020015	0.142488	-0.01397	N/D	N/D	N/D
Q8N2M8	CLASR_HUMAN	CLASRP	0.19042	0.363617	-0.141096	N/D	N/D	N/D
Q9BYG3	MK67I_HUMAN	NIFK	0.124787	0.93718	-0.0903468	N/D	N/D	N/D
P58317	ZN121_HUMAN	ZNF121	-0.0390462	0.120847	0.0267018	3.4383	N/D	N/D
Q96SB4	SRPK1_HUMAN	SRPK1	0.00607292	0.0478894	-0.0042183	N/D	N/D	N/D
Q9NZI8	IF2B1_HUMAN	IGF2BP1	-0.029625	0.19319	0.0203251	3.31695	N/D	N/D
P11387	TOP1_HUMAN	TOP1	-0.00590958	0.0704985	0.00408783	2.61327	N/D	N/D
O95568	MET18_HUMAN	METTL18	0.171052	0.856273	-0.125879	N/D	N/D	N/D
Q08170	SRSF4_HUMAN	SRSF4	0.133115	0.834386	-0.0966594	N/D	N/D	N/D
Q6P5R6	RL22L_HUMAN	RPL22L1	-0.0972238	0.322331	0.0651698	3.84331	N/D	N/D
P16989	YBOX3_HUMAN	YBX3	-0.0161808	0.0898388	0.011153	3.05226	N/D	N/D
Q96K80	ZC3HA_HUMAN	ZC3H10	0.133022	1.24312	-0.0965884	N/D	N/D	N/D
Q8ND82	Z280C_HUMAN	ZNF280C	0.0549125	0.144291	-0.0387961	N/D	N/D	N/D
Q96QR8	PURB_HUMAN	PURB	-0.0742609	1.08065	0.0501714	3.72281	N/D	N/D
P42696	RBM34_HUMAN	RBM34	-0.0134263	0.0974859	0.00926323	2.9708	N/D	N/D
Q9H0A0	NAT10_HUMAN	NAT10	-0.0373633	0.391051	0.0255658	3.41891	N/D	N/D
Q6PKG0	LARP1_HUMAN	LARP1	-0.0235646	0.165989	0.0162011	3.21664	N/D	N/D
Q96MU7	YTDC1_HUMAN	YTHDC1	0.366254	1.31624	-0.289002	N/D	N/D	N/D
Q9NSQ0;Q9Y3A4	RRP7A_HUMAN	RRP7A	-0.0126958	0.0498371	0.00876147	2.9464	N/D	N/D
P62857	RS28_HUMAN	RPS28	0.0399385	0.0853618	-0.02807	N/D	N/D	N/D
Q9GZR2	REXO4_HUMAN	REXO4	0.0179458	0.061492	-0.0125168	N/D	N/D	N/D
Q96T21	SEBP2_HUMAN	SECISBP2	0.137798	0.301709	-0.100224	N/D	N/D	N/D
Q96EL2	RT24_HUMAN	MRPS24	-0.0896544	0.656332	0.0602521	3.80696	N/D	N/D
Q6PD62	CTR9_HUMAN	CTR9	-0.00589042	0.0760498	0.0040746	2.61186	N/D	N/D
Q15050	RRS1_HUMAN	RRS1	0.0201223	0.123379	-0.0140454	N/D	N/D	N/D
P62081	RS7_HUMAN	RPS7	-0.253557	0.917969	0.161174	4.28362	17.034	N/D
Q8N7H5	PAF1_HUMAN	PAF1	0.0522224	0.393369	-0.036861	N/D	N/D	N/D
Q00577	PURA_HUMAN	PURA	-0.140586	1.83884	0.0928491	4.0101	N/D	N/D
Q9BXY0	MAK16_HUMAN	MAK16	0.0927146	0.193767	-0.0663748	N/D	N/D	N/D
Q13243	SRSF5_HUMAN	SRSF5	0.313642	1.22812	-0.242841	N/D	N/D	N/D
P52292	IMA1_HUMAN	KPNA2	0.0779558	1.10907	-0.0555214	N/D	N/D	N/D
Q15573	TAF1A_HUMAN	TAF1A	-0.158935	0.671097	0.104314	4.06619	N/D	N/D
Q9UQ88;P21127	CD11A_HUMAN	CDK11A	-0.0702275	2.73736	0.0475122	3.69795	N/D	N/D
P82914	RT15_HUMAN	MRPS15	0.0217542	0.139273	-0.0151931	N/D	N/D	N/D
O00505	IMA4_HUMAN	KPNA3	0.0148487	0.0887375	-0.0103455	N/D	N/D	N/D
Q86SE5	RALYL_HUMAN	RALYL	0.143374	0.296514	-0.104485	N/D	N/D	N/D
Q13823	NOG2_HUMAN	GNL2	0.0614127	0.387348	-0.0434871	N/D	N/D	N/D
Q7Z2T5	TRM1L_HUMAN	TRMT1L	-0.00368508	0.0276702	0.00255105	2.40783	N/D	N/D
Q8N3Z6	ZCHC7_HUMAN	ZCCHC7	0.148817	0.269158	-0.10866	N/D	N/D	N/D
Q8WVC0	LEO1_HUMAN	LEO1	0.0517488	0.404958	-0.0365206	N/D	N/D	N/D
Q71UM5	RS27L_HUMAN	RPS27L	-0.0133954	0.0626809	0.00924202	2.9698	N/D	N/D
O60684	IMA7_HUMAN	KPNA6	0.126294	0.731736	-0.0914862	N/D	N/D	N/D
Q9NUL3	STAU2_HUMAN	STAU2	0.130544	1.17582	-0.0947062	N/D	N/D	N/D
Q99676	ZN184_HUMAN	ZNF184	0.0607798	0.428836	-0.0430293	N/D	N/D	N/D
Q9HAN9	NMNA1_HUMAN	NMNAT1	-0.340937	0.507316	0.210472	4.42583	7.92528	N/D
Q9Y221	NIP7_HUMAN	NIP7	0.0145504	0.114885	-0.0101366	N/D	N/D	N/D
Q9BQG0	MBB1A_HUMAN	MYBBP1A	0.018785	0.237896	-0.0131059	N/D	N/D	N/D
Q9NVU7	SDA1_HUMAN	SDAD1	0.0491485	0.902652	-0.0346541	N/D	N/D	N/D
Q13247	SRSF6_HUMAN	SRSF6	0.255099	1.31715	-0.193418	N/D	N/D	N/D
O75569	PRKRA_HUMAN	PRKRA	0.0007375	0.00592606	-0.000511327	N/D	N/D	N/D
E9PRG8	CK098_HUMAN	C11orf98	-0.0120205	0.0564508	0.00829736	2.92256	N/D	N/D
P42677	RS27_HUMAN	RPS27	0.128016	0.619108	-0.0927897	N/D	N/D	N/D
Q9NR30	DDX21_HUMAN	DDX21	-0.03971	0.387685	0.0271495	3.44572	N/D	N/D
O00458	IFRD1_HUMAN	IFRD1	-0.023567	0.0988075	0.0162027	3.21668	N/D	N/D
Q96MX3	ZNF48_HUMAN	ZNF48	-0.105208	0.238866	0.0703292	3.87881	N/D	N/D
Q8WTT2	NOC3L_HUMAN	NOC3L	0.0292993	0.317929	-0.0205163	N/D	N/D	N/D
P17026	ZNF22_HUMAN	ZNF22	0.129565	1.19383	-0.0939637	N/D	N/D	N/D
Q9NW13	RBM28_HUMAN	RBM28	0.00661255	0.0592916	-0.00459399	N/D	N/D	N/D
P67809	YBOX1_HUMAN	YBX1	0.0233362	0.173523	-0.016307	N/D	N/D	N/D
Q96ST2	IWS1_HUMAN	IWS1	0.0230846	0.191438	-0.0161297	N/D	N/D	N/D
Q96GA3	LTV1_HUMAN	LTV1	0.0127349	0.136965	-0.00886625	N/D	N/D	N/D
P63244	RACK1_HUMAN	RACK1	0.0881917	0.803799	-0.0630369	N/D	N/D	N/D
Q9UII4	HERC5_HUMAN	HERC5	0.0399388	0.327233	-0.0280702	N/D	N/D	N/D
Q7L2E3	DHX30_HUMAN	DHX30	-0.0650608	1.60957	0.044095	3.66397	N/D	N/D
Q9Y3B9	RRP15_HUMAN	RRP15	0.00845942	0.0331627	-0.00588085	N/D	N/D	N/D
Q9Y2Q9	RT28_HUMAN	MRPS28	0.0120776	0.0517614	-0.00840666	N/D	N/D	N/D
P62263	RS14_HUMAN	RPS14	0.0187042	0.151973	-0.0130491	N/D	N/D	N/D
Q8NHQ9	DDX55_HUMAN	DDX55	-0.0354772	0.184895	0.024291	3.39613	N/D	N/D
P83881;Q969Q0	RL36A_HUMAN	RPL36A	0.173712	0.566601	-0.127957	N/D	N/D	N/D
Q9H116	GZF1_HUMAN	GZF1	0.470675	1.89586	-0.385758	N/D	N/D	N/D
Q8IY81	SPB1_HUMAN	FTSJ3	0.0517696	0.473759	-0.0365355	N/D	N/D	N/D
P08865	RSSA_HUMAN	RPSA	0.138445	1.17773	-0.100718	N/D	N/D	N/D
Q9Y3C1	NOP16_HUMAN	NOP16	-0.00391121	0.0313678	0.00270737	2.43373	N/D	N/D
Q9BVP2	GNL3_HUMAN	GNL3	-0.0450127	0.317936	0.0307187	3.50095	N/D	N/D
O43159	RRP8_HUMAN	RRP8	0.211824	1.23999	-0.158151	N/D	N/D	N/D
Q9Y324	FCF1_HUMAN	FCF1	0.0822449	0.342589	-0.0586641	N/D	N/D	N/D
Q9NY93	DDX56_HUMAN	DDX56	-0.0639742	0.877734	0.0433748	3.6565	N/D	N/D
Q9BQ67	GRWD1_HUMAN	GRWD1	0.107225	1.65322	-0.0771547	N/D	N/D	N/D
Q9NVP1	DDX18_HUMAN	DDX18	-0.0061175	0.0528881	0.00423135	2.62832	N/D	N/D
Q8N9T8	KRI1_HUMAN	KRI1	0.108967	0.694169	-0.0784561	N/D	N/D	N/D
P62750	RL23A_HUMAN	RPL23A	0.0170621	0.153385	-0.0118967	N/D	N/D	N/D
P05386	RLA1_HUMAN	RPLP1	0.0288983	0.0966845	-0.0202328	N/D	N/D	N/D
P46087	NOP2_HUMAN	NOP2	0.027914	0.414322	-0.0195369	N/D	N/D	N/D
Q13428	TCOF_HUMAN	TCOF1	0.0559512	0.876601	-0.0395443	N/D	N/D	N/D
P63220	RS21_HUMAN	RPS21	0.150261	1.20796	-0.10977	N/D	N/D	N/D
P49711	CTCF_HUMAN	CTCF	0.100337	1.11227	-0.0720239	N/D	N/D	N/D
P22090	RS4Y1_HUMAN	RPS4Y1	-0.0283007	0.222562	0.0194254	3.29689	N/D	N/D
Q9H7E9	CH033_HUMAN	C8orf33	0.0507105	0.302798	-0.0357749	N/D	N/D	N/D
P60866	RS20_HUMAN	RPS20	0.0652808	0.485326	-0.0462886	N/D	N/D	N/D
Q96K58	ZN668_HUMAN	ZNF668	0.0520748	0.527405	-0.0367549	N/D	N/D	N/D
P62847	RS24_HUMAN	RPS24	0.231887	2.81206	-0.17437	N/D	N/D	N/D
P10412	H14_HUMAN	H1-4	0.0875755	0.190962	-0.062583	N/D	N/D	N/D
P08708	RS17_HUMAN	RPS17	0.0463992	0.30203	-0.0326842	N/D	N/D	N/D
P15880	RS2_HUMAN	RPS2	-0.0101612	0.0995513	0.0070185	2.8493	N/D	N/D
P25398	RS12_HUMAN	RPS12	0.125324	0.571304	-0.0907528	N/D	N/D	N/D
P57071	PRD15_HUMAN	PRDM15	0.053263	0.0936599	-0.0376091	N/D	N/D	N/D
Q9H6F5	CCD86_HUMAN	CCDC86	0.0350387	0.153473	-0.0245843	N/D	N/D	N/D
P62244	RS15A_HUMAN	RPS15A	0.132443	1.77051	-0.0961486	N/D	N/D	N/D
Q15397	PUM3_HUMAN	PUM3	-0.0547295	0.370514	0.0372251	3.58731	N/D	N/D
P46783;Q9NQ39	RS10_HUMAN	RPS10	0.0794454	0.360848	-0.0566118	N/D	N/D	N/D
P23396	RS3_HUMAN	RPS3	0.0432433	0.309568	-0.0304277	N/D	N/D	N/D
P05387	RLA2_HUMAN	RPLP2	0.0016265	0.00551776	-0.00112804	N/D	N/D	N/D
P62753	RS6_HUMAN	RPS6	0.103547	0.680616	-0.0744121	N/D	N/D	N/D
O00411	RPOM_HUMAN	POLRMT	0.0380876	0.374894	-0.0267519	N/D	N/D	N/D
P46777	RL5_HUMAN	RPL5	0.0775667	1.68778	-0.0552367	N/D	N/D	N/D
Q8NEY1	NAV1_HUMAN	NAV1	0.473307	0.795336	-0.388288	N/D	N/D	N/D
P46782	RS5_HUMAN	RPS5	0.0776367	1.09922	-0.0552879	N/D	N/D	N/D
Q7L1W4	LRC8D_HUMAN	LRRC8D	0.202008	0.286674	-0.150298	N/D	N/D	N/D
P39019	RS19_HUMAN	RPS19	0.154074	0.697285	-0.112707	N/D	N/D	N/D
Q9NX58	LYAR_HUMAN	LYAR	0.0170604	0.117627	-0.0118956	N/D	N/D	N/D
Q5SSJ5	HP1B3_HUMAN	HP1BP3	-0.103423	1.414	0.0691784	3.8711	N/D	N/D
P46781	RS9_HUMAN	RPS9	0.0365175	0.113373	-0.0256351	N/D	N/D	N/D
P62249	RS16_HUMAN	RPS16	-0.0240658	0.174896	0.0165428	3.22585	N/D	N/D
P62701	RS4X_HUMAN	RPS4X	0.106771	0.550433	-0.0768153	N/D	N/D	N/D
P62269	RS18_HUMAN	RPS18	0.02182	0.0993144	-0.0152394	N/D	N/D	N/D
P62266	RS23_HUMAN	RPS23	0.145409	0.777082	-0.106044	N/D	N/D	N/D
Q9UL16	CFA45_HUMAN	CFAP45	-0.383375	0.254324	0.233358	4.48343	6.4713	N/D
Q13610	PWP1_HUMAN	PWP1	-0.049465	0.460652	0.0337054	3.54259	N/D	N/D
Q9UKD2	MRT4_HUMAN	MRTO4	-0.0121462	0.0455559	0.00838379	2.9271	N/D	N/D
P52294	IMA5_HUMAN	KPNA1	0.0652567	0.513146	-0.0462711	N/D	N/D	N/D
Q9GZR7	DDX24_HUMAN	DDX24	0.00886583	0.117095	-0.00616425	N/D	N/D	N/D
Q15776	ZKSC8_HUMAN	ZKSCAN8	0.0318479	0.152668	-0.0223208	N/D	N/D	N/D
P07305	H10_HUMAN	H1-0	-0.111866	0.369624	0.0746095	3.90647	N/D	N/D
P62277	RS13_HUMAN	RPS13	0.0894512	0.776458	-0.0639654	N/D	N/D	N/D
P62280	RS11_HUMAN	RPS11	-0.0372917	0.34166	0.0255174	3.41806	N/D	N/D
Q9UNQ2	DIM1_HUMAN	DIMT1	0.00621592	0.0393918	-0.00431784	N/D	N/D	N/D
P62987;P62979;P0CG48;P0CG47	RS27A_HUMAN	RPS27A	0.123177	1.92393	-0.0891307	N/D	N/D	N/D
P61247	RS3A_HUMAN	RPS3A	0.06303	0.537625	-0.0446575	N/D	N/D	N/D
P18621	RL17_HUMAN	RPL17	0.127068	0.977495	-0.0920723	N/D	N/D	N/D
Q8TDN6	BRX1_HUMAN	BRIX1	-0.0576179	0.441786	0.0391507	3.61008	N/D	N/D
Q9BZE4	GTPB4_HUMAN	GTPBP4	-0.131612	1.62873	0.0871893	3.98008	N/D	N/D
P62913	RL11_HUMAN	RPL11	0.0595379	0.402155	-0.0421319	N/D	N/D	N/D
P27635	RL10_HUMAN	RPL10	0.0840438	0.683034	-0.0599849	N/D	N/D	N/D
P62841	RS15_HUMAN	RPS15	0.0271088	0.111222	-0.018968	N/D	N/D	N/D
P62241	RS8_HUMAN	RPS8	0.121664	1.35858	-0.0879888	N/D	N/D	N/D
Q6DKI1	RL7L_HUMAN	RPL7L1	-0.0136001	0.0979946	0.00938255	2.97641	N/D	N/D
P32969	RL9_HUMAN	RPL9	0.272834	1.57164	-0.208179	N/D	N/D	N/D
Q9NQ55	SSF1_HUMAN	PPAN	-0.00882792	0.0513099	0.00610036	2.78801	N/D	N/D
P62273	RS29_HUMAN	RPS29	0.185039	0.342479	-0.136848	N/D	N/D	N/D
P19338	NUCL_HUMAN	NCL	-0.0310212	0.270274	0.0212728	3.33716	N/D	N/D
Q13601	KRR1_HUMAN	KRR1	0.0459425	0.217947	-0.0323574	N/D	N/D	N/D
Q9UNX3	RL26L_HUMAN	RPL26L1	0.153788	0.445219	-0.112486	N/D	N/D	N/D
P05388	RLA0_HUMAN	RPLP0	0.0728675	0.594651	-0.0518052	N/D	N/D	N/D
Q9H7B2	RPF2_HUMAN	RPF2	-0.193419	3.06076	0.125469	4.15676	293.797	N/D
Q9H9Y2	RPF1_HUMAN	RPF1	0.034223	0.281326	-0.0240051	N/D	N/D	N/D
P16403	H12_HUMAN	H1-2	0.0195675	0.0485308	-0.0136555	N/D	N/D	N/D
P16401	H15_HUMAN	H1-5	-0.0272191	0.16143	0.01869	3.2798	N/D	N/D
Q9BRU9	UTP23_HUMAN	UTP23	0.0673581	0.386821	-0.0477962	N/D	N/D	N/D
P47914	RL29_HUMAN	RPL29	-0.375727	0.959631	0.229283	4.47348	6.68426	N/D
P46776	RL27A_HUMAN	RPL27A	-0.132479	0.283358	0.0877377	3.98307	N/D	N/D
O76021	RL1D1_HUMAN	RSL1D1	-0.198406	1.17639	0.128487	4.16859	120.265	N/D
P62899	RL31_HUMAN	RPL31	-0.151347	0.484263	0.0995904	4.04378	N/D	N/D
P42766	RL35_HUMAN	RPL35	0.017555	0.0441601	-0.0122425	N/D	N/D	N/D
P61254	RL26_HUMAN	RPL26	0.0666129	0.166372	-0.0472551	N/D	N/D	N/D
Q9BRJ6	CG050_HUMAN	C7orf50	0.0695194	0.429509	-0.049367	N/D	N/D	N/D
P84098	RL19_HUMAN	RPL19	0.260803	1.58574	-0.198145	N/D	N/D	N/D
P61513;A6NKH3	RL37A_HUMAN	RPL37A	0.123886	0.445647	-0.0896662	N/D	N/D	N/D
Q9Y3U8	RL36_HUMAN	RPL36	0.0931525	0.40056	-0.0666985	N/D	N/D	N/D
Q99848	EBP2_HUMAN	EBNA1BP2	0.0720125	0.92663	-0.051182	N/D	N/D	N/D
P26373	RL13_HUMAN	RPL13	0.0348579	0.244244	-0.0244559	N/D	N/D	N/D
P40429;Q6NVV1	RL13A_HUMAN	RPL13A	0.0823679	0.170578	-0.0587544	N/D	N/D	N/D
P18077	RL35A_HUMAN	RPL35A	0.147193	0.302226	-0.107413	N/D	N/D	N/D
P46779	RL28_HUMAN	RPL28	0.0623071	0.227424	-0.0441342	N/D	N/D	N/D
P49207	RL34_HUMAN	RPL34	0.25042	0.991353	-0.189553	N/D	N/D	N/D
P30050	RL12_HUMAN	RPL12	0.103505	0.63389	-0.0743805	N/D	N/D	N/D
Q9BRT6	LLPH_HUMAN	LLPH	-0.0091325	0.0356797	0.00631017	2.80279	N/D	N/D
P18124	RL7_HUMAN	RPL7	0.0736329	0.602307	-0.0523634	N/D	N/D	N/D
P39023	RL3_HUMAN	RPL3	0.126239	1.4842	-0.0914448	N/D	N/D	N/D
Q07020	RL18_HUMAN	RPL18	0.15576	0.566624	-0.114008	N/D	N/D	N/D
P46778	RL21_HUMAN	RPL21	0.0918154	0.501105	-0.0657104	N/D	N/D	N/D
P50914	RL14_HUMAN	RPL14	-0.0778925	0.223643	0.0525593	3.7441	N/D	N/D
Q02543	RL18A_HUMAN	RPL18A	-0.0587192	0.0984668	0.0398839	3.61847	N/D	N/D
P61353	RL27_HUMAN	RPL27	0.20077	0.783963	-0.149312	N/D	N/D	N/D
Q92522	H1X_HUMAN	H1-10	-0.0392471	0.354321	0.0268373	3.44055	N/D	N/D
P62888	RL30_HUMAN	RPL30	0.0961313	0.313281	-0.0689032	N/D	N/D	N/D
P62424	RL7A_HUMAN	RPL7A	-0.0740183	0.745721	0.0500117	3.72135	N/D	N/D
P36578	RL4_HUMAN	RPL4	0.0713054	2.07762	-0.0506669	N/D	N/D	N/D
P62910	RL32_HUMAN	RPL32	0.0853254	0.580304	-0.060927	N/D	N/D	N/D
P61313	RL15_HUMAN	RPL15	0.171278	0.926758	-0.126056	N/D	N/D	N/D
P62906	RL10A_HUMAN	RPL10A	0.1002	0.929432	-0.0719224	N/D	N/D	N/D
P62917	RL8_HUMAN	RPL8	-0.024765	0.281168	0.0170193	3.2384	N/D	N/D
Q02878	RL6_HUMAN	RPL6	0.0659658	0.431557	-0.0467855	N/D	N/D	N/D
Q9H4M9;Q9NZN3	EHD1_HUMAN	EHD1	0.0504592	0.701003	-0.0355945	N/D	N/D	N/D
Q9C091	GRB1L_HUMAN	GREB1L	-0.0774123	0.0494815	0.0522439	3.74134	N/D	N/D
Q8N8N7	PTGR2_HUMAN	PTGR2	-0.0368964	0.152272	0.0252504	3.41337	N/D	N/D
P0C2Y1	NBPF7_HUMAN	NBPF7P	-0.213415	0.764155	0.137507	4.20257	44.0075	N/D
Q14847	LASP1_HUMAN	LASP1	-0.0612875	0.274351	0.0415916	3.63745	N/D	N/D
P61956	SUMO2_HUMAN	SUMO2	-0.289929	1.33855	0.182058	4.34749	11.3071	N/D
P20962	PTMS_HUMAN	PTMS	-0.204419	0.333415	0.132112	4.18248	70.6541	N/D
Q56P03	EAPP_HUMAN	EAPP	-0.493261	1.00845	0.289583	4.61026	4.59749	N/D
P05204	HMGN2_HUMAN	HMGN2	-0.267606	0.195158	0.169303	4.30922	14.1856	N/D
Q7LBR1	CHM1B_HUMAN	CHMP1B	0.469156	0.32347	-0.384299	N/D	N/D	N/D
Q7L3S4	ZN771_HUMAN	ZNF771	0.173088	0.675512	-0.127469	N/D	N/D	N/D
Q96QZ7	MAGI1_HUMAN	MAGI1	0.140555	0.705024	-0.102329	N/D	N/D	N/D
Q9BZL1	UBL5_HUMAN	UBL5	-0.325995	0.532973	0.202252	4.40403	8.65324	N/D
P46940	IQGA1_HUMAN	IQGAP1	0.0502892	0.930456	-0.0354724	N/D	N/D	N/D
Q9BSF4	TIM29_HUMAN	TIMM29	-0.0425016	0.389844	0.0290302	3.47564	N/D	N/D
O96011	PX11B_HUMAN	PEX11B	0.0370825	0.453353	-0.0260368	N/D	N/D	N/D
Q2PZI1	D19L1_HUMAN	DPY19L1	0.0856033	0.474614	-0.0611314	N/D	N/D	N/D
O15228	GNPAT_HUMAN	GNPAT	-0.0730644	1.17755	0.0493833	3.71558	N/D	N/D
Q6NXT6	TAPT1_HUMAN	TAPT1	-0.0310445	0.302017	0.0212885	3.33749	N/D	N/D
Q9NRK6	ABCBA_HUMAN	ABCB10	0.0581893	0.776962	-0.0411582	N/D	N/D	N/D
Q8WVX9	FACR1_HUMAN	FAR1	-0.0603115	0.310923	0.040943	3.63034	N/D	N/D
Q8N2K0	ABD12_HUMAN	ABHD12	0.0788253	0.490636	-0.0561578	N/D	N/D	N/D
Q7KZN9	COX15_HUMAN	COX15	-0.0335413	0.251792	0.0229809	3.37146	N/D	N/D
Q13395	TARB1_HUMAN	TARBP1	-0.226264	1.40813	0.145154	4.22994	28.8755	N/D
Q16698	DECR_HUMAN	DECR1	-0.10186	0.556503	0.0681689	3.86425	N/D	N/D
O95870	ABHGA_HUMAN	ABHD16A	0.028213	0.12333	-0.0197482	N/D	N/D	N/D
Q9H845	ACAD9_HUMAN	ACAD9	-0.0757236	1.56041	0.0511339	3.7315	N/D	N/D
Q96E52	OMA1_HUMAN	OMA1	-0.212195	0.904167	0.136777	4.19989	46.3543	N/D
Q86W34	AMZ2_HUMAN	AMZ2	0.00156083	0.00461025	-0.00108247	N/D	N/D	N/D
Q8N490	PNKD_HUMAN	PNKD	0.126798	0.166688	-0.0918676	N/D	N/D	N/D
Q969N2	PIGT_HUMAN	PIGT	-0.104059	2.57388	0.0695886	3.87386	N/D	N/D
P22830	HEMH_HUMAN	FECH	-0.00234542	0.0252225	0.0016244	2.2114	N/D	N/D
Q92643	GPI8_HUMAN	PIGK	-0.189323	1.09358	0.122983	4.14684	N/D	N/D
Q9BV10	ALG12_HUMAN	ALG12	-0.641347	1.33914	0.358886	4.74802	3.51559	N/D
Q6ZTW0	TPGS1_HUMAN	TPGS1	-0.433992	0.471748	0.259789	4.54527	5.39849	N/D
P80297	MT1X_HUMAN	MT1X	1.47024	2.41132	-1.77068	N/D	N/D	N/D
Q96S52	PIGS_HUMAN	PIGS	0.0149163	0.102468	-0.0103928	N/D	N/D	N/D
Q99623	PHB2_HUMAN	PHB2	-0.0866983	1.7063	0.0583247	3.79195	N/D	N/D
P35232	PHB1_HUMAN	PHB1	-0.0493092	0.724198	0.033601	3.5412	N/D	N/D
P49795	RGS19_HUMAN	RGS19	0.123933	0.178376	-0.0897013	N/D	N/D	N/D
Q8WUF8	F172A_HUMAN	FAM172A	-0.379194	0.43994	0.231133	4.47801	6.58557	N/D
Q8N8E3	CE112_HUMAN	CEP112	0.0622548	0.15215	-0.0440963	N/D	N/D	N/D
Q13557	KCC2D_HUMAN	CAMK2D	-0.0644696	0.375967	0.0437032	3.65992	N/D	N/D
O43567	RNF13_HUMAN	RNF13	-0.100987	0.749338	0.0676054	3.86038	N/D	N/D
Q13114	TRAF3_HUMAN	TRAF3	-0.0458467	0.159906	0.0312789	3.50905	N/D	N/D
O14745	NHRF1_HUMAN	SLC9A3R1	0.129474	1.5561	-0.0938949	N/D	N/D	N/D
Q6IAA8	LTOR1_HUMAN	LAMTOR1	-0.19491	0.682113	0.126373	4.16033	204.966	N/D
Q13555	KCC2G_HUMAN	CAMK2G	-0.0593765	0.597533	0.0403212	3.62341	N/D	N/D
Q15223	NECT1_HUMAN	NECTIN1	-0.191038	0.594581	0.124025	4.15102	964.768	N/D
Q9UBU6	FA8A1_HUMAN	FAM8A1	0.0747193	0.163844	-0.0531561	N/D	N/D	N/D
Q96L92	SNX27_HUMAN	SNX27	0.0126799	0.0592199	-0.00882776	N/D	N/D	N/D
P19022	CADH2_HUMAN	CDH2	0.452697	0.301662	-0.368596	N/D	N/D	N/D
P14866	HNRPL_HUMAN	HNRNPL	0.146043	2.22011	-0.106531	N/D	N/D	N/D
Q9NW08	RPC2_HUMAN	POLR3B	-0.0704675	0.473094	0.0476706	3.69946	N/D	N/D
Q8NDT2	RB15B_HUMAN	RBM15B	0.129425	1.24288	-0.0938576	N/D	N/D	N/D
Q9H6R0	DHX33_HUMAN	DHX33	-0.0694975	0.423237	0.0470301	3.6933	N/D	N/D
Q8WWQ0	PHIP_HUMAN	PHIP	-0.106826	0.808253	0.0713711	3.88568	N/D	N/D
Q00059	TFAM_HUMAN	TFAM	0.054085	0.348457	-0.0382005	N/D	N/D	N/D
Q8NEY8	PPHLN_HUMAN	PPHLN1	-0.133376	1.67273	0.0883044	3.98613	N/D	N/D
Q14191	WRN_HUMAN	WRN	-0.175682	2.12408	0.114651	4.11226	N/D	N/D
Q9NX20	RM16_HUMAN	MRPL16	-0.0179931	0.0823165	0.0123944	3.09864	N/D	N/D
Q8NC60	NOA1_HUMAN	NOA1	-0.0422496	0.23389	0.0288606	3.47302	N/D	N/D
Q96EL3	RM53_HUMAN	MRPL53	-0.0112408	0.0767123	0.00776128	2.89332	N/D	N/D
P51608	MECP2_HUMAN	MECP2	-0.0691862	0.329116	0.0468245	3.6913	N/D	N/D
O95707	RPP29_HUMAN	POP4	-0.0123625	0.10369	0.00853242	2.93479	N/D	N/D
Q9HD40	SPCS_HUMAN	SEPSECS	0.0117875	0.0517475	-0.00820397	N/D	N/D	N/D
Q9UKS7	IKZF2_HUMAN	IKZF2	0.221106	2.2882	-0.165627	N/D	N/D	N/D
Q7Z7H8	RM10_HUMAN	MRPL10	0.071194	0.416319	-0.0505858	N/D	N/D	N/D
Q13206	DDX10_HUMAN	DDX10	0.0189627	0.110273	-0.0132307	N/D	N/D	N/D
Q8NDX6	ZN740_HUMAN	ZNF740	-0.0947483	0.272985	0.0635644	3.83174	N/D	N/D
Q9BYC8	RM32_HUMAN	MRPL32	0.0796906	0.663409	-0.0567914	N/D	N/D	N/D
Q4U2R6	RM51_HUMAN	MRPL51	0.151403	0.992958	-0.110649	N/D	N/D	N/D
Q9BRJ2	RM45_HUMAN	MRPL45	-0.00198458	0.0136731	0.00137466	2.13879	N/D	N/D
Q9BYC9	RM20_HUMAN	MRPL20	0.120056	0.293442	-0.086777	N/D	N/D	N/D
O14647	CHD2_HUMAN	CHD2	-0.11533	0.344137	0.0768291	3.92024	N/D	N/D
Q96JP5	ZFP91_HUMAN	ZFP91	0.190027	0.888546	-0.140785	N/D	N/D	N/D
Q9Y2X9	ZN281_HUMAN	ZNF281	-0.0936004	0.288908	0.062819	3.82627	N/D	N/D
Q8IZT6	ASPM_HUMAN	ASPM	0.0602862	0.269869	-0.0426726	N/D	N/D	N/D
Q9BZE1	RM37_HUMAN	MRPL37	0.131417	1.06447	-0.0953694	N/D	N/D	N/D
Q9BYD2	RM09_HUMAN	MRPL9	-0.125564	0.624706	0.0833545	3.95873	N/D	N/D
Q96DV4	RM38_HUMAN	MRPL38	0.0178266	0.136847	-0.0124331	N/D	N/D	N/D
Q9P015	RM15_HUMAN	MRPL15	0.0801081	1.40618	-0.0570972	N/D	N/D	N/D
Q9Y6G3	RM42_HUMAN	MRPL42	0.126494	0.303301	-0.0916375	N/D	N/D	N/D
Q9NVS2	RT18A_HUMAN	MRPS18A	0.14205	1.57493	-0.103472	N/D	N/D	N/D
Q9H9J2	RM44_HUMAN	MRPL44	0.00735417	0.0706386	-0.00511053	N/D	N/D	N/D
Q6NSJ2	PHLB3_HUMAN	PHLDB3	0.0229483	0.056329	-0.0160338	N/D	N/D	N/D
Q13405	RM49_HUMAN	MRPL49	0.0446754	0.182321	-0.0314511	N/D	N/D	N/D
Q8N5N7	RM50_HUMAN	MRPL50	0.0776487	0.511212	-0.0552968	N/D	N/D	N/D
Q9NWU5	RM22_HUMAN	MRPL22	0.0402296	0.0827307	-0.0282774	N/D	N/D	N/D
Q9BQC6	RT63_HUMAN	MRPL57	-0.109065	2.2608	0.0728112	3.89503	N/D	N/D
Q9Y3B7	RM11_HUMAN	MRPL11	-0.0793503	0.230829	0.0535162	3.75237	N/D	N/D
Q9NQ50	RM40_HUMAN	MRPL40	0.0135987	0.0585811	-0.00947046	N/D	N/D	N/D
P09001	RM03_HUMAN	MRPL3	-0.0643033	0.32985	0.0435929	3.65877	N/D	N/D
Q96GC5	RM48_HUMAN	MRPL48	-0.105891	1.19368	0.0707691	3.88172	N/D	N/D
Q9NP92	RT30_HUMAN	MRPS30	0.0203873	0.100395	-0.0142317	N/D	N/D	N/D
Q15361	TTF1_HUMAN	TTF1	-0.00870042	0.0210388	0.00601252	2.78168	N/D	N/D
P49406	RM19_HUMAN	MRPL19	0.0759542	0.547644	-0.0540579	N/D	N/D	N/D
Q8N567	ZCHC9_HUMAN	ZCCHC9	0.0700783	0.0936709	-0.0497737	N/D	N/D	N/D
Q9NRX2	RM17_HUMAN	MRPL17	0.0567808	0.137891	-0.0401422	N/D	N/D	N/D
Q9BYD1	RM13_HUMAN	MRPL13	0.0587435	0.486768	-0.0415583	N/D	N/D	N/D
Q5T653	RM02_HUMAN	MRPL2	0.0439766	0.264627	-0.0309516	N/D	N/D	N/D
Q01196	RUNX1_HUMAN	RUNX1	0.183559	1.29073	-0.135682	N/D	N/D	N/D
P12956	XRCC6_HUMAN	XRCC6	0.0430958	0.532064	-0.0303224	N/D	N/D	N/D
Q7Z7F7	RM55_HUMAN	MRPL55	0.0276104	0.151299	-0.0193224	N/D	N/D	N/D
O75394	RM33_HUMAN	MRPL33	0.100171	0.231347	-0.0719005	N/D	N/D	N/D
Q8TF47	ZFP90_HUMAN	ZFP90	-0.00977583	0.0201259	0.00675319	2.83245	N/D	N/D
Q9C0K0	BC11B_HUMAN	BCL11B	-0.0701779	1.07724	0.0474795	3.69763	N/D	N/D
P13010	XRCC5_HUMAN	XRCC5	0.0100287	0.10436	-0.00697562	N/D	N/D	N/D
Q96A35	RM24_HUMAN	MRPL24	-0.00922958	0.0446832	0.00637704	2.8074	N/D	N/D
Q9NZE8	RM35_HUMAN	MRPL35	0.0787258	0.140015	-0.0560848	N/D	N/D	N/D
P17676	CEBPB_HUMAN	CEBPB	-0.0333758	0.131389	0.0228688	3.36929	N/D	N/D
Q7Z2W9	RM21_HUMAN	MRPL21	-0.219947	0.920538	0.141403	4.21667	34.6918	N/D
Q8NEF9	SRFB1_HUMAN	SRFBP1	-0.437391	1.6328	0.261531	4.54919	5.34218	N/D
Q9HD33	RM47_HUMAN	MRPL47	0.216652	1.59784	-0.162034	N/D	N/D	N/D
Q9P0M9	RM27_HUMAN	MRPL27	0.172899	1.12976	-0.127321	N/D	N/D	N/D
Q9BYD3	RM04_HUMAN	MRPL4	-0.0529067	0.474475	0.0360078	3.57232	N/D	N/D
Q5T0B9	ZN362_HUMAN	ZNF362	0.0330027	0.174836	-0.0231394	N/D	N/D	N/D
Q8N983	RM43_HUMAN	MRPL43	0.00774138	0.0344009	-0.00538033	N/D	N/D	N/D
O75531	BAF_HUMAN	BANF1	0.0665358	0.204083	-0.0471992	N/D	N/D	N/D
Q14865	ARI5B_HUMAN	ARID5B	-0.323848	1.08485	0.201064	4.40082	8.77114	N/D
Q8TCC3	RM30_HUMAN	MRPL30	-0.117438	0.624351	0.0781765	3.92843	N/D	N/D
Q9NUQ6	SPS2L_HUMAN	SPATS2L	-0.50817	0.527623	0.296886	4.62556	4.44297	N/D
Q96PV7	F193B_HUMAN	FAM193B	0.0238221	0.0220834	-0.0166493	N/D	N/D	N/D
Q16695;P68431;Q71DI3;P84243	H33_HUMAN	H3-3A	-0.405374	1.0625	0.244959	4.51112	5.94309	N/D
O60783	RT14_HUMAN	MRPS14	0.524967	0.924801	-0.438901	N/D	N/D	N/D
Q07021	C1QBP_HUMAN	C1QBP	0.0420088	0.243474	-0.0295463	N/D	N/D	N/D
Q8IXM3	RM41_HUMAN	MRPL41	0.121986	0.594502	-0.0882322	N/D	N/D	N/D
Q7Z7K6	CENPV_HUMAN	CENPV	-0.0344342	0.0735044	0.0235854	3.38301	N/D	N/D
Q96M63	ODAD1_HUMAN	ODAD1	-0.763298	0.483805	0.410852	4.84346	3.04429	N/D
P35268	RL22_HUMAN	RPL22	0.694623	0.62135	-0.618461	N/D	N/D	N/D
Q9UGU0	TCF20_HUMAN	TCF20	-0.3093	1.92931	0.192967	4.37859	9.6822	N/D
Q8NBI6	XXLT1_HUMAN	XXYLT1	-0.176687	0.740964	0.115268	4.1149	N/D	N/D
Q96BZ9	TBC20_HUMAN	TBC1D20	0.193091	0.263824	-0.143211	N/D	N/D	N/D
P51793	CLCN4_HUMAN	CLCN4	-0.357945	0.385661	0.219725	4.44963	7.25433	N/D
Q9Y241;A8MV81	HIG1A_HUMAN	HIGD1A	-0.941307	1.74707	0.479239	4.96391	2.63101	N/D
Q9NYB0	TE2IP_HUMAN	TERF2IP	0.0691783	0.920107	-0.049119	N/D	N/D	N/D
Q8N138	ORML3_HUMAN	ORMDL3	-0.0273642	0.0744334	0.0187886	3.28213	N/D	N/D
Q15554	TERF2_HUMAN	TERF2	-0.0145952	0.115153	0.0100657	3.00724	N/D	N/D
Q15014	MO4L2_HUMAN	MORF4L2	0.0953105	0.316302	-0.0682953	N/D	N/D	N/D
Q9NQG7	HPS4_HUMAN	HPS4	0.200607	0.496081	-0.149181	N/D	N/D	N/D
Q86XA9	HTR5A_HUMAN	HEATR5A	0.149461	0.661132	-0.109155	N/D	N/D	N/D
P23434	GCSH_HUMAN	GCSH	0.267767	0.56125	-0.203943	N/D	N/D	N/D
Q8WZ42	TITIN_HUMAN	TTN	-0.0406938	0.107512	0.0278127	3.45649	N/D	N/D
Q9NX01	TXN4B_HUMAN	TXNL4B	0.10142	0.134605	-0.0728287	N/D	N/D	N/D
P46109	CRKL_HUMAN	CRKL	-0.0453933	0.275221	0.0309744	3.50467	N/D	N/D
Q9H4A5	GLP3L_HUMAN	GOLPH3L	0.135459	1.26865	-0.0984423	N/D	N/D	N/D
P62993	GRB2_HUMAN	GRB2	-0.172855	2.03105	0.112915	4.10479	N/D	N/D
O15446	RPA34_HUMAN	POLR1G	0.122924	0.781228	-0.0889398	N/D	N/D	N/D
Q6IPR3	TYW3_HUMAN	TYW3	-0.261811	3.20889	0.165959	4.29881	15.2255	N/D
Q96RR4	KKCC2_HUMAN	CAMKK2	0.0171218	0.0617834	-0.0119387	N/D	N/D	N/D
Q9Y3D2	MSRB2_HUMAN	MSRB2	0.473003	2.28963	-0.387996	N/D	N/D	N/D
Q9H0R8;O95166	GBRAP_HUMAN	GABARAP	-0.176057	0.84358	0.114881	4.11325	N/D	N/D
Q6UXH1	CREL2_HUMAN	CRELD2	0.220461	1.00909	-0.165106	N/D	N/D	N/D
Q9BQ15	SOSB1_HUMAN	NABP2	0.311599	1.36932	-0.241083	N/D	N/D	N/D
Q8N8D1	PDCD7_HUMAN	PDCD7	0.199213	1.686	-0.148072	N/D	N/D	N/D
O95292	VAPB_HUMAN	VAPB	-0.294413	1.56182	0.184596	4.35485	10.8773	N/D
Q6P9B6	MEAK7_HUMAN	MEAK7	0.0253596	0.051046	-0.0177333	N/D	N/D	N/D
Q9Y240	CLC11_HUMAN	CLEC11A	0.0114499	0.0255099	-0.00796803	N/D	N/D	N/D
Q8NC44	RETR2_HUMAN	RETREG2	0.775664	2.06079	-0.711978	N/D	N/D	N/D
P07203	GPX1_HUMAN	GPX1	-0.435241	2.35925	0.26043	4.54671	5.37763	N/D
Q6RW13	ATRAP_HUMAN	AGTRAP	0.346509	0.777315	-0.27148	N/D	N/D	N/D
P23511	NFYA_HUMAN	NFYA	0.591062	1.26875	-0.506355	N/D	N/D	N/D
O43296	ZN264_HUMAN	ZNF264	0.534977	1.47281	-0.448919	N/D	N/D	N/D
Q8WYH8	ING5_HUMAN	ING5	-0.0831438	0.0812573	0.0560016	3.77323	N/D	N/D
Q9BZA5	TXNG2_HUMAN	TXLNGY	0.186063	0.805884	-0.137655	N/D	N/D	N/D
A0A0B4J2A2;P0DN37	PAL4C_HUMAN	PPIAL4C	1.57906	3.1586	-1.98776	N/D	N/D	N/D
Q5TC82	RC3H1_HUMAN	RC3H1	0.429732	0.640962	-0.346983	N/D	N/D	N/D
O15213	WDR46_HUMAN	WDR46	0.412268	0.545812	-0.330776	N/D	N/D	N/D
O43513	MED7_HUMAN	MED7	0.0921146	0.126111	-0.0659314	N/D	N/D	N/D
O00189	AP4M1_HUMAN	AP4M1	0.130241	0.150347	-0.0944767	N/D	N/D	N/D
P02795	MT2_HUMAN	MT2A	1.25065	1.97726	-1.37949	N/D	N/D	N/D
Q9C099	LRCC1_HUMAN	LRRCC1	0.326119	0.418117	-0.253636	N/D	N/D	N/D
Q9P0L0	VAPA_HUMAN	VAPA	-0.214494	0.625343	0.138152	4.20493	42.126	N/D
Q9Y605	MOFA1_HUMAN	MRFAP1	1.06579	1.57979	-1.09331	N/D	N/D	N/D
Q7RTR2	NLRC3_HUMAN	NLRC3	1.15514	1.49506	-1.22707	N/D	N/D	N/D
O43676	NDUB3_HUMAN	NDUFB3	0.333106	1.22381	-0.259722	N/D	N/D	N/D
A0A0U1RRE5	NBDY_HUMAN	NBDY	0.375748	0.762908	-0.297512	N/D	N/D	N/D
Q8TE02	ELP5_HUMAN	ELP5	0.113046	0.351237	-0.0815091	N/D	N/D	N/D
O43633	CHM2A_HUMAN	CHMP2A	0.655054	0.781891	-0.574675	N/D	N/D	N/D
P41240	CSK_HUMAN	CSK	-0.399481	1.47858	0.241869	4.50384	6.0737	N/D
Q9BUN8	DERL1_HUMAN	DERL1	0.524896	0.398384	-0.43883	N/D	N/D	N/D
Q9HCC9	LST2_HUMAN	ZFYVE28	1.70873	2.27731	-2.26873	N/D	N/D	N/D
O75935	DCTN3_HUMAN	DCTN3	0.823327	0.793747	-0.769482	N/D	N/D	N/D
Q5T655	CFA58_HUMAN	CFAP58	0.746842	0.569067	-0.678115	N/D	N/D	N/D
Q9UBP4	DKK3_HUMAN	DKK3	0.802963	0.741319	-0.744681	N/D	N/D	N/D
Q8IUZ5	AT2L2_HUMAN	PHYKPL	0.743548	0.323924	-0.674288	N/D	N/D	N/D
Q12809	KCNH2_HUMAN	KCNH2	0.715515	0.577275	-0.642069	N/D	N/D	N/D
Q9BRT3	MIEN1_HUMAN	MIEN1	0.773137	0.521663	-0.708981	N/D	N/D	N/D
P14416	DRD2_HUMAN	DRD2	1.41513	0.91483	-1.66683	N/D	N/D	N/D
O95081	AGFG2_HUMAN	AGFG2	0.251688	0.557792	-0.190599	N/D	N/D	N/D
Q96J02	ITCH_HUMAN	ITCH	0.0311517	0.36928	-0.0218275	N/D	N/D	N/D
Q96PU5	NED4L_HUMAN	NEDD4L	0.0985446	0.456989	-0.0706928	N/D	N/D	N/D
P46934	NEDD4_HUMAN	NEDD4	-0.00914133	0.0660447	0.00631626	2.80321	N/D	N/D
P57075	UBS3A_HUMAN	UBASH3A	-0.0394835	0.352112	0.0269968	3.4432	N/D	N/D
P16333	NCK1_HUMAN	NCK1	-0.0241499	0.144099	0.0166001	3.22738	N/D	N/D
Q14160	SCRIB_HUMAN	SCRIB	0.0613113	1.04583	-0.0434137	N/D	N/D	N/D
O15182	CETN3_HUMAN	CETN3	-0.0588755	0.33365	0.0399879	3.61965	N/D	N/D
Q12959	DLG1_HUMAN	DLG1	-0.0849503	0.617741	0.057183	3.78284	N/D	N/D
Q8N4S0	CCD82_HUMAN	CCDC82	0.140607	0.374595	-0.102369	N/D	N/D	N/D
P62068	UBP46_HUMAN	USP46	-0.170393	0.576836	0.1114	4.09818	N/D	N/D
Q9H869	YYAP1_HUMAN	YY1AP1	0.0613838	0.0840038	-0.0434661	N/D	N/D	N/D
Q8N357	S35F6_HUMAN	SLC35F6	-0.00077625	0.00101339	0.000537911	1.73094	N/D	N/D
Q8N6L1	KTAP2_HUMAN	KRTCAP2	-0.341565	1.00322	0.210815	4.42672	7.89782	N/D
P80511	S10AC_HUMAN	S100A12	0.534395	0.800339	-0.448335	N/D	N/D	N/D
Q02153	GCYB1_HUMAN	GUCY1B1	-0.17602	0.432942	0.114859	4.11315	N/D	N/D
Q5VVJ2	MYSM1_HUMAN	MYSM1	-0.00935792	0.0122975	0.00646542	2.81341	N/D	N/D
Q9HD26	GOPC_HUMAN	GOPC	-0.0491803	0.427436	0.0335147	3.54004	N/D	N/D
Q00973	B4GN1_HUMAN	B4GALNT1	-0.569253	0.503687	0.326035	4.68463	3.93676	N/D
Q9NXN4	GDAP2_HUMAN	GDAP2	-0.0627789	0.0726732	0.0425818	3.64812	N/D	N/D
Q8NFU5	IPMK_HUMAN	IPMK	0.208303	0.209207	-0.155329	N/D	N/D	N/D
P16885	PLCG2_HUMAN	PLCG2	0.00786895	0.0432273	-0.00546924	N/D	N/D	N/D
P42336	PK3CA_HUMAN	PIK3CA	0.0165663	0.119472	-0.0115491	N/D	N/D	N/D
O75791	GRAP2_HUMAN	GRAP2	-0.0210008	0.183905	0.0144512	3.16623	N/D	N/D
P19174	PLCG1_HUMAN	PLCG1	-0.00709275	0.050288	0.00490425	2.69271	N/D	N/D
P42338	PK3CB_HUMAN	PIK3CB	-0.150462	1.40566	0.0990383	4.0411	N/D	N/D
O00329	PK3CD_HUMAN	PIK3CD	0.0605858	0.377886	-0.0428891	N/D	N/D	N/D
P27986	P85A_HUMAN	PIK3R1	-0.101367	1.42527	0.0678505	3.86207	N/D	N/D
Q9Y2S6	TMA7_HUMAN	TMA7	-0.107522	0.727426	0.0718191	3.88861	N/D	N/D
Q9HAV0	GBB4_HUMAN	GNB4	-0.269424	0.63376	0.170349	4.31244	13.8907	N/D
Q8IUQ4	SIAH1_HUMAN	SIAH1	0.485948	1.19744	-0.400506	N/D	N/D	N/D
Q9H5I1	SUV92_HUMAN	SUV39H2	-0.558653	0.436532	0.321064	4.67476	4.01258	N/D
Q9UK99	FBX3_HUMAN	FBXO3	-0.0905242	1.07656	0.0608185	3.81129	N/D	N/D
P22061	PIMT_HUMAN	PCMT1	0.0100083	0.0460501	-0.00696137	N/D	N/D	N/D
Q9NZM3	ITSN2_HUMAN	ITSN2	-0.00568333	0.0372451	0.00393164	2.59628	N/D	N/D
Q6PIS1	S23A3_HUMAN	SLC23A3	-0.380335	1.00865	0.231741	4.47949	6.55391	N/D
Q9NQG6	MID51_HUMAN	MIEF1	0.240464	1.39565	-0.181372	N/D	N/D	N/D
Q9UBC2	EP15R_HUMAN	EPS15L1	0.0326435	0.285736	-0.0228847	N/D	N/D	N/D
P42566	EPS15_HUMAN	EPS15	0.0944735	1.04135	-0.0676757	N/D	N/D	N/D
Q9Y697	NFS1_HUMAN	NFS1	0.0367325	0.414602	-0.0257879	N/D	N/D	N/D
Q8TF65	GIPC2_HUMAN	GIPC2	0.0160073	0.0536381	-0.0111572	N/D	N/D	N/D
Q5T6F0	DCA12_HUMAN	DCAF12	0.0446892	0.152396	-0.031461	N/D	N/D	N/D
Q13541	4EBP1_HUMAN	EIF4EBP1	0.166168	0.842317	-0.122074	N/D	N/D	N/D
Q96H55	MYO19_HUMAN	MYO19	-0.468259	0.976034	0.277164	4.5837	4.89377	N/D
P12004	PCNA_HUMAN	PCNA	-0.276743	1.55846	0.174548	4.32522	12.8283	N/D
P20742	PZP_HUMAN	PZP	-0.0895922	0.261921	0.0602116	3.80665	N/D	N/D
Q8IY95	TM192_HUMAN	TMEM192	0.0374703	0.119976	-0.0263126	N/D	N/D	N/D
Q9UHN1	DPOG2_HUMAN	POLG2	0.0922127	0.514785	-0.0660039	N/D	N/D	N/D
P01137	TGFB1_HUMAN	TGFB1	0.336157	1.37753	-0.26239	N/D	N/D	N/D
P18085	ARF4_HUMAN	ARF4	-0.105646	0.295869	0.0706114	3.88068	N/D	N/D
Q6IQ23	PKHA7_HUMAN	PLEKHA7	-0.062124	0.366804	0.0421471	3.64347	N/D	N/D
O14936	CSKP_HUMAN	CASK	-0.248491	2.79376	0.158223	4.27407	18.3967	N/D
P27361	MK03_HUMAN	MAPK3	-0.0281633	0.269459	0.019332	3.29476	N/D	N/D
A0AVF1	IFT56_HUMAN	TTC26	-0.201183	0.216253	0.130163	4.17505	90.7188	N/D
A0AVK6	E2F8_HUMAN	E2F8	0.0398992	0.174395	-0.028042	N/D	N/D	N/D
A0AVT1	UBA6_HUMAN	UBA6	0.0574833	0.86198	-0.0406488	N/D	N/D	N/D
A0FGR8	ESYT2_HUMAN	ESYT2	0.0154596	0.240538	-0.0107734	N/D	N/D	N/D
A0JLT2	MED19_HUMAN	MED19	0.229202	0.189901	-0.172186	N/D	N/D	N/D
A0JNW5	UH1BL_HUMAN	UHRF1BP1L	-0.117802	0.24231	0.0784094	3.92983	N/D	N/D
A0MZ66	SHOT1_HUMAN	SHTN1	0.115078	0.983406	-0.0830332	N/D	N/D	N/D
A0PJW6	TM223_HUMAN	TMEM223	0.124589	0.212974	-0.0901972	N/D	N/D	N/D
A0PJZ3	GXLT2_HUMAN	GXYLT2	0.0233093	0.0729634	-0.016288	N/D	N/D	N/D
A1A4S6	RHG10_HUMAN	ARHGAP10	0.0896	0.132063	-0.0640751	N/D	N/D	N/D
A1L020;Q6ZN04	MEX3A_HUMAN	MEX3A	0.0677757	0.106689	-0.0480995	N/D	N/D	N/D
A1L0T0	HACL2_HUMAN	ILVBL	0.0529815	0.436957	-0.0374066	N/D	N/D	N/D
A1X283	SPD2B_HUMAN	SH3PXD2B	0.126145	0.297231	-0.0913736	N/D	N/D	N/D
A2RRP1	NBAS_HUMAN	NBAS	-0.0308383	0.524072	0.0211487	3.33457	N/D	N/D
A2RTX5	SYTC2_HUMAN	TARS3	0.0821112	0.263521	-0.058566	N/D	N/D	N/D
A2RU30	TESP1_HUMAN	TESPA1	0.0586871	0.190453	-0.0415175	N/D	N/D	N/D
A2RU49	HYKK_HUMAN	HYKK	0.312075	0.591243	-0.241492	N/D	N/D	N/D
A2RU67	F234B_HUMAN	FAM234B	0.279647	1.581	-0.213898	N/D	N/D	N/D
A2RUS2	DEND3_HUMAN	DENND3	-0.0434443	0.165873	0.0296644	3.48531	N/D	N/D
A2VDF0	FUCM_HUMAN	FUOM	-0.156865	0.201602	0.103028	4.06017	N/D	N/D
A2VDJ0	T131L_HUMAN	TMEM131L	0.283374	1.25887	-0.217037	N/D	N/D	N/D
A3KMH1	VWA8_HUMAN	VWA8	-0.0141865	0.149228	0.00978517	2.99484	N/D	N/D
A3KN83	SBNO1_HUMAN	SBNO1	-0.0282328	0.230708	0.0193792	3.29584	N/D	N/D
A4D161	F221A_HUMAN	FAM221A	0.0856869	0.350472	-0.0611929	N/D	N/D	N/D
A4D1P6	WDR91_HUMAN	WDR91	0.0337027	0.318867	-0.0236359	N/D	N/D	N/D
A5PKW4	PSD1_HUMAN	PSD	0.381505	0.433894	-0.3027	N/D	N/D	N/D
A5PLL7	PDES1_HUMAN	PEDS1	0.0976242	0.295944	-0.0700099	N/D	N/D	N/D
A5PLN9	TPC13_HUMAN	TRAPPC13	-0.404371	1.69026	0.244434	4.50989	5.96482	N/D
A5YKK6	CNOT1_HUMAN	CNOT1	-0.0505292	1.05407	0.0344179	3.552	N/D	N/D
A6H8Y1	BDP1_HUMAN	BDP1	0.0772363	0.161916	-0.0549951	N/D	N/D	N/D
A6NDG6	PGP_HUMAN	PGP	0.0728313	1.07775	-0.0517787	N/D	N/D	N/D
A6NDU8	RIMC1_HUMAN	RIMOC1	0.139535	0.92639	-0.10155	N/D	N/D	N/D
A6NED2	RCCD1_HUMAN	RCCD1	-0.0176955	0.098204	0.0121907	3.09135	N/D	N/D
A6NHQ2	FBLL1_HUMAN	FBLL1	0.674113	0.643248	-0.595615	N/D	N/D	N/D
A6NHR9	SMHD1_HUMAN	SMCHD1	0.0123146	0.223874	-0.00857235	N/D	N/D	N/D
A6NHT5	HMX3_HUMAN	HMX3	0.0947954	0.170798	-0.067914	N/D	N/D	N/D
A6NHX0	CAST2_HUMAN	CASTOR2	0.0261164	0.096388	-0.0182673	N/D	N/D	N/D
A6NIH7	U119B_HUMAN	UNC119B	0.139402	0.564092	-0.101449	N/D	N/D	N/D
A6NJ78	MET15_HUMAN	METTL15	-0.0166463	0.11253	0.011472	3.06465	N/D	N/D
A6NK58	LIPT2_HUMAN	LIPT2	-0.0823271	0.124305	0.0554671	3.76882	N/D	N/D
A6NKD9	CC85C_HUMAN	CCDC85C	-0.123835	0.179837	0.0822549	3.95244	N/D	N/D
A6NKF1	SAC31_HUMAN	SAC3D1	0.147054	1.08737	-0.107306	N/D	N/D	N/D
A6QL63	BTBDB_HUMAN	BTBD11	-0.0457004	0.16167	0.0311807	3.50764	N/D	N/D
A8MT69	CENPX_HUMAN	CENPX	-0.181008	1.09844	0.117913	4.12605	N/D	N/D
A8MVW0	F1712_HUMAN	FAM171A2	-0.207447	0.532081	0.133931	4.18933	58.6175	N/D
A9UHW6	MI4GD_HUMAN	MIF4GD	-0.0404106	0.16147	0.0276218	3.45342	N/D	N/D
B0I1T2	MYO1G_HUMAN	MYO1G	-0.0423192	0.378464	0.0289074	3.47375	N/D	N/D
B0YJ81	HACD1_HUMAN	HACD1	0.0222593	0.0587984	-0.0155486	N/D	N/D	N/D
B2RBV5	MRUPP_HUMAN		-0.554349	1.05411	0.319036	4.67071	4.04462	N/D
B2RTY4	MYO9A_HUMAN	MYO9A	0.016546	0.0067269	-0.0115348	N/D	N/D	N/D
B7ZAP0	RBG10_HUMAN	RABGAP1L	-0.0282022	0.156888	0.0193584	3.29536	N/D	N/D
C9JLW8	MCRI1_HUMAN	MCRIP1	-0.0363554	0.231077	0.0248848	3.40688	N/D	N/D
E9PAV3;Q13765	NACAM_HUMAN	NACA	-0.001655	0.00503803	0.0011465	2.05987	N/D	N/D
F8WBI6;H3BV12;H3BQL2;A6NCC3	GOG8T_HUMAN	GOLGA8T	-0.580633	0.262584	0.33133	4.69505	3.85995	N/D
L0R6Q1	S35U4_HUMAN	SLC35A4	0.0972967	0.523868	-0.0697671	N/D	N/D	N/D
L0R819	ASURF_HUMAN	ASDURF	0.0169483	0.0438504	-0.011817	N/D	N/D	N/D
O00115	DNS2A_HUMAN	DNASE2	-0.482156	1.05007	0.284093	4.5986	4.72283	N/D
O00116	ADAS_HUMAN	AGPS	-0.0160925	0.184685	0.0110925	3.04987	N/D	N/D
O00124	UBXN8_HUMAN	UBXN8	0.299083	0.621315	-0.230362	N/D	N/D	N/D
O00139	KIF2A_HUMAN	KIF2A	0.0194546	0.218897	-0.0135762	N/D	N/D	N/D
O00148	DX39A_HUMAN	DDX39A	-0.0793154	0.342417	0.0534933	3.75218	N/D	N/D
O00151	PDLI1_HUMAN	PDLIM1	0.06214	0.564865	-0.0440133	N/D	N/D	N/D
O00154	BACH_HUMAN	ACOT7	0.0134125	0.0948667	-0.00934019	N/D	N/D	N/D
O00159	MYO1C_HUMAN	MYO1C	-0.0334533	0.0714904	0.0229213	3.37031	N/D	N/D
O00161	SNP23_HUMAN	SNAP23	0.157361	1.46203	-0.115245	N/D	N/D	N/D
O00165	HAX1_HUMAN	HAX1	0.0704353	0.495039	-0.0500334	N/D	N/D	N/D
O00170	AIP_HUMAN	AIP	0.0495567	0.698496	-0.0349468	N/D	N/D	N/D
O00178	GTPB1_HUMAN	GTPBP1	0.0570787	0.66781	-0.040357	N/D	N/D	N/D
O00182	LEG9_HUMAN	LGALS9	-0.135527	1.53675	0.0896626	3.99341	N/D	N/D
O00186	STXB3_HUMAN	STXBP3	-0.0261683	0.256652	0.017975	3.26255	N/D	N/D
O00193	SMAP_HUMAN	SMAP	0.188277	1.16942	-0.139402	N/D	N/D	N/D
O00203	AP3B1_HUMAN	AP3B1	0.125026	0.205138	-0.0905276	N/D	N/D	N/D
O00214	LEG8_HUMAN	LGALS8	-0.435077	3.11368	0.260346	4.54652	5.38035	N/D
O00217	NDUS8_HUMAN	NDUFS8	0.0406683	0.179105	-0.0285902	N/D	N/D	N/D
O00221	IKBE_HUMAN	NFKBIE	0.00796083	0.0105623	-0.00553328	N/D	N/D	N/D
O00231	PSD11_HUMAN	PSMD11	-0.139432	2.089	0.0921235	4.00634	N/D	N/D
O00232	PSD12_HUMAN	PSMD12	0.0279863	0.209062	-0.019588	N/D	N/D	N/D
O00233	PSMD9_HUMAN	PSMD9	0.176451	1.41243	-0.130101	N/D	N/D	N/D
O00244	ATOX1_HUMAN	ATOX1	-0.0243683	0.226504	0.016749	3.23132	N/D	N/D
O00255	MEN1_HUMAN	MEN1	-0.396265	2.95129	0.240177	4.49982	6.14813	N/D
O00264	PGRC1_HUMAN	PGRMC1	0.0931977	0.271456	-0.0667319	N/D	N/D	N/D
O00267	SPT5H_HUMAN	SUPT5H	0.0111892	0.0949075	-0.00778589	N/D	N/D	N/D
O00268	TAF4_HUMAN	TAF4	0.28902	2.65028	-0.22181	N/D	N/D	N/D
O00273	DFFA_HUMAN	DFFA	0.0814404	1.38598	-0.0580739	N/D	N/D	N/D
O00287	RFXAP_HUMAN	RFXAP	0.0981533	0.424891	-0.0704025	N/D	N/D	N/D
O00291	HIP1_HUMAN	HIP1	0.148112	0.502375	-0.108118	N/D	N/D	N/D
O00299	CLIC1_HUMAN	CLIC1	-0.0228979	0.115931	0.0157463	3.20407	N/D	N/D
O00303	EIF3F_HUMAN	EIF3F	-0.00587958	0.0152523	0.00406712	2.61106	N/D	N/D
O00311	CDC7_HUMAN	CDC7	0.0617433	0.168176	-0.0437262	N/D	N/D	N/D
O00330	ODPX_HUMAN	PDHX	0.0338025	0.178327	-0.0237067	N/D	N/D	N/D
O00399	DCTN6_HUMAN	DCTN6	0.103177	0.232623	-0.0741364	N/D	N/D	N/D
O00400	ACATN_HUMAN	SLC33A1	-0.177307	0.330858	0.115648	4.11651	N/D	N/D
O00410	IPO5_HUMAN	IPO5	0.0197638	0.42813	-0.0137935	N/D	N/D	N/D
O00418	EF2K_HUMAN	EEF2K	-0.132585	2.48325	0.0878044	3.98343	N/D	N/D
O00429	DNM1L_HUMAN	DNM1L	0.0618983	1.09515	-0.0438384	N/D	N/D	N/D
O00442	RTCA_HUMAN	RTCA	-0.123525	0.392722	0.0820581	3.95131	N/D	N/D
O00443	P3C2A_HUMAN	PIK3C2A	0.0260211	0.154247	-0.0182001	N/D	N/D	N/D
O00444	PLK4_HUMAN	PLK4	0.470876	0.898807	-0.385951	N/D	N/D	N/D
O00463	TRAF5_HUMAN	TRAF5	0.0175615	0.0900346	-0.0122471	N/D	N/D	N/D
O00471	EXOC5_HUMAN	EXOC5	0.00643288	0.0486073	-0.00446888	N/D	N/D	N/D
O00483	NDUA4_HUMAN	NDUFA4	-0.401894	0.751556	0.243136	4.50683	6.01934	N/D
O00487	PSDE_HUMAN	PSMD14	0.00588917	0.0527312	-0.0040904	N/D	N/D	N/D
O00488	ZN593_HUMAN	ZNF593	0.361775	1.52792	-0.285006	N/D	N/D	N/D
O00499	BIN1_HUMAN	BIN1	-0.09745	0.140499	0.0653164	3.84436	N/D	N/D
O00506	STK25_HUMAN	STK25	0.190421	0.804919	-0.141097	N/D	N/D	N/D
O00512	BCL9_HUMAN	BCL9	0.105745	0.34147	-0.0760502	N/D	N/D	N/D
O00522	KRIT1_HUMAN	KRIT1	0.0902665	0.316081	-0.0645668	N/D	N/D	N/D
O00534	VMA5A_HUMAN	VWA5A	0.16792	0.749691	-0.123437	N/D	N/D	N/D
O00560	SDCB1_HUMAN	SDCBP	0.0766328	0.464604	-0.0545538	N/D	N/D	N/D
O00571	DDX3X_HUMAN	DDX3X	0.00894167	0.106892	-0.00621714	N/D	N/D	N/D
O00584	RNT2_HUMAN	RNASET2	0.356898	1.0367	-0.280669	N/D	N/D	N/D
O00623	PEX12_HUMAN	PEX12	0.411504	0.824013	-0.330072	N/D	N/D	N/D
O00635	TRI38_HUMAN	TRIM38	-0.0229533	0.0776126	0.0157841	3.20513	N/D	N/D
O00716	E2F3_HUMAN	E2F3	-0.0123813	0.0469645	0.00854536	2.93546	N/D	N/D
O00743	PPP6_HUMAN	PPP6C	-0.0796908	0.599089	0.0537396	3.75428	N/D	N/D
O00746	NDKM_HUMAN	NME4	0.0299118	0.105698	-0.0209497	N/D	N/D	N/D
O00750	P3C2B_HUMAN	PIK3C2B	-0.22236	0.854384	0.142838	4.22178	32.202	N/D
O00754	MA2B1_HUMAN	MAN2B1	-0.05448	0.444763	0.0370585	3.58529	N/D	N/D
O00763	ACACB_HUMAN	ACACB	0.246039	0.31444	-0.185946	N/D	N/D	N/D
O00764	PDXK_HUMAN	PDXK	-0.0026523	0.0113794	0.00183675	2.26485	N/D	N/D
O00767	SCD_HUMAN	SCD	0.169155	0.612579	-0.1244	N/D	N/D	N/D
O14494	PLPP1_HUMAN	PLPP1	0.185308	0.413991	-0.13706	N/D	N/D	N/D
O14497	ARI1A_HUMAN	ARID1A	0.0689871	1.5014	-0.0489799	N/D	N/D	N/D
O14521	DHSD_HUMAN	SDHD	-0.384002	1.21588	0.233691	4.48424	6.45459	N/D
O14523	C2C2L_HUMAN	C2CD2L	0.113881	0.839261	-0.0821352	N/D	N/D	N/D
O14526	FCHO1_HUMAN	FCHO1	0.0283862	0.184367	-0.0198706	N/D	N/D	N/D
O14530	TXND9_HUMAN	TXNDC9	0.0152792	0.117583	-0.010647	N/D	N/D	N/D
O14545	TRAD1_HUMAN	TRAFD1	0.0884178	0.695216	-0.0632036	N/D	N/D	N/D
O14561	ACPM_HUMAN	NDUFAB1	-0.343614	2.05962	0.211935	4.42964	7.80982	N/D
O14562	UBFD1_HUMAN	UBFD1	-0.0757121	0.658753	0.0511263	3.73144	N/D	N/D
O14569	C56D2_HUMAN	CYB561D2	-0.223725	2.02031	0.143649	4.22465	30.9515	N/D
O14578	CTRO_HUMAN	CIT	0.06959	1.38811	-0.0494184	N/D	N/D	N/D
O14579	COPE_HUMAN	COPE	-0.089195	0.955159	0.0599528	3.80466	N/D	N/D
O14593	RFXK_HUMAN	RFXANK	0.23239	0.450249	-0.17478	N/D	N/D	N/D
O14617	AP3D1_HUMAN	AP3D1	0.112613	1.36961	-0.0811843	N/D	N/D	N/D
O14639	ABLM1_HUMAN	ABLIM1	0.00777158	0.0370859	-0.00540139	N/D	N/D	N/D
O14646	CHD1_HUMAN	CHD1	-0.0552368	0.225924	0.0375635	3.59139	N/D	N/D
O14653	GOSR2_HUMAN	GOSR2	-0.0367402	0.346023	0.0251448	3.41151	N/D	N/D
O14656	TOR1A_HUMAN	TOR1A	-0.0480175	0.39496	0.0327354	3.52947	N/D	N/D
O14657	TOR1B_HUMAN	TOR1B	-0.0435367	0.396658	0.0297265	3.48625	N/D	N/D
O14662	STX16_HUMAN	STX16	0.0597533	0.373661	-0.0422875	N/D	N/D	N/D
O14672	ADA10_HUMAN	ADAM10	0.00395958	0.0263396	-0.00274834	N/D	N/D	N/D
O14678	ABCD4_HUMAN	ABCD4	-0.0194667	0.0565923	0.0134026	3.13305	N/D	N/D
O14683	P5I11_HUMAN	TP53I11	0.0820037	0.251114	-0.0584871	N/D	N/D	N/D
O14686	KMT2D_HUMAN	KMT2D	0.0507293	0.307825	-0.0357884	N/D	N/D	N/D
O14727	APAF_HUMAN	APAF1	-0.0243001	0.196136	0.0167025	3.2301	N/D	N/D
O14730	RIOK3_HUMAN	RIOK3	0.0472127	0.234905	-0.0332667	N/D	N/D	N/D
O14733	MP2K7_HUMAN	MAP2K7	-0.0213565	0.152144	0.0146942	3.17357	N/D	N/D
O14734	ACOT8_HUMAN	ACOT8	-0.174605	0.753524	0.11399	4.10943	N/D	N/D
O14735	CDIPT_HUMAN	CDIPT	-0.119913	0.306356	0.0797568	3.93787	N/D	N/D
O14737	PDCD5_HUMAN	PDCD5	-0.0555617	0.858852	0.0377802	3.59399	N/D	N/D
O14744	ANM5_HUMAN	PRMT5	-0.0757887	0.995548	0.0511768	3.73189	N/D	N/D
O14757	CHK1_HUMAN	CHEK1	-0.0799668	0.578304	0.0539205	3.75583	N/D	N/D
O14763	TR10B_HUMAN	TNFRSF10B	-0.34745	0.557508	0.214028	4.43506	7.65124	N/D
O14772	FPGT_HUMAN	FPGT	-0.0573047	0.324088	0.0389421	3.60767	N/D	N/D
O14773	TPP1_HUMAN	TPP1	0.14371	0.872632	-0.104743	N/D	N/D	N/D
O14777	NDC80_HUMAN	NDC80	-0.0600985	0.702075	0.0408014	3.62877	N/D	N/D
O14787	TNPO2_HUMAN	TNPO2	0.018335	0.0935972	-0.01279	N/D	N/D	N/D
O14795	UN13B_HUMAN	UNC13B	0.172623	0.265095	-0.127106	N/D	N/D	N/D
O14802	RPC1_HUMAN	POLR3A	-0.106774	2.35712	0.0713377	3.88546	N/D	N/D
O14818	PSA7_HUMAN	PSMA7	3.16667e-05	0.000135158	-2.19499e-05	N/D	N/D	N/D
O14828	SCAM3_HUMAN	SCAMP3	0.0994938	0.476992	-0.0713975	N/D	N/D	N/D
O14880	MGST3_HUMAN	MGST3	0.173633	0.788718	-0.127895	N/D	N/D	N/D
O14893	GEMI2_HUMAN	GEMIN2	0.250559	1.46283	-0.189668	N/D	N/D	N/D
O14907	TX1B3_HUMAN	TAX1BP3	-0.0490117	0.166701	0.0334017	3.53852	N/D	N/D
O14908	GIPC1_HUMAN	GIPC1	0.049069	0.445729	-0.034597	N/D	N/D	N/D
O14920	IKKB_HUMAN	IKBKB	0.0695558	0.845271	-0.0493935	N/D	N/D	N/D
Q5SRD1;O14925	TIM23_HUMAN	TIMM23	0.0618202	0.243826	-0.0437818	N/D	N/D	N/D
O14929	HAT1_HUMAN	HAT1	-0.053595	0.347661	0.0364677	3.57804	N/D	N/D
O14933	UB2L6_HUMAN	UBE2L6	-0.00863938	0.0892654	0.00597046	2.77861	N/D	N/D
O14949	QCR8_HUMAN	UQCRQ	0.255045	2.17024	-0.193373	N/D	N/D	N/D
O14964	HGS_HUMAN	HGS	-0.000315	0.00421403	0.000218318	1.33918	N/D	N/D
O14965	AURKA_HUMAN	AURKA	0.00265858	0.0151467	-0.00184449	N/D	N/D	N/D
O14966	RAB7L_HUMAN	RAB29	0.162706	0.859894	-0.119385	N/D	N/D	N/D
O14967	CLGN_HUMAN	CLGN	-0.068612	0.750392	0.046445	3.68759	N/D	N/D
O14972	VP26C_HUMAN	VPS26C	0.110723	1.12351	-0.0797693	N/D	N/D	N/D
O14974	MYPT1_HUMAN	PPP1R12A	0.0557886	0.606009	-0.0394271	N/D	N/D	N/D
O14976	GAK_HUMAN	GAK	0.0165049	0.130023	-0.011506	N/D	N/D	N/D
O14980	XPO1_HUMAN	XPO1	-0.0335488	0.287272	0.0229859	3.37156	N/D	N/D
O14981	BTAF1_HUMAN	BTAF1	-0.0164933	0.170689	0.0113672	3.06062	N/D	N/D
O15014	ZN609_HUMAN	ZNF609	0.587073	1.18978	-0.502196	N/D	N/D	N/D
O15020	SPTN2_HUMAN	SPTBN2	0.145035	2.37401	-0.105757	N/D	N/D	N/D
O15027	SC16A_HUMAN	SEC16A	0.127217	1.52833	-0.092185	N/D	N/D	N/D
O15040	TCPR2_HUMAN	TECPR2	0.119634	0.429132	-0.0864594	N/D	N/D	N/D
O15042	SR140_HUMAN	U2SURP	0.0562304	0.819113	-0.0397455	N/D	N/D	N/D
O15047	SET1A_HUMAN	SETD1A	-0.0310929	0.32471	0.0213214	3.33818	N/D	N/D
O15056	SYNJ2_HUMAN	SYNJ2	0.0167629	0.0644824	-0.0116869	N/D	N/D	N/D
O15066	KIF3B_HUMAN	KIF3B	-0.010268	0.0603578	0.00709194	2.85386	N/D	N/D
O15067	PUR4_HUMAN	PFAS	0.0594854	1.64354	-0.042094	N/D	N/D	N/D
Q6AZZ1;O15078	CE290_HUMAN	CEP290	0.0903733	0.232267	-0.0646457	N/D	N/D	N/D
O15084	ANR28_HUMAN	ANKRD28	-0.0456642	0.325046	0.0311563	3.50729	N/D	N/D
O15091	MRPP3_HUMAN	PRORP	-0.0462919	0.374769	0.0315778	3.51332	N/D	N/D
O15111	IKKA_HUMAN	CHUK	-0.0191329	0.125539	0.0131744	3.12549	N/D	N/D
O15116	LSM1_HUMAN	LSM1	-0.0105571	0.036198	0.00729093	2.86596	N/D	N/D
O15117	FYB1_HUMAN	FYB1	0.0559708	1.03542	-0.0395584	N/D	N/D	N/D
O15118	NPC1_HUMAN	NPC1	-0.0882139	0.551472	0.0593134	3.79971	N/D	N/D
O15121	DEGS1_HUMAN	DEGS1	0.0302233	0.153055	-0.0211702	N/D	N/D	N/D
O15126	SCAM1_HUMAN	SCAMP1	0.0115358	0.0599719	-0.00802803	N/D	N/D	N/D
O15127	SCAM2_HUMAN	SCAMP2	0.0467529	0.172292	-0.0329375	N/D	N/D	N/D
O15143	ARC1B_HUMAN	ARPC1B	-0.00680625	0.0792617	0.00470662	2.67476	N/D	N/D
O15144	ARPC2_HUMAN	ARPC2	-0.0253692	0.241218	0.0174309	3.24896	N/D	N/D
O15145	ARPC3_HUMAN	ARPC3	-0.00377208	0.0287774	0.00261119	2.41797	N/D	N/D
O15151	MDM4_HUMAN	MDM4	-0.142526	1.18609	0.0940687	4.01635	N/D	N/D
O15155	BET1_HUMAN	BET1	-0.0885351	0.259502	0.0595228	3.80134	N/D	N/D
O15160	RPAC1_HUMAN	POLR1C	-0.0306038	0.169235	0.0209895	3.33121	N/D	N/D
O15164	TIF1A_HUMAN	TRIM24	0.0846421	0.439829	-0.0604246	N/D	N/D	N/D
O15173	PGRC2_HUMAN	PGRMC2	0.0949484	0.909922	-0.0680272	N/D	N/D	N/D
O15212	PFD6_HUMAN	PFDN6	-0.0904358	0.339709	0.060761	3.81085	N/D	N/D
O15234	CASC3_HUMAN	CASC3	0.0745737	0.414885	-0.0530499	N/D	N/D	N/D
O15239	NDUA1_HUMAN	NDUFA1	0.251262	0.968985	-0.190248	N/D	N/D	N/D
O15254	ACOX3_HUMAN	ACOX3	-0.154959	1.10753	0.101842	4.05458	N/D	N/D
O15258	RER1_HUMAN	RER1	0.0556562	0.285558	-0.0393318	N/D	N/D	N/D
O15260	SURF4_HUMAN	SURF4	-0.0734483	0.304729	0.0496363	3.71791	N/D	N/D
O15269	SPTC1_HUMAN	SPTLC1	-0.0336377	0.402027	0.0230462	3.37272	N/D	N/D
O15270	SPTC2_HUMAN	SPTLC2	-0.0220372	0.111963	0.015159	3.1873	N/D	N/D
O15294	OGT1_HUMAN	OGT	-0.0161559	0.259399	0.0111359	3.05159	N/D	N/D
O15304	SIVA_HUMAN	SIVA1	0.334267	1.04086	-0.260737	N/D	N/D	N/D
O15305	PMM2_HUMAN	PMM2	0.163444	1.74286	-0.119958	N/D	N/D	N/D
O15315	RA51B_HUMAN	RAD51B	0.00416187	0.0123159	-0.00288896	N/D	N/D	N/D
O15318	RPC7_HUMAN	POLR3G	-0.0713242	0.280812	0.048236	3.70484	N/D	N/D
O15347	HMGB3_HUMAN	HMGB3	-0.0441092	0.243617	0.0301115	3.49201	N/D	N/D
O15355	PPM1G_HUMAN	PPM1G	0.0339958	0.323187	-0.0238439	N/D	N/D	N/D
O15360	FANCA_HUMAN	FANCA	0.0636132	0.459902	-0.0450799	N/D	N/D	N/D
P35716;Q06945;O15370	SOX12_HUMAN	SOX12	0.103109	0.112771	-0.0740857	N/D	N/D	N/D
O15371	EIF3D_HUMAN	EIF3D	0.0627233	0.572939	-0.0444355	N/D	N/D	N/D
O15372	EIF3H_HUMAN	EIF3H	0.0330512	0.318816	-0.0231738	N/D	N/D	N/D
O15379	HDAC3_HUMAN	HDAC3	-0.126549	0.798964	0.0839799	3.96227	N/D	N/D
O15382	BCAT2_HUMAN	BCAT2	0.0964633	1.30715	-0.0691493	N/D	N/D	N/D
O15392	BIRC5_HUMAN	BIRC5	0.234367	0.336101	-0.176391	N/D	N/D	N/D
O15397	IPO8_HUMAN	IPO8	-0.0514913	0.409538	0.0350616	3.56033	N/D	N/D
O15400	STX7_HUMAN	STX7	0.0900632	0.794933	-0.0644168	N/D	N/D	N/D
O15427	MOT4_HUMAN	SLC16A3	-0.03475	0.059397	0.0237991	3.38702	N/D	N/D
O15439	MRP4_HUMAN	ABCC4	0.000982	0.00646223	-0.000680902	N/D	N/D	N/D
O15484	CAN5_HUMAN	CAPN5	-0.0760692	0.302298	0.0513612	3.73353	N/D	N/D
O15498	YKT6_HUMAN	YKT6	0.0033225	0.0219541	-0.00230564	N/D	N/D	N/D
O15511	ARPC5_HUMAN	ARPC5	0.0927658	0.372655	-0.0664127	N/D	N/D	N/D
O15514	RPB4_HUMAN	POLR2D	-0.147539	0.898283	0.0972107	4.03213	N/D	N/D
O15530	PDPK1_HUMAN	PDPK1	0.0814836	0.778107	-0.0581056	N/D	N/D	N/D
O15533	TPSN_HUMAN	TAPBP	0.0426863	0.365196	-0.03003	N/D	N/D	N/D
O15541	R113A_HUMAN	RNF113A	0.204902	1.31535	-0.152608	N/D	N/D	N/D
O15550	KDM6A_HUMAN	KDM6A	-0.0338467	0.113906	0.0231877	3.37545	N/D	N/D
O43143	DHX15_HUMAN	DHX15	-0.0243692	0.392365	0.0167496	3.23134	N/D	N/D
O43148	MCES_HUMAN	RNMT	0.0104554	0.0796415	-0.00727344	N/D	N/D	N/D
O43149	ZZEF1_HUMAN	ZZEF1	-0.0135545	0.146818	0.00935127	2.97495	N/D	N/D
O43150	ASAP2_HUMAN	ASAP2	-0.0284096	0.14572	0.0194994	3.29857	N/D	N/D
O43156	TTI1_HUMAN	TTI1	-0.0417454	0.311676	0.0285211	3.46773	N/D	N/D
O43164	PJA2_HUMAN	PJA2	0.14455	0.90461	-0.105386	N/D	N/D	N/D
O43166	SI1L1_HUMAN	SIPA1L1	0.0370383	0.0785063	-0.0260054	N/D	N/D	N/D
O43169	CYB5B_HUMAN	CYB5B	0.233216	3.17313	-0.175453	N/D	N/D	N/D
O43175	SERA_HUMAN	PHGDH	-0.00348083	0.0353026	0.00240982	2.38303	N/D	N/D
O43181	NDUS4_HUMAN	NDUFS4	0.0241771	0.15031	-0.0168995	N/D	N/D	N/D
O43237	DC1L2_HUMAN	DYNC1LI2	0.0106849	0.05307	-0.00743367	N/D	N/D	N/D
O43242	PSMD3_HUMAN	PSMD3	-0.0297533	0.440945	0.0204122	3.31885	N/D	N/D
O43252	PAPS1_HUMAN	PAPSS1	0.129196	2.4413	-0.0936842	N/D	N/D	N/D
O43264	ZW10_HUMAN	ZW10	0.00374292	0.0327655	-0.00259776	N/D	N/D	N/D
O43278	SPIT1_HUMAN	SPINT1	0.285754	0.403055	-0.219047	N/D	N/D	N/D
O43290	SNUT1_HUMAN	SART1	0.0648237	0.993266	-0.0459572	N/D	N/D	N/D
O43291	SPIT2_HUMAN	SPINT2	0.303965	0.804066	-0.234533	N/D	N/D	N/D
O43292	GPAA1_HUMAN	GPAA1	0.0626611	0.358899	-0.0443904	N/D	N/D	N/D
O43299	AP5Z1_HUMAN	AP5Z1	0.126203	0.828664	-0.0914178	N/D	N/D	N/D
O43303	CP110_HUMAN	CCP110	0.0197494	0.0938639	-0.0137834	N/D	N/D	N/D
O43310	CTIF_HUMAN	CTIF	-0.0387449	0.10452	0.0264985	3.43488	N/D	N/D
O43314	VIP2_HUMAN	PPIP5K2	-0.00688675	0.0821249	0.00476216	2.67988	N/D	N/D
O43318	M3K7_HUMAN	MAP3K7	0.0846815	0.807784	-0.0604536	N/D	N/D	N/D
O43324	MCA3_HUMAN	EEF1E1	0.21295	1.92503	-0.159056	N/D	N/D	N/D
O43379	WDR62_HUMAN	WDR62	0.0182775	0.147238	-0.0127496	N/D	N/D	N/D
O43395	PRPF3_HUMAN	PRPF3	0.0946242	1.7481	-0.0677872	N/D	N/D	N/D
O43396	TXNL1_HUMAN	TXNL1	0.173168	0.8915	-0.127532	N/D	N/D	N/D
O43399	TPD54_HUMAN	TPD52L2	0.07026	0.719148	-0.0499059	N/D	N/D	N/D
O43402	EMC8_HUMAN	EMC8	0.0889713	1.48716	-0.0636115	N/D	N/D	N/D
O43414	ERI3_HUMAN	ERI3	0.00715075	0.0373477	-0.00496882	N/D	N/D	N/D
O43426	SYNJ1_HUMAN	SYNJ1	-0.301748	0.581671	0.188731	4.36668	10.2487	N/D
O43427	FIBP_HUMAN	FIBP	-0.0333217	0.15252	0.0228322	3.36858	N/D	N/D
O43432	IF4G3_HUMAN	EIF4G3	-0.143147	2.76582	0.0944582	4.01833	N/D	N/D
O43447	PPIH_HUMAN	PPIH	0.0762729	0.384013	-0.0542908	N/D	N/D	N/D
O43462	MBTP2_HUMAN	MBTPS2	-0.383062	1.30763	0.233191	4.48303	6.47969	N/D
O43464	HTRA2_HUMAN	HTRA2	-0.0302613	0.101465	0.020757	3.32628	N/D	N/D
O43482	MS18B_HUMAN	OIP5	-0.00539008	0.0117727	0.00372915	2.57323	N/D	N/D
O43488;Q8NHP1	ARK72_HUMAN	AKR7A2	-0.0133279	0.0832013	0.00919567	2.9676	N/D	N/D
O43491	E41L2_HUMAN	EPB41L2	0.0592981	0.901262	-0.0419587	N/D	N/D	N/D
O43493	TGON2_HUMAN	TGOLN2	0.0502772	0.158318	-0.0354639	N/D	N/D	N/D
O43502	RA51C_HUMAN	RAD51C	0.0178849	0.134223	-0.012474	N/D	N/D	N/D
O43504	LTOR5_HUMAN	LAMTOR5	-0.036128	0.242721	0.0247311	3.40412	N/D	N/D
O43505	B4GA1_HUMAN	B4GAT1	0.186459	0.159478	-0.137967	N/D	N/D	N/D
O43516	WIPF1_HUMAN	WIPF1	0.136636	0.237984	-0.0993384	N/D	N/D	N/D
O43542	XRCC3_HUMAN	XRCC3	0.0523565	0.525241	-0.0369573	N/D	N/D	N/D
O43561	LAT_HUMAN	LAT	0.328621	2.74284	-0.255813	N/D	N/D	N/D
O43566	RGS14_HUMAN	RGS14	-0.0214325	0.132666	0.0147461	3.17513	N/D	N/D
O43572	AKA10_HUMAN	AKAP10	-0.00323292	0.0134931	0.00223838	2.35091	N/D	N/D
O43583	DENR_HUMAN	DENR	0.170848	2.54451	-0.12572	N/D	N/D	N/D
O43592	XPOT_HUMAN	XPOT	-0.0572392	0.354821	0.0388984	3.60716	N/D	N/D
O43598	DNPH1_HUMAN	DNPH1	0.176485	1.60457	-0.130127	N/D	N/D	N/D
O43617	TPPC3_HUMAN	TRAPPC3	-0.0261996	0.119774	0.0179963	3.26307	N/D	N/D
O43639	NCK2_HUMAN	NCK2	-0.0150967	0.0140432	0.0104097	3.02198	N/D	N/D
O43660	PLRG1_HUMAN	PLRG1	0.00170542	0.0187002	-0.0011828	N/D	N/D	N/D
O43663	PRC1_HUMAN	PRC1	0.00106033	0.00720723	-0.000735237	N/D	N/D	N/D
O43665	RGS10_HUMAN	RGS10	-0.0100021	0.0583531	0.00690894	2.84242	N/D	N/D
O43670	ZN207_HUMAN	ZNF207	0.147863	0.837663	-0.107927	N/D	N/D	N/D
O43674	NDUB5_HUMAN	NDUFB5	-0.0934449	0.250862	0.062718	3.82552	N/D	N/D
O43678	NDUA2_HUMAN	NDUFA2	-0.0342442	0.0642397	0.0234568	3.38058	N/D	N/D
O43681	GET3_HUMAN	GET3	-0.0294592	0.275668	0.0202125	3.31449	N/D	N/D
O43683	BUB1_HUMAN	BUB1	0.107988	1.5071	-0.0777244	N/D	N/D	N/D
O43684	BUB3_HUMAN	BUB3	0.0768346	1.67343	-0.0547014	N/D	N/D	N/D
O43707	ACTN4_HUMAN	ACTN4	0.0682854	1.7215	-0.0484699	N/D	N/D	N/D
O43708	MAAI_HUMAN	GSTZ1	0.0232708	0.161199	-0.0162609	N/D	N/D	N/D
O43709	BUD23_HUMAN	BUD23	0.102554	0.45858	-0.0736723	N/D	N/D	N/D
O43715	TRIA1_HUMAN	TRIAP1	-0.0646193	0.446012	0.0438024	3.66095	N/D	N/D
O43716	GATC_HUMAN	GATC	-0.258345	0.609737	0.163954	4.29249	15.9316	N/D
O43741	AAKB2_HUMAN	PRKAB2	0.00919459	0.0241422	-0.00639355	N/D	N/D	N/D
O43747	AP1G1_HUMAN	AP1G1	-0.114481	0.862289	0.0762856	3.91691	N/D	N/D
O43752	STX6_HUMAN	STX6	0.0389238	0.190925	-0.0273471	N/D	N/D	N/D
O43760	SNG2_HUMAN	SYNGR2	0.514575	0.710609	-0.428573	N/D	N/D	N/D
O43765	SGTA_HUMAN	SGTA	0.0579375	0.826142	-0.0409765	N/D	N/D	N/D
O43768	ENSA_HUMAN	ENSA	0.255077	2.25083	-0.1934	N/D	N/D	N/D
O43772	MCAT_HUMAN	SLC25A20	0.18333	1.29644	-0.135502	N/D	N/D	N/D
O43776	SYNC_HUMAN	NARS1	0.0850229	0.916527	-0.0607046	N/D	N/D	N/D
Q9UBC5;O43795	MYO1B_HUMAN	MYO1B	-0.0887404	1.05914	0.0596566	3.80237	N/D	N/D
O43809	CPSF5_HUMAN	NUDT21	0.160903	1.03889	-0.117986	N/D	N/D	N/D
O43813	LANC1_HUMAN	LANCL1	-0.108652	1.13148	0.0725461	3.89332	N/D	N/D
O43815	STRN_HUMAN	STRN	-0.00247125	0.0278386	0.00171147	2.23411	N/D	N/D
O43818	U3IP2_HUMAN	RRP9	-0.0272126	0.12404	0.0186855	3.2797	N/D	N/D
O43819	SCO2_HUMAN	SCO2	0.319571	1.12445	-0.24796	N/D	N/D	N/D
O43822	CF410_HUMAN	CFAP410	-0.00172792	0.00692268	0.00119698	2.07861	N/D	N/D
O43829	ZBT14_HUMAN	ZBTB14	-0.11998	0.494661	0.0797996	3.93812	N/D	N/D
O43837	IDH3B_HUMAN	IDH3B	0.0631629	0.917016	-0.0447537	N/D	N/D	N/D
O43847	NRDC_HUMAN	NRDC	-0.0202221	0.220185	0.0139191	3.1497	N/D	N/D
O43852	CALU_HUMAN	CALU	0.0553983	0.644038	-0.039146	N/D	N/D	N/D
O43861	ATP9B_HUMAN	ATP9B	0.06878	0.118664	-0.0488294	N/D	N/D	N/D
O43903	GAS2_HUMAN	GAS2	0.0946159	0.408792	-0.0677811	N/D	N/D	N/D
O43913	ORC5_HUMAN	ORC5	-0.108951	0.552138	0.0727377	3.89456	N/D	N/D
O43920	NDUS5_HUMAN	NDUFS5	0.0424522	0.259966	-0.0298628	N/D	N/D	N/D
O43924	PDE6D_HUMAN	PDE6D	-0.138816	1.18249	0.0917359	4.00433	N/D	N/D
O43929	ORC4_HUMAN	ORC4	-0.0241972	0.266288	0.0166323	3.22824	N/D	N/D
O43933	PEX1_HUMAN	PEX1	0.0291077	0.253686	-0.0203808	N/D	N/D	N/D
O60216	RAD21_HUMAN	RAD21	-0.0589785	0.293894	0.0400565	3.62043	N/D	N/D
O60220	TIM8A_HUMAN	TIMM8A	0.0696289	0.158599	-0.0494467	N/D	N/D	N/D
O60231	DHX16_HUMAN	DHX16	0.0207183	0.329511	-0.0144645	N/D	N/D	N/D
O60232	ZNRD2_HUMAN	ZNRD2	0.109998	0.461621	-0.0792264	N/D	N/D	N/D
O60234	GMFG_HUMAN	GMFG	0.208555	1.50094	-0.15553	N/D	N/D	N/D
O60238	BNI3L_HUMAN	BNIP3L	0.174792	0.184663	-0.128801	N/D	N/D	N/D
O60244	MED14_HUMAN	MED14	0.00613033	0.0433539	-0.00425826	N/D	N/D	N/D
O60256	KPRB_HUMAN	PRPSAP2	0.105582	1.42564	-0.0759287	N/D	N/D	N/D
O60262	GBG7_HUMAN	GNG7	-0.0703854	0.161413	0.0476165	3.69895	N/D	N/D
O60264	SMCA5_HUMAN	SMARCA5	0.0177862	0.218009	-0.0124048	N/D	N/D	N/D
O60271	JIP4_HUMAN	SPAG9	0.0168005	0.175859	-0.0117133	N/D	N/D	N/D
O60287	NPA1P_HUMAN	URB1	-0.069034	0.811366	0.0467239	3.69032	N/D	N/D
O60291	MGRN1_HUMAN	MGRN1	-0.0762062	0.1891	0.0514513	3.73434	N/D	N/D
O60294	TYW4_HUMAN	LCMT2	-0.070272	1.15699	0.0475416	3.69823	N/D	N/D
O60306	AQR_HUMAN	AQR	0.0257142	0.274382	-0.0179835	N/D	N/D	N/D
O60313	OPA1_HUMAN	OPA1	-0.0119612	0.154035	0.00825663	2.9204	N/D	N/D
O60318	GANP_HUMAN	MCM3AP	0.0309497	0.153073	-0.0216844	N/D	N/D	N/D
O60331	PI51C_HUMAN	PIP5K1C	-0.159023	0.404488	0.104369	4.06644	N/D	N/D
Q12756;O60333	KIF1B_HUMAN	KIF1B	0.000384542	0.00234746	-0.000266579	N/D	N/D	N/D
O60337	MARH6_HUMAN	MARCHF6	-0.264591	1.5127	0.167565	4.30383	14.7065	N/D
O60341	KDM1A_HUMAN	KDM1A	0.0417338	0.446859	-0.0293501	N/D	N/D	N/D
O60343	TBCD4_HUMAN	TBC1D4	-0.00538537	0.056264	0.0037259	2.57285	N/D	N/D
O60427	FADS1_HUMAN	FADS1	-0.0473216	0.252509	0.0322687	3.52303	N/D	N/D
O60443	GSDME_HUMAN	GSDME	0.0840261	0.390479	-0.059972	N/D	N/D	N/D
O60476	MA1A2_HUMAN	MAN1A2	-0.039082	0.367265	0.0267259	3.4387	N/D	N/D
O60488	ACSL4_HUMAN	ACSL4	0.0169247	0.274252	-0.0118004	N/D	N/D	N/D
O60493	SNX3_HUMAN	SNX3	0.0720493	1.40261	-0.0512089	N/D	N/D	N/D
O60496	DOK2_HUMAN	DOK2	0.383292	1.41446	-0.304314	N/D	N/D	N/D
O60499	STX10_HUMAN	STX10	-0.182893	1.04936	0.119065	4.13084	N/D	N/D
O60502	OGA_HUMAN	OGA	-0.0482537	0.460957	0.0328938	3.53164	N/D	N/D
O60518	RNBP6_HUMAN	RANBP6	0.0231533	0.174391	-0.0161781	N/D	N/D	N/D
O60524	NEMF_HUMAN	NEMF	-0.193627	2.68405	0.125595	4.15726	277	N/D
O60547	GMDS_HUMAN	GMDS	-0.117555	2.16417	0.0782518	3.92888	N/D	N/D
O60551	NMT2_HUMAN	NMT2	-0.0519121	0.248665	0.0353431	3.56393	N/D	N/D
O60563	CCNT1_HUMAN	CCNT1	0.0609398	0.380857	-0.0431451	N/D	N/D	N/D
O60566	BUB1B_HUMAN	BUB1B	0.0717327	1.10578	-0.0509782	N/D	N/D	N/D
O60568	PLOD3_HUMAN	PLOD3	0.0161882	0.0495798	-0.011284	N/D	N/D	N/D
O60573	IF4E2_HUMAN	EIF4E2	0.0319881	0.149801	-0.0224201	N/D	N/D	N/D
O60583	CCNT2_HUMAN	CCNT2	0.465132	1.21201	-0.380443	N/D	N/D	N/D
O60610	DIAP1_HUMAN	DIAPH1	0.00623042	0.0801503	-0.00432793	N/D	N/D	N/D
O60613	SEP15_HUMAN	SELENOF	0.0501611	0.311676	-0.0353805	N/D	N/D	N/D
O60636	TSN2_HUMAN	TSPAN2	-0.00274375	0.0162649	0.00190002	2.27958	N/D	N/D
O60645	EXOC3_HUMAN	EXOC3	-0.000621042	0.00394954	0.000430381	1.63404	N/D	N/D
O60664	PLIN3_HUMAN	PLIN3	-0.0133017	0.117786	0.00917764	2.96674	N/D	N/D
O60669	MOT2_HUMAN	SLC16A7	0.251233	1.4325	-0.190224	N/D	N/D	N/D
O60671	RAD1_HUMAN	RAD1	-0.120412	0.284182	0.0800749	3.93974	N/D	N/D
O60678	ANM3_HUMAN	PRMT3	0.0126804	0.110983	-0.00882814	N/D	N/D	N/D
O60701	UGDH_HUMAN	UGDH	-0.0216017	0.123127	0.0148616	3.17857	N/D	N/D
O60711	LPXN_HUMAN	LPXN	0.07712	0.938086	-0.0549101	N/D	N/D	N/D
O60725	ICMT_HUMAN	ICMT	-0.222109	0.488306	0.142688	4.22125	32.4444	N/D
O60749	SNX2_HUMAN	SNX2	0.050104	0.469391	-0.0353396	N/D	N/D	N/D
O60762	DPM1_HUMAN	DPM1	-0.192988	1.25052	0.125208	4.15573	335.981	N/D
O60763	USO1_HUMAN	USO1	0.0888075	0.814039	-0.0634908	N/D	N/D	N/D
O60784	TOM1_HUMAN	TOM1	0.0695534	0.647703	-0.0493918	N/D	N/D	N/D
O60825	F262_HUMAN	PFKFB2	-0.0827486	0.624364	0.0557431	3.7711	N/D	N/D
O60826	CCD22_HUMAN	CCDC22	-0.0171896	0.166176	0.0118442	3.07868	N/D	N/D
O60828	PQBP1_HUMAN	PQBP1	0.385071	2.93867	-0.305924	N/D	N/D	N/D
O60830	TI17B_HUMAN	TIMM17B	0.14849	0.456363	-0.108409	N/D	N/D	N/D
O60831	PRAF2_HUMAN	PRAF2	-0.164729	0.296356	0.107904	4.08263	N/D	N/D
O60840	CAC1F_HUMAN	CACNA1F	-0.489566	0.371816	0.287761	4.60641	4.63816	N/D
O60841	IF2P_HUMAN	EIF5B	0.0135225	0.350754	-0.00941715	N/D	N/D	N/D
O60861	GAS7_HUMAN	GAS7	-0.102616	0.594048	0.0686573	3.86758	N/D	N/D
O60869	EDF1_HUMAN	EDF1	0.126225	0.628452	-0.0914344	N/D	N/D	N/D
O60870	KIN17_HUMAN	KIN	0.0203047	0.11999	-0.0141736	N/D	N/D	N/D
O60879	DIAP2_HUMAN	DIAPH2	0.036815	0.427936	-0.0258466	N/D	N/D	N/D
O60880	SH21A_HUMAN	SH2D1A	-0.256135	0.738318	0.162672	4.28842	16.4206	N/D
O60884	DNJA2_HUMAN	DNAJA2	-0.0465992	0.188353	0.031784	3.51624	N/D	N/D
O60885	BRD4_HUMAN	BRD4	0.0812278	1.01816	-0.057918	N/D	N/D	N/D
O60888	CUTA_HUMAN	CUTA	0.167165	0.657803	-0.12285	N/D	N/D	N/D
O60906	NSMA_HUMAN	SMPD2	0.187073	0.34631	-0.138452	N/D	N/D	N/D
O60907	TBL1X_HUMAN	TBL1X	-0.0988317	0.198997	0.0662111	3.85068	N/D	N/D
O60921	HUS1_HUMAN	HUS1	-0.0401805	0.161674	0.0274667	3.4509	N/D	N/D
O60925	PFD1_HUMAN	PFDN1	-0.228226	1.10503	0.146316	4.23399	27.4603	N/D
O60927	PP1RB_HUMAN	PPP1R11	-0.0561736	0.357339	0.0381883	3.59884	N/D	N/D
O60934	NBN_HUMAN	NBN	0.0430166	0.262179	-0.0302658	N/D	N/D	N/D
O60942	MCE1_HUMAN	RNGTT	-0.0464217	0.35936	0.0316649	3.51455	N/D	N/D
O75027	ABCB7_HUMAN	ABCB7	-0.0415003	0.363729	0.028356	3.46514	N/D	N/D
O75037	KI21B_HUMAN	KIF21B	-0.0482541	0.64911	0.032894	3.53164	N/D	N/D
Q7Z6B7;O75044	SRGP2_HUMAN	SRGAP2	-0.00782167	0.0478814	0.0054069	2.7353	N/D	N/D
O75063	XYLK_HUMAN	FAM20B	0.0305317	0.121223	-0.0213885	N/D	N/D	N/D
O75064	DEN4B_HUMAN	DENND4B	0.711633	0.773357	-0.637657	N/D	N/D	N/D
O75071	EFC14_HUMAN	EFCAB14	0.0785008	0.132296	-0.0559202	N/D	N/D	N/D
O75083	WDR1_HUMAN	WDR1	-0.00193208	0.0132243	0.00133832	2.12714	N/D	N/D
O75093	SLIT1_HUMAN	SLIT1	0.0908308	0.353982	-0.0649833	N/D	N/D	N/D
O75113	N4BP1_HUMAN	N4BP1	0.0114893	0.115362	-0.00799557	N/D	N/D	N/D
O75116	ROCK2_HUMAN	ROCK2	0.0465398	0.58978	-0.0327849	N/D	N/D	N/D
O75122	CLAP2_HUMAN	CLASP2	-0.00853042	0.104756	0.00589539	2.77308	N/D	N/D
O75131	CPNE3_HUMAN	CPNE3	0.000401667	0.00363585	-0.000278453	N/D	N/D	N/D
O75132	ZBED4_HUMAN	ZBED4	-0.085425	0.619964	0.0574932	3.78533	N/D	N/D
O75143	ATG13_HUMAN	ATG13	0.0214529	0.0614587	-0.0149811	N/D	N/D	N/D
O75145	LIPA3_HUMAN	PPFIA3	0.128776	1.28064	-0.0933656	N/D	N/D	N/D
O75146	HIP1R_HUMAN	HIP1R	0.0580412	0.467077	-0.0410514	N/D	N/D	N/D
O75150	BRE1B_HUMAN	RNF40	0.120141	2.10521	-0.0868413	N/D	N/D	N/D
A0A1B0GTU1;O75152	ZC11A_HUMAN	ZC3H11A	0.046073	0.832018	-0.0324507	N/D	N/D	N/D
O75153	CLU_HUMAN	CLUH	0.0366733	0.400922	-0.0257459	N/D	N/D	N/D
O75155	CAND2_HUMAN	CAND2	0.0599052	0.448021	-0.0423973	N/D	N/D	N/D
O75157;Q15714	T22D2_HUMAN	TSC22D2	-0.0125502	0.0554885	0.00866141	2.94137	N/D	N/D
O75161	NPHP4_HUMAN	NPHP4	-0.373033	0.438461	0.227843	4.46993	6.76349	N/D
O75164	KDM4A_HUMAN	KDM4A	0.0355696	0.323311	-0.0249614	N/D	N/D	N/D
O75165	DJC13_HUMAN	DNAJC13	-0.0583864	1.42813	0.0396624	3.61595	N/D	N/D
O75170	PP6R2_HUMAN	PPP6R2	0.0920466	0.649206	-0.0658811	N/D	N/D	N/D
O75175	CNOT3_HUMAN	CNOT3	0.00946042	0.106987	-0.00657901	N/D	N/D	N/D
O75177	CREST_HUMAN	SS18L1	0.10424	0.759122	-0.0749283	N/D	N/D	N/D
O75179	ANR17_HUMAN	ANKRD17	0.123203	2.02445	-0.0891502	N/D	N/D	N/D
O75182	SIN3B_HUMAN	SIN3B	-0.0785118	0.451092	0.0529659	3.74763	N/D	N/D
O75190	DNJB6_HUMAN	DNAJB6	0.144269	0.400456	-0.105171	N/D	N/D	N/D
O75191	XYLB_HUMAN	XYLB	0.152951	1.41308	-0.111842	N/D	N/D	N/D
O75208	COQ9_HUMAN	COQ9	-0.0795225	0.618911	0.0536292	3.75334	N/D	N/D
O75223	GGCT_HUMAN	GGCT	-0.0425833	0.153612	0.0290852	3.47649	N/D	N/D
O75251	NDUS7_HUMAN	NDUFS7	0.181777	1.54677	-0.13428	N/D	N/D	N/D
O75306	NDUS2_HUMAN	NDUFS2	0.0180287	0.201144	-0.012575	N/D	N/D	N/D
O75312	ZPR1_HUMAN	ZPR1	0.0979525	1.40303	-0.0702535	N/D	N/D	N/D
O75323	NIPS2_HUMAN	NIPSNAP2	0.0564633	0.688513	-0.0399134	N/D	N/D	N/D
O75330	HMMR_HUMAN	HMMR	0.0990114	0.566787	-0.0710393	N/D	N/D	N/D
O75340	PDCD6_HUMAN	PDCD6	-0.113353	1.18558	0.0755629	3.91243	N/D	N/D
O75347	TBCA_HUMAN	TBCA	0.00333167	0.0365327	-0.002312	N/D	N/D	N/D
O75348	VATG1_HUMAN	ATP6V1G1	0.00820292	0.0299507	-0.00570202	N/D	N/D	N/D
O75351	VPS4B_HUMAN	VPS4B	0.0580933	0.471572	-0.0410889	N/D	N/D	N/D
O75352	MPU1_HUMAN	MPDU1	-0.149766	0.839736	0.0986035	4.03898	N/D	N/D
O75356	ENTP5_HUMAN	ENTPD5	-0.14995	0.291453	0.0987183	4.03954	N/D	N/D
O75362	ZN217_HUMAN	ZNF217	0.0721644	0.53098	-0.0512927	N/D	N/D	N/D
O75368	SH3L1_HUMAN	SH3BGRL	0.04941	0.318134	-0.0348416	N/D	N/D	N/D
O75369	FLNB_HUMAN	FLNB	0.0513762	1.70429	-0.036253	N/D	N/D	N/D
O75376	NCOR1_HUMAN	NCOR1	0.0357582	0.347229	-0.0250954	N/D	N/D	N/D
O75379	VAMP4_HUMAN	VAMP4	0.0914971	0.348433	-0.0654753	N/D	N/D	N/D
O75380	NDUS6_HUMAN	NDUFS6	-0.0161407	0.10615	0.0111255	3.05118	N/D	N/D
O75381	PEX14_HUMAN	PEX14	0.047586	0.273067	-0.0335341	N/D	N/D	N/D
O75387	LAT3_HUMAN	SLC43A1	-0.112382	0.201908	0.0749409	3.90855	N/D	N/D
O75390	CISY_HUMAN	CS	-0.130646	0.51396	0.0865775	3.97673	N/D	N/D
O75391	SPAG7_HUMAN	SPAG7	0.0603221	0.69452	-0.0426985	N/D	N/D	N/D
O75396	SC22B_HUMAN	SEC22B	-0.0446404	0.392192	0.0304686	3.49729	N/D	N/D
O75400	PR40A_HUMAN	PRPF40A	0.101333	0.844912	-0.0727638	N/D	N/D	N/D
O75410	TACC1_HUMAN	TACC1	0.109589	1.19455	-0.0789211	N/D	N/D	N/D
O75419	CDC45_HUMAN	CDC45	0.0158272	0.0732272	-0.011031	N/D	N/D	N/D
O75427	LRCH4_HUMAN	LRCH4	-0.00835083	0.0667655	0.00577164	2.76381	N/D	N/D
O75431	MTX2_HUMAN	MTX2	0.0161075	0.114225	-0.0112274	N/D	N/D	N/D
O75436	VP26A_HUMAN	VPS26A	-0.00685063	0.0319243	0.00473724	2.67759	N/D	N/D
O75438	NDUB1_HUMAN	NDUFB1	-0.149787	0.847298	0.0986165	4.03904	N/D	N/D
O75439	MPPB_HUMAN	PMPCB	0.0592702	0.315059	-0.0419385	N/D	N/D	N/D
O75446	SAP30_HUMAN	SAP30	-0.0447806	0.25024	0.0305628	3.49867	N/D	N/D
O75448	MED24_HUMAN	MED24	0.0718428	0.488047	-0.0510584	N/D	N/D	N/D
O75449	KTNA1_HUMAN	KATNA1	0.0216075	0.0985277	-0.0150899	N/D	N/D	N/D
O75460	ERN1_HUMAN	ERN1	0.0614458	0.420623	-0.043511	N/D	N/D	N/D
O75461	E2F6_HUMAN	E2F6	0.597418	0.747319	-0.513007	N/D	N/D	N/D
O75475	PSIP1_HUMAN	PSIP1	0.0963146	0.937719	-0.0690391	N/D	N/D	N/D
O75477	ERLN1_HUMAN	ERLIN1	-0.0702234	0.382201	0.0475095	3.69792	N/D	N/D
O75489	NDUS3_HUMAN	NDUFS3	-0.0992658	0.96494	0.0664921	3.85265	N/D	N/D
O75496	GEMI_HUMAN	GMNN	0.0152837	0.0412767	-0.0106502	N/D	N/D	N/D
O75506	HSBP1_HUMAN	HSBP1	-0.158903	0.41566	0.104294	4.0661	N/D	N/D
O75521	ECI2_HUMAN	ECI2	0.155854	2.08731	-0.114081	N/D	N/D	N/D
O75525	KHDR3_HUMAN	KHDRBS3	0.0573867	0.408907	-0.0405791	N/D	N/D	N/D
O75528	TADA3_HUMAN	TADA3	0.370509	0.951392	-0.292809	N/D	N/D	N/D
O75529	TAF5L_HUMAN	TAF5L	-0.0931449	0.476317	0.062523	3.82408	N/D	N/D
O75530	EED_HUMAN	EED	-0.0337671	0.27398	0.0231338	3.37441	N/D	N/D
O75533	SF3B1_HUMAN	SF3B1	0.0334675	0.590707	-0.0234691	N/D	N/D	N/D
O75534	CSDE1_HUMAN	CSDE1	-0.0644929	0.567782	0.0437186	3.66008	N/D	N/D
O75554	WBP4_HUMAN	WBP4	-0.0897197	0.326322	0.0602947	3.80729	N/D	N/D
O75570	RF1M_HUMAN	MTRF1	0.264547	0.56216	-0.201259	N/D	N/D	N/D
O75575	RPC9_HUMAN	CRCP	0.183228	0.729907	-0.135422	N/D	N/D	N/D
O75582	KS6A5_HUMAN	RPS6KA5	0.0822043	1.12327	-0.0586343	N/D	N/D	N/D
O75586	MED6_HUMAN	MED6	0.0612179	0.156653	-0.0433462	N/D	N/D	N/D
O75592	MYCB2_HUMAN	MYCBP2	-0.0376794	0.811104	0.0257793	3.42261	N/D	N/D
O75600	KBL_HUMAN	GCAT	0.0146749	0.0815329	-0.0102238	N/D	N/D	N/D
O75607	NPM3_HUMAN	NPM3	-0.0555058	0.343296	0.037743	3.59355	N/D	N/D
O75608	LYPA1_HUMAN	LYPLA1	-0.0665429	0.38065	0.0450765	3.67398	N/D	N/D
O75616	ERAL1_HUMAN	ERAL1	0.298878	0.699173	-0.230187	N/D	N/D	N/D
O75629	CREG1_HUMAN	CREG1	-0.0260214	0.0584362	0.017875	3.26008	N/D	N/D
O75643	U520_HUMAN	SNRNP200	0.0248888	0.386112	-0.0174012	N/D	N/D	N/D
O75648	MTU1_HUMAN	TRMU	0.0823733	0.499497	-0.0587583	N/D	N/D	N/D
O75663	TIPRL_HUMAN	TIPRL	0.0793179	1.12376	-0.0565184	N/D	N/D	N/D
O75683	SURF6_HUMAN	SURF6	-0.0844177	0.415484	0.0568349	3.78003	N/D	N/D
O75691	UTP20_HUMAN	UTP20	-0.00172467	0.0125741	0.00119474	2.07779	N/D	N/D
O75694	NU155_HUMAN	NUP155	0.0244429	0.319296	-0.0170869	N/D	N/D	N/D
O75695	XRP2_HUMAN	RP2	-0.130623	1.14555	0.086563	3.97665	N/D	N/D
O75717	WDHD1_HUMAN	WDHD1	0.00865958	0.142898	-0.00602042	N/D	N/D	N/D
O75718	CRTAP_HUMAN	CRTAP	0.0287701	0.127216	-0.0201421	N/D	N/D	N/D
O75746	CMC1_HUMAN	SLC25A12	0.0956794	1.24468	-0.0685685	N/D	N/D	N/D
O75771	RA51D_HUMAN	RAD51D	-0.754878	1.77656	0.407403	4.83727	3.07029	N/D
O75787	RENR_HUMAN	ATP6AP2	-0.0481262	0.377634	0.0328083	3.53047	N/D	N/D
O75792	RNH2A_HUMAN	RNASEH2A	0.0360562	0.486772	-0.0253072	N/D	N/D	N/D
O75794	CD123_HUMAN	CDC123	-0.106837	0.679653	0.0713785	3.88573	N/D	N/D
O75808	CAN15_HUMAN	CAPN15	0.487634	2.3479	-0.402143	N/D	N/D	N/D
O75817	POP7_HUMAN	POP7	0.0770439	0.458394	-0.0548544	N/D	N/D	N/D
O75818	RPP40_HUMAN	RPP40	-0.0838091	0.653341	0.0564369	3.77679	N/D	N/D
O75821	EIF3G_HUMAN	EIF3G	0.07189	0.98399	-0.0510928	N/D	N/D	N/D
O75822	EIF3J_HUMAN	EIF3J	0.04545	0.284802	-0.032005	N/D	N/D	N/D
O75828	CBR3_HUMAN	CBR3	-0.0456279	0.105128	0.031132	3.50694	N/D	N/D
O75832	PSD10_HUMAN	PSMD10	-0.107881	0.834728	0.0720501	3.89011	N/D	N/D
O75844	FACE1_HUMAN	ZMPSTE24	-0.0612842	0.759456	0.0415894	3.63743	N/D	N/D
O75865	TPC6A_HUMAN	TRAPPC6A	0.0826746	0.201542	-0.0589794	N/D	N/D	N/D
O75874	IDHC_HUMAN	IDH1	0.0688163	0.980187	-0.0488557	N/D	N/D	N/D
O75879	GATB_HUMAN	GATB	0.119747	0.869291	-0.0865447	N/D	N/D	N/D
O75880	SCO1_HUMAN	SCO1	0.00144458	0.00906579	-0.00100181	N/D	N/D	N/D
O75882	ATRN_HUMAN	ATRN	-0.133837	0.572682	0.0885961	3.9877	N/D	N/D
O75884	RBBP9_HUMAN	RBBP9	0.0641275	0.381427	-0.0454525	N/D	N/D	N/D
O75886	STAM2_HUMAN	STAM2	0.0514987	0.294473	-0.036341	N/D	N/D	N/D
O75896	TUSC2_HUMAN	TUSC2	0.177567	0.337337	-0.130975	N/D	N/D	N/D
O75909	CCNK_HUMAN	CCNK	-0.00667517	0.0566785	0.00461619	2.66629	N/D	N/D
O75915	PRAF3_HUMAN	ARL6IP5	-0.459422	2.12688	0.272722	4.57402	5.01166	N/D
O75925	PIAS1_HUMAN	PIAS1	-0.144874	0.777533	0.0955415	4.0238	N/D	N/D
O75928	PIAS2_HUMAN	PIAS2	-0.390493	0.720325	0.237131	4.49254	6.2877	N/D
O75934	SPF27_HUMAN	BCAS2	0.0151283	0.102087	-0.0105413	N/D	N/D	N/D
O75937	DNJC8_HUMAN	DNAJC8	-0.00316292	0.0171199	0.00218997	2.34139	N/D	N/D
O75940	SPF30_HUMAN	SMNDC1	0.140111	0.605645	-0.10199	N/D	N/D	N/D
O75943	RAD17_HUMAN	RAD17	-0.08604	0.191139	0.0578948	3.78854	N/D	N/D
O75947	ATP5H_HUMAN	ATP5PD	-0.0298946	0.176887	0.0205081	3.32093	N/D	N/D
O75955	FLOT1_HUMAN	FLOT1	-0.111837	0.577651	0.0745907	3.90635	N/D	N/D
O75962	TRIO_HUMAN	TRIO	-0.0412671	0.273869	0.0281989	3.46266	N/D	N/D
O75964	ATP5L_HUMAN	ATP5MG	-0.0309358	0.196171	0.0212148	3.33595	N/D	N/D
O75976	CBPD_HUMAN	CPD	0.0224875	0.0962808	-0.0157093	N/D	N/D	N/D
O75995	SASH3_HUMAN	SASH3	0.107542	2.526	-0.0773911	N/D	N/D	N/D
O76003	GLRX3_HUMAN	GLRX3	-0.0158675	0.266609	0.0109383	3.04372	N/D	N/D
O76024	WFS1_HUMAN	WFS1	0.331715	1.24666	-0.258508	N/D	N/D	N/D
O76031	CLPX_HUMAN	CLPX	-0.0407817	0.319583	0.0278719	3.45744	N/D	N/D
O76041	NEBL_HUMAN	NEBL	0.611803	0.343938	-0.528167	N/D	N/D	N/D
O76054	S14L2_HUMAN	SEC14L2	-0.105872	0.185185	0.0707569	3.88164	N/D	N/D
O76071	CIAO1_HUMAN	CIAO1	-0.0750077	0.468169	0.0506629	3.72727	N/D	N/D
O76075	DFFB_HUMAN	DFFB	0.0925573	0.518206	-0.0662585	N/D	N/D	N/D
O76094	SRP72_HUMAN	SRP72	-0.0318337	0.469336	0.0218238	3.34851	N/D	N/D
O77932	DXO_HUMAN	DXO	-0.147358	0.201028	0.0970978	4.03157	N/D	N/D
O94762	RECQ5_HUMAN	RECQL5	0.331708	0.771136	-0.258502	N/D	N/D	N/D
O94763	RMP_HUMAN	URI1	0.00294797	0.0216884	-0.00204547	N/D	N/D	N/D
O94766	B3GA3_HUMAN	B3GAT3	-0.221177	0.739189	0.142135	4.21928	33.3744	N/D
O94768	ST17B_HUMAN	STK17B	-0.0743437	0.275166	0.0502259	3.72331	N/D	N/D
O94776	MTA2_HUMAN	MTA2	0.0512983	0.513493	-0.036197	N/D	N/D	N/D
O94782	UBP1_HUMAN	USP1	-0.0856528	0.352167	0.057642	3.78652	N/D	N/D
O94788	AL1A2_HUMAN	ALDH1A2	-0.0607329	0.360479	0.0412231	3.63342	N/D	N/D
O94804	STK10_HUMAN	STK10	0.051392	0.541469	-0.0362643	N/D	N/D	N/D
O94805	ACL6B_HUMAN	ACTL6B	0.0828818	0.255966	-0.0591316	N/D	N/D	N/D
O94808	GFPT2_HUMAN	GFPT2	1.60057	1.69393	-2.03263	N/D	N/D	N/D
O94819	KBTBB_HUMAN	KBTBD11	-0.0985962	0.591997	0.0660587	3.84961	N/D	N/D
O94822	LTN1_HUMAN	LTN1	-0.00329817	0.0241747	0.0022835	2.35959	N/D	N/D
O94826	TOM70_HUMAN	TOMM70	0.100874	1.38112	-0.0724229	N/D	N/D	N/D
O94829	IPO13_HUMAN	IPO13	-0.0628197	0.52766	0.0426089	3.64841	N/D	N/D
O94830	DDHD2_HUMAN	DDHD2	-0.00774438	0.0741333	0.00535361	2.73098	N/D	N/D
O94832	MYO1D_HUMAN	MYO1D	-0.041836	0.349674	0.0285821	3.46869	N/D	N/D
O94855	SC24D_HUMAN	SEC24D	0.0602771	0.53663	-0.042666	N/D	N/D	N/D
O94864	ST65G_HUMAN	SUPT7L	-0.00143879	0.00646508	0.000996797	1.99904	N/D	N/D
O94868	FCSD2_HUMAN	FCHSD2	-0.0856521	0.627626	0.0576415	3.78652	N/D	N/D
O94874	UFL1_HUMAN	UFL1	-0.06742	1.12315	0.0456569	3.6798	N/D	N/D
O94880	PHF14_HUMAN	PHF14	0.499176	0.842364	-0.413406	N/D	N/D	N/D
O94888	UBXN7_HUMAN	UBXN7	0.100202	0.936114	-0.0719233	N/D	N/D	N/D
O94900	TOX_HUMAN	TOX	0.18274	1.31016	-0.135038	N/D	N/D	N/D
O94901	SUN1_HUMAN	SUN1	0.0194497	0.0926327	-0.0135728	N/D	N/D	N/D
O94903	PLPHP_HUMAN	PLPBP	0.0342471	0.311592	-0.0240223	N/D	N/D	N/D
O94905	ERLN2_HUMAN	ERLIN2	0.0345535	0.239397	-0.0242398	N/D	N/D	N/D
O94906	PRP6_HUMAN	PRPF6	0.0161363	0.176741	-0.0112476	N/D	N/D	N/D
O94913	PCF11_HUMAN	PCF11	-0.0535714	0.54978	0.0364519	3.57785	N/D	N/D
O94915	FRYL_HUMAN	FRYL	-0.0439265	0.785041	0.0299886	3.49018	N/D	N/D
O94916	NFAT5_HUMAN	NFAT5	-0.114633	0.220234	0.0763827	3.9175	N/D	N/D
O94919	ENDD1_HUMAN	ENDOD1	-0.0398035	0.423978	0.0272126	3.44675	N/D	N/D
O94925	GLSK_HUMAN	GLS	0.0126637	0.182627	-0.00881648	N/D	N/D	N/D
O94927	HAUS5_HUMAN	HAUS5	-0.028408	0.232991	0.0194984	3.29855	N/D	N/D
O94952	FBX21_HUMAN	FBXO21	0.0484999	0.0889405	-0.034189	N/D	N/D	N/D
O94953	KDM4B_HUMAN	KDM4B	0.0305399	0.246319	-0.0213943	N/D	N/D	N/D
O94966	UBP19_HUMAN	USP19	0.00711267	0.0353523	-0.0049423	N/D	N/D	N/D
O94973	AP2A2_HUMAN	AP2A2	0.0292525	0.202387	-0.0204832	N/D	N/D	N/D
O94979	SC31A_HUMAN	SEC31A	0.0290688	0.339273	-0.0203533	N/D	N/D	N/D
O94992	HEXI1_HUMAN	HEXIM1	0.0603133	0.562156	-0.0426922	N/D	N/D	N/D
O95059	RPP14_HUMAN	RPP14	0.109544	0.114265	-0.0788873	N/D	N/D	N/D
O95067	CCNB2_HUMAN	CCNB2	-0.170134	1.13109	0.11124	4.09748	N/D	N/D
O95070	YIF1A_HUMAN	YIF1A	0.292543	0.390645	-0.224798	N/D	N/D	N/D
O95071	UBR5_HUMAN	UBR5	-0.0090275	0.109936	0.00623785	2.79775	N/D	N/D
O95104	SCAF4_HUMAN	SCAF4	0.19577	1.63768	-0.145335	N/D	N/D	N/D
O95139	NDUB6_HUMAN	NDUFB6	0.136165	0.560188	-0.09898	N/D	N/D	N/D
O95140	MFN2_HUMAN	MFN2	-0.0946525	0.446403	0.0635022	3.83128	N/D	N/D
O95149	SPN1_HUMAN	SNUPN	-0.0224739	0.191591	0.015457	3.19589	N/D	N/D
O95155	UBE4B_HUMAN	UBE4B	0.0436334	0.520101	-0.0307064	N/D	N/D	N/D
O95159	ZFPL1_HUMAN	ZFPL1	-0.0360327	0.209713	0.0246667	3.40296	N/D	N/D
O95163	ELP1_HUMAN	ELP1	-0.0599586	0.887918	0.0407084	3.62773	N/D	N/D
O95168	NDUB4_HUMAN	NDUFB4	0.141635	0.347997	-0.103155	N/D	N/D	N/D
O95169	NDUB8_HUMAN	NDUFB8	0.115372	2.05471	-0.0832541	N/D	N/D	N/D
O95182	NDUA7_HUMAN	NDUFA7	-0.175897	1.63239	0.114783	4.11283	N/D	N/D
O95197	RTN3_HUMAN	RTN3	0.0609804	0.335442	-0.0431744	N/D	N/D	N/D
O95202	LETM1_HUMAN	LETM1	-0.0628208	0.81597	0.0426097	3.64842	N/D	N/D
O95214	LERL1_HUMAN	LEPROTL1	0.154193	0.228155	-0.112799	N/D	N/D	N/D
O95219	SNX4_HUMAN	SNX4	0.0236061	0.10596	-0.0164971	N/D	N/D	N/D
O95229	ZWINT_HUMAN	ZWINT	0.0770856	0.242311	-0.0548849	N/D	N/D	N/D
O95235	KI20A_HUMAN	KIF20A	0.0522417	0.223153	-0.0368748	N/D	N/D	N/D
O95239	KIF4A_HUMAN	KIF4A	-0.0467295	0.645523	0.0318715	3.51747	N/D	N/D
O95243	MBD4_HUMAN	MBD4	0.0228549	0.0953824	-0.0159679	N/D	N/D	N/D
O95248	MTMR5_HUMAN	SBF1	0.0173114	0.17005	-0.0120716	N/D	N/D	N/D
O95249	GOSR1_HUMAN	GOSR1	-0.00376495	0.0227898	0.00260626	2.41715	N/D	N/D
O95251	KAT7_HUMAN	KAT7	-0.000625	0.00244133	0.000433123	1.6368	N/D	N/D
O95260	ATE1_HUMAN	ATE1	0.108649	1.06744	-0.0782182	N/D	N/D	N/D
O95267	GRP1_HUMAN	RASGRP1	0.479631	0.516593	-0.394387	N/D	N/D	N/D
O95271	TNKS1_HUMAN	TNKS	-0.155852	1.14978	0.102398	4.05721	N/D	N/D
O95295	SNAPN_HUMAN	SNAPIN	-0.0945533	0.110515	0.0634378	3.83081	N/D	N/D
O95297	MPZL1_HUMAN	MPZL1	0.16561	0.142612	-0.121641	N/D	N/D	N/D
E9PQ53;O95298	NDUC2_HUMAN	NDUFC2	-0.0424445	0.153433	0.0289917	3.47505	N/D	N/D
O95299	NDUAA_HUMAN	NDUFA10	-0.0861807	1.08492	0.0579867	3.78927	N/D	N/D
O95319	CELF2_HUMAN	CELF2	-0.0195375	0.172061	0.0134511	3.13464	N/D	N/D
O95336	6PGL_HUMAN	PGLS	0.0730633	0.977458	-0.051948	N/D	N/D	N/D
O95347	SMC2_HUMAN	SMC2	0.0633567	0.82932	-0.0448941	N/D	N/D	N/D
O95352	ATG7_HUMAN	ATG7	-0.0889802	0.592277	0.0598129	3.80358	N/D	N/D
O95363	SYFM_HUMAN	FARS2	-0.0153275	0.130074	0.010568	3.02861	N/D	N/D
O95365	ZBT7A_HUMAN	ZBTB7A	-0.02316	0.0979076	0.0159251	3.20905	N/D	N/D
O95372	LYPA2_HUMAN	LYPLA2	-0.0221715	0.180538	0.0152507	3.18996	N/D	N/D
O95373	IPO7_HUMAN	IPO7	0.00784833	0.0679328	-0.00545487	N/D	N/D	N/D
O95376	ARI2_HUMAN	ARIH2	0.0872042	0.793184	-0.0623095	N/D	N/D	N/D
O95379	TFIP8_HUMAN	TNFAIP8	0.0950878	0.554608	-0.0681304	N/D	N/D	N/D
O95391	SLU7_HUMAN	SLU7	0.0677068	0.123027	-0.0480495	N/D	N/D	N/D
O95394	AGM1_HUMAN	PGM3	-0.0422963	0.314838	0.028892	3.47351	N/D	N/D
O95396	MOCS3_HUMAN	MOCS3	0.067978	0.321956	-0.0482465	N/D	N/D	N/D
O95400	CD2B2_HUMAN	CD2BP2	0.0916152	0.698089	-0.0655625	N/D	N/D	N/D
O95402	MED26_HUMAN	MED26	-0.308425	1.82013	0.192477	4.37722	9.74419	N/D
O95425	SVIL_HUMAN	SVIL	0.104899	1.03726	-0.0754192	N/D	N/D	N/D
O95429	BAG4_HUMAN	BAG4	0.0525387	0.235902	-0.0370883	N/D	N/D	N/D
O95433	AHSA1_HUMAN	AHSA1	0.0410225	0.327835	-0.0288428	N/D	N/D	N/D
O95453	PARN_HUMAN	PARN	0.0457388	0.45828	-0.0322116	N/D	N/D	N/D
O95455	TGDS_HUMAN	TGDS	0.11192	0.186981	-0.0806655	N/D	N/D	N/D
O95456	PSMG1_HUMAN	PSMG1	-0.0497362	0.506097	0.0338871	3.54501	N/D	N/D
O95466	FMNL1_HUMAN	FMNL1	0.0634762	1.17739	-0.0449807	N/D	N/D	N/D
O95470	SGPL1_HUMAN	SGPL1	-0.0763079	0.721644	0.0515181	3.73493	N/D	N/D
O95475	SIX6_HUMAN	SIX6	-0.108934	0.822005	0.0727269	3.89449	N/D	N/D
O95479	G6PE_HUMAN	H6PD	0.00764634	0.0561074	-0.00531411	N/D	N/D	N/D
O95486	SC24A_HUMAN	SEC24A	-0.13487	1.42939	0.0892479	3.9912	N/D	N/D
O95487	SC24B_HUMAN	SEC24B	-0.136591	3.73105	0.0903341	3.99697	N/D	N/D
O95544	NADK_HUMAN	NADK	0.0226946	0.0402514	-0.0158551	N/D	N/D	N/D
O95551	TYDP2_HUMAN	TDP2	0.00476304	0.022829	-0.00330694	N/D	N/D	N/D
O95562	SFT2B_HUMAN	SFT2D2	-0.224803	2.10059	0.144288	4.2269	30.0329	N/D
O95563	MPC2_HUMAN	MPC2	-0.0120575	0.0408729	0.00832279	2.9239	N/D	N/D
O95571	ETHE1_HUMAN	ETHE1	0.171122	1.59048	-0.125934	N/D	N/D	N/D
O95573	ACSL3_HUMAN	ACSL3	-0.119305	1.59873	0.0793689	3.93556	N/D	N/D
O95602	RPA1_HUMAN	POLR1A	0.0317527	0.167327	-0.0222533	N/D	N/D	N/D
O95613	PCNT_HUMAN	PCNT	-0.0720704	0.949947	0.0487282	3.70948	N/D	N/D
O95620	DUS4L_HUMAN	DUS4L	-0.0604329	0.242801	0.0410237	3.63123	N/D	N/D
O95628	CNOT4_HUMAN	CNOT4	0.0861821	0.296425	-0.0615572	N/D	N/D	N/D
O95630	STABP_HUMAN	STAMBP	-0.0203192	0.156201	0.0139855	3.15179	N/D	N/D
O95644	NFAC1_HUMAN	NFATC1	0.418537	1.19848	-0.336572	N/D	N/D	N/D
O95671	ASML_HUMAN	ASMTL	0.0219958	0.213898	-0.0153631	N/D	N/D	N/D
O95674	CDS2_HUMAN	CDS2	0.0953194	0.907423	-0.0683019	N/D	N/D	N/D
O95684	CEP43_HUMAN	CEP43	0.0581234	0.349967	-0.0411106	N/D	N/D	N/D
O95714	HERC2_HUMAN	HERC2	-0.0151133	0.0543633	0.0104211	3.02246	N/D	N/D
O95716	RAB3D_HUMAN	RAB3D	0.133458	0.653087	-0.09692	N/D	N/D	N/D
O95721	SNP29_HUMAN	SNAP29	0.115455	0.5106	-0.0833165	N/D	N/D	N/D
O95747	OXSR1_HUMAN	OXSR1	0.0061975	0.0273746	-0.00430502	N/D	N/D	N/D
O95749	GGPPS_HUMAN	GGPS1	-0.0935871	0.87923	0.0628104	3.8262	N/D	N/D
O95757	HS74L_HUMAN	HSPA4L	-0.0986968	1.09089	0.0661238	3.85007	N/D	N/D
O95758	PTBP3_HUMAN	PTBP3	0.00445	0.0233986	-0.00308927	N/D	N/D	N/D
O95772	STR3N_HUMAN	STARD3NL	0.128696	0.627212	-0.0933054	N/D	N/D	N/D
O95777	LSM8_HUMAN	LSM8	-0.103095	0.452361	0.0689662	3.86967	N/D	N/D
O95782	AP2A1_HUMAN	AP2A1	0.02277	0.2258	-0.0159081	N/D	N/D	N/D
O95785	WIZ_HUMAN	WIZ	-0.051255	0.380909	0.0349036	3.5583	N/D	N/D
O95786	DDX58_HUMAN	DDX58	-0.0113426	0.101823	0.00783128	2.89725	N/D	N/D
O95801	TTC4_HUMAN	TTC4	-0.100915	0.983016	0.0675588	3.86006	N/D	N/D
O95816	BAG2_HUMAN	BAG2	0.0423412	0.406162	-0.0297836	N/D	N/D	N/D
O95817	BAG3_HUMAN	BAG3	0.000765025	0.00415818	-0.000530416	N/D	N/D	N/D
O95819	M4K4_HUMAN	MAP4K4	0.102313	1.21581	-0.0734931	N/D	N/D	N/D
O95822	DCMC_HUMAN	MLYCD	-0.0310782	0.128789	0.0213114	3.33797	N/D	N/D
O95825	QORL1_HUMAN	CRYZL1	0.0502934	0.233337	-0.0354755	N/D	N/D	N/D
O95831	AIFM1_HUMAN	AIFM1	-0.0280675	0.156841	0.0192669	3.29326	N/D	N/D
O95834	EMAL2_HUMAN	EML2	0.071368	0.559463	-0.0507125	N/D	N/D	N/D
O95861	BPNT1_HUMAN	BPNT1	0.174887	1.11898	-0.128876	N/D	N/D	N/D
O95864	FADS2_HUMAN	FADS2	0.0501208	0.28226	-0.0353516	N/D	N/D	N/D
O95865	DDAH2_HUMAN	DDAH2	0.0416746	0.385305	-0.0293079	N/D	N/D	N/D
O95881	TXD12_HUMAN	TXNDC12	-0.0236608	0.184665	0.0162667	3.21842	N/D	N/D
O95972	BMP15_HUMAN	BMP15	0.74042	1.24971	-0.670662	N/D	N/D	N/D
O95980	RECK_HUMAN	RECK	-0.0926133	0.171682	0.0621776	3.82151	N/D	N/D
O95983	MBD3_HUMAN	MBD3	0.0227475	0.128556	-0.0158923	N/D	N/D	N/D
O95985	TOP3B_HUMAN	TOP3B	-0.0690005	0.450373	0.0467018	3.6901	N/D	N/D
O95989	NUDT3_HUMAN	NUDT3	0.0120666	0.0364478	-0.00839898	N/D	N/D	N/D
O95999	BCL10_HUMAN	BCL10	0.0259541	0.0852297	-0.0181528	N/D	N/D	N/D
O96000	NDUBA_HUMAN	NDUFB10	0.0634565	0.768575	-0.0449664	N/D	N/D	N/D
O96005	CLPT1_HUMAN	CLPTM1	-0.0952232	0.231318	0.0638726	3.83398	N/D	N/D
O96007	MOC2B_HUMAN	MOCS2	-0.176937	0.782779	0.115421	4.11555	N/D	N/D
O96008	TOM40_HUMAN	TOMM40	0.0742021	0.564943	-0.0527786	N/D	N/D	N/D
O96013	PAK4_HUMAN	PAK4	0.036602	0.321114	-0.0256952	N/D	N/D	N/D
O96017	CHK2_HUMAN	CHEK2	0.0506518	0.230411	-0.0357328	N/D	N/D	N/D
O96018	APBA3_HUMAN	APBA3	-0.22969	0.869478	0.147182	4.237	26.4953	N/D
O96019	ACL6A_HUMAN	ACTL6A	0.0123779	0.0682264	-0.00861663	N/D	N/D	N/D
O96020	CCNE2_HUMAN	CCNE2	-0.331757	0.606352	0.205432	4.41254	8.35434	N/D
O96033	MOC2A_HUMAN	MOCS2	-0.231427	2.777	0.148208	4.24054	25.4389	N/D
P00167	CYB5_HUMAN	CYB5A	0.0428391	0.231411	-0.030139	N/D	N/D	N/D
P00338	LDHA_HUMAN	LDHA	-0.0089775	0.0582796	0.00620341	2.79533	N/D	N/D
P00367;P49448	DHE3_HUMAN	GLUD1	0.138817	1.64819	-0.101002	N/D	N/D	N/D
P00374	DYR_HUMAN	DHFR	0.0953421	0.969178	-0.0683187	N/D	N/D	N/D
P00387	NB5R3_HUMAN	CYB5R3	0.0337013	0.207075	-0.0236349	N/D	N/D	N/D
P00390	GSHR_HUMAN	GSR	0.0697154	1.07272	-0.0495096	N/D	N/D	N/D
P00414	COX3_HUMAN	MT-CO3	0.384123	0.505141	-0.305066	N/D	N/D	N/D
P00441	SODC_HUMAN	SOD1	0.079495	0.496884	-0.0566481	N/D	N/D	N/D
P00491	PNPH_HUMAN	PNP	-0.0329087	0.128869	0.0225524	3.3631	N/D	N/D
P00492	HPRT_HUMAN	HPRT1	-0.0674821	0.290662	0.0456979	3.68021	N/D	N/D
P00505	AATM_HUMAN	GOT2	0.0301946	0.566279	-0.0211498	N/D	N/D	N/D
P00519	ABL1_HUMAN	ABL1	0.106054	0.924337	-0.0762805	N/D	N/D	N/D
P00558	PGK1_HUMAN	PGK1	0.0940392	0.766844	-0.0673543	N/D	N/D	N/D
P00761	TRYP_PIG		0.0326336	0.111769	-0.0228776	N/D	N/D	N/D
P00813	ADA_HUMAN	ADA	0.0712437	0.885991	-0.050622	N/D	N/D	N/D
P00966	ASSY_HUMAN	ASS1	0.026909	0.284712	-0.0188269	N/D	N/D	N/D
P01111	RASN_HUMAN	NRAS	0.0255297	0.0197753	-0.0178533	N/D	N/D	N/D
P01112	RASH_HUMAN	HRAS	-0.0957312	0.485608	0.0642021	3.83637	N/D	N/D
P01116	RASK_HUMAN	KRAS	0.0489921	0.114236	-0.0345419	N/D	N/D	N/D
P01130	LDLR_HUMAN	LDLR	0.171261	0.529233	-0.126042	N/D	N/D	N/D
P01733;A0A0B4J2E0	TVBL3_HUMAN	TRBV12-3	-0.0282417	0.15922	0.0193853	3.29597	N/D	N/D
P01889	HLAB_HUMAN	HLA-B	-0.0377591	0.196285	0.0258331	3.42354	N/D	N/D
P01893	HLAH_HUMAN	HLA-H	0.101967	0.888616	-0.0732358	N/D	N/D	N/D
P02686	MBP_HUMAN	MBP	0.0597015	0.440244	-0.0422501	N/D	N/D	N/D
P02730	B3AT_HUMAN	SLC4A1	0.13946	0.223357	-0.101492	N/D	N/D	N/D
P02751	FINC_HUMAN	FN1	0.0596835	0.415271	-0.0422371	N/D	N/D	N/D
P02765	FETUA_HUMAN	AHSG	0.164188	0.565531	-0.120535	N/D	N/D	N/D
P02769	ALBU_BOVIN	ALB	0.0363504	0.380467	-0.0255163	N/D	N/D	N/D
P02771	FETA_HUMAN	AFP	0.0144742	0.0250701	-0.0100832	N/D	N/D	N/D
P02786	TFR1_HUMAN	TFRC	0.00605167	0.109889	-0.00420351	N/D	N/D	N/D
P02792	FRIL_HUMAN	FTL	0.00248142	0.0111259	-0.00172147	N/D	N/D	N/D
P02794	FRIH_HUMAN	FTH1	0.0205209	0.0965489	-0.0143256	N/D	N/D	N/D
P03897	NU3M_HUMAN	MT-ND3	-0.624374	1.15964	0.351299	4.73363	3.60216	N/D
P03905	NU4M_HUMAN	MT-ND4	-0.266516	2.33965	0.168675	4.30728	14.3692	N/D
P03915	NU5M_HUMAN	MT-ND5	0.13691	1.43961	-0.0995475	N/D	N/D	N/D
P03928	ATP8_HUMAN	MT-ATP8	-0.150121	1.0931	0.0988253	4.04006	N/D	N/D
P04035	HMDH_HUMAN	HMGCR	-0.0107175	0.0150846	0.00740128	2.87253	N/D	N/D
P04040	CATA_HUMAN	CAT	0.0372267	0.804456	-0.0261394	N/D	N/D	N/D
P04049	RAF1_HUMAN	RAF1	-0.539356	1.46953	0.311922	4.65641	4.16241	N/D
P04053	TDT_HUMAN	DNTT	-0.0997682	1.012	0.0668171	3.85492	N/D	N/D
P04066	FUCO_HUMAN	FUCA1	-0.311206	1.08892	0.194032	4.38156	9.55045	N/D
P04075	ALDOA_HUMAN	ALDOA	0.113669	3.22952	-0.0819762	N/D	N/D	N/D
P04080	CYTB_HUMAN	CSTB	-0.149919	0.558095	0.0986988	4.03944	N/D	N/D
P04083	ANXA1_HUMAN	ANXA1	0.0983375	2.3139	-0.0705391	N/D	N/D	N/D
P04150	GCR_HUMAN	NR3C1	0.180841	1.19723	-0.133544	N/D	N/D	N/D
P04179	SODM_HUMAN	SOD2	0.00958167	0.0343982	-0.00666361	N/D	N/D	N/D
P04181	OAT_HUMAN	OAT	0.0200655	0.188665	-0.0140055	N/D	N/D	N/D
P04183	KITH_HUMAN	TK1	-0.129088	0.428041	0.0855909	3.97129	N/D	N/D
P04216	THY1_HUMAN	THY1	-0.0978483	0.642842	0.0655744	3.84619	N/D	N/D
P04234	CD3D_HUMAN	CD3D	-0.0243896	0.144808	0.0167635	3.23171	N/D	N/D
P04264	K2C1_HUMAN	KRT1	0.572982	0.683306	-0.487595	N/D	N/D	N/D
P04350	TBB4A_HUMAN	TUBB4A	0.119767	1.02922	-0.0865591	N/D	N/D	N/D
P04406	G3P_HUMAN	GAPDH	0.00628042	0.0634132	-0.00436274	N/D	N/D	N/D
P04424	ARLY_HUMAN	ASL	-0.00647229	0.0222035	0.0044762	2.65286	N/D	N/D
P04439	HLAA_HUMAN	HLA-A	0.192277	4.52578	-0.142566	N/D	N/D	N/D
P04632	CPNS1_HUMAN	CAPNS1	0.0286913	0.172946	-0.0200863	N/D	N/D	N/D
P04818	TYSY_HUMAN	TYMS	0.0414771	0.460897	-0.029167	N/D	N/D	N/D
P04843	RPN1_HUMAN	RPN1	-0.00404125	0.0216551	0.00279726	2.44795	N/D	N/D
[truncated: 4,876 more rows]

## Sheet: WDHD1
Bait: full-length WDHD1 NPF motif
Measurement: MS7_Varjosalo
T: Protein.Ids	T: Protein.Names	T: Genes	log2FC	-log10P	BI	pKapp	threshold	pKapp_sign
Q07864	DPOE1_HUMAN	POLE	-0.492297	9.28448	0.289108	4.60926	4.72117	4.60926
Q9Y2S6	TMA7_HUMAN	TMA7	-0.804592	3.09013	0.427476	4.87312	2.95401	4.87312
Q9HAV0	GBB4_HUMAN	GNB4	-0.838415	3.12514	0.440743	4.89657	2.86638	4.89657
P56282	DPOE2_HUMAN	POLE2	-0.912161	7.12216	0.468612	4.9454	2.70418	4.9454
Q8IUQ4	SIAH1_HUMAN	SIAH1	-0.982097	2.77964	0.493757	4.98915	2.57861	4.98915
P61956	SUMO2_HUMAN	SUMO2	-0.985761	2.58616	0.495041	4.99138	2.57265	4.99138
P47914	RL29_HUMAN	RPL29	-1.52664	2.63973	0.652916	5.27442	2.05378	5.27442
Q9H5I1	SUV92_HUMAN	SUV39H2	-1.66599	2.33194	0.684873	5.33712	1.98213	5.33712
Q8IVF2	AHNK2_HUMAN	AHNAK2	-1.90265	2.34303	0.732548	5.43759	1.88732	5.43759
Q9Y478	AAKB1_HUMAN	PRKAB1	0.0927166	0.297006	-0.0663763	N/D	N/D	N/D
P54619	AAKG1_HUMAN	PRKAG1	0.0623158	0.277344	-0.0441405	N/D	N/D	N/D
Q13131	AAPK1_HUMAN	PRKAA1	-0.0463817	0.611936	0.031638	3.51417	N/D	N/D
Q9BSB4	ATGA1_HUMAN	ATG101	-0.386951	0.938587	0.235256	4.48802	6.649	N/D
Q96RU7	TRIB3_HUMAN	TRIB3	0.0208642	0.0377004	-0.014567	N/D	N/D	N/D
Q9BX46;Q9H0Z9	RBM38_HUMAN	RBM38	-0.444877	0.969235	0.265353	4.55775	5.38368	N/D
P14316	IRF2_HUMAN	IRF2	-0.184019	0.297738	0.119753	4.13368	N/D	N/D
Q8IUE6;Q93077;Q7L7L0;Q96KK5;Q99878;P0C0S8;P16104;P04908;P20671;Q9BTM1	H2A2B_HUMAN	H2AC21	-0.440144	1.28156	0.262939	4.55235	5.46418	N/D
Q9BYZ2	LDH6B_HUMAN	LDHAL6B	-1.04104	1.08777	0.514023	5.02437	2.489	N/D
Q9ULE0	WWC3_HUMAN	WWC3	0.00347792	0.00679581	-0.00241362	N/D	N/D	N/D
Q92782	DPF1_HUMAN	DPF1	-0.204352	0.27814	0.132072	4.18233	231.075	N/D
Q9BSV6	SEN34_HUMAN	TSEN34	-0.130464	0.162703	0.0864627	3.9761	N/D	N/D
P10398	ARAF_HUMAN	ARAF	0.214809	0.741931	-0.160551	N/D	N/D	N/D
Q52LA3	LIN52_HUMAN	LIN52	0.107074	0.137063	-0.0770414	N/D	N/D	N/D
O14776	TCRG1_HUMAN	TCERG1	0.0299846	0.681645	-0.0210012	N/D	N/D	N/D
O14641	DVL2_HUMAN	DVL2	-0.068558	0.562737	0.0464094	3.68724	N/D	N/D
P48634	PRC2A_HUMAN	PRRC2A	-0.00780521	0.0761777	0.00539555	2.73439	N/D	N/D
Q9BY77	PDIP3_HUMAN	POLDIP3	0.00762792	0.0386437	-0.00530127	N/D	N/D	N/D
Q12834	CDC20_HUMAN	CDC20	-0.102675	0.637023	0.0686953	3.86784	N/D	N/D
Q8N684	CPSF7_HUMAN	CPSF7	0.00130792	0.00604373	-0.00090699	N/D	N/D	N/D
Q96EV2	RBM33_HUMAN	RBM33	-0.0737098	0.858228	0.0498085	3.71949	N/D	N/D
Q9Y4X4	KLF12_HUMAN	KLF12	0.0506138	0.219938	-0.0357055	N/D	N/D	N/D
Q93045	STMN2_HUMAN	STMN2	-1.41968	0.445112	0.626204	5.22408	2.11989	N/D
Q9H1H9	KI13A_HUMAN	KIF13A	0.459326	0.361651	-0.374899	N/D	N/D	N/D
Q2Y0W8	S4A8_HUMAN	SLC4A8	0.59208	0.529698	-0.507418	N/D	N/D	N/D
Q9Y2H0	DLGP4_HUMAN	DLGAP4	-0.518067	0.306025	0.301693	4.63552	4.44399	N/D
Q9H9S3	S61A2_HUMAN	SEC61A2	0.415386	0.21089	-0.333655	N/D	N/D	N/D
O14602	IF1AY_HUMAN	EIF1AY	-0.204968	0.107442	0.132442	4.18373	202.598	N/D
Q7RTS9	DYM_HUMAN	DYM	-0.0328422	0.0159468	0.0225073	3.36221	N/D	N/D
Q92989	CLP1_HUMAN	CLP1	-0.181624	0.097659	0.11829	4.12762	N/D	N/D
P03886	NU1M_HUMAN	MT-ND1	-0.093011	0.0648058	0.0624361	3.82343	N/D	N/D
O14957	QCR10_HUMAN	UQCR11	0.708292	0.436457	-0.633869	N/D	N/D	N/D
Q9UGJ0	AAKG2_HUMAN	PRKAG2	-0.391359	0.498064	0.237589	4.49364	6.52578	N/D
P35555	FBN1_HUMAN	FBN1	-0.11926	0.132725	0.07934	3.93539	N/D	N/D
Q8WUY3	PRUN2_HUMAN	PRUNE2	-0.588738	0.45695	0.335076	4.70237	3.87243	N/D
A7KAX9	RHG32_HUMAN	ARHGAP32	-0.271102	0.32768	0.171314	4.3154	15.3643	N/D
Q9H840	GEMI7_HUMAN	GEMIN7	-0.0728222	0.0516205	0.0492237	3.7141	N/D	N/D
Q9Y2S2	CRYL1_HUMAN	CRYL1	0.120582	0.149108	-0.0871734	N/D	N/D	N/D
Q14195	DPYL3_HUMAN	DPYSL3	-0.108264	0.0521326	0.0722963	3.89171	N/D	N/D
P00395	COX1_HUMAN	MT-CO1	-0.583748	0.667768	0.332772	4.69787	3.90588	N/D
Q9NXW9	ALKB4_HUMAN	ALKBH4	0.0173758	0.0131411	-0.0121168	N/D	N/D	N/D
Q14761	PTCA_HUMAN	PTPRCAP	0.992942	1.32054	-0.990239	N/D	N/D	N/D
O75503	CLN5_HUMAN	CLN5	-0.754246	1.25033	0.407144	4.8368	3.10425	N/D
Q92561	PHYIP_HUMAN	PHYHIP	-0.0786462	0.0778891	0.0530542	3.74839	N/D	N/D
Q13233	M3K1_HUMAN	MAP3K1	0.381339	0.401552	-0.30255	N/D	N/D	N/D
Q5FWF4	ZRAB3_HUMAN	ZRANB3	-0.441229	0.417575	0.263493	4.55359	5.44544	N/D
Q9ULJ6	ZMIZ1_HUMAN	ZMIZ1	-0.134801	0.12043	0.0892044	3.99097	N/D	N/D
Q9H1C4	UN93B_HUMAN	UNC93B1	0.0597429	0.0783886	-0.04228	N/D	N/D	N/D
Q03169	TNAP2_HUMAN	TNFAIP2	0.135056	0.181727	-0.0981351	N/D	N/D	N/D
O14904	WNT9A_HUMAN	WNT9A	-0.104484	0.0430598	0.0698627	3.8757	N/D	N/D
Q8TBM8	DJB14_HUMAN	DNAJB14	-0.178148	0.29152	0.116163	4.1187	N/D	N/D
Q6IAN0	DRS7B_HUMAN	DHRS7B	0.447227	1.30769	-0.363417	N/D	N/D	N/D
P29558	RBMS1_HUMAN	RBMS1	-0.222924	0.414403	0.143173	4.22297	44.9216	N/D
Q9HCJ1	ANKH_HUMAN	ANKH	-0.0384375	0.045594	0.0262911	3.43138	N/D	N/D
Q9BUB5	MKNK1_HUMAN	MKNK1	0.225766	0.50247	-0.169398	N/D	N/D	N/D
O95340	PAPS2_HUMAN	PAPSS2	-1.76884	0.745395	0.706556	5.38162	1.93741	N/D
Q96LJ7	DHRS1_HUMAN	DHRS1	-0.290741	0.425816	0.182518	4.34883	12.3204	N/D
Q8TAP9	MPLKI_HUMAN	MPLKIP	0.0343021	0.0474176	-0.0240613	N/D	N/D	N/D
Q9P218	COKA1_HUMAN	COL20A1	-0.44282	0.392106	0.264305	4.55541	5.41828	N/D
Q92569	P55G_HUMAN	PIK3R3	0.0832935	0.0455873	-0.0594339	N/D	N/D	N/D
O60739	EIF1B_HUMAN	EIF1B	-0.509475	0.599942	0.297522	4.62689	4.53128	N/D
Q9Y2K6	UBP20_HUMAN	USP20	-0.602947	1.10229	0.341592	4.71501	3.78172	N/D
P21108	PRPS3_HUMAN	PRPS1L1	-0.170316	0.0851885	0.111352	4.09797	N/D	N/D
Q9NQ36	SCUB2_HUMAN	SCUBE2	0.229836	0.617051	-0.172701	N/D	N/D	N/D
Q9H063	MAF1_HUMAN	MAF1	-0.370044	0.913549	0.226241	4.46597	7.18083	N/D
Q9H6K1	ILRUN_HUMAN	ILRUN	0.210092	0.331174	-0.156762	N/D	N/D	N/D
Q9Y3V2	RWDD3_HUMAN	RWDD3	-0.186105	0.250886	0.121025	4.1389	N/D	N/D
O76095	JTB_HUMAN	JTB	-0.836433	1.1869	0.439973	4.89522	2.87126	N/D
Q8N6Q8	MET25_HUMAN	METTL25	-0.133019	0.17206	0.0880787	3.98491	N/D	N/D
Q92738	US6NL_HUMAN	USP6NL	0.0926038	0.121886	-0.0662929	N/D	N/D	N/D
Q7Z7A3	CTU1_HUMAN	CTU1	-0.271642	0.287937	0.171624	4.31635	15.2583	N/D
Q9NTG7	SIR3_HUMAN	SIRT3	0.48375	0.320053	-0.398374	N/D	N/D	N/D
Q9UHR6	ZNHI2_HUMAN	ZNHIT2	-0.52258	0.644258	0.303874	4.64001	4.40001	N/D
Q96PT4	DUX3_HUMAN	DUX3	-0.496454	0.395294	0.291153	4.61357	4.67321	N/D
Q5VXD3	SAM13_HUMAN	SAMD13	0.0375804	0.0462929	-0.026391	N/D	N/D	N/D
Q99501	GA2L1_HUMAN	GAS2L1	0.0322804	0.0730033	-0.0226273	N/D	N/D	N/D
O96006	ZBED1_HUMAN	ZBED1	-0.300598	1.61928	0.188084	4.36484	11.2406	N/D
O75716	STK16_HUMAN	STK16	-0.0266376	0.0450776	0.0182944	3.27034	N/D	N/D
Q9H3H5	GPT_HUMAN	DPAGT1	-0.666004	0.568573	0.36975	4.7684	3.4459	N/D
P61225	RAP2B_HUMAN	RAP2B	-0.0663908	0.0733947	0.0449758	3.67296	N/D	N/D
P25963	IKBA_HUMAN	NFKBIA	0.205077	0.197909	-0.152748	N/D	N/D	N/D
P63167	DYL1_HUMAN	DYNLL1	-0.236426	0.127481	0.151154	4.25059	28.7532	N/D
O14713	ITBP1_HUMAN	ITGB1BP1	0.223863	0.453157	-0.167857	N/D	N/D	N/D
O15287	FANCG_HUMAN	FANCG	-0.0973592	0.26857	0.0652575	3.84394	N/D	N/D
A6NHL2	TBAL3_HUMAN	TUBAL3	0.35378	0.450166	-0.277904	N/D	N/D	N/D
P63146	UBE2B_HUMAN	UBE2B	-0.0506179	0.110484	0.0344773	3.55277	N/D	N/D
Q9Y679	AUP1_HUMAN	AUP1	0.158456	0.311232	-0.116092	N/D	N/D	N/D
P57775	FBXW4_HUMAN	FBXW4	-0.0361737	0.0387475	0.024762	3.40468	N/D	N/D
Q9BQE4	SELS_HUMAN	SELENOS	0.0142613	0.0174156	-0.00993416	N/D	N/D	N/D
Q9H2H9	S38A1_HUMAN	SLC38A1	-0.37006	0.433619	0.22625	4.46599	7.18029	N/D
O75907	DGAT1_HUMAN	DGAT1	0.160998	0.374129	-0.118061	N/D	N/D	N/D
Q6PII3	CC174_HUMAN	CCDC174	-0.280739	0.522826	0.176831	4.33207	13.6856	N/D
Q96KF7	SMIM8_HUMAN	SMIM8	0.532602	1.03597	-0.446535	N/D	N/D	N/D
Q5T280	CI114_HUMAN	SPOUT1	-0.135694	0.534418	0.089768	3.99397	N/D	N/D
Q9Y343	SNX24_HUMAN	SNX24	-0.382893	0.347284	0.233102	4.48281	6.76769	N/D
Q6P9F7	LRC8B_HUMAN	LRRC8B	-0.438276	0.396054	0.261984	4.55021	5.49681	N/D
Q86UU5	GGN_HUMAN	GGN	-0.655135	0.710089	0.364984	4.75949	3.49715	N/D
P52657	T2AG_HUMAN	GTF2A2	0.136135	0.15945	-0.0989574	N/D	N/D	N/D
Q6PD74	AAGAB_HUMAN	AAGAB	-0.311453	0.468277	0.19417	4.38194	10.2724	N/D
Q99418	CYH2_HUMAN	CYTH2	-0.163903	0.235666	0.107393	4.08032	N/D	N/D
Q9NPH0	PPA6_HUMAN	ACP6	0.238539	0.190095	-0.179797	N/D	N/D	N/D
Q8N3C7	CLIP4_HUMAN	CLIP4	0.406524	1.55623	-0.325489	N/D	N/D	N/D
Q8N300	SVBP_HUMAN	SVBP	0.0809608	0.106789	-0.0577222	N/D	N/D	N/D
Q8NBJ4	GOLM1_HUMAN	GOLM1	0.393882	1.03887	-0.313924	N/D	N/D	N/D
Q96IU2	ZBED3_HUMAN	ZBED3	-0.0703988	0.2353	0.0476253	3.69903	N/D	N/D
Q9BRA0	LSMD1_HUMAN	NAA38	-0.316173	1.18438	0.196802	4.38921	9.90786	N/D
Q99583	MNT_HUMAN	MNT	0.339246	0.645115	-0.265095	N/D	N/D	N/D
Q9Y287	ITM2B_HUMAN	ITM2B	-0.469405	0.892257	0.277738	4.58494	5.01188	N/D
Q9H920	RN121_HUMAN	RNF121	-0.348176	0.382042	0.214423	4.43608	8.04874	N/D
O14519	CDKA1_HUMAN	CDK2AP1	-0.164616	0.122461	0.107834	4.08231	N/D	N/D
P55899	FCGRN_HUMAN	FCGRT	0.307015	0.608964	-0.237145	N/D	N/D	N/D
Q05655	KPCD_HUMAN	PRKCD	-0.0539756	0.0695724	0.0367218	3.58117	N/D	N/D
Q8IVH8	M4K3_HUMAN	MAP4K3	0.295446	0.605633	-0.227264	N/D	N/D	N/D
Q9BSA9	TM175_HUMAN	TMEM175	-0.723224	1.22389	0.394258	4.81349	3.21123	N/D
Q8WWA1	TMM40_HUMAN	TMEM40	0.0774333	0.0762789	-0.0551392	N/D	N/D	N/D
Q8WU67	ABHD3_HUMAN	ABHD3	-0.198667	0.383561	0.128645	4.1692	N/D	N/D
Q9Y2R5	RT17_HUMAN	MRPS17	-0.413906	0.479954	0.249411	4.52151	5.97496	N/D
Q8WYK1	CNTP5_HUMAN	CNTNAP5	-0.53005	0.624394	0.307469	4.64736	4.32984	N/D
Q9Y388	RBMX2_HUMAN	RBMX2	-0.115814	0.209899	0.0771382	3.92213	N/D	N/D
Q8IV50	LYSM2_HUMAN	LYSMD2	-0.129193	0.0777345	0.085657	3.97165	N/D	N/D
Q96RY5	CRML_HUMAN	CRAMP1	0.0201092	0.0417893	-0.0140362	N/D	N/D	N/D
O94761	RECQ4_HUMAN	RECQL4	-0.171384	1.01535	0.11201	4.10085	N/D	N/D
Q9BUF5	TBB6_HUMAN	TUBB6	0.0452538	0.0306359	-0.0318647	N/D	N/D	N/D
O60346	PHLP1_HUMAN	PHLPP1	-0.0107575	0.00966777	0.0074288	2.87416	N/D	N/D
Q5FBB7	SGO1_HUMAN	SGO1	0.270999	0.456092	-0.206643	N/D	N/D	N/D
O95208	EPN2_HUMAN	EPN2	-0.162604	0.360889	0.106589	4.07666	N/D	N/D
Q8TDR4	TCP1L_HUMAN	TCP10L	-0.88764	1.17491	0.459502	4.92949	2.75425	N/D
Q9NXR8	ING3_HUMAN	ING3	0.421259	1.62252	-0.339095	N/D	N/D	N/D
Q9UMX1	SUFU_HUMAN	SUFU	0.146333	0.349766	-0.106753	N/D	N/D	N/D
Q5VWP2	TET5C_HUMAN	TENT5C	0.949418	1.04061	-0.931094	N/D	N/D	N/D
O14717	TRDMT_HUMAN	TRDMT1	-0.0721071	0.11485	0.0487523	3.7097	N/D	N/D
Q6ZWB6	KCTD8_HUMAN	KCTD8	-0.139182	0.247135	0.091966	4.00553	N/D	N/D
Q9NXW2	DJB12_HUMAN	DNAJB12	0.285112	0.419748	-0.218505	N/D	N/D	N/D
Q9NVF7	FBX28_HUMAN	FBXO28	0.322399	0.702082	-0.250408	N/D	N/D	N/D
P02810	PRPC_HUMAN	PRH1	-0.139745	0.100394	0.0923202	4.00736	N/D	N/D
Q16280	CNGA2_HUMAN	CNGA2	-0.23716	0.189898	0.151586	4.25205	28.2107	N/D
P62491	RB11A_HUMAN	RAB11A	0.0364453	0.044883	-0.0255838	N/D	N/D	N/D
Q96PV4;Q96BY2	MOAP1_HUMAN	MOAP1	-0.00971708	0.00521214	0.00671274	2.82982	N/D	N/D
Q86UA6	RIP_HUMAN	RPAIN	-0.170287	0.341702	0.111334	4.09789	N/D	N/D
O75319	DUS11_HUMAN	DUSP11	-0.232077	1.63666	0.148592	4.24186	32.4749	N/D
Q7L3B6	CD37L_HUMAN	CDC37L1	0.238532	0.798112	-0.179791	N/D	N/D	N/D
Q15011	HERP1_HUMAN	HERPUD1	0.0616967	0.0882253	-0.0436925	N/D	N/D	N/D
Q9HAW0	BRF2_HUMAN	BRF2	-0.0415567	0.0548626	0.028394	3.46574	N/D	N/D
Q9H5V9	STEEP_HUMAN	STEEP1	0.0850021	0.128138	-0.0606893	N/D	N/D	N/D
O75264	SIM24_HUMAN	SMIM24	0.149399	0.380704	-0.109107	N/D	N/D	N/D
Q9NZM5	NOP53_HUMAN	NOP53	0.0633757	0.172018	-0.0449078	N/D	N/D	N/D
Q9UPQ7	PZRN3_HUMAN	PDZRN3	0.756256	0.719015	-0.689101	N/D	N/D	N/D
P30626	SORCN_HUMAN	SRI	-0.238874	0.397007	0.152593	4.25544	27.0243	N/D
Q9UET6	TRM7_HUMAN	FTSJ1	-0.358396	0.967857	0.219969	4.45025	7.6133	N/D
P35227	PCGF2_HUMAN	PCGF2	-0.176943	0.175116	0.115424	4.11556	N/D	N/D
Q9C035	TRIM5_HUMAN	TRIM5	-0.135537	0.690921	0.0896689	3.99344	N/D	N/D
P11217	PYGM_HUMAN	PYGM	-0.241481	0.418835	0.154124	4.26056	25.4073	N/D
Q96NY9	MUS81_HUMAN	MUS81	0.283959	0.927762	-0.217531	N/D	N/D	N/D
Q9BTM9	URM1_HUMAN	URM1	0.0250192	0.0317282	-0.0174932	N/D	N/D	N/D
Q9NXU5	ARL15_HUMAN	ARL15	0.715903	1.64957	-0.642511	N/D	N/D	N/D
O14841	OPLA_HUMAN	OPLAH	0.351837	0.394192	-0.276184	N/D	N/D	N/D
Q8IY47	KBTB2_HUMAN	KBTBD2	0.16912	0.282998	-0.124373	N/D	N/D	N/D
Q9UPY6	WASF3_HUMAN	WASF3	-0.0754996	0.253635	0.0509866	3.73018	N/D	N/D
Q9NRL2	BAZ1A_HUMAN	BAZ1A	-0.0511077	0.116553	0.034805	3.55703	N/D	N/D
O75973	C1QRF_HUMAN	C1QL1	-0.338395	0.556279	0.209079	4.42218	8.52572	N/D
Q6ZMZ3	SYNE3_HUMAN	SYNE3	-0.0762456	0.282374	0.0514772	3.73457	N/D	N/D
Q9BRX8	PXL2A_HUMAN	PRXL2A	0.000936442	0.0015884	-0.000649303	N/D	N/D	N/D
Q96QT6	PHF12_HUMAN	PHF12	-0.0573879	0.09572	0.0389975	3.60831	N/D	N/D
A6NFR6	CE060_HUMAN	C5orf60	0.130076	0.0424004	-0.0943515	N/D	N/D	N/D
Q5JTW2	CEP78_HUMAN	CEP78	-0.122216	0.12525	0.0812249	3.94648	N/D	N/D
Q9BZL6;O94806	KPCD2_HUMAN	PRKD2	-0.031669	0.123945	0.0217121	3.34623	N/D	N/D
Q86W92	LIPB1_HUMAN	PPFIBP1	0.205879	0.880866	-0.153389	N/D	N/D	N/D
Q9BRR0	ZKSC3_HUMAN	ZKSCAN3	0.367132	0.574782	-0.289786	N/D	N/D	N/D
Q86Y13	DZIP3_HUMAN	DZIP3	-0.0517469	0.0399564	0.0352326	3.56252	N/D	N/D
Q2VPK5	CTU2_HUMAN	CTU2	0.0361125	0.0431133	-0.0253472	N/D	N/D	N/D
Q9BRK0	REEP2_HUMAN	REEP2	-0.130658	0.190175	0.0865852	3.97678	N/D	N/D
Q8NBR6	MINY2_HUMAN	MINDY2	0.193017	0.595773	-0.143152	N/D	N/D	N/D
Q6P5X5	CV039_HUMAN	C22orf39	0.147394	0.600802	-0.107567	N/D	N/D	N/D
Q1ZZU3	SWI5_HUMAN	SWI5	-0.29734	0.331099	0.186249	4.3596	11.5733	N/D
P13647;P48668;P02538;Q5XKE5;P04259	K2C6C_HUMAN	KRT6C	1.15837	1.92645	-1.23205	N/D	N/D	N/D
Q9P0K1	ADA22_HUMAN	ADAM22	-0.1499	0.296506	0.0986873	4.03939	N/D	N/D
O94991	SLIK5_HUMAN	SLITRK5	0.487645	2.69342	-0.402155	N/D	N/D	N/D
Q92997	DVL3_HUMAN	DVL3	0.154024	0.394884	-0.112668	N/D	N/D	N/D
Q01415	GALK2_HUMAN	GALK2	-0.197244	0.255309	0.127785	4.16586	N/D	N/D
P00734	THRB_HUMAN	F2	-0.404988	0.511907	0.244757	4.51065	6.17834	N/D
Q8N8A6	DDX51_HUMAN	DDX51	-0.154214	1.79172	0.101378	4.05237	N/D	N/D
Q7Z7L7	ZER1_HUMAN	ZER1	-0.139451	0.584838	0.0921353	4.00641	N/D	N/D
P00403	COX2_HUMAN	MT-CO2	0.0754988	0.474873	-0.0537253	N/D	N/D	N/D
Q15139	KPCD1_HUMAN	PRKD1	0.308138	0.616316	-0.238109	N/D	N/D	N/D
Q5TZA2	CROCC_HUMAN	CROCC	-0.121193	0.282183	0.0805732	3.94267	N/D	N/D
Q96CD0	FBXL8_HUMAN	FBXL8	-0.347495	0.873753	0.214053	4.43513	8.07987	N/D
Q9NW81	DMAC2_HUMAN	DMAC2	-0.340866	1.96789	0.210433	4.42572	8.39893	N/D
P33947	ERD22_HUMAN	KDELR2	0.271671	0.38671	-0.207205	N/D	N/D	N/D
Q8N5U6	RNF10_HUMAN	RNF10	-0.549965	0.518124	0.316963	4.66656	4.15743	N/D
O43736	ITM2A_HUMAN	ITM2A	0.00713529	0.0221913	-0.00495806	N/D	N/D	N/D
Q6P387	CP046_HUMAN	C16orf46	0.0248365	0.0148174	-0.0173644	N/D	N/D	N/D
P53794	SC5A3_HUMAN	SLC5A3	-0.295643	0.358789	0.185291	4.35685	11.7556	N/D
A8MW92	P20L1_HUMAN	PHF20L1	0.0865267	0.185026	-0.0618108	N/D	N/D	N/D
P53609	PGTB1_HUMAN	PGGT1B	-0.0756362	0.209163	0.0510764	3.73099	N/D	N/D
P02549	SPTA1_HUMAN	SPTA1	0.191041	0.164941	-0.141587	N/D	N/D	N/D
Q2TAZ0	ATG2A_HUMAN	ATG2A	0.152225	0.19107	-0.111282	N/D	N/D	N/D
Q9Y3D5	RT18C_HUMAN	MRPS18C	0.845857	1.77906	-0.797332	N/D	N/D	N/D
P04921	GLPC_HUMAN	GYPC	0.420286	0.495666	-0.338193	N/D	N/D	N/D
Q9H6L4	ARMC7_HUMAN	ARMC7	-0.206349	0.521358	0.133272	4.18686	158.811	N/D
P28072	PSB6_HUMAN	PSMB6	-0.197245	0.778406	0.127785	4.16586	N/D	N/D
P28482	MK01_HUMAN	MAPK1	0.0884146	0.988508	-0.0632012	N/D	N/D	N/D
Q9H299	SH3L3_HUMAN	SH3BGRL3	0.0376992	0.100139	-0.0264755	N/D	N/D	N/D
Q9UK73	FEM1B_HUMAN	FEM1B	0.108162	0.287406	-0.0778541	N/D	N/D	N/D
P51816	AFF2_HUMAN	AFF2	0.57689	0.806392	-0.49163	N/D	N/D	N/D
P78549	NTH_HUMAN	NTHL1	0.11206	0.101685	-0.08077	N/D	N/D	N/D
Q9BVI4	NOC4L_HUMAN	NOC4L	-0.039575	0.285414	0.0270585	3.44422	N/D	N/D
P02679	FIBG_HUMAN	FGG	-0.0720362	0.121164	0.0487056	3.70926	N/D	N/D
P0CG12	DERPC_HUMAN	DERPC	-0.091318	0.44099	0.0613352	3.8152	N/D	N/D
O15344	TRI18_HUMAN	MID1	0.0847556	0.249952	-0.0605081	N/D	N/D	N/D
Q14142	TRI14_HUMAN	TRIM14	-0.180958	0.340594	0.117883	4.12592	N/D	N/D
P28799	GRN_HUMAN	GRN	-0.164582	0.398295	0.107813	4.08222	N/D	N/D
Q5D0E6	DALD3_HUMAN	DALRD3	-0.0474088	0.118597	0.0323272	3.52384	N/D	N/D
Q86T65;Q9Y4D1	DAAM1_HUMAN	DAAM1	-0.0644211	0.149174	0.043671	3.65959	N/D	N/D
Q86TA1	MOB3B_HUMAN	MOB3B	-0.0172779	0.0170933	0.0119047	3.08092	N/D	N/D
P00747	PLMN_HUMAN	PLG	0.419941	0.415338	-0.337873	N/D	N/D	N/D
O60765	Z354A_HUMAN	ZNF354A	-0.07833	0.176335	0.0528466	3.7466	N/D	N/D
Q8IV08	PLD3_HUMAN	PLD3	0.0506325	0.0576792	-0.0357189	N/D	N/D	N/D
P78316	NOP14_HUMAN	NOP14	-0.0725182	0.591481	0.0490234	3.71223	N/D	N/D
Q86WV5	TEN1L_HUMAN	TEN1	0.48293	1.64852	-0.397579	N/D	N/D	N/D
Q8WWC4	MAIP1_HUMAN	MAIP1	0.0425609	0.0865687	-0.0299404	N/D	N/D	N/D
Q96K83	ZN521_HUMAN	ZNF521	-0.230101	0.833161	0.147425	4.23784	34.5217	N/D
O14618	CCS_HUMAN	CCS	-0.448411	0.719926	0.26715	4.56174	5.32559	N/D
Q8N9M1	CS047_HUMAN	C19orf47	-0.0615466	0.214005	0.0417637	3.63933	N/D	N/D
Q86TN4	TRPT1_HUMAN	TRPT1	-0.32869	1.0894	0.203741	4.40802	9.07061	N/D
Q6PI26	SHQ1_HUMAN	SHQ1	-0.203551	0.213987	0.131589	4.1805	282.924	N/D
Q9NX14	NDUBB_HUMAN	NDUFB11	0.391089	0.57263	-0.311383	N/D	N/D	N/D
Q5T160	SYRM_HUMAN	RARS2	0.0255603	0.0686393	-0.017875	N/D	N/D	N/D
Q15070	OXA1L_HUMAN	OXA1L	0.088565	0.0881977	-0.063312	N/D	N/D	N/D
O43805	SSNA1_HUMAN	SSNA1	-0.0217092	0.0290213	0.014935	3.18074	N/D	N/D
Q6PK81	ZN773_HUMAN	ZNF773	0.437453	1.11701	-0.354211	N/D	N/D	N/D
Q9Y5S1	TRPV2_HUMAN	TRPV2	-0.542843	2.16745	0.313583	4.65976	4.21678	N/D
Q9NUT2	MITOS_HUMAN	ABCB8	0.00443983	0.0143347	-0.0030822	N/D	N/D	N/D
Q13573	SNW1_HUMAN	SNW1	-0.116215	1.7955	0.0773947	3.9237	N/D	N/D
Q9BYB4	GNB1L_HUMAN	GNB1L	-0.0392921	0.190592	0.0268677	3.44106	N/D	N/D
A8CG34;Q96HA1	P121A_HUMAN	POM121	0.272824	0.723977	-0.208171	N/D	N/D	N/D
Q5T7V8	GORAB_HUMAN	GORAB	0.00728292	0.0146461	-0.0050609	N/D	N/D	N/D
Q9UBB6	NCDN_HUMAN	NCDN	0.294108	1.7261	-0.226127	N/D	N/D	N/D
O94817	ATG12_HUMAN	ATG12	-0.117497	0.200489	0.0782146	3.92866	N/D	N/D
Q86SX3	TEDC1_HUMAN	TEDC1	0.180863	0.254494	-0.133561	N/D	N/D	N/D
Q969U7	PSMG2_HUMAN	PSMG2	-0.282179	0.723768	0.177652	4.33451	13.4686	N/D
Q96EK7	F120B_HUMAN	FAM120B	-0.0137294	0.0359598	0.00947138	2.98055	N/D	N/D
Q8N1G0	ZN687_HUMAN	ZNF687	-0.521332	2.0232	0.303272	4.63877	4.41204	N/D
Q8NAA4	A16L2_HUMAN	ATG16L2	0.107968	0.113202	-0.0777095	N/D	N/D	N/D
Q8WYQ9	ZCH14_HUMAN	ZCCHC14	0.168446	0.219832	-0.123847	N/D	N/D	N/D
Q96IK1	BOD1_HUMAN	BOD1	-0.341539	1.18491	0.210801	4.42669	8.36518	N/D
Q86Y91	KI18B_HUMAN	KIF18B	-0.0768175	0.134925	0.0518531	3.7379	N/D	N/D
P49006	MRP_HUMAN	MARCKSL1	-0.270244	0.560645	0.170821	4.31389	15.5361	N/D
Q7Z3C6	ATG9A_HUMAN	ATG9A	-0.175953	0.269343	0.114817	4.11297	N/D	N/D
O14832	PAHX_HUMAN	PHYH	0.28649	0.621345	-0.21967	N/D	N/D	N/D
Q9NQC7	CYLD_HUMAN	CYLD	0.0379604	0.0470944	-0.0266614	N/D	N/D	N/D
A1L188	NDUF8_HUMAN	NDUFAF8	-0.408949	0.68466	0.246828	4.5155	6.08585	N/D
Q96CN4	EVI5L_HUMAN	EVI5L	0.0202237	0.0344061	-0.0141167	N/D	N/D	N/D
Q8IW41	MAPK5_HUMAN	MAPKAPK5	0.40298	0.408619	-0.322236	N/D	N/D	N/D
P05067	A4_HUMAN	APP	0.723779	1.30033	-0.651502	N/D	N/D	N/D
P57060	RWD2B_HUMAN	RWDD2B	-0.0952808	0.211972	0.06391	3.83425	N/D	N/D
Q09328	MGT5A_HUMAN	MGAT5	-0.0536304	0.168523	0.0364913	3.57833	N/D	N/D
Q9NRW3	ABC3C_HUMAN	APOBEC3C	-0.154654	0.301515	0.101652	4.05367	N/D	N/D
P62304	RUXE_HUMAN	SNRPE	0.42976	0.918565	-0.347009	N/D	N/D	N/D
P56134	ATPK_HUMAN	ATP5MF	0.142148	0.177726	-0.103547	N/D	N/D	N/D
Q8WVF1	OSCP1_HUMAN	OSCP1	0.0881713	0.403119	-0.0630218	N/D	N/D	N/D
Q96J84	KIRR1_HUMAN	KIRREL1	-0.233557	0.928087	0.149465	4.24485	31.1003	N/D
Q15287	RNPS1_HUMAN	RNPS1	-0.000293792	0.000459494	0.000203621	1.30891	N/D	N/D
Q16560	U1SBP_HUMAN	SNRNP35	-0.209394	0.610549	0.135099	4.19369	107.754	N/D
Q9NWH9	SLTM_HUMAN	SLTM	-0.0418004	0.509479	0.0285581	3.46831	N/D	N/D
Q9Y2H6	FND3A_HUMAN	FNDC3A	0.306896	0.880073	-0.237043	N/D	N/D	N/D
P68543	UBX2A_HUMAN	UBXN2A	-0.284762	1.41448	0.179123	4.33887	13.0977	N/D
Q8NDX5	PHC3_HUMAN	PHC3	-0.167877	0.45557	0.109848	4.09133	N/D	N/D
Q8N6T7	SIR6_HUMAN	SIRT6	0.0783395	0.584575	-0.0558021	N/D	N/D	N/D
Q14457	BECN1_HUMAN	BECN1	-0.0700183	0.422822	0.0473741	3.69662	N/D	N/D
P09234	RU1C_HUMAN	SNRPC	-0.120584	0.507911	0.0801849	3.94039	N/D	N/D
Q9NY65	TBA8_HUMAN	TUBA8	-0.168756	0.270302	0.11039	4.09373	N/D	N/D
Q9Y5N5	N6MT1_HUMAN	N6AMT1	0.0657395	0.213917	-0.0466213	N/D	N/D	N/D
Q6PGN9	PSRC1_HUMAN	PSRC1	-0.391652	1.36248	0.237744	4.49401	6.5178	N/D
Q8N4L2	PP4P2_HUMAN	PIP4P2	-0.266654	0.919834	0.168755	4.30753	16.3029	N/D
P48730	KC1D_HUMAN	CSNK1D	-0.384891	0.767544	0.234163	4.48538	6.70858	N/D
P52655	TF2AA_HUMAN	GTF2A1	0.274686	1.458	-0.209731	N/D	N/D	N/D
Q5THJ4	VP13D_HUMAN	VPS13D	0.0473642	0.138881	-0.0333752	N/D	N/D	N/D
P40200	TACT_HUMAN	CD96	-0.0806171	0.14111	0.054347	3.75944	N/D	N/D
Q9UJA3	MCM8_HUMAN	MCM8	-0.0235783	0.0506197	0.0162104	3.21689	N/D	N/D
Q9NXK8	FXL12_HUMAN	FBXL12	-0.0457819	0.133453	0.0312354	3.50843	N/D	N/D
Q9NWX6	THG1_HUMAN	THG1L	-0.284258	0.768345	0.178836	4.33803	13.1683	N/D
Q9Y3D6	FIS1_HUMAN	FIS1	-0.352309	0.877116	0.216671	4.44186	7.86561	N/D
Q7Z309	PBIR2_HUMAN	PABIR2	-0.184964	0.485074	0.120329	4.13605	N/D	N/D
O60307	MAST3_HUMAN	MAST3	0.0216262	0.0763818	-0.0151031	N/D	N/D	N/D
Q96N64	PWP2A_HUMAN	PWWP2A	-0.421317	1.21843	0.253257	4.53039	5.81841	N/D
Q9BUN5	CC28B_HUMAN	CCDC28B	-0.346139	0.999811	0.213313	4.43322	8.14282	N/D
Q9Y2A7	NCKP1_HUMAN	NCKAP1	-0.11557	0.386331	0.0769822	3.92118	N/D	N/D
Q9NUX5	POTE1_HUMAN	POT1	-0.157132	0.146933	0.103194	4.06096	N/D	N/D
O60293	ZC3H1_HUMAN	ZFC3H1	0.0881442	0.765249	-0.0630019	N/D	N/D	N/D
Q86VQ6	TRXR3_HUMAN	TXNRD3	-0.0586946	0.0706852	0.0398675	3.61829	N/D	N/D
O15504	NUP42_HUMAN	NUP42	0.0896529	0.124973	-0.0641141	N/D	N/D	N/D
Q14703	MBTP1_HUMAN	MBTPS1	0.0442452	0.104109	-0.0311435	N/D	N/D	N/D
Q15025	TNIP1_HUMAN	TNIP1	-0.0925371	0.162145	0.062128	3.82114	N/D	N/D
Q9NV06	DCA13_HUMAN	DCAF13	0.0292608	0.164833	-0.0204891	N/D	N/D	N/D
Q6ZMK1	CYHR1_HUMAN	CYHR1	0.115206	0.176517	-0.0831296	N/D	N/D	N/D
Q15572	TAF1C_HUMAN	TAF1C	-0.043761	0.146549	0.0298774	3.48852	N/D	N/D
Q8WV44	TRI41_HUMAN	TRIM41	0.458912	1.13523	-0.374505	N/D	N/D	N/D
Q5T5C0	STXB5_HUMAN	STXBP5	0.326555	0.838308	-0.254016	N/D	N/D	N/D
Q9NPB8	GPCP1_HUMAN	GPCPD1	0.35347	0.568394	-0.27763	N/D	N/D	N/D
P56385	ATP5I_HUMAN	ATP5ME	-1.36956	1.58826	0.612991	5.19973	2.15502	N/D
Q6UVJ0	SAS6_HUMAN	SASS6	0.108006	0.678206	-0.0777374	N/D	N/D	N/D
Q9UBI9	HDC_HUMAN	HECA	-0.393228	1.85586	0.238576	4.496	6.47523	N/D
Q86Y39	NDUAB_HUMAN	NDUFA11	-0.105878	0.195369	0.070761	3.88167	N/D	N/D
Q9NS93	TM7S3_HUMAN	TM7SF3	0.297245	1.11649	-0.228796	N/D	N/D	N/D
Q3SXY8	AR13B_HUMAN	ARL13B	0.288904	1.35913	-0.221712	N/D	N/D	N/D
Q969P6	TOP1M_HUMAN	TOP1MT	0.344027	0.252799	-0.269295	N/D	N/D	N/D
Q8TAD8	SNIP1_HUMAN	SNIP1	-0.184333	1.18115	0.119944	4.13447	N/D	N/D
Q6UWW8	EST3_HUMAN	CES3	0.0821146	0.154074	-0.0585685	N/D	N/D	N/D
Q8NF64	ZMIZ2_HUMAN	ZMIZ2	-0.155141	0.43819	0.101956	4.05511	N/D	N/D
P43358	MAGA4_HUMAN	MAGEA4	0.0632381	0.120308	-0.0448082	N/D	N/D	N/D
O95873	CF047_HUMAN	C6orf47	-0.467039	0.729713	0.276552	4.58237	5.04477	N/D
Q9NWX5	ASB6_HUMAN	ASB6	0.210838	0.154255	-0.15736	N/D	N/D	N/D
Q8WVP5	TP8L1_HUMAN	TNFAIP8L1	-0.0799358	0.102458	0.0539003	3.75565	N/D	N/D
Q9H714	PACER_HUMAN	RUBCNL	-0.104625	0.220286	0.0699533	3.8763	N/D	N/D
Q7Z442	PK1L2_HUMAN	PKD1L2	-0.0201546	0.0272656	0.013873	3.14824	N/D	N/D
P08567	PLEK_HUMAN	PLEK	-0.2358	0.470234	0.150786	4.24934	29.233	N/D
Q5XKP0	MIC13_HUMAN	MICOS13	-0.0550258	0.0771902	0.0374228	3.5897	N/D	N/D
Q8WV92	MITD1_HUMAN	MITD1	-0.0182761	0.0418389	0.0125881	3.10546	N/D	N/D
Q7L5N7	PCAT2_HUMAN	LPCAT2	-0.219658	0.319799	0.141231	4.21605	52.169	N/D
O15162	PLS1_HUMAN	PLSCR1	0.110356	0.0496297	-0.0794947	N/D	N/D	N/D
Q16762	THTR_HUMAN	TST	-0.471318	0.761905	0.278694	4.58701	4.98572	N/D
Q9UK59	DBR1_HUMAN	DBR1	-0.00518879	0.0395655	0.00359014	2.55667	N/D	N/D
Q15043	S39AE_HUMAN	SLC39A14	0.591104	1.6594	-0.506399	N/D	N/D	N/D
Q96JQ2	CLMN_HUMAN	CLMN	0.204132	0.574259	-0.151993	N/D	N/D	N/D
P0CK96;P0CK97	S35E2_HUMAN	SLC35E2A	0.328715	0.596673	-0.255895	N/D	N/D	N/D
Q9NRP2	COXM2_HUMAN	CMC2	0.0224135	0.056948	-0.0156572	N/D	N/D	N/D
Q9C0D3	ZY11B_HUMAN	ZYG11B	0.256415	0.569114	-0.194507	N/D	N/D	N/D
Q8N4Q1	MIA40_HUMAN	CHCHD4	0.218149	1.14295	-0.16324	N/D	N/D	N/D
A1A5B4	ANO9_HUMAN	ANO9	-0.0271613	0.0294238	0.0186506	3.27887	N/D	N/D
Q9H0R3	TM222_HUMAN	TMEM222	0.217609	0.492662	-0.162805	N/D	N/D	N/D
Q9P2Y5	UVRAG_HUMAN	UVRAG	-0.315495	0.320882	0.196425	4.38817	9.95835	N/D
Q7L8L6	FAKD5_HUMAN	FASTKD5	0.283317	0.569441	-0.21699	N/D	N/D	N/D
Q8N3Y1	FBXW8_HUMAN	FBXW8	0.571544	0.652792	-0.486113	N/D	N/D	N/D
Q6PJ69	TRI65_HUMAN	TRIM65	0.0139227	0.0511732	-0.00969718	N/D	N/D	N/D
Q9UPR3	SMG5_HUMAN	SMG5	0.216398	0.524289	-0.161829	N/D	N/D	N/D
P62861	RS30_HUMAN	FAU	-0.258725	1.16787	0.164173	4.29319	18.3286	N/D
Q96RN5	MED15_HUMAN	MED15	0.0961699	1.23235	-0.0689319	N/D	N/D	N/D
P53667	LIMK1_HUMAN	LIMK1	0.363576	0.614487	-0.286611	N/D	N/D	N/D
Q5BJF6	ODFP2_HUMAN	ODF2	0.390501	0.703889	-0.310848	N/D	N/D	N/D
O60930	RNH1_HUMAN	RNASEH1	0.162205	1.05378	-0.118996	N/D	N/D	N/D
Q9UJU2	LEF1_HUMAN	LEF1	0.0823167	0.740166	-0.0587168	N/D	N/D	N/D
P33897	ABCD1_HUMAN	ABCD1	0.135776	1.14343	-0.0986838	N/D	N/D	N/D
Q8TB61	S35B2_HUMAN	SLC35B2	-0.121467	0.469338	0.0807479	3.9437	N/D	N/D
Q00722	PLCB2_HUMAN	PLCB2	-0.0821175	0.12867	0.0553299	3.76768	N/D	N/D
Q9BQB6	VKOR1_HUMAN	VKORC1	-0.426561	0.683525	0.255967	4.53659	5.71383	N/D
Q92560	BAP1_HUMAN	BAP1	0.200499	0.650919	-0.149096	N/D	N/D	N/D
Q9BWM7	SFXN3_HUMAN	SFXN3	0.183821	0.837426	-0.135888	N/D	N/D	N/D
P06126	CD1A_HUMAN	CD1A	-0.388797	1.07073	0.236234	4.49038	6.59669	N/D
Q07108	CD69_HUMAN	CD69	-0.394303	1.08482	0.239143	4.49735	6.4466	N/D
Q9UPN4	CP131_HUMAN	CEP131	0.136821	1.95421	-0.0994799	N/D	N/D	N/D
Q76L83	ASXL2_HUMAN	ASXL2	-0.374914	0.57022	0.228849	4.47241	7.01709	N/D
Q8TAP8	PPR35_HUMAN	PPP1R35	0.0137918	0.0431229	-0.00960557	N/D	N/D	N/D
P62851	RS25_HUMAN	RPS25	0.192505	0.856852	-0.142746	N/D	N/D	N/D
Q9BQ04	RBM4B_HUMAN	RBM4B	-0.00907667	0.018654	0.00627172	2.80012	N/D	N/D
Q9BSY9	DESI2_HUMAN	DESI2	0.763274	1.1788	-0.697338	N/D	N/D	N/D
P04004	VTNC_HUMAN	VTN	-0.403286	0.69576	0.243866	4.50855	6.21917	N/D
Q8TAE8	G45IP_HUMAN	GADD45GIP1	0.0449437	0.259776	-0.0316429	N/D	N/D	N/D
Q13643	FHL3_HUMAN	FHL3	-0.442368	1.86953	0.264074	4.55489	5.42596	N/D
P08574	CY1_HUMAN	CYC1	0.203094	1.28702	-0.151164	N/D	N/D	N/D
Q9H9J4	UBP42_HUMAN	USP42	-0.143153	0.991875	0.094462	4.01835	N/D	N/D
Q9UPN9	TRI33_HUMAN	TRIM33	0.0878486	0.934123	-0.0627842	N/D	N/D	N/D
Q8WY54	PPM1E_HUMAN	PPM1E	-0.0426021	0.143555	0.0290978	3.47668	N/D	N/D
Q6PCT2	FXL19_HUMAN	FBXL19	0.252712	0.639115	-0.191444	N/D	N/D	N/D
O95905	ECD_HUMAN	ECD	0.263738	0.769407	-0.200585	N/D	N/D	N/D
Q96HR8	NAF1_HUMAN	NAF1	0.206047	1.46347	-0.153523	N/D	N/D	N/D
Q96S99	PKHF1_HUMAN	PLEKHF1	0.129641	1.00258	-0.0940211	N/D	N/D	N/D
Q9Y3C6	PPIL1_HUMAN	PPIL1	0.105842	0.406462	-0.076122	N/D	N/D	N/D
P38571	LICH_HUMAN	LIPA	-0.142737	0.410413	0.0942012	4.01702	N/D	N/D
Q562E7	WDR81_HUMAN	WDR81	-0.0356535	0.0980481	0.0244103	3.39831	N/D	N/D
Q9ULT0	TTC7A_HUMAN	TTC7A	0.0537512	0.105651	-0.0379603	N/D	N/D	N/D
Q68D10	SPT2_HUMAN	SPTY2D1	0.309018	1.97991	-0.238864	N/D	N/D	N/D
P49796	RGS3_HUMAN	RGS3	-0.448741	2.90697	0.267318	4.56211	5.32025	N/D
O43824	GTPB6_HUMAN	GTPBP6	-0.366508	1.80114	0.224342	4.46124	7.30572	N/D
O43808	PM34_HUMAN	SLC25A17	-0.0778485	0.196003	0.0525304	3.74385	N/D	N/D
Q8NFI3	ENASE_HUMAN	ENGASE	-0.0265857	0.132748	0.018259	3.26948	N/D	N/D
Q6UWS5	PT117_HUMAN	PET117	0.119448	0.136043	-0.0863191	N/D	N/D	N/D
P29597	TYK2_HUMAN	TYK2	-0.0785648	0.45863	0.0530007	3.74793	N/D	N/D
Q5VU97	CAHD1_HUMAN	CACHD1	-0.101903	0.353627	0.0681969	3.86444	N/D	N/D
Q9NYP3	DONS_HUMAN	DONSON	0.126768	0.138089	-0.0918446	N/D	N/D	N/D
Q96DN5	TBC31_HUMAN	TBC1D31	0.332904	0.919293	-0.259546	N/D	N/D	N/D
Q9HAU0	PKHA5_HUMAN	PLEKHA5	-0.130304	0.359976	0.0863609	3.97554	N/D	N/D
P08311	CATG_HUMAN	CTSG	-0.301592	0.533661	0.188643	4.36643	11.1433	N/D
P28290	ITPI2_HUMAN	ITPRID2	0.0191171	0.0345183	-0.0133391	N/D	N/D	N/D
Q7L2Z9	CENPQ_HUMAN	CENPQ	-0.0531058	0.195055	0.0361409	3.57399	N/D	N/D
O94842	TOX4_HUMAN	TOX4	-0.643236	1.51599	0.359725	4.7496	3.55614	N/D
Q8WW01	SEN15_HUMAN	TSEN15	-0.119251	0.331197	0.0793343	3.93536	N/D	N/D
Q8IXK0	PHC2_HUMAN	PHC2	0.112353	0.224419	-0.0809901	N/D	N/D	N/D
Q9Y2K1	ZBTB1_HUMAN	ZBTB1	0.2163	0.289298	-0.16175	N/D	N/D	N/D
Q9UNL4	ING4_HUMAN	ING4	-0.29388	0.334067	0.184295	4.35398	11.9519	N/D
Q9H079	KTBL1_HUMAN	KATNBL1	0.12609	0.295508	-0.0913316	N/D	N/D	N/D
Q9H019	MFR1L_HUMAN	MTFR1L	0.0967213	0.386263	-0.0693405	N/D	N/D	N/D
O14975	S27A2_HUMAN	SLC27A2	-0.0137594	0.0315982	0.00949197	2.9815	N/D	N/D
A5A3E0	POTEF_HUMAN	POTEF	0.0654583	0.0789991	-0.0464173	N/D	N/D	N/D
Q15013	MD2BP_HUMAN	MAD2L1BP	-0.262899	0.57474	0.166588	4.30079	17.1985	N/D
O43524	FOXO3_HUMAN	FOXO3	0.0201529	0.0280437	-0.014067	N/D	N/D	N/D
P52735	VAV2_HUMAN	VAV2	0.0150954	0.0463824	-0.0105183	N/D	N/D	N/D
A6NC98	CC88B_HUMAN	CCDC88B	0.149888	0.241012	-0.109483	N/D	N/D	N/D
Q6ZMY3	SPOC1_HUMAN	SPOCD1	-0.623644	1.68819	0.35097	4.73301	3.66047	N/D
Q8NDX1	PSD4_HUMAN	PSD4	-0.0102264	0.0414815	0.00706336	2.85209	N/D	N/D
P63151	2ABA_HUMAN	PPP2R2A	0.117669	1.11216	-0.0849808	N/D	N/D	N/D
Q9NZJ7	MTCH1_HUMAN	MTCH1	-0.224679	1.33662	0.144214	4.22664	41.8208	N/D
O94887	FARP2_HUMAN	FARP2	0.341702	0.808117	-0.26725	N/D	N/D	N/D
O95997	PTTG1_HUMAN	PTTG1	0.175943	0.735409	-0.129702	N/D	N/D	N/D
Q9H0R1	AP5M1_HUMAN	AP5M1	0.19369	0.416575	-0.143685	N/D	N/D	N/D
Q6IEG0	SNR48_HUMAN	SNRNP48	-0.121838	0.590773	0.0809836	3.94507	N/D	N/D
Q9NVH0	EXD2_HUMAN	EXD2	0.100013	0.493978	-0.071783	N/D	N/D	N/D
Q9BUH6	PAXX_HUMAN	PAXX	-0.133792	0.506857	0.0885673	3.98755	N/D	N/D
P49756	RBM25_HUMAN	RBM25	0.0785292	1.81731	-0.055941	N/D	N/D	N/D
Q9UN86	G3BP2_HUMAN	G3BP2	0.0718583	1.65	-0.0510697	N/D	N/D	N/D
Q15629	TRAM1_HUMAN	TRAM1	0.193276	1.46072	-0.143357	N/D	N/D	N/D
P17483	HXB4_HUMAN	HOXB4	0.585371	0.84443	-0.500425	N/D	N/D	N/D
Q8N8J7	F241A_HUMAN	FAM241A	-0.115317	0.158902	0.0768206	3.92019	N/D	N/D
Q9P2C4	TM181_HUMAN	TMEM181	0.0262571	0.0384681	-0.0183667	N/D	N/D	N/D
Q16637	SMN_HUMAN	SMN1	-0.145846	1.12759	0.0961508	4.02686	N/D	N/D
O00308	WWP2_HUMAN	WWP2	-0.0809509	0.442413	0.0545657	3.76129	N/D	N/D
P49760	CLK2_HUMAN	CLK2	-0.253366	1.01563	0.161063	4.28327	20.0386	N/D
Q14011	CIRBP_HUMAN	CIRBP	-0.101145	0.726621	0.0677074	3.86108	N/D	N/D
O60504	VINEX_HUMAN	SORBS3	0.0168754	0.0907146	-0.0117658	N/D	N/D	N/D
Q8NDD1	CA131_HUMAN	C1orf131	0.0944317	0.144982	-0.0676447	N/D	N/D	N/D
P48651	PTSS1_HUMAN	PTDSS1	0.0480558	0.122124	-0.0338707	N/D	N/D	N/D
Q5JVS0	HABP4_HUMAN	HABP4	-0.0636079	0.147457	0.0431318	3.65395	N/D	N/D
O76080	ZFAN5_HUMAN	ZFAND5	-0.00717	0.0104732	0.00495754	2.69742	N/D	N/D
Q8TEW0	PARD3_HUMAN	PARD3	0.0228059	0.173357	-0.0159335	N/D	N/D	N/D
O43194	GPR39_HUMAN	GPR39	-0.149697	0.226535	0.0985603	4.03877	N/D	N/D
Q9UHA4	LTOR3_HUMAN	LAMTOR3	-0.385336	1.00361	0.2344	4.48595	6.69559	N/D
O94967	WDR47_HUMAN	WDR47	-0.0588079	0.230017	0.0399429	3.61914	N/D	N/D
Q9BY78	RNF26_HUMAN	RNF26	-0.100505	0.378349	0.0672933	3.85823	N/D	N/D
Q969M7	UBE2F_HUMAN	UBE2F	-0.3119	1.82514	0.19442	4.38263	10.2365	N/D
Q86UL3	GPAT4_HUMAN	GPAT4	0.202613	1.28447	-0.150781	N/D	N/D	N/D
Q96NL8	CF418_HUMAN	CFAP418	0.0481483	0.0792538	-0.033937	N/D	N/D	N/D
Q8TBF5	PIGX_HUMAN	PIGX	-0.0234462	0.0890237	0.0161204	3.21443	N/D	N/D
O75843	AP1G2_HUMAN	AP1G2	-0.0472162	0.211003	0.0321981	3.52204	N/D	N/D
Q9H6Y7	RN167_HUMAN	RNF167	-0.0603366	0.183988	0.0409597	3.63052	N/D	N/D
Q9BYN0	SRXN1_HUMAN	SRXN1	0.0124021	0.0208486	-0.00863352	N/D	N/D	N/D
Q96GZ6	S41A3_HUMAN	SLC41A3	0.143362	0.21272	-0.104476	N/D	N/D	N/D
Q9BXC9	BBS2_HUMAN	BBS2	0.116091	0.768318	-0.0837945	N/D	N/D	N/D
P10606	COX5B_HUMAN	COX5B	-0.101727	1.20926	0.0680836	3.86367	N/D	N/D
O94964	SOGA1_HUMAN	SOGA1	-0.442151	0.674039	0.263964	4.55464	5.42966	N/D
O43422	P52K_HUMAN	THAP12	0.0812148	0.332525	-0.0579084	N/D	N/D	N/D
Q9Y483	MTF2_HUMAN	MTF2	0.38346	0.856731	-0.304466	N/D	N/D	N/D
P61960	UFM1_HUMAN	UFM1	0.0541121	0.0881181	-0.03822	N/D	N/D	N/D
Q9BYC5	FUT8_HUMAN	FUT8	0.0726808	0.272049	-0.051669	N/D	N/D	N/D
Q9BY41	HDAC8_HUMAN	HDAC8	-0.320805	0.753022	0.199377	4.39625	9.57778	N/D
Q9H930	SP14L_HUMAN	SP140L	-0.222983	1.14209	0.143208	4.22309	44.8106	N/D
Q8TAD7	OCC1_HUMAN	OCC1	-0.362177	1.38524	0.22201	4.4554	7.46612	N/D
Q8NI77	KI18A_HUMAN	KIF18A	-0.0981104	0.482714	0.0657442	3.84739	N/D	N/D
Q68DK7	MSL1_HUMAN	MSL1	0.116749	0.596473	-0.0842885	N/D	N/D	N/D
P54284	CACB3_HUMAN	CACNB3	0.142909	0.343293	-0.104129	N/D	N/D	N/D
Q14596	NBR1_HUMAN	NBR1	0.686415	0.71061	-0.60928	N/D	N/D	N/D
Q56NI9	ESCO2_HUMAN	ESCO2	-0.113467	0.538384	0.0756363	3.91289	N/D	N/D
Q8IXQ3	CI040_HUMAN	C9orf40	-0.137517	0.499531	0.0909176	4.00004	N/D	N/D
P06737	PYGL_HUMAN	PYGL	0.477971	0.782863	-0.392783	N/D	N/D	N/D
A0A1B0GXF2	TVB72_HUMAN	TRBV7-2	-0.331968	0.557603	0.205548	4.41285	8.8776	N/D
O75127	PTCD1_HUMAN	PTCD1	0.105858	0.134621	-0.0761339	N/D	N/D	N/D
Q9NYG5	APC11_HUMAN	ANAPC11	-0.158205	0.450386	0.103861	4.06408	N/D	N/D
Q96RT8	GCP5_HUMAN	TUBGCP5	0.114743	0.586041	-0.0827824	N/D	N/D	N/D
Q92828	COR2A_HUMAN	CORO2A	-0.151099	0.839843	0.0994357	4.04303	N/D	N/D
Q9BWG6	SCNM1_HUMAN	SCNM1	-0.198873	1.24665	0.128769	4.16968	N/D	N/D
P35527	K1C9_HUMAN	KRT9	0.470095	0.692657	-0.385201	N/D	N/D	N/D
Q9UH92	MLX_HUMAN	MLX	-0.301132	0.617326	0.188385	4.3657	11.1881	N/D
Q8TED0	UTP15_HUMAN	UTP15	0.0189656	0.143068	-0.0132327	N/D	N/D	N/D
Q9HAT8	PELI2_HUMAN	PELI2	-0.00276283	0.0149339	0.00191322	2.2826	N/D	N/D
Q6P2D0	ZFP1_HUMAN	ZFP1	0.293021	0.369911	-0.225203	N/D	N/D	N/D
P60891	PRPS1_HUMAN	PRPS1	-0.155194	0.486093	0.101988	4.05527	N/D	N/D
Q8TD26	CHD6_HUMAN	CHD6	0.0870054	0.11961	-0.0621632	N/D	N/D	N/D
O95183	VAMP5_HUMAN	VAMP5	-0.118977	0.189539	0.0791597	3.93432	N/D	N/D
O15503	INSI1_HUMAN	INSIG1	-0.292059	0.485018	0.183265	4.351	12.1626	N/D
Q13435	SF3B2_HUMAN	SF3B2	0.0484092	0.958604	-0.034124	N/D	N/D	N/D
Q8WXX5	DNJC9_HUMAN	DNAJC9	-0.5482	3.06781	0.316127	4.66489	4.17191	N/D
Q8TF09;Q9NP97	DLRB1_HUMAN	DYNLRB1	0.0956618	1.31794	-0.0685555	N/D	N/D	N/D
P07942	LAMB1_HUMAN	LAMB1	0.383556	0.721608	-0.304553	N/D	N/D	N/D
Q96BR5	COA7_HUMAN	COA7	-0.0742999	0.378983	0.0501971	3.72304	N/D	N/D
Q9NV31	IMP3_HUMAN	IMP3	-0.0831764	0.3016	0.056023	3.7734	N/D	N/D
Q8TEB1	DCA11_HUMAN	DCAF11	-0.128097	0.722249	0.0849621	3.96779	N/D	N/D
Q96HQ2	C2AIL_HUMAN	CDKN2AIPNL	0.0269948	0.0528093	-0.0188875	N/D	N/D	N/D
Q96DE5	APC16_HUMAN	ANAPC16	0.0750305	0.134437	-0.0533833	N/D	N/D	N/D
Q96SN7	ORAI2_HUMAN	ORAI2	0.0681075	0.185265	-0.0483406	N/D	N/D	N/D
Q86YV0	RASL3_HUMAN	RASAL3	-0.0401401	0.328268	0.0274395	3.45046	N/D	N/D
Q16526	CRY1_HUMAN	CRY1	-0.0987479	0.311826	0.0661569	3.8503	N/D	N/D
P68402	PA1B2_HUMAN	PAFAH1B2	-0.127701	0.39461	0.084711	3.96638	N/D	N/D
O95218	ZRAB2_HUMAN	ZRANB2	-0.15874	0.763298	0.104193	4.06562	N/D	N/D
Q9UQ84	EXO1_HUMAN	EXO1	0.314134	0.926107	-0.243265	N/D	N/D	N/D
Q5UCC4	EMC10_HUMAN	EMC10	0.10651	0.324935	-0.0766203	N/D	N/D	N/D
Q969J2	ZKSC4_HUMAN	ZKSCAN4	0.00929875	0.00966422	-0.00646622	N/D	N/D	N/D
P62937	PPIA_HUMAN	PPIA	0.0832467	0.657423	-0.0593995	N/D	N/D	N/D
P20226	TBP_HUMAN	TBP	0.0297359	0.156081	-0.0208252	N/D	N/D	N/D
P30405	PPIF_HUMAN	PPIF	0.213044	1.25908	-0.159131	N/D	N/D	N/D
Q92600	CNOT9_HUMAN	CNOT9	0.0794867	1.35589	-0.056642	N/D	N/D	N/D
Q9H3G5	CPVL_HUMAN	CPVL	0.0469075	0.3885	-0.0330482	N/D	N/D	N/D
Q96HY7	DHTK1_HUMAN	DHTKD1	-0.00168962	0.0113143	0.00117047	2.06887	N/D	N/D
P14373	TRI27_HUMAN	TRIM27	-0.0420164	0.381319	0.0287036	3.47058	N/D	N/D
Q9NYL9	TMOD3_HUMAN	TMOD3	-0.0023075	0.0214576	0.00159816	2.20431	N/D	N/D
Q5TEU4	NDUF5_HUMAN	NDUFAF5	-0.125119	0.687614	0.0830715	3.95712	N/D	N/D
Q86TI2	DPP9_HUMAN	DPP9	0.0497369	0.316838	-0.0350761	N/D	N/D	N/D
Q66LE6	2ABD_HUMAN	PPP2R2D	-0.045722	0.134631	0.0311952	3.50785	N/D	N/D
Q7L775	EPMIP_HUMAN	EPM2AIP1	-0.0162436	0.0863059	0.0111961	3.05396	N/D	N/D
Q13257	MD2L1_HUMAN	MAD2L1	0.0704868	0.131741	-0.050071	N/D	N/D	N/D
P54296	MYOM2_HUMAN	MYOM2	0.0889405	0.442802	-0.0635888	N/D	N/D	N/D
P68133;P68032	ACTS_HUMAN	ACTA1	0.31811	1.04684	-0.246696	N/D	N/D	N/D
P60709	ACTB_HUMAN	ACTB	-0.252023	0.676021	0.160282	4.28075	20.5221	N/D
Q562R1	ACTBL_HUMAN	ACTBL2	-0.0654379	0.206577	0.0443448	3.66654	N/D	N/D
Q8WWZ3	EDAD_HUMAN	EDARADD	0.0387255	0.156367	-0.027206	N/D	N/D	N/D
P63261	ACTG_HUMAN	ACTG1	-0.275421	0.93139	0.173791	4.32294	14.5589	N/D
O00559	RCAS1_HUMAN	EBAG9	0.0334125	0.031918	-0.0234301	N/D	N/D	N/D
Q96C36	P5CR2_HUMAN	PYCR2	0.0567575	0.455027	-0.0401254	N/D	N/D	N/D
P32322	P5CR1_HUMAN	PYCR1	0.0869275	0.794744	-0.0621058	N/D	N/D	N/D
Q86Y79	PTH_HUMAN	PTRH1	-0.036606	0.219134	0.0250541	3.4099	N/D	N/D
Q96M89	CC138_HUMAN	CCDC138	-0.186303	0.319163	0.121145	4.13939	N/D	N/D
Q13432	U119A_HUMAN	UNC119	0.261019	0.530079	-0.198325	N/D	N/D	N/D
Q96MN5	TEAN2_HUMAN	TCEANC2	0.0770802	0.274842	-0.0548809	N/D	N/D	N/D
O43615	TIM44_HUMAN	TIMM44	0.0469038	0.868369	-0.0330455	N/D	N/D	N/D
P11021	BIP_HUMAN	HSPA5	-0.100538	1.34915	0.0673148	3.85838	N/D	N/D
Q8N5A5	ZGPAT_HUMAN	ZGPAT	-0.119726	0.715283	0.0796374	3.93716	N/D	N/D
Q9NVN8	GNL3L_HUMAN	GNL3L	-0.142219	0.629231	0.0938757	4.01537	N/D	N/D
Q14CB8	RHG19_HUMAN	ARHGAP19	-0.0457761	0.287993	0.0312315	3.50837	N/D	N/D
O95619	YETS4_HUMAN	YEATS4	0.0428963	0.299984	-0.0301799	N/D	N/D	N/D
Q69YL0	NCAS2_HUMAN	NCBP2AS2	0.173041	0.760125	-0.127433	N/D	N/D	N/D
Q92581	SL9A6_HUMAN	SLC9A6	0.126699	0.188677	-0.0917929	N/D	N/D	N/D
Q99575	POP1_HUMAN	POP1	-0.00157542	0.0242413	0.0010914	2.03846	N/D	N/D
Q12789	TF3C1_HUMAN	GTF3C1	0.0820564	1.26733	-0.0585258	N/D	N/D	N/D
P11388	TOP2A_HUMAN	TOP2A	-0.00201583	0.0169675	0.00139629	2.14558	N/D	N/D
Q8IZ69	TRM2A_HUMAN	TRMT2A	-0.0337587	0.353783	0.0231281	3.3743	N/D	N/D
Q96I59	SYNM_HUMAN	NARS2	0.0585637	0.695695	-0.0414285	N/D	N/D	N/D
P56182	RRP1_HUMAN	RRP1	0.0437915	0.504955	-0.0308193	N/D	N/D	N/D
O43172	PRP4_HUMAN	PRPF4	-0.0710187	1.71517	0.0480345	3.70293	N/D	N/D
Q14527	HLTF_HUMAN	HLTF	-0.00229125	0.02474	0.00158691	2.20124	N/D	N/D
Q8IY37	DHX37_HUMAN	DHX37	0.0274608	0.300612	-0.0192167	N/D	N/D	N/D
Q9GZS1	RPA49_HUMAN	POLR1E	-0.192503	1.46534	0.124914	4.15456	N/D	N/D
Q6PJT7	ZC3HE_HUMAN	ZC3H14	-0.000520125	0.00436974	0.000360458	1.55701	N/D	N/D
Q9H501	ESF1_HUMAN	ESF1	0.00191883	0.0168454	-0.00133092	N/D	N/D	N/D
O95232	LC7L3_HUMAN	LUC7L3	-0.0477104	0.477326	0.0325295	3.52664	N/D	N/D
Q8IYB3	SRRM1_HUMAN	SRRM1	0.00240042	0.018745	-0.00166523	N/D	N/D	N/D
Q14137	BOP1_HUMAN	BOP1	0.0415007	0.278438	-0.0291838	N/D	N/D	N/D
P18583	SON_HUMAN	SON	-0.0515068	0.295632	0.035072	3.56047	N/D	N/D
Q9NPD3	EXOS4_HUMAN	EXOSC4	0.0230471	0.141201	-0.0161033	N/D	N/D	N/D
O15381	NVL_HUMAN	NVL	-0.244634	5.71728	0.15597	4.26668	23.7046	N/D
Q9H8V3	ECT2_HUMAN	ECT2	0.0274075	0.150151	-0.019179	N/D	N/D	N/D
Q9ULX3	NOB1_HUMAN	NOB1	-0.0919545	1.03236	0.0617492	3.81831	N/D	N/D
Q8IX01	SUGP2_HUMAN	SUGP2	-0.0515004	0.754099	0.0350677	3.56041	N/D	N/D
P61129	ZC3H6_HUMAN	ZC3H6	-0.112076	1.01281	0.0747446	3.90732	N/D	N/D
Q9BVJ6	UT14A_HUMAN	UTP14A	0.0959391	0.623064	-0.0687609	N/D	N/D	N/D
Q96EY4	TMA16_HUMAN	TMA16	0.00288996	0.0194476	-0.00200517	N/D	N/D	N/D
Q9NQT5	EXOS3_HUMAN	EXOSC3	-0.00376158	0.0260566	0.00260393	2.41676	N/D	N/D
Q6NZY4	ZCHC8_HUMAN	ZCCHC8	0.0171138	0.112536	-0.011933	N/D	N/D	N/D
P62829	RL23_HUMAN	RPL23	0.14682	1.21795	-0.107126	N/D	N/D	N/D
P78345	RPP38_HUMAN	RPP38	0.103299	0.777643	-0.0742268	N/D	N/D	N/D
Q86XZ4	SPAS2_HUMAN	SPATS2	-0.0987375	0.687093	0.0661502	3.85025	N/D	N/D
Q15650	TRIP4_HUMAN	TRIP4	0.221886	2.38784	-0.166258	N/D	N/D	N/D
Q9P2D1	CHD7_HUMAN	CHD7	-0.058358	0.360607	0.0396435	3.61574	N/D	N/D
Q86VY4	TSYL5_HUMAN	TSPYL5	-0.0153074	0.0707619	0.0105542	3.02803	N/D	N/D
Q8TF68	ZN384_HUMAN	ZNF384	-0.0807546	0.640006	0.0544371	3.7602	N/D	N/D
Q9NRX1	PNO1_HUMAN	PNO1	-0.0970292	0.860049	0.0650437	3.84241	N/D	N/D
Q9Y4I1	MYO5A_HUMAN	MYO5A	0.00344333	0.0183139	-0.00238959	N/D	N/D	N/D
Q9H2D6	TARA_HUMAN	TRIOBP	-0.205417	1.77145	0.132712	4.18475	185.893	N/D
Q9BUJ2	HNRL1_HUMAN	HNRNPUL1	0.0831175	0.942488	-0.0593046	N/D	N/D	N/D
Q4G0J3	LARP7_HUMAN	LARP7	-0.200915	1.96274	0.130002	4.17443	1093.6	N/D
O00541	PESC_HUMAN	PES1	-0.0529135	0.427121	0.0360124	3.57238	N/D	N/D
O43823	AKAP8_HUMAN	AKAP8	0.139765	0.935568	-0.101726	N/D	N/D	N/D
A6NFI3	ZN316_HUMAN	ZNF316	0.0876315	0.578179	-0.0626242	N/D	N/D	N/D
Q13105	ZBT17_HUMAN	ZBTB17	0.0047575	0.0237694	-0.00330309	N/D	N/D	N/D
Q9Y580	RBM7_HUMAN	RBM7	-0.0390387	0.33389	0.0266967	3.43821	N/D	N/D
Q9H6S0	YTDC2_HUMAN	YTHDC2	-0.0244873	0.252664	0.0168301	3.23346	N/D	N/D
Q9UER7	DAXX_HUMAN	DAXX	0.0961046	0.812327	-0.0688835	N/D	N/D	N/D
Q8IV48	ERI1_HUMAN	ERI1	0.0892224	0.492065	-0.0637966	N/D	N/D	N/D
Q96JN8	NEUL4_HUMAN	NEURL4	0.0179647	0.0942246	-0.01253	N/D	N/D	N/D
Q9Y6R4	M3K4_HUMAN	MAP3K4	0.00794525	0.0751415	-0.00552242	N/D	N/D	N/D
Q5M775	CYTSB_HUMAN	SPECC1	-0.0072	0.0373477	0.00497823	2.69924	N/D	N/D
Q9Y2X3	NOP58_HUMAN	NOP58	0.0139083	0.120477	-0.00968714	N/D	N/D	N/D
Q9H814	PHAX_HUMAN	PHAX	0.10297	0.932487	-0.0739824	N/D	N/D	N/D
O43865	SAHH2_HUMAN	AHCYL1	0.0523855	0.480521	-0.0369782	N/D	N/D	N/D
Q96HN2	SAHH3_HUMAN	AHCYL2	0.125352	1.09033	-0.0907735	N/D	N/D	N/D
Q6P4F2	FDX2_HUMAN	FDX2	0.0912971	0.56579	-0.0653276	N/D	N/D	N/D
P43243	MATR3_HUMAN	MATR3	0.026235	0.301615	-0.0183511	N/D	N/D	N/D
Q9UQ35	SRRM2_HUMAN	SRRM2	0.0574337	0.372422	-0.0406131	N/D	N/D	N/D
P31942	HNRH3_HUMAN	HNRNPH3	-0.105259	0.724936	0.0703618	3.87902	N/D	N/D
Q8IXQ4	GPAM1_HUMAN	GPALPP1	0.0933571	0.629061	-0.0668498	N/D	N/D	N/D
Q13523	PRP4B_HUMAN	PRPF4B	-0.0164387	0.169597	0.0113297	3.05917	N/D	N/D
P62805	H4_HUMAN	H4C1	0.0318821	0.362726	-0.022345	N/D	N/D	N/D
Q9H6W3	RIOX1_HUMAN	RIOX1	-0.00827909	0.0486749	0.00572219	2.76005	N/D	N/D
O60506	HNRPQ_HUMAN	SYNCRIP	0.0433988	0.34989	-0.0305387	N/D	N/D	N/D
O95639	CPSF4_HUMAN	CPSF4	-0.0109325	0.108827	0.00754919	2.88119	N/D	N/D
Q86VM9	ZCH18_HUMAN	ZC3H18	0.0645285	0.351385	-0.0457431	N/D	N/D	N/D
Q9UKB1	FBW1B_HUMAN	FBXW11	-0.324884	3.22332	0.201637	4.40237	9.30745	N/D
Q9NYF8	BCLF1_HUMAN	BCLAF1	0.0414871	0.468552	-0.0291741	N/D	N/D	N/D
A6NDY0;Q86U42	PABP2_HUMAN	PABPN1	-0.160735	1.56041	0.105431	4.07135	N/D	N/D
Q9NQZ2	SAS10_HUMAN	UTP3	-0.0992103	0.830632	0.0664561	3.8524	N/D	N/D
Q5SY16	NOL9_HUMAN	NOL9	0.0616827	0.544561	-0.0436824	N/D	N/D	N/D
Q9H6E5	STPAP_HUMAN	TUT1	0.121464	1.06247	-0.087838	N/D	N/D	N/D
Q96JK2	DCAF5_HUMAN	DCAF5	-0.0281161	0.180526	0.0192999	3.29402	N/D	N/D
Q9Y2W1	TR150_HUMAN	THRAP3	0.0197746	0.27721	-0.0138011	N/D	N/D	N/D
O95926	SYF2_HUMAN	SYF2	0.142924	0.568654	-0.104141	N/D	N/D	N/D
Q7Z478	DHX29_HUMAN	DHX29	-0.0411652	0.623034	0.0281303	3.46157	N/D	N/D
Q5VWG9	TAF3_HUMAN	TAF3	0.173281	0.797689	-0.12762	N/D	N/D	N/D
Q14498	RBM39_HUMAN	RBM39	-0.121205	1.55534	0.0805809	3.94272	N/D	N/D
Q9NQ29	LUC7L_HUMAN	LUC7L	-0.0729167	0.649182	0.049286	3.71467	N/D	N/D
P22626	ROA2_HUMAN	HNRNPA2B1	0.135901	3.94214	-0.0987787	N/D	N/D	N/D
Q9UIS9	MBD1_HUMAN	MBD1	-0.0612671	0.421785	0.041578	3.63731	N/D	N/D
Q96EK4	THA11_HUMAN	THAP11	0.168798	1.35452	-0.124121	N/D	N/D	N/D
Q8NCD3	HJURP_HUMAN	HJURP	0.139799	1.05378	-0.101752	N/D	N/D	N/D
Q96G21	IMP4_HUMAN	IMP4	-0.0378526	0.308122	0.0258962	3.42463	N/D	N/D
Q12873	CHD3_HUMAN	CHD3	-0.0640784	1.36338	0.0434438	3.65722	N/D	N/D
Q9H8M2	BRD9_HUMAN	BRD9	0.0929195	0.81773	-0.0665263	N/D	N/D	N/D
Q6P1J9	CDC73_HUMAN	CDC73	-0.0065245	0.0543701	0.00451223	2.65636	N/D	N/D
Q9UHR5	S30BP_HUMAN	SAP30BP	0.114683	0.640184	-0.082737	N/D	N/D	N/D
O60508	PRP17_HUMAN	CDC40	0.0710733	0.69675	-0.0504979	N/D	N/D	N/D
P46100	ATRX_HUMAN	ATRX	0.0473901	0.307631	-0.0333938	N/D	N/D	N/D
Q7Z7L9	ZSCA2_HUMAN	ZSCAN2	0.176045	0.704558	-0.129782	N/D	N/D	N/D
Q96GQ7	DDX27_HUMAN	DDX27	-0.0234488	0.171083	0.0161221	3.21448	N/D	N/D
Q9NQT4	EXOS5_HUMAN	EXOSC5	-0.0633742	0.726194	0.0429768	3.65231	N/D	N/D
Q9HC36	MRM3_HUMAN	MRM3	-0.0234061	0.084386	0.016093	3.21368	N/D	N/D
Q99729	ROAA_HUMAN	HNRNPAB	-0.0143063	0.0924472	0.00986733	2.99851	N/D	N/D
Q9Y3T9	NOC2L_HUMAN	NOC2L	0.024659	0.233239	-0.0172393	N/D	N/D	N/D
Q9UK58	CCNL1_HUMAN	CCNL1	0.0135515	0.0550981	-0.00943741	N/D	N/D	N/D
P17098	ZNF8_HUMAN	ZNF8	0.0605571	0.24524	-0.0428684	N/D	N/D	N/D
Q01130	SRSF2_HUMAN	SRSF2	0.113218	0.383034	-0.0816384	N/D	N/D	N/D
P78563	RED1_HUMAN	ADARB1	-0.0232603	0.121002	0.0159936	3.21095	N/D	N/D
Q53HL2	BOREA_HUMAN	CDCA8	-0.0720454	0.255217	0.0487117	3.70932	N/D	N/D
Q96JC9	EAF1_HUMAN	EAF1	-0.107851	0.318964	0.0720307	3.88998	N/D	N/D
Q8IZL8	PELP1_HUMAN	PELP1	0.0842078	0.517934	-0.0601055	N/D	N/D	N/D
Q12849	GRSF1_HUMAN	GRSF1	0.0841509	0.526462	-0.0600637	N/D	N/D	N/D
P83111	LACTB_HUMAN	LACTB	0.0684435	0.26028	-0.0485848	N/D	N/D	N/D
Q96DH6	MSI2H_HUMAN	MSI2	0.0231293	0.173436	-0.0161612	N/D	N/D	N/D
P62633	CNBP_HUMAN	CNBP	-0.106416	1.081	0.0711074	3.88395	N/D	N/D
O00422	SAP18_HUMAN	SAP18	-0.0210433	0.116371	0.0144803	3.16711	N/D	N/D
P55265	DSRAD_HUMAN	ADAR	0.0206183	0.265696	-0.0143942	N/D	N/D	N/D
P38159;Q96E39	RBMX_HUMAN	RBMX	0.11134	1.3668	-0.0802314	N/D	N/D	N/D
Q01780	EXOSX_HUMAN	EXOSC10	-0.00432833	0.0379574	0.00299568	2.4778	N/D	N/D
Q9H0S4	DDX47_HUMAN	DDX47	0.0130873	0.0906288	-0.00911269	N/D	N/D	N/D
Q9UKV3	ACINU_HUMAN	ACIN1	0.0603146	0.519275	-0.0426931	N/D	N/D	N/D
P23527;Q99880;Q99879;Q16778;Q96A08;Q8N257;Q93079;P58876;O60814;Q99877;P62807;P06899;Q5QNW6;P57053;P33778	H2BFS_HUMAN	H2BC12L	0.118801	1.30636	-0.0858323	N/D	N/D	N/D
Q6PCB5	RSBNL_HUMAN	RSBN1L	0.0498676	0.420068	-0.0351699	N/D	N/D	N/D
Q15020	SART3_HUMAN	SART3	0.0156379	0.176567	-0.0108983	N/D	N/D	N/D
Q9UL40	ZN346_HUMAN	ZNF346	0.0561754	0.504027	-0.0397058	N/D	N/D	N/D
Q15072	OZF_HUMAN	ZNF146	-0.12421	0.417259	0.0824934	3.95381	N/D	N/D
Q9UGN5	PARP2_HUMAN	PARP2	-0.217532	2.39905	0.139965	4.2115	58.3386	N/D
Q7Z2W4	ZCCHV_HUMAN	ZC3HAV1	0.0749675	0.836218	-0.0533373	N/D	N/D	N/D
Q9Y2R4	DDX52_HUMAN	DDX52	0.0915624	1.2617	-0.0655235	N/D	N/D	N/D
Q92541	RTF1_HUMAN	RTF1	0.0109448	0.0736742	-0.00761519	N/D	N/D	N/D
P49761	CLK3_HUMAN	CLK3	-0.0487595	0.358123	0.0332328	3.53624	N/D	N/D
P09651;A0A2R8Y4L2	ROA1_HUMAN	HNRNPA1	0.0300525	0.119273	-0.0210493	N/D	N/D	N/D
Q9NPI1	BRD7_HUMAN	BRD7	0.0544075	0.339666	-0.0384325	N/D	N/D	N/D
Q3KQU3	MA7D1_HUMAN	MAP7D1	0.0507202	0.283484	-0.0357819	N/D	N/D	N/D
Q9NX05	F120C_HUMAN	FAM120C	-0.104863	1.1037	0.0701065	3.87733	N/D	N/D
P11940;Q9H361	PABP1_HUMAN	PABPC1	0.105135	0.419201	-0.0755947	N/D	N/D	N/D
Q9Y3Y2	CHTOP_HUMAN	CHTOP	-0.0959483	0.844969	0.064343	3.83738	N/D	N/D
Q9HCG8	CWC22_HUMAN	CWC22	0.0137801	0.133373	-0.00959742	N/D	N/D	N/D
Q9HBE1	PATZ1_HUMAN	PATZ1	0.118117	0.611615	-0.0853174	N/D	N/D	N/D
Q9H307	PININ_HUMAN	PNN	-0.0351771	0.323931	0.024088	3.39239	N/D	N/D
Q5VYS8	TUT7_HUMAN	TUT7	0.0171121	0.139966	-0.0119318	N/D	N/D	N/D
Q15717	ELAV1_HUMAN	ELAVL1	0.108878	1.48309	-0.0783892	N/D	N/D	N/D
Q8WVM0	TFB1M_HUMAN	TFB1M	0.0817374	0.627118	-0.0582917	N/D	N/D	N/D
Q9P031	TAP26_HUMAN	CCDC59	-0.453153	2.68465	0.269556	4.56706	5.25017	N/D
Q6DD87	ZN787_HUMAN	ZNF787	0.0317559	0.17031	-0.0222556	N/D	N/D	N/D
P51116	FXR2_HUMAN	FXR2	-0.0136324	0.0711866	0.00940474	2.97745	N/D	N/D
P51991	ROA3_HUMAN	HNRNPA3	0.0905438	1.04628	-0.0647714	N/D	N/D	N/D
Q8N3C0	ASCC3_HUMAN	ASCC3	0.0336003	0.301523	-0.0235632	N/D	N/D	N/D
Q12905	ILF2_HUMAN	ILF2	0.0691596	0.46775	-0.0491054	N/D	N/D	N/D
O60832	DKC1_HUMAN	DKC1	0.0675254	0.622971	-0.0479177	N/D	N/D	N/D
Q9UHB7	AFF4_HUMAN	AFF4	0.0567944	0.447679	-0.040152	N/D	N/D	N/D
Q13242	SRSF9_HUMAN	SRSF9	-0.157632	1.55067	0.103504	4.06241	N/D	N/D
Q8WYQ5	DGCR8_HUMAN	DGCR8	0.0589528	0.389119	-0.0417094	N/D	N/D	N/D
O14979	HNRDL_HUMAN	HNRNPDL	0.110466	1.39241	-0.0795771	N/D	N/D	N/D
Q8TDD1	DDX54_HUMAN	DDX54	-0.064067	0.419992	0.0434363	3.65714	N/D	N/D
Q1KMD3	HNRL2_HUMAN	HNRNPUL2	0.103503	1.29023	-0.0743792	N/D	N/D	N/D
Q49A26	GLYR1_HUMAN	GLYR1	0.0809833	0.526214	-0.0577387	N/D	N/D	N/D
A4D1E9	GTPBA_HUMAN	GTPBP10	0.102168	0.922409	-0.0733855	N/D	N/D	N/D
Q8NC51	PAIRB_HUMAN	SERBP1	-0.05107	0.345302	0.0347798	3.5567	N/D	N/D
Q9Y399	RT02_HUMAN	MRPS2	-0.0314488	0.17768	0.0215628	3.34317	N/D	N/D
O15235	RT12_HUMAN	MRPS12	0.117143	0.252648	-0.0845847	N/D	N/D	N/D
Q96PK6	RBM14_HUMAN	RBM14	-0.026775	0.274492	0.0183879	3.27259	N/D	N/D
Q99547	MPH6_HUMAN	MPHOSPH6	-0.0453876	0.627292	0.0309706	3.50461	N/D	N/D
Q9NSI2	SLX9_HUMAN	SLX9	0.15788	0.722977	-0.115646	N/D	N/D	N/D
P52272	HNRPM_HUMAN	HNRNPM	0.0448113	0.188214	-0.0315482	N/D	N/D	N/D
Q9NRR4	RNC_HUMAN	DROSHA	-0.0203362	0.069591	0.0139971	3.15216	N/D	N/D
O96028	NSD2_HUMAN	NSD2	-0.101231	0.985515	0.0677631	3.86147	N/D	N/D
Q00839	HNRPU_HUMAN	HNRNPU	0.0162588	0.163169	-0.0113334	N/D	N/D	N/D
O43390	HNRPR_HUMAN	HNRNPR	-0.00697542	0.0433914	0.00482332	2.68545	N/D	N/D
O75494	SRS10_HUMAN	SRSF10	0.0874062	0.654702	-0.0624583	N/D	N/D	N/D
Q9Y4B6	DCAF1_HUMAN	DCAF1	0.0856871	0.775919	-0.061193	N/D	N/D	N/D
Q8NDW8	TT21A_HUMAN	TTC21A	0.00502527	0.0128306	-0.00348932	N/D	N/D	N/D
Q9BU76	MMTA2_HUMAN	MMTAG2	0.0789177	0.284762	-0.0562254	N/D	N/D	N/D
Q06787	FMR1_HUMAN	FMR1	-0.0909474	0.451624	0.061094	3.81338	N/D	N/D
Q9NX24	NHP2_HUMAN	NHP2	0.0552542	0.29332	-0.0390421	N/D	N/D	N/D
Q14690	RRP5_HUMAN	PDCD11	0.0329596	0.474499	-0.0231088	N/D	N/D	N/D
P37108	SRP14_HUMAN	SRP14	0.154321	1.39428	-0.112898	N/D	N/D	N/D
Q14592	ZN460_HUMAN	ZNF460	0.184104	0.66672	-0.136111	N/D	N/D	N/D
Q9P2K5	MYEF2_HUMAN	MYEF2	-0.0739055	0.62551	0.0499374	3.72067	N/D	N/D
Q96ME7	ZN512_HUMAN	ZNF512	-0.00361667	0.00567823	0.00250374	2.39968	N/D	N/D
Q9BQ75	CMS1_HUMAN	CMSS1	-0.0437517	0.322238	0.0298711	3.48842	N/D	N/D
Q96S94	CCNL2_HUMAN	CCNL2	0.0335633	0.10392	-0.023537	N/D	N/D	N/D
Q9Y5J1	UTP18_HUMAN	UTP18	-0.0616528	0.351618	0.0418342	3.64009	N/D	N/D
Q92688	AN32B_HUMAN	ANP32B	-0.0189567	0.0691489	0.0130538	3.12144	N/D	N/D
O00257	CBX4_HUMAN	CBX4	-0.0933021	0.351872	0.0626252	3.82484	N/D	N/D
Q5TEC6	H37_HUMAN	H3-7	-0.0196892	0.184319	0.0135548	3.13802	N/D	N/D
Q14004	CDK13_HUMAN	CDK13	0.147257	0.710398	-0.107461	N/D	N/D	N/D
Q5BKZ1	ZN326_HUMAN	ZNF326	0.0921742	2.57343	-0.0659754	N/D	N/D	N/D
Q8TF01	PNISR_HUMAN	PNISR	0.166793	0.448457	-0.12256	N/D	N/D	N/D
P79522	PRR3_HUMAN	PRR3	0.402612	1.77653	-0.3219	N/D	N/D	N/D
Q9NPE3	NOP10_HUMAN	NOP10	0.16336	0.641216	-0.119892	N/D	N/D	N/D
P84103	SRSF3_HUMAN	SRSF3	-0.157033	2.13163	0.103133	4.06067	N/D	N/D
Q12906	ILF3_HUMAN	ILF3	0.0452342	0.587191	-0.0318506	N/D	N/D	N/D
Q5H9U9	DDX6L_HUMAN	DDX60L	0.0715296	0.252449	-0.0508302	N/D	N/D	N/D
Q13427	PPIG_HUMAN	PPIG	0.0287451	0.121275	-0.0201244	N/D	N/D	N/D
Q8TBF4	ZCRB1_HUMAN	ZCRB1	-0.029695	0.0973264	0.0203726	3.31799	N/D	N/D
Q13151	ROA0_HUMAN	HNRNPA0	-0.00952542	0.0624072	0.00658077	2.82114	N/D	N/D
P82932	RT06_HUMAN	MRPS6	0.122677	1.64086	-0.0887536	N/D	N/D	N/D
P30414	NKTR_HUMAN	NKTR	0.091215	0.578878	-0.065267	N/D	N/D	N/D
Q13895	BYST_HUMAN	BYSL	0.0447738	0.552702	-0.0315215	N/D	N/D	N/D
Q92665	RT31_HUMAN	MRPS31	-0.0218454	0.182432	0.015028	3.18348	N/D	N/D
Q14684	RRP1B_HUMAN	RRP1B	0.0763044	1.17684	-0.0543139	N/D	N/D	N/D
Q6IN84	MRM1_HUMAN	MRM1	-0.1521	1.56847	0.100061	4.04605	N/D	N/D
O00566	MPP10_HUMAN	MPHOSPH10	0.107345	0.837577	-0.0772438	N/D	N/D	N/D
Q12899	TRI26_HUMAN	TRIM26	0.178633	0.77841	-0.131811	N/D	N/D	N/D
Q92615	LAR4B_HUMAN	LARP4B	-0.0673217	0.348672	0.0455918	3.67915	N/D	N/D
Q2NL82	TSR1_HUMAN	TSR1	0.0585475	0.70544	-0.0414167	N/D	N/D	N/D
Q9H8H2	DDX31_HUMAN	DDX31	-0.0997004	1.20046	0.0667732	3.85462	N/D	N/D
Q6ZN55	ZN574_HUMAN	ZNF574	0.167085	1.86261	-0.122787	N/D	N/D	N/D
P07910	HNRPC_HUMAN	HNRNPC	-0.218907	1.63849	0.140784	4.21445	54.1902	N/D
P07199	CENPB_HUMAN	CENPB	0.114038	0.388467	-0.0822534	N/D	N/D	N/D
Q6P158	DHX57_HUMAN	DHX57	0.0299054	0.203693	-0.0209452	N/D	N/D	N/D
Q9NUL5	SHFL_HUMAN	SHFL	-0.00461542	0.016439	0.00319405	2.50573	N/D	N/D
O43719	HTSF1_HUMAN	HTATSF1	0.0477058	1.12102	-0.03362	N/D	N/D	N/D
P62995	TRA2B_HUMAN	TRA2B	-0.0424704	0.319792	0.0290092	3.47532	N/D	N/D
Q13310	PABP4_HUMAN	PABPC4	0.0395329	0.356979	-0.027781	N/D	N/D	N/D
Q499Z4	ZN672_HUMAN	ZNF672	0.0131583	0.0213039	-0.00916238	N/D	N/D	N/D
O95793	STAU1_HUMAN	STAU1	-0.123604	1.53367	0.0821083	3.9516	N/D	N/D
Q9NY61	AATF_HUMAN	AATF	0.0571561	0.774105	-0.0404129	N/D	N/D	N/D
Q8NDF8	PAPD5_HUMAN	TENT4B	0.0574887	0.368462	-0.0406527	N/D	N/D	N/D
P82930	RT34_HUMAN	MRPS34	0.0586713	0.377162	-0.0415061	N/D	N/D	N/D
Q5EBL2	ZN628_HUMAN	ZNF628	0.0186512	0.0289147	-0.013012	N/D	N/D	N/D
P82664	RT10_HUMAN	MRPS10	0.123487	0.516422	-0.0893648	N/D	N/D	N/D
P21860	ERBB3_HUMAN	ERBB3	-0.399506	1.62638	0.241882	4.50387	6.31238	N/D
Q13595	TRA2A_HUMAN	TRA2A	0.0145392	0.0436227	-0.0101287	N/D	N/D	N/D
O75367	H2AY_HUMAN	MACROH2A1	-0.00281346	0.018377	0.00194824	2.29049	N/D	N/D
Q9Y2P8	RCL1_HUMAN	RCL1	0.0306628	0.272496	-0.0214813	N/D	N/D	N/D
P82912	RT11_HUMAN	MRPS11	0.244306	1.03979	-0.184523	N/D	N/D	N/D
Q07955	SRSF1_HUMAN	SRSF1	-0.18421	1.0868	0.119869	4.13416	N/D	N/D
P82663	RT25_HUMAN	MRPS25	-0.0142292	0.0936394	0.00981443	2.99615	N/D	N/D
Q9NP64	NO40_HUMAN	ZCCHC17	0.0520702	0.149056	-0.0367516	N/D	N/D	N/D
Q08211	DHX9_HUMAN	DHX9	-0.0114108	0.154209	0.00787819	2.89986	N/D	N/D
Q96SI9	STRBP_HUMAN	STRBP	-0.0217567	0.227948	0.0149674	3.1817	N/D	N/D
Q03701	CEBPZ_HUMAN	CEBPZ	0.0326881	0.337374	-0.0229163	N/D	N/D	N/D
Q5C9Z4	NOM1_HUMAN	NOM1	-0.14627	0.717847	0.0964166	4.02818	N/D	N/D
Q71RC2	LARP4_HUMAN	LARP4	-0.0598696	0.465353	0.0406492	3.62707	N/D	N/D
Q9H7N4	SFR19_HUMAN	SCAF1	-0.0608255	0.4094	0.0412846	3.6341	N/D	N/D
Q5JTH9	RRP12_HUMAN	RRP12	-0.0827087	2.52875	0.055717	3.77089	N/D	N/D
Q9Y2T7	YBOX2_HUMAN	YBX2	-0.397998	0.914286	0.241089	4.50199	6.35055	N/D
P22087	FBRL_HUMAN	FBL	0.107164	0.909986	-0.0771086	N/D	N/D	N/D
P82921	RT21_HUMAN	MRPS21	0.0243387	0.0504262	-0.0170134	N/D	N/D	N/D
Q9BQ39	DDX50_HUMAN	DDX50	-0.0579437	0.436171	0.0393676	3.61258	N/D	N/D
Q9Y291	RT33_HUMAN	MRPS33	0.0331977	0.212251	-0.0232777	N/D	N/D	N/D
Q9NZB2	F120A_HUMAN	FAM120A	-0.00574583	0.0614045	0.00397479	2.60104	N/D	N/D
P82650	RT22_HUMAN	MRPS22	0.0644625	0.372344	-0.0456953	N/D	N/D	N/D
Q9NY12	GAR1_HUMAN	GAR1	0.0876606	0.102368	-0.0626456	N/D	N/D	N/D
Q5VWQ0	RSBN1_HUMAN	RSBN1	-0.0467425	0.311913	0.0318802	3.51759	N/D	N/D
Q9H4L4	SENP3_HUMAN	SENP3	-0.0222371	0.138822	0.0152954	3.19126	N/D	N/D
P82933	RT09_HUMAN	MRPS9	-0.0949952	1.11943	0.0637247	3.8329	N/D	N/D
P55081	MFAP1_HUMAN	MFAP1	0.141061	0.75764	-0.102716	N/D	N/D	N/D
P21675	TAF1_HUMAN	TAF1	-0.339856	0.776097	0.20988	4.42428	8.45019	N/D
O00567	NOP56_HUMAN	NOP56	0.0195712	0.30767	-0.0136582	N/D	N/D	N/D
Q9HB58	SP110_HUMAN	SP110	0.0448822	0.181706	-0.031599	N/D	N/D	N/D
Q9UKM9	RALY_HUMAN	RALY	-0.738776	1.82083	0.400752	4.82527	3.15606	N/D
Q9BRZ2	TRI56_HUMAN	TRIM56	0.0885666	0.837732	-0.0633132	N/D	N/D	N/D
O95625	ZBT11_HUMAN	ZBTB11	-0.0778655	1.21065	0.0525416	3.74394	N/D	N/D
Q8N5P1	ZC3H8_HUMAN	ZC3H8	0.0879501	0.40102	-0.0628589	N/D	N/D	N/D
Q9BSC4	NOL10_HUMAN	NOL10	0.0368612	0.438369	-0.0258794	N/D	N/D	N/D
Q96KR1	ZFR_HUMAN	ZFR	0.130293	2.25467	-0.0945159	N/D	N/D	N/D
Q9Y6M1	IF2B2_HUMAN	IGF2BP2	0.291101	0.946333	-0.223574	N/D	N/D	N/D
Q9NUD5	ZCHC3_HUMAN	ZCCHC3	0.00274983	0.0186504	-0.00190786	N/D	N/D	N/D
Q92552	RT27_HUMAN	MRPS27	-0.0709733	0.844685	0.0480045	3.70265	N/D	N/D
P82675	RT05_HUMAN	MRPS5	0.0860858	0.77322	-0.0614864	N/D	N/D	N/D
Q16629	SRSF7_HUMAN	SRSF7	0.00404375	0.0257663	-0.00280685	N/D	N/D	N/D
Q7Z4V5	HDGR2_HUMAN	HDGFL2	-0.115975	1.16217	0.0772418	3.92276	N/D	N/D
Q9Y2R9	RT07_HUMAN	MRPS7	0.100573	1.39639	-0.0721992	N/D	N/D	N/D
Q9Y4C8	RBM19_HUMAN	RBM19	-0.008338	0.0324593	0.00576279	2.76314	N/D	N/D
Q32NC0	CR021_HUMAN	C18orf21	0.0516547	0.215805	-0.036453	N/D	N/D	N/D
Q14692	BMS1_HUMAN	BMS1	-0.0271839	0.204956	0.018666	3.27924	N/D	N/D
Q9UHK0	NUFP1_HUMAN	NUFIP1	0.159131	0.654907	-0.116615	N/D	N/D	N/D
Q9H1I8	ASCC2_HUMAN	ASCC2	0.150281	0.746889	-0.109786	N/D	N/D	N/D
Q9NTW7	ZF64B_HUMAN	ZFP64	-0.338165	1.11244	0.208953	4.42185	8.53774	N/D
Q9Y3D9	RT23_HUMAN	MRPS23	-0.00782912	0.0385245	0.00541203	2.73572	N/D	N/D
O15226	NKRF_HUMAN	NKRF	-0.0409125	0.527462	0.02796	3.45885	N/D	N/D
Q8NEJ9	NGDN_HUMAN	NGDN	0.142144	0.561776	-0.103544	N/D	N/D	N/D
P82673	RT35_HUMAN	MRPS35	-0.0378808	0.352629	0.0259153	3.42496	N/D	N/D
P78362	SRPK2_HUMAN	SRPK2	0.0464232	0.283634	-0.0327014	N/D	N/D	N/D
O00425	IF2B3_HUMAN	IGF2BP3	0.00511167	0.0344877	-0.00354942	N/D	N/D	N/D
Q5T3I0	GPTC4_HUMAN	GPATCH4	0.18433	0.586364	-0.136289	N/D	N/D	N/D
Q6NW34	NEPRO_HUMAN	NEPRO	-0.237238	2.31471	0.151632	4.25221	28.154	N/D
P51398	RT29_HUMAN	DAP3	0.0983559	0.695935	-0.0705528	N/D	N/D	N/D
Q9BYN8	RT26_HUMAN	MRPS26	-0.15361	0.978276	0.101002	4.05057	N/D	N/D
O43167	ZBT24_HUMAN	ZBTB24	0.00383167	0.00775888	-0.00265944	N/D	N/D	N/D
Q9NWT1	PK1IP_HUMAN	PAK1IP1	-0.061386	0.419699	0.041657	3.63817	N/D	N/D
Q9ULG1	INO80_HUMAN	INO80	0.0845643	0.244444	-0.0603675	N/D	N/D	N/D
Q9Y3D3	RT16_HUMAN	MRPS16	0.0793675	0.460112	-0.0565547	N/D	N/D	N/D
Q9Y676	RT18B_HUMAN	MRPS18B	-0.00971	0.0747488	0.00670786	2.82951	N/D	N/D
Q9HCE1	MOV10_HUMAN	MOV10	0.0201875	0.142779	-0.0140913	N/D	N/D	N/D
Q9NXF1	TEX10_HUMAN	TEX10	0.0866552	0.692822	-0.0619054	N/D	N/D	N/D
O00629	IMA3_HUMAN	KPNA4	0.0113017	0.0535505	-0.00786448	N/D	N/D	N/D
Q8NAV1	PR38A_HUMAN	PRPF38A	0.122991	0.685172	-0.0889905	N/D	N/D	N/D
Q96EY7	PTCD3_HUMAN	PTCD3	-0.117662	1.68485	0.0783197	3.92929	N/D	N/D
Q9H6R4	NOL6_HUMAN	NOL6	0.0365667	0.288159	-0.02567	N/D	N/D	N/D
Q8N2M8	CLASR_HUMAN	CLASRP	0.278555	0.68607	-0.212979	N/D	N/D	N/D
Q9BYG3	MK67I_HUMAN	NIFK	0.00932038	0.0386073	-0.0064813	N/D	N/D	N/D
P58317	ZN121_HUMAN	ZNF121	0.202647	0.779656	-0.150808	N/D	N/D	N/D
Q96SB4	SRPK1_HUMAN	SRPK1	0.0712079	0.933963	-0.0505959	N/D	N/D	N/D
Q9NZI8	IF2B1_HUMAN	IGF2BP1	0.123505	1.18201	-0.0893783	N/D	N/D	N/D
P11387	TOP1_HUMAN	TOP1	-0.102943	1.38964	0.0688686	3.86901	N/D	N/D
O95568	MET18_HUMAN	METTL18	-0.0258752	0.0862891	0.0177754	3.25761	N/D	N/D
Q08170	SRSF4_HUMAN	SRSF4	-0.0696742	0.373646	0.0471468	3.69443	N/D	N/D
Q6P5R6	RL22L_HUMAN	RPL22L1	0.224534	1.04131	-0.1684	N/D	N/D	N/D
P16989	YBOX3_HUMAN	YBX3	0.00559083	0.0288114	-0.00388279	N/D	N/D	N/D
Q96K80	ZC3HA_HUMAN	ZC3H10	-0.0796946	0.586999	0.0537421	3.7543	N/D	N/D
Q8ND82	Z280C_HUMAN	ZNF280C	0.111228	0.327399	-0.0801469	N/D	N/D	N/D
Q96QR8	PURB_HUMAN	PURB	-0.288226	3.81673	0.181091	4.34466	12.6346	N/D
P42696	RBM34_HUMAN	RBM34	0.0660442	0.669933	-0.0468424	N/D	N/D	N/D
Q9H0A0	NAT10_HUMAN	NAT10	0.04212	0.535864	-0.0296257	N/D	N/D	N/D
Q6PKG0	LARP1_HUMAN	LARP1	0.00717542	0.0457515	-0.00498601	N/D	N/D	N/D
Q96MU7	YTDC1_HUMAN	YTHDC1	0.521866	1.99243	-0.435811	N/D	N/D	N/D
Q9NSQ0;Q9Y3A4	RRP7A_HUMAN	RRP7A	0.0651175	0.298188	-0.0461702	N/D	N/D	N/D
P62857	RS28_HUMAN	RPS28	0.239941	0.730607	-0.180944	N/D	N/D	N/D
Q9GZR2	REXO4_HUMAN	REXO4	-0.0382225	0.145717	0.0261459	3.42891	N/D	N/D
Q96T21	SEBP2_HUMAN	SECISBP2	0.46571	1.14228	-0.380997	N/D	N/D	N/D
Q96EL2	RT24_HUMAN	MRPS24	0.0172425	0.0807999	-0.0120233	N/D	N/D	N/D
Q6PD62	CTR9_HUMAN	CTR9	0.0281396	0.516063	-0.0196963	N/D	N/D	N/D
Q15050	RRS1_HUMAN	RRS1	-0.0732541	0.654114	0.0495083	3.71673	N/D	N/D
P62081	RS7_HUMAN	RPS7	-0.328377	1.05962	0.203568	4.40756	9.08958	N/D
Q8N7H5	PAF1_HUMAN	PAF1	-0.00953182	0.053833	0.00658517	2.82144	N/D	N/D
Q00577	PURA_HUMAN	PURA	-0.105819	0.838716	0.0707228	3.88141	N/D	N/D
Q9BXY0	MAK16_HUMAN	MAK16	0.293815	0.786261	-0.225877	N/D	N/D	N/D
Q13243	SRSF5_HUMAN	SRSF5	0.161318	0.488281	-0.118308	N/D	N/D	N/D
P52292	IMA1_HUMAN	KPNA2	0.0119458	0.0801852	-0.0083146	N/D	N/D	N/D
Q15573	TAF1A_HUMAN	TAF1A	-0.126979	0.472917	0.0842528	3.96381	N/D	N/D
Q9UQ88;P21127	CD11A_HUMAN	CDK11A	-0.0022475	0.0416861	0.00155664	2.19286	N/D	N/D
P82914	RT15_HUMAN	MRPS15	0.0084274	0.0439539	-0.00585852	N/D	N/D	N/D
O00505	IMA4_HUMAN	KPNA3	-0.12645	0.813832	0.0839169	3.96191	N/D	N/D
Q86SE5	RALYL_HUMAN	RALYL	-0.030606	0.0519031	0.020991	3.33125	N/D	N/D
Q13823	NOG2_HUMAN	GNL2	0.0687838	0.436184	-0.0488322	N/D	N/D	N/D
Q7Z2T5	TRM1L_HUMAN	TRMT1L	-0.0362164	0.321252	0.0247908	3.40519	N/D	N/D
Q8N3Z6	ZCHC7_HUMAN	ZCCHC7	0.295656	0.665744	-0.227443	N/D	N/D	N/D
Q8WVC0	LEO1_HUMAN	LEO1	0.0402855	0.282775	-0.0283173	N/D	N/D	N/D
Q71UM5	RS27L_HUMAN	RPS27L	-0.180305	1.16897	0.117484	4.12426	N/D	N/D
O60684	IMA7_HUMAN	KPNA6	0.084967	0.389332	-0.0606635	N/D	N/D	N/D
Q9NUL3	STAU2_HUMAN	STAU2	0.132297	1.19475	-0.0960374	N/D	N/D	N/D
Q99676	ZN184_HUMAN	ZNF184	0.0559161	0.387404	-0.039519	N/D	N/D	N/D
Q9HAN9	NMNA1_HUMAN	NMNAT1	-0.238234	0.30108	0.152217	4.25418	27.455	N/D
Q9Y221	NIP7_HUMAN	NIP7	-0.0501871	0.386838	0.0341889	3.54899	N/D	N/D
Q9BQG0	MBB1A_HUMAN	MYBBP1A	-0.00831167	0.0927569	0.00574464	2.76177	N/D	N/D
Q9NVU7	SDA1_HUMAN	SDAD1	-0.0405343	0.529673	0.0277052	3.45476	N/D	N/D
Q13247	SRSF6_HUMAN	SRSF6	0.426746	2.52112	-0.344198	N/D	N/D	N/D
O75569	PRKRA_HUMAN	PRKRA	0.0602692	0.679087	-0.0426603	N/D	N/D	N/D
E9PRG8	CK098_HUMAN	C11orf98	0.10645	0.784125	-0.0765755	N/D	N/D	N/D
P42677	RS27_HUMAN	RPS27	-0.0184242	0.0583017	0.0126895	3.10899	N/D	N/D
Q9NR30	DDX21_HUMAN	DDX21	0.05315	0.623573	-0.0375278	N/D	N/D	N/D
O00458	IFRD1_HUMAN	IFRD1	-0.131889	0.447982	0.0873642	3.98104	N/D	N/D
Q96MX3	ZNF48_HUMAN	ZNF48	0.0625878	0.13167	-0.0443373	N/D	N/D	N/D
Q8WTT2	NOC3L_HUMAN	NOC3L	0.0227583	0.230032	-0.0158999	N/D	N/D	N/D
P17026	ZNF22_HUMAN	ZNF22	0.215509	2.18659	-0.161114	N/D	N/D	N/D
Q9NW13	RBM28_HUMAN	RBM28	-0.237517	1.94405	0.151796	4.25276	27.9547	N/D
P67809	YBOX1_HUMAN	YBX1	-0.0366387	0.296025	0.0250763	3.41029	N/D	N/D
Q96ST2	IWS1_HUMAN	IWS1	0.0861162	0.705287	-0.0615087	N/D	N/D	N/D
Q96GA3	LTV1_HUMAN	LTV1	0.0305354	0.314466	-0.0213911	N/D	N/D	N/D
P63244	RACK1_HUMAN	RACK1	0.04749	0.462925	-0.0334653	N/D	N/D	N/D
Q9UII4	HERC5_HUMAN	HERC5	0.0214487	0.150355	-0.0149782	N/D	N/D	N/D
Q7L2E3	DHX30_HUMAN	DHX30	0.0040475	0.0524082	-0.00280945	N/D	N/D	N/D
Q9Y3B9	RRP15_HUMAN	RRP15	-0.0678154	0.34744	0.0459184	3.6824	N/D	N/D
Q9Y2Q9	RT28_HUMAN	MRPS28	-0.197156	0.927049	0.127731	4.16565	N/D	N/D
P62263	RS14_HUMAN	RPS14	0.0177742	0.153395	-0.0123963	N/D	N/D	N/D
Q8NHQ9	DDX55_HUMAN	DDX55	0.0789648	0.612436	-0.0562598	N/D	N/D	N/D
P83881;Q969Q0	RL36A_HUMAN	RPL36A	-0.399956	1.04739	0.242119	4.50443	6.3011	N/D
Q9H116	GZF1_HUMAN	GZF1	-0.101091	0.240046	0.0676725	3.86084	N/D	N/D
Q8IY81	SPB1_HUMAN	FTSJ3	-0.0196337	0.154384	0.0135169	3.13679	N/D	N/D
P08865	RSSA_HUMAN	RPSA	0.0296196	0.163065	-0.0207429	N/D	N/D	N/D
Q9Y3C1	NOP16_HUMAN	NOP16	-0.0863802	1.05953	0.058117	3.79031	N/D	N/D
Q9BVP2	GNL3_HUMAN	GNL3	-0.0751317	0.537273	0.0507445	3.72801	N/D	N/D
O43159	RRP8_HUMAN	RRP8	0.112026	0.497156	-0.0807447	N/D	N/D	N/D
Q9Y324	FCF1_HUMAN	FCF1	0.0117484	0.0351445	-0.0081766	N/D	N/D	N/D
Q9NY93	DDX56_HUMAN	DDX56	-0.0575828	0.78367	0.0391273	3.60981	N/D	N/D
Q9BQ67	GRWD1_HUMAN	GRWD1	0.0432138	0.438449	-0.0304066	N/D	N/D	N/D
Q9NVP1	DDX18_HUMAN	DDX18	-0.0216175	0.242531	0.0148724	3.17889	N/D	N/D
Q8N9T8	KRI1_HUMAN	KRI1	0.0129308	0.0528298	-0.00900326	N/D	N/D	N/D
P62750	RL23A_HUMAN	RPL23A	-3.45833e-05	0.000175276	2.39711e-05	0.379698	N/D	N/D
P05386	RLA1_HUMAN	RPLP1	-0.077165	0.283334	0.0520815	3.73991	N/D	N/D
P46087	NOP2_HUMAN	NOP2	0.0274657	0.404822	-0.0192201	N/D	N/D	N/D
Q13428	TCOF_HUMAN	TCOF1	0.0222396	0.266882	-0.0155347	N/D	N/D	N/D
P63220	RS21_HUMAN	RPS21	0.0782546	0.488327	-0.05574	N/D	N/D	N/D
P49711	CTCF_HUMAN	CTCF	0.013387	0.092648	-0.00932238	N/D	N/D	N/D
P22090	RS4Y1_HUMAN	RPS4Y1	-0.121915	1.08603	0.0810331	3.94536	N/D	N/D
Q9H7E9	CH033_HUMAN	C8orf33	-0.00975779	0.0452085	0.00674076	2.83165	N/D	N/D
P60866	RS20_HUMAN	RPS20	0.0923375	0.758655	-0.0660961	N/D	N/D	N/D
Q96K58	ZN668_HUMAN	ZNF668	-0.0558258	0.448391	0.0379564	3.59609	N/D	N/D
P62847	RS24_HUMAN	RPS24	0.191325	1.71526	-0.141812	N/D	N/D	N/D
P10412	H14_HUMAN	H1-4	0.237688	0.679263	-0.179102	N/D	N/D	N/D
P08708	RS17_HUMAN	RPS17	-0.347209	1.53649	0.213897	4.43472	8.09306	N/D
P15880	RS2_HUMAN	RPS2	0.0630038	0.61895	-0.0446385	N/D	N/D	N/D
P25398	RS12_HUMAN	RPS12	0.0982025	0.422455	-0.0704389	N/D	N/D	N/D
P57071	PRD15_HUMAN	PRDM15	0.127891	0.261715	-0.092695	N/D	N/D	N/D
Q9H6F5	CCD86_HUMAN	CCDC86	0.199784	1.44405	-0.148527	N/D	N/D	N/D
P62244	RS15A_HUMAN	RPS15A	0.09285	0.981012	-0.0664749	N/D	N/D	N/D
Q15397	PUM3_HUMAN	PUM3	0.206267	2.49875	-0.153699	N/D	N/D	N/D
P46783;Q9NQ39	RS10_HUMAN	RPS10	0.0152371	0.0556301	-0.0106175	N/D	N/D	N/D
P23396	RS3_HUMAN	RPS3	-0.07955	0.402255	0.0536472	3.75349	N/D	N/D
P05387	RLA2_HUMAN	RPLP2	0.208328	0.809278	-0.155349	N/D	N/D	N/D
P62753	RS6_HUMAN	RPS6	0.0872525	0.602351	-0.0623451	N/D	N/D	N/D
O00411	RPOM_HUMAN	POLRMT	0.113689	1.48341	-0.0819916	N/D	N/D	N/D
P46777	RL5_HUMAN	RPL5	0.06836	1.23377	-0.0485241	N/D	N/D	N/D
Q8NEY1	NAV1_HUMAN	NAV1	-0.0568273	0.0565068	0.038624	3.60396	N/D	N/D
P46782	RS5_HUMAN	RPS5	0.0254517	0.260666	-0.0177983	N/D	N/D	N/D
Q7L1W4	LRC8D_HUMAN	LRRC8D	0.147397	0.191341	-0.107569	N/D	N/D	N/D
P39019	RS19_HUMAN	RPS19	-0.0482163	0.136018	0.0328686	3.5313	N/D	N/D
Q9NX58	LYAR_HUMAN	LYAR	0.0588354	0.605228	-0.0416246	N/D	N/D	N/D
Q5SSJ5	HP1B3_HUMAN	HP1BP3	-0.13107	2.11164	0.0868461	3.97821	N/D	N/D
P46781	RS9_HUMAN	RPS9	-0.0184375	0.0476214	0.0126986	3.10931	N/D	N/D
P62249	RS16_HUMAN	RPS16	0.0135208	0.0786524	-0.00941598	N/D	N/D	N/D
P62701	RS4X_HUMAN	RPS4X	-0.0102458	0.0298447	0.00707671	2.85292	N/D	N/D
P62269	RS18_HUMAN	RPS18	-0.0364383	0.182318	0.0249408	3.40788	N/D	N/D
P62266	RS23_HUMAN	RPS23	0.0002525	0.00071217	-0.000175035	N/D	N/D	N/D
Q9UL16	CFA45_HUMAN	CFAP45	-0.583043	0.418392	0.332446	4.69723	3.91068	N/D
Q13610	PWP1_HUMAN	PWP1	0.003405	0.0202574	-0.00236295	N/D	N/D	N/D
Q9UKD2	MRT4_HUMAN	MRTO4	0.0275323	0.108606	-0.0192672	N/D	N/D	N/D
P52294	IMA5_HUMAN	KPNA1	-0.197367	1.19362	0.127859	4.16614	N/D	N/D
Q9GZR7	DDX24_HUMAN	DDX24	0.0563675	1.00088	-0.0398443	N/D	N/D	N/D
Q15776	ZKSC8_HUMAN	ZKSCAN8	0.0640646	0.325922	-0.0454069	N/D	N/D	N/D
P07305	H10_HUMAN	H1-0	0.228377	0.920733	-0.171516	N/D	N/D	N/D
P62277	RS13_HUMAN	RPS13	0.145055	1.65382	-0.105772	N/D	N/D	N/D
P62280	RS11_HUMAN	RPS11	-0.125382	0.943628	0.0832385	3.95807	N/D	N/D
Q9UNQ2	DIM1_HUMAN	DIMT1	0.0976341	0.970037	-0.0700173	N/D	N/D	N/D
P62987;P62979;P0CG48;P0CG47	RS27A_HUMAN	RPS27A	0.0404521	0.3347	-0.028436	N/D	N/D	N/D
P61247	RS3A_HUMAN	RPS3A	0.111727	1.09628	-0.0805207	N/D	N/D	N/D
P18621	RL17_HUMAN	RPL17	0.152612	1.33174	-0.11158	N/D	N/D	N/D
Q8TDN6	BRX1_HUMAN	BRIX1	0.14697	1.72724	-0.107242	N/D	N/D	N/D
Q9BZE4	GTPB4_HUMAN	GTPBP4	0.028204	0.218569	-0.0197418	N/D	N/D	N/D
P62913	RL11_HUMAN	RPL11	-0.168197	0.774777	0.110046	4.09221	N/D	N/D
P27635	RL10_HUMAN	RPL10	0.105782	0.921208	-0.0760776	N/D	N/D	N/D
P62841	RS15_HUMAN	RPS15	0.149099	0.659368	-0.108877	N/D	N/D	N/D
P62241	RS8_HUMAN	RPS8	0.0892304	0.890122	-0.0638026	N/D	N/D	N/D
Q6DKI1	RL7L_HUMAN	RPL7L1	0.0891926	0.980618	-0.0637747	N/D	N/D	N/D
P32969	RL9_HUMAN	RPL9	0.110129	0.445814	-0.0793249	N/D	N/D	N/D
Q9NQ55	SSF1_HUMAN	PPAN	0.0742471	0.593929	-0.0528114	N/D	N/D	N/D
P62273	RS29_HUMAN	RPS29	0.385481	0.980409	-0.306295	N/D	N/D	N/D
P19338	NUCL_HUMAN	NCL	0.0600504	0.453103	-0.0425022	N/D	N/D	N/D
Q13601	KRR1_HUMAN	KRR1	-0.152664	0.793491	0.100412	4.04774	N/D	N/D
Q9UNX3	RL26L_HUMAN	RPL26L1	-0.698938	1.44492	0.383975	4.7947	3.30426	N/D
P05388	RLA0_HUMAN	RPLP0	0.0833625	0.737105	-0.0594845	N/D	N/D	N/D
Q9H7B2	RPF2_HUMAN	RPF2	-0.0614122	0.607986	0.0416744	3.63836	N/D	N/D
Q9H9Y2	RPF1_HUMAN	RPF1	0.0783248	0.968568	-0.0557914	N/D	N/D	N/D
P16403	H12_HUMAN	H1-2	0.312646	1.34844	-0.241983	N/D	N/D	N/D
P16401	H15_HUMAN	H1-5	-0.127679	0.975953	0.0846974	3.96631	N/D	N/D
Q9BRU9	UTP23_HUMAN	UTP23	0.0789886	0.438698	-0.0562773	N/D	N/D	N/D
P46776	RL27A_HUMAN	RPL27A	0.205976	0.484953	-0.153466	N/D	N/D	N/D
O76021	RL1D1_HUMAN	RSL1D1	-0.0721225	0.266246	0.0487625	3.7098	N/D	N/D
P62899	RL31_HUMAN	RPL31	-0.148218	0.356016	0.0976358	4.03423	N/D	N/D
P42766	RL35_HUMAN	RPL35	-0.28838	1.22764	0.181179	4.34492	12.6148	N/D
P61254	RL26_HUMAN	RPL26	-0.604192	1.30119	0.34216	4.71611	3.77407	N/D
Q9BRJ6	CG050_HUMAN	C7orf50	0.0697454	0.417266	-0.0495314	N/D	N/D	N/D
P84098	RL19_HUMAN	RPL19	0.0523129	0.164139	-0.036926	N/D	N/D	N/D
P61513;A6NKH3	RL37A_HUMAN	RPL37A	0.186575	0.72242	-0.138058	N/D	N/D	N/D
Q9Y3U8	RL36_HUMAN	RPL36	0.116694	0.474449	-0.0842475	N/D	N/D	N/D
Q99848	EBP2_HUMAN	EBNA1BP2	-0.0158075	0.126165	0.0108971	3.04207	N/D	N/D
P26373	RL13_HUMAN	RPL13	-0.0456221	0.28385	0.031128	3.50689	N/D	N/D
P40429;Q6NVV1	RL13A_HUMAN	RPL13A	-0.17604	0.397025	0.114871	4.1132	N/D	N/D
P18077	RL35A_HUMAN	RPL35A	-0.10967	0.17635	0.0732002	3.89753	N/D	N/D
P46779	RL28_HUMAN	RPL28	0.0502487	0.154751	-0.0354434	N/D	N/D	N/D
P49207	RL34_HUMAN	RPL34	-0.277304	0.759841	0.174868	4.32619	14.236	N/D
P30050	RL12_HUMAN	RPL12	-0.119623	0.438464	0.0795721	3.93677	N/D	N/D
Q9BRT6	LLPH_HUMAN	LLPH	0.0487958	0.217881	-0.0344012	N/D	N/D	N/D
P18124	RL7_HUMAN	RPL7	0.0914596	0.663851	-0.0654476	N/D	N/D	N/D
P39023	RL3_HUMAN	RPL3	0.0591325	0.504849	-0.0418391	N/D	N/D	N/D
Q07020	RL18_HUMAN	RPL18	0.189693	0.733403	-0.140521	N/D	N/D	N/D
P46778	RL21_HUMAN	RPL21	0.143697	0.751145	-0.104733	N/D	N/D	N/D
P50914	RL14_HUMAN	RPL14	-0.0698592	0.181115	0.047269	3.69561	N/D	N/D
Q02543	RL18A_HUMAN	RPL18A	-0.495284	0.993312	0.290578	4.61236	4.68657	N/D
P61353	RL27_HUMAN	RPL27	0.234902	0.966121	-0.176827	N/D	N/D	N/D
Q92522	H1X_HUMAN	H1-10	0.195525	3.28746	-0.14514	N/D	N/D	N/D
P62888	RL30_HUMAN	RPL30	0.336241	1.67999	-0.262463	N/D	N/D	N/D
P62424	RL7A_HUMAN	RPL7A	-0.03408	0.259502	0.0233456	3.37846	N/D	N/D
P36578	RL4_HUMAN	RPL4	0.0253654	0.338492	-0.0177374	N/D	N/D	N/D
P62910	RL32_HUMAN	RPL32	0.11898	0.675429	-0.0859671	N/D	N/D	N/D
P61313	RL15_HUMAN	RPL15	0.234827	1.52008	-0.176765	N/D	N/D	N/D
P62906	RL10A_HUMAN	RPL10A	0.0307054	0.202939	-0.0215115	N/D	N/D	N/D
P62917	RL8_HUMAN	RPL8	-0.048205	0.437192	0.0328611	3.53119	N/D	N/D
Q02878	RL6_HUMAN	RPL6	-0.0619175	0.2809	0.04201	3.64199	N/D	N/D
Q9H4M9;Q9NZN3	EHD1_HUMAN	EHD1	-0.0340792	0.500095	0.0233451	3.37845	N/D	N/D
Q96AA3	RFT1_HUMAN	RFT1	-0.181667	1.14581	0.118317	4.12773	N/D	N/D
Q9C091	GRB1L_HUMAN	GREB1L	-0.00245063	0.00152944	0.00169721	2.23047	N/D	N/D
Q8N8N7	PTGR2_HUMAN	PTGR2	-0.67781	2.20539	0.374887	4.77794	3.39288	N/D
P0C2Y1	NBPF7_HUMAN	NBPF7P	-0.612672	2.11636	0.346016	4.72353	3.72323	N/D
Q14847	LASP1_HUMAN	LASP1	-0.816239	2.24637	0.432079	4.88128	2.92275	N/D
P20962	PTMS_HUMAN	PTMS	-0.5793	1.87439	0.330712	4.69384	3.93643	N/D
Q56P03	EAPP_HUMAN	EAPP	-0.433958	1.28832	0.259772	4.54523	5.57427	N/D
P05204	HMGN2_HUMAN	HMGN2	-0.886928	0.976536	0.459236	4.92903	2.75576	N/D
Q7LBR1	CHM1B_HUMAN	CHMP1B	-1.22068	0.905654	0.570918	5.12403	2.27974	N/D
Q7L3S4	ZN771_HUMAN	ZNF771	0.378293	1.85292	-0.299803	N/D	N/D	N/D
Q96QZ7	MAGI1_HUMAN	MAGI1	0.157502	0.782827	-0.115354	N/D	N/D	N/D
Q9BZL1	UBL5_HUMAN	UBL5	-0.14683	0.183994	0.0967668	4.02993	N/D	N/D
P46940	IQGA1_HUMAN	IQGAP1	0.0121025	0.12437	-0.0084241	N/D	N/D	N/D
Q9BSF4	TIM29_HUMAN	TIMM29	0.0138483	0.0789496	-0.00964514	N/D	N/D	N/D
O96011	PX11B_HUMAN	PEX11B	0.0444675	0.489769	-0.0313025	N/D	N/D	N/D
Q2PZI1	D19L1_HUMAN	DPY19L1	0.173355	1.18077	-0.127678	N/D	N/D	N/D
O15228	GNPAT_HUMAN	GNPAT	0.0413089	0.461083	-0.029047	N/D	N/D	N/D
Q6NXT6	TAPT1_HUMAN	TAPT1	0.0233172	0.179204	-0.0162935	N/D	N/D	N/D
Q9NRK6	ABCBA_HUMAN	ABCB10	0.0585083	0.72007	-0.0413884	N/D	N/D	N/D
Q8WVX9	FACR1_HUMAN	FAR1	0.161817	1.17653	-0.118695	N/D	N/D	N/D
Q8N2K0	ABD12_HUMAN	ABHD12	0.0891717	0.500351	-0.0637593	N/D	N/D	N/D
Q7KZN9	COX15_HUMAN	COX15	0.0862122	0.797549	-0.0615793	N/D	N/D	N/D
Q13395	TARB1_HUMAN	TARBP1	0.105499	0.49925	-0.0758665	N/D	N/D	N/D
Q16698	DECR_HUMAN	DECR1	0.138365	0.880937	-0.100657	N/D	N/D	N/D
O95870	ABHGA_HUMAN	ABHD16A	0.0261359	0.0944297	-0.0182811	N/D	N/D	N/D
Q9H845	ACAD9_HUMAN	ACAD9	-0.0115018	0.131828	0.00794074	2.90332	N/D	N/D
Q96E52	OMA1_HUMAN	OMA1	0.196481	0.859302	-0.1459	N/D	N/D	N/D
Q86W34	AMZ2_HUMAN	AMZ2	0.0149692	0.043137	-0.0104299	N/D	N/D	N/D
Q8N490	PNKD_HUMAN	PNKD	0.0290129	0.0343798	-0.0203138	N/D	N/D	N/D
Q969N2	PIGT_HUMAN	PIGT	-0.0319606	0.496044	0.0219098	3.35026	N/D	N/D
P22830	HEMH_HUMAN	FECH	0.0649963	1.20759	-0.0460822	N/D	N/D	N/D
Q92643	GPI8_HUMAN	PIGK	-0.0125254	0.0405204	0.0086444	2.94051	N/D	N/D
Q9BV10	ALG12_HUMAN	ALG12	-0.009484	0.0272442	0.00655225	2.81925	N/D	N/D
Q6ZTW0	TPGS1_HUMAN	TPGS1	0.128206	0.122472	-0.0929338	N/D	N/D	N/D
P80297	MT1X_HUMAN	MT1X	0.859279	1.01792	-0.814132	N/D	N/D	N/D
Q96S52	PIGS_HUMAN	PIGS	0.145168	1.65892	-0.10586	N/D	N/D	N/D
Q99623	PHB2_HUMAN	PHB2	0.07247	1.29105	-0.0515154	N/D	N/D	N/D
P35232	PHB1_HUMAN	PHB1	0.0614775	0.929987	-0.0435339	N/D	N/D	N/D
P49795	RGS19_HUMAN	RGS19	0.078231	0.102972	-0.0557228	N/D	N/D	N/D
Q8WUF8	F172A_HUMAN	FAM172A	-0.198461	0.206525	0.12852	4.16871	N/D	N/D
Q8N8E3	CE112_HUMAN	CEP112	-0.858133	1.72165	0.448334	4.90993	2.81945	N/D
Q13557	KCC2D_HUMAN	CAMK2D	-0.0138013	0.0659401	0.00952069	2.98282	N/D	N/D
O43567	RNF13_HUMAN	RNF13	0.00346433	0.014684	-0.00240418	N/D	N/D	N/D
Q13114	TRAF3_HUMAN	TRAF3	-0.264637	1.45188	0.167592	4.30392	16.7711	N/D
O14745	NHRF1_HUMAN	SLC9A3R1	0.0651725	0.527337	-0.04621	N/D	N/D	N/D
Q6IAA8	LTOR1_HUMAN	LAMTOR1	0.0564583	0.131841	-0.0399098	N/D	N/D	N/D
Q13555	KCC2G_HUMAN	CAMK2G	0.0434145	0.415586	-0.03055	N/D	N/D	N/D
Q15223	NECT1_HUMAN	NECTIN1	-0.69345	2.18544	0.381626	4.79039	3.32655	N/D
Q9UBU6	FA8A1_HUMAN	FAM8A1	0.136073	0.290649	-0.0989095	N/D	N/D	N/D
Q96L92	SNX27_HUMAN	SNX27	0.0461917	0.248295	-0.0325357	N/D	N/D	N/D
P19022	CADH2_HUMAN	CDH2	-0.95049	0.681849	0.482543	4.96966	2.63246	N/D
P14866	HNRPL_HUMAN	HNRNPL	0.06957	0.616915	-0.0494039	N/D	N/D	N/D
Q9NW08	RPC2_HUMAN	POLR3B	-0.0406943	0.245381	0.027813	3.4565	N/D	N/D
Q8NDT2	RB15B_HUMAN	RBM15B	0.171405	1.90419	-0.126154	N/D	N/D	N/D
Q9H6R0	DHX33_HUMAN	DHX33	-0.13297	0.628962	0.0880481	3.98475	N/D	N/D
Q8WWQ0	PHIP_HUMAN	PHIP	-0.0719117	0.309729	0.0486235	3.70849	N/D	N/D
Q00059	TFAM_HUMAN	TFAM	0.0755442	0.514367	-0.0537585	N/D	N/D	N/D
Q8NEY8	PPHLN_HUMAN	PPHLN1	-0.38436	2.66173	0.233881	4.4847	6.72416	N/D
Q14191	WRN_HUMAN	WRN	0.013015	0.0714724	-0.0090621	N/D	N/D	N/D
Q9NX20	RM16_HUMAN	MRPL16	-0.147258	0.848167	0.0970347	4.03126	N/D	N/D
Q8NC60	NOA1_HUMAN	NOA1	-0.0585699	0.325177	0.0397845	3.61735	N/D	N/D
Q96EL3	RM53_HUMAN	MRPL53	0.0537542	0.367023	-0.0379624	N/D	N/D	N/D
P51608	MECP2_HUMAN	MECP2	0.0303838	0.113584	-0.0212837	N/D	N/D	N/D
O95707	RPP29_HUMAN	POP4	-0.0540437	0.355231	0.0367673	3.58173	N/D	N/D
Q9HD40	SPCS_HUMAN	SEPSECS	-0.120659	0.753807	0.0802327	3.94067	N/D	N/D
Q9UKS7	IKZF2_HUMAN	IKZF2	0.0884222	0.606085	-0.0632068	N/D	N/D	N/D
Q7Z7H8	RM10_HUMAN	MRPL10	0.0836983	0.510998	-0.0597312	N/D	N/D	N/D
Q13206	DDX10_HUMAN	DDX10	0.026103	0.169933	-0.0182579	N/D	N/D	N/D
Q8NDX6	ZN740_HUMAN	ZNF740	-0.10284	0.26194	0.0688019	3.86856	N/D	N/D
Q9BYC8	RM32_HUMAN	MRPL32	-0.193923	1.48973	0.125775	4.15797	N/D	N/D
Q4U2R6	RM51_HUMAN	MRPL51	0.0799254	0.465505	-0.0569634	N/D	N/D	N/D
Q9BRJ2	RM45_HUMAN	MRPL45	-0.0722096	0.826009	0.0488199	3.71033	N/D	N/D
Q9BYC9	RM20_HUMAN	MRPL20	-0.0959065	0.192197	0.0643159	3.83719	N/D	N/D
O14647	CHD2_HUMAN	CHD2	0.161713	0.511031	-0.118614	N/D	N/D	N/D
Q96JP5	ZFP91_HUMAN	ZFP91	0.0426718	0.133753	-0.0300196	N/D	N/D	N/D
Q9Y2X9	ZN281_HUMAN	ZNF281	0.0709096	0.198437	-0.0503787	N/D	N/D	N/D
Q8IZT6	ASPM_HUMAN	ASPM	-0.301332	1.26583	0.188497	4.36601	11.1685	N/D
Q9BZE1	RM37_HUMAN	MRPL37	0.129479	0.999543	-0.0938987	N/D	N/D	N/D
Q9BYD2	RM09_HUMAN	MRPL9	-0.0160325	0.0548472	0.0110513	3.04824	N/D	N/D
Q96DV4	RM38_HUMAN	MRPL38	-0.00614704	0.0420655	0.00425174	2.63042	N/D	N/D
Q9P015	RM15_HUMAN	MRPL15	0.0824509	1.56052	-0.0588153	N/D	N/D	N/D
Q9Y6G3	RM42_HUMAN	MRPL42	-0.216988	0.600086	0.13964	4.21033	60.1657	N/D
Q9NVS2	RT18A_HUMAN	MRPS18A	-0.250504	2.13627	0.159398	4.27789	21.1003	N/D
Q9H9J2	RM44_HUMAN	MRPL44	-0.0418892	0.509888	0.0286179	3.46925	N/D	N/D
Q6NSJ2	PHLB3_HUMAN	PHLDB3	0.0603	0.156661	-0.0426826	N/D	N/D	N/D
Q13405	RM49_HUMAN	MRPL49	0.00687121	0.0243139	-0.00477412	N/D	N/D	N/D
Q8N5N7	RM50_HUMAN	MRPL50	-0.0567896	0.353251	0.0385989	3.60367	N/D	N/D
Q9NWU5	RM22_HUMAN	MRPL22	0.00933292	0.0166482	-0.00649005	N/D	N/D	N/D
Q9BQC6	RT63_HUMAN	MRPL57	-0.376715	2.40761	0.229811	4.47477	6.95883	N/D
Q9Y3B7	RM11_HUMAN	MRPL11	-0.128233	0.32245	0.0850488	3.96827	N/D	N/D
Q9NQ50	RM40_HUMAN	MRPL40	-0.216446	1.25365	0.139317	4.20916	62.1046	N/D
P09001	RM03_HUMAN	MRPL3	0.127772	0.951821	-0.0926053	N/D	N/D	N/D
Q96GC5	RM48_HUMAN	MRPL48	0.0919911	0.96111	-0.0658402	N/D	N/D	N/D
Q9NP92	RT30_HUMAN	MRPS30	0.116974	0.777903	-0.0844576	N/D	N/D	N/D
Q15361	TTF1_HUMAN	TTF1	0.0528196	0.13096	-0.0372902	N/D	N/D	N/D
P49406	RM19_HUMAN	MRPL19	0.0951342	0.653345	-0.0681647	N/D	N/D	N/D
Q8N567	ZCHC9_HUMAN	ZCCHC9	-0.245435	0.460727	0.156439	4.26823	23.3095	N/D
Q9NRX2	RM17_HUMAN	MRPL17	-0.118398	0.29867	0.0787897	3.93211	N/D	N/D
Q9BYD1	RM13_HUMAN	MRPL13	0.00254978	0.0166495	-0.00176894	N/D	N/D	N/D
Q5T653	RM02_HUMAN	MRPL2	0.0701523	0.490174	-0.0498275	N/D	N/D	N/D
Q01196	RUNX1_HUMAN	RUNX1	0.105279	0.600716	-0.0757022	N/D	N/D	N/D
P12956	XRCC6_HUMAN	XRCC6	0.164663	3.33833	-0.120904	N/D	N/D	N/D
Q7Z7F7	RM55_HUMAN	MRPL55	0.198815	1.92629	-0.147755	N/D	N/D	N/D
O75394	RM33_HUMAN	MRPL33	0.186937	0.522801	-0.138344	N/D	N/D	N/D
Q8TF47	ZFP90_HUMAN	ZFP90	0.377551	1.64394	-0.299135	N/D	N/D	N/D
Q9C0K0	BC11B_HUMAN	BCL11B	-0.0149609	0.112024	0.0103165	3.01804	N/D	N/D
P13010	XRCC5_HUMAN	XRCC5	0.0332954	0.409308	-0.023347	N/D	N/D	N/D
Q96A35	RM24_HUMAN	MRPL24	0.0934804	0.692274	-0.066941	N/D	N/D	N/D
Q9NZE8	RM35_HUMAN	MRPL35	0.194632	0.419137	-0.144433	N/D	N/D	N/D
P17676	CEBPB_HUMAN	CEBPB	0.0706975	0.276251	-0.0502243	N/D	N/D	N/D
Q7Z2W9	RM21_HUMAN	MRPL21	0.0333318	0.0963497	-0.0233728	N/D	N/D	N/D
Q8NEF9	SRFB1_HUMAN	SRFBP1	0.455934	2.19675	-0.37167	N/D	N/D	N/D
Q9HD33	RM47_HUMAN	MRPL47	0.179779	1.15201	-0.13271	N/D	N/D	N/D
Q9P0M9	RM27_HUMAN	MRPL27	0.157897	0.951051	-0.11566	N/D	N/D	N/D
Q9BYD3	RM04_HUMAN	MRPL4	0.0691383	0.631242	-0.0490899	N/D	N/D	N/D
Q5T0B9	ZN362_HUMAN	ZNF362	0.0287833	0.162445	-0.0201514	N/D	N/D	N/D
Q8N983	RM43_HUMAN	MRPL43	0.0730177	0.439159	-0.0519147	N/D	N/D	N/D
O75531	BAF_HUMAN	BANF1	0.160591	0.625617	-0.117745	N/D	N/D	N/D
Q14865	ARI5B_HUMAN	ARID5B	-0.414058	1.2627	0.249491	4.5217	5.97162	N/D
Q8TCC3	RM30_HUMAN	MRPL30	0.02307	0.0881321	-0.0161195	N/D	N/D	N/D
Q9NUQ6	SPS2L_HUMAN	SPATS2L	0.265112	0.301288	-0.201729	N/D	N/D	N/D
Q96PV7	F193B_HUMAN	FAM193B	0.665912	1.18874	-0.586571	N/D	N/D	N/D
Q16695;P68431;Q71DI3;P84243	H33_HUMAN	H3-3A	-0.392901	1.02547	0.238403	4.49559	6.48401	N/D
O60783	RT14_HUMAN	MRPS14	0.792062	1.84	-0.731547	N/D	N/D	N/D
Q07021	C1QBP_HUMAN	C1QBP	-0.160931	0.750571	0.105552	4.07191	N/D	N/D
Q8IXM3	RM41_HUMAN	MRPL41	0.0581776	0.244921	-0.0411498	N/D	N/D	N/D
Q7Z7K6	CENPV_HUMAN	CENPV	0.152409	0.445205	-0.111424	N/D	N/D	N/D
Q96M63	ODAD1_HUMAN	ODAD1	0.0464381	0.023349	-0.0327121	N/D	N/D	N/D
P35268	RL22_HUMAN	RPL22	-0.514833	0.450944	0.300126	4.63228	4.47628	N/D
Q9UGU0	TCF20_HUMAN	TCF20	0.0749846	0.267022	-0.0533498	N/D	N/D	N/D
Q8NBI6	XXLT1_HUMAN	XXYLT1	-0.260985	1.44068	0.165482	4.29732	17.6975	N/D
Q6U841	S4A10_HUMAN	SLC4A10	-0.133448	0.252666	0.0883499	3.98638	N/D	N/D
Q96BZ9	TBC20_HUMAN	TBC1D20	-0.241727	0.309741	0.154268	4.26104	25.2653	N/D
P51793	CLCN4_HUMAN	CLCN4	-0.0636746	0.0571567	0.043176	3.65441	N/D	N/D
Q9Y241;A8MV81	HIG1A_HUMAN	HIGD1A	0.284236	0.419196	-0.217765	N/D	N/D	N/D
Q9NYB0	TE2IP_HUMAN	TERF2IP	0.155512	2.49737	-0.113817	N/D	N/D	N/D
Q8N138	ORML3_HUMAN	ORMDL3	0.189389	0.83113	-0.140281	N/D	N/D	N/D
Q15554	TERF2_HUMAN	TERF2	0.0168667	0.125837	-0.0117597	N/D	N/D	N/D
Q15014	MO4L2_HUMAN	MORF4L2	0.0806339	0.255288	-0.0574826	N/D	N/D	N/D
Q9NQG7	HPS4_HUMAN	HPS4	0.223698	0.523937	-0.167723	N/D	N/D	N/D
Q86XA9	HTR5A_HUMAN	HEATR5A	0.219179	1.22526	-0.164071	N/D	N/D	N/D
P23434	GCSH_HUMAN	GCSH	0.0976405	0.165502	-0.070022	N/D	N/D	N/D
Q8WZ42	TITIN_HUMAN	TTN	-0.219531	0.560547	0.141155	4.21578	52.5016	N/D
Q9NX01	TXN4B_HUMAN	TXNL4B	-0.627959	1.11019	0.352909	4.7367	3.63667	N/D
P46109	CRKL_HUMAN	CRKL	0.141765	1.43336	-0.103254	N/D	N/D	N/D
Q9H4A5	GLP3L_HUMAN	GOLPH3L	-0.141427	1.08865	0.0933783	4.01282	N/D	N/D
P62993	GRB2_HUMAN	GRB2	0.0299612	0.28567	-0.0209847	N/D	N/D	N/D
O15446	RPA34_HUMAN	POLR1G	-0.0627511	0.294236	0.0425634	3.64793	N/D	N/D
Q6IPR3	TYW3_HUMAN	TYW3	0.0358477	0.277277	-0.025159	N/D	N/D	N/D
Q96RR4	KKCC2_HUMAN	CAMKK2	0.0223752	0.0834932	-0.0156302	N/D	N/D	N/D
Q9Y3D2	MSRB2_HUMAN	MSRB2	-0.0583417	0.132461	0.0396326	3.61562	N/D	N/D
Q9H0R8;O95166	GBRAP_HUMAN	GABARAP	-0.0707146	0.346985	0.0478338	3.70102	N/D	N/D
Q6UXH1	CREL2_HUMAN	CRELD2	-0.197014	0.580711	0.127646	4.16531	N/D	N/D
Q9BQ15	SOSB1_HUMAN	NABP2	0.312604	1.10979	-0.241947	N/D	N/D	N/D
Q8N8D1	PDCD7_HUMAN	PDCD7	0.21859	1.55176	-0.163596	N/D	N/D	N/D
O95292	VAPB_HUMAN	VAPB	-0.193527	2.57046	0.125535	4.15702	N/D	N/D
Q6P9B6	MEAK7_HUMAN	MEAK7	0.00771125	0.0148277	-0.00535934	N/D	N/D	N/D
Q9Y240	CLC11_HUMAN	CLEC11A	0.427389	1.69925	-0.344798	N/D	N/D	N/D
Q8NC44	RETR2_HUMAN	RETREG2	-0.657395	1.35251	0.365978	4.76135	3.4863	N/D
P07203	GPX1_HUMAN	GPX1	-0.0123163	0.0651308	0.00850069	2.93316	N/D	N/D
Q6RW13	ATRAP_HUMAN	AGTRAP	0.18801	0.344625	-0.139192	N/D	N/D	N/D
P23511	NFYA_HUMAN	NFYA	0.302319	0.463545	-0.233125	N/D	N/D	N/D
O43296	ZN264_HUMAN	ZNF264	0.501375	1.2843	-0.415562	N/D	N/D	N/D
Q8WYH8	ING5_HUMAN	ING5	-0.186905	0.194326	0.121512	4.14088	N/D	N/D
Q9BZA5	TXNG2_HUMAN	TXLNGY	0.119421	0.521999	-0.0862987	N/D	N/D	N/D
A0A0B4J2A2;P0DN37	PAL4C_HUMAN	PPIAL4C	0.399593	0.454407	-0.319135	N/D	N/D	N/D
Q5TC82	RC3H1_HUMAN	RC3H1	0.175305	0.201308	-0.129203	N/D	N/D	N/D
O15213	WDR46_HUMAN	WDR46	-0.5217	0.626737	0.30345	4.63913	4.40848	N/D
O43513	MED7_HUMAN	MED7	-0.262608	0.380049	0.16642	4.30026	17.2724	N/D
O00189	AP4M1_HUMAN	AP4M1	0.26962	0.369183	-0.20549	N/D	N/D	N/D
P02795	MT2_HUMAN	MT2A	0.784084	1.00628	-0.721999	N/D	N/D	N/D
Q9C099	LRCC1_HUMAN	LRRCC1	0.384067	0.533044	-0.305015	N/D	N/D	N/D
Q9P0L0	VAPA_HUMAN	VAPA	0.0259758	0.0921668	-0.0181681	N/D	N/D	N/D
Q9Y605	MOFA1_HUMAN	MRFAP1	0.472707	0.505553	-0.387711	N/D	N/D	N/D
Q7RTR2	NLRC3_HUMAN	NLRC3	0.0706692	0.0475847	-0.0502037	N/D	N/D	N/D
O43676	NDUB3_HUMAN	NDUFB3	0.252778	0.808589	-0.191499	N/D	N/D	N/D
A0A0U1RRE5	NBDY_HUMAN	NBDY	0.0658588	0.0872437	-0.0467079	N/D	N/D	N/D
Q8TE02	ELP5_HUMAN	ELP5	-0.106057	0.322355	0.0708763	3.88243	N/D	N/D
O43633	CHM2A_HUMAN	CHMP2A	-0.298677	0.281654	0.187003	4.36176	11.434	N/D
P41240	CSK_HUMAN	CSK	0.0663825	0.443689	-0.0470879	N/D	N/D	N/D
Q9BUN8	DERL1_HUMAN	DERL1	0.118818	0.0704589	-0.0858451	N/D	N/D	N/D
Q9HCC9	LST2_HUMAN	ZFYVE28	0.682231	0.613768	-0.604619	N/D	N/D	N/D
O75935	DCTN3_HUMAN	DCTN3	0.375649	0.280972	-0.297423	N/D	N/D	N/D
Q5T655	CFA58_HUMAN	CFAP58	0.0446251	0.0236727	-0.0314151	N/D	N/D	N/D
Q9UBP4	DKK3_HUMAN	DKK3	0.341538	0.238104	-0.267107	N/D	N/D	N/D
Q8IUZ5	AT2L2_HUMAN	PHYKPL	-1.04689	0.450116	0.51599	5.02779	2.48079	N/D
Q12809	KCNH2_HUMAN	KCNH2	0.633896	0.487221	-0.551749	N/D	N/D	N/D
Q9BRT3	MIEN1_HUMAN	MIEN1	0.797643	0.545661	-0.738259	N/D	N/D	N/D
P14416	DRD2_HUMAN	DRD2	0.725324	0.375946	-0.653271	N/D	N/D	N/D
O95081	AGFG2_HUMAN	AGFG2	0.145138	0.284426	-0.105836	N/D	N/D	N/D
Q96J02	ITCH_HUMAN	ITCH	-0.0432526	0.434409	0.0295355	3.48336	N/D	N/D
Q96PU5	NED4L_HUMAN	NEDD4L	0.0303079	0.0989965	-0.0212301	N/D	N/D	N/D
Q96SW2	CRBN_HUMAN	CRBN	-0.138929	1.54959	0.0918068	4.0047	N/D	N/D
P46934	NEDD4_HUMAN	NEDD4	-0.0148762	0.093549	0.0102584	3.01556	N/D	N/D
P57075	UBS3A_HUMAN	UBASH3A	0.0756139	0.728492	-0.0538093	N/D	N/D	N/D
P16333	NCK1_HUMAN	NCK1	0.00932477	0.0550966	-0.00648437	N/D	N/D	N/D
Q14160	SCRIB_HUMAN	SCRIB	-0.121494	2.49352	0.0807646	3.94379	N/D	N/D
O15182	CETN3_HUMAN	CETN3	0.02033	0.0867335	-0.0141914	N/D	N/D	N/D
Q12959	DLG1_HUMAN	DLG1	-0.107531	0.684864	0.0718245	3.88864	N/D	N/D
Q8N4S0	CCD82_HUMAN	CCDC82	-0.158858	0.416223	0.104266	4.06597	N/D	N/D
P62068	UBP46_HUMAN	USP46	-0.0127333	0.0333852	0.00878724	2.94769	N/D	N/D
Q9H869	YYAP1_HUMAN	YY1AP1	-0.00112958	0.00137258	0.000782661	1.89391	N/D	N/D
Q8N357	S35F6_HUMAN	SLC35F6	-0.227791	0.323615	0.146059	4.2331	37.2825	N/D
Q8N6L1	KTAP2_HUMAN	KRTCAP2	-0.145234	0.290772	0.0957673	4.02494	N/D	N/D
P80511	S10AC_HUMAN	S100A12	0.36074	0.453281	-0.284084	N/D	N/D	N/D
Q02153	GCYB1_HUMAN	GUCY1B1	0.0424931	0.0856566	-0.029892	N/D	N/D	N/D
Q5VVJ2	MYSM1_HUMAN	MYSM1	0.0455021	0.0676591	-0.0320423	N/D	N/D	N/D
Q9HD26	GOPC_HUMAN	GOPC	0.019032	0.130584	-0.0132794	N/D	N/D	N/D
Q00973	B4GN1_HUMAN	B4GALNT1	-0.716176	0.721314	0.391291	4.80809	3.23732	N/D
Q9NXN4	GDAP2_HUMAN	GDAP2	-0.163527	0.18592	0.10716	4.07926	N/D	N/D
Q8NFU5	IPMK_HUMAN	IPMK	-0.86469	1.02103	0.450836	4.91432	2.80446	N/D
Q9Y5K6	CD2AP_HUMAN	CD2AP	-0.0916042	0.589907	0.0615213	3.8166	N/D	N/D
Q96B97	SH3K1_HUMAN	SH3KBP1	-0.253649	1.96815	0.161228	4.2838	19.9397	N/D
P16885	PLCG2_HUMAN	PLCG2	0.0191955	0.10622	-0.0133942	N/D	N/D	N/D
P42336	PK3CA_HUMAN	PIK3CA	0.0683197	0.692569	-0.0484948	N/D	N/D	N/D
O75791	GRAP2_HUMAN	GRAP2	0.116384	1.67369	-0.0840146	N/D	N/D	N/D
P19174	PLCG1_HUMAN	PLCG1	0.0310089	0.23148	-0.0217264	N/D	N/D	N/D
P42338	PK3CB_HUMAN	PIK3CB	-0.0277154	0.127666	0.0190275	3.28773	N/D	N/D
O00329	PK3CD_HUMAN	PIK3CD	0.00796973	0.0362633	-0.00553948	N/D	N/D	N/D
P27986	P85A_HUMAN	PIK3R1	-0.0710505	0.603857	0.0480554	3.70313	N/D	N/D
Q9UK99	FBX3_HUMAN	FBXO3	0.0431003	0.322086	-0.0303256	N/D	N/D	N/D
P22061	PIMT_HUMAN	PCMT1	0.105627	0.658968	-0.0759617	N/D	N/D	N/D
Q9NZM3	ITSN2_HUMAN	ITSN2	0.034825	0.249398	-0.0244326	N/D	N/D	N/D
Q6PIS1	S23A3_HUMAN	SLC23A3	-0.62	1.91194	0.349329	4.72987	3.68095	N/D
Q9NQG6	MID51_HUMAN	MIEF1	0.0522554	0.185667	-0.0368847	N/D	N/D	N/D
Q9UBC2	EP15R_HUMAN	EPS15L1	-0.131768	1.33981	0.0872877	3.98062	N/D	N/D
P42566	EPS15_HUMAN	EPS15	-0.0671105	0.519831	0.0454521	3.67776	N/D	N/D
Q9Y697	NFS1_HUMAN	NFS1	0.0383142	0.424519	-0.0269131	N/D	N/D	N/D
Q8TF65	GIPC2_HUMAN	GIPC2	-0.0578021	0.206431	0.0392734	3.6115	N/D	N/D
Q5T6F0	DCA12_HUMAN	DCAF12	-0.149907	0.70086	0.0986915	4.03941	N/D	N/D
Q13541	4EBP1_HUMAN	EIF4EBP1	0.276058	1.60529	-0.210882	N/D	N/D	N/D
Q96H55	MYO19_HUMAN	MYO19	-0.142869	0.326958	0.0942839	4.01745	N/D	N/D
P12004	PCNA_HUMAN	PCNA	-0.229063	0.965474	0.146811	4.23571	35.7076	N/D
P20742	PZP_HUMAN	PZP	0.119725	0.328352	-0.0865278	N/D	N/D	N/D
Q8IY95	TM192_HUMAN	TMEM192	-0.219699	0.732981	0.141255	4.21614	52.0652	N/D
Q9UHN1	DPOG2_HUMAN	POLG2	0.0910985	0.438342	-0.0651809	N/D	N/D	N/D
P01137	TGFB1_HUMAN	TGFB1	0.174277	0.550604	-0.128399	N/D	N/D	N/D
P18085	ARF4_HUMAN	ARF4	-0.00963229	0.0191826	0.00665436	2.82601	N/D	N/D
Q6IQ23	PKHA7_HUMAN	PLEKHA7	0.102832	0.676891	-0.0738791	N/D	N/D	N/D
O14936	CSKP_HUMAN	CASK	-0.0421903	0.399754	0.0288206	3.4724	N/D	N/D
P27361	MK03_HUMAN	MAPK3	-0.0278733	0.264279	0.0191349	3.29022	N/D	N/D
A0AVF1	IFT56_HUMAN	TTC26	0.575392	0.779564	-0.490082	N/D	N/D	N/D
A0AVK6	E2F8_HUMAN	E2F8	0.136114	0.878043	-0.0989412	N/D	N/D	N/D
A0AVT1	UBA6_HUMAN	UBA6	-0.0493533	0.683824	0.0336306	3.54159	N/D	N/D
A0FGR8	ESYT2_HUMAN	ESYT2	-0.0659404	0.894337	0.0446776	3.66994	N/D	N/D
A0JLT2	MED19_HUMAN	MED19	0.132987	0.102723	-0.0965619	N/D	N/D	N/D
A0JNW5	UH1BL_HUMAN	UHRF1BP1L	-0.0995071	0.196777	0.0666482	3.85374	N/D	N/D
A0MZ66	SHOT1_HUMAN	SHTN1	0.0338325	0.207195	-0.023728	N/D	N/D	N/D
A0PJW6	TM223_HUMAN	TMEM223	0.142254	0.251296	-0.103628	N/D	N/D	N/D
A0PJZ3	GXLT2_HUMAN	GXYLT2	0.0204798	0.0631685	-0.0142968	N/D	N/D	N/D
A1A4S6	RHG10_HUMAN	ARHGAP10	0.119418	0.183941	-0.0862968	N/D	N/D	N/D
A1L020;Q6ZN04	MEX3A_HUMAN	MEX3A	0.00614083	0.00853555	-0.00426557	N/D	N/D	N/D
A1L0T0	HACL2_HUMAN	ILVBL	-0.00742	0.0429416	0.00512995	2.71235	N/D	N/D
A1X283	SPD2B_HUMAN	SH3PXD2B	-0.130922	0.230649	0.0867522	3.97769	N/D	N/D
A2RRP1	NBAS_HUMAN	NBAS	-0.0449217	0.872532	0.0306576	3.50006	N/D	N/D
A2RTX5	SYTC2_HUMAN	TARS3	0.206986	0.873754	-0.154274	N/D	N/D	N/D
A2RU30	TESP1_HUMAN	TESPA1	0.225149	0.796662	-0.168898	N/D	N/D	N/D
A2RU49	HYKK_HUMAN	HYKK	0.113605	0.173116	-0.0819284	N/D	N/D	N/D
A2RU67	F234B_HUMAN	FAM234B	0.170263	0.737173	-0.125264	N/D	N/D	N/D
A2RUS2	DEND3_HUMAN	DENND3	-0.131204	0.642854	0.0869307	3.97867	N/D	N/D
A2VDF0	FUCM_HUMAN	FUOM	0.0942021	0.119081	-0.0674749	N/D	N/D	N/D
A2VDJ0	T131L_HUMAN	TMEM131L	0.241716	0.840542	-0.182399	N/D	N/D	N/D
A3KMH1	VWA8_HUMAN	VWA8	0.0602826	1.02054	-0.04267	N/D	N/D	N/D
A3KN83	SBNO1_HUMAN	SBNO1	-0.0117083	0.0889248	0.0080827	2.91108	N/D	N/D
A4D161	F221A_HUMAN	FAM221A	-0.0439588	0.142548	0.0300104	3.4905	N/D	N/D
A4D1P6	WDR91_HUMAN	WDR91	-0.053736	0.541905	0.0365618	3.5792	N/D	N/D
A5PKW4	PSD1_HUMAN	PSD	0.200825	0.198412	-0.149356	N/D	N/D	N/D
A5PLL7	PDES1_HUMAN	PEDS1	-0.499066	1.87545	0.292435	4.61626	4.64375	N/D
A5PLN9	TPC13_HUMAN	TRAPPC13	-0.0127307	0.0277914	0.00878544	2.9476	N/D	N/D
A5YKK6	CNOT1_HUMAN	CNOT1	-0.0283258	0.472189	0.0194425	3.29728	N/D	N/D
A6H8Y1	BDP1_HUMAN	BDP1	0.00465629	0.00792607	-0.00323271	N/D	N/D	N/D
A6NDG6	PGP_HUMAN	PGP	-0.0356971	0.223627	0.0244397	3.39884	N/D	N/D
A6NDU8	RIMC1_HUMAN	RIMOC1	0.108572	0.626201	-0.0781606	N/D	N/D	N/D
A6NED2	RCCD1_HUMAN	RCCD1	-0.093368	0.591082	0.062668	3.82515	N/D	N/D
A6NHQ2	FBLL1_HUMAN	FBLL1	0.274537	0.207374	-0.209605	N/D	N/D	N/D
A6NHR9	SMHD1_HUMAN	SMCHD1	0.0326513	0.663695	-0.0228902	N/D	N/D	N/D
A6NHT5	HMX3_HUMAN	HMX3	0.0811621	0.125191	-0.0578698	N/D	N/D	N/D
A6NHX0	CAST2_HUMAN	CASTOR2	0.032608	0.128289	-0.0228595	N/D	N/D	N/D
A6NIH7	U119B_HUMAN	UNC119B	0.11004	0.332945	-0.0792584	N/D	N/D	N/D
A6NJ78	MET15_HUMAN	METTL15	-0.0195636	0.131801	0.0134689	3.13522	N/D	N/D
A6NK58	LIPT2_HUMAN	LIPT2	0.146476	0.244327	-0.106863	N/D	N/D	N/D
A6NKD9	CC85C_HUMAN	CCDC85C	-0.483838	0.974076	0.284927	4.60038	4.82314	N/D
A6NKF1	SAC31_HUMAN	SAC3D1	0.0808201	0.446186	-0.0576191	N/D	N/D	N/D
A6QL63	BTBDB_HUMAN	BTBD11	-0.273075	1.17708	0.172446	4.31886	14.9845	N/D
A8MT69	CENPX_HUMAN	CENPX	0.107236	0.60713	-0.0771629	N/D	N/D	N/D
A8MVW0	F1712_HUMAN	FAM171A2	-0.351752	1.04895	0.216368	4.44108	7.88971	N/D
A9UHW6	MI4GD_HUMAN	MIF4GD	0.0667739	0.290291	-0.047372	N/D	N/D	N/D
B0I1T2	MYO1G_HUMAN	MYO1G	0.0490308	0.407749	-0.0345697	N/D	N/D	N/D
B0YJ81	HACD1_HUMAN	HACD1	-0.150859	0.38159	0.099286	4.0423	N/D	N/D
B2RBV5	MRUPP_HUMAN		0.369475	0.743709	-0.291882	N/D	N/D	N/D
B2RTY4	MYO9A_HUMAN	MYO9A	-0.285554	0.137697	0.179573	4.3402	12.9885	N/D
B7ZAP0	RBG10_HUMAN	RABGAP1L	-0.667877	1.59636	0.370568	4.76992	3.43731	N/D
C9JLW8	MCRI1_HUMAN	MCRIP1	0.171958	2.32028	-0.126586	N/D	N/D	N/D
E9PAV3;Q13765	NACAM_HUMAN	NACA	-0.183388	0.583693	0.119368	4.13209	N/D	N/D
F8WBI6;H3BV12;H3BQL2;A6NCC3	GOG8T_HUMAN	GOLGA8T	0.432327	0.16704	-0.349408	N/D	N/D	N/D
L0R6Q1	S35U4_HUMAN	SLC35A4	-0.263198	1.62917	0.166761	4.30133	17.1232	N/D
L0R819	ASURF_HUMAN	ASDURF	-0.170443	0.646942	0.11143	4.09831	N/D	N/D
O00115	DNS2A_HUMAN	DNASE2	-0.238663	0.449223	0.15247	4.25503	27.1646	N/D
O00116	ADAS_HUMAN	AGPS	-0.00834917	0.0982772	0.00577049	2.76373	N/D	N/D
O00124	UBXN8_HUMAN	UBXN8	0.0170079	0.0245925	-0.0118588	N/D	N/D	N/D
O00139	KIF2A_HUMAN	KIF2A	-0.0105071	0.112645	0.0072565	2.86389	N/D	N/D
O00148	DX39A_HUMAN	DDX39A	-0.0146704	0.0460745	0.0101172	3.00948	N/D	N/D
O00151	PDLI1_HUMAN	PDLIM1	0.00487784	0.0235866	-0.00338678	N/D	N/D	N/D
O00154	BACH_HUMAN	ACOT7	0.0579692	0.477547	-0.0409993	N/D	N/D	N/D
O00159	MYO1C_HUMAN	MYO1C	-0.102717	0.249601	0.0687223	3.86802	N/D	N/D
O00161	SNP23_HUMAN	SNAP23	0.0797825	0.597814	-0.0568587	N/D	N/D	N/D
O00165	HAX1_HUMAN	HAX1	-0.12883	1.09217	0.085427	3.97038	N/D	N/D
O00170	AIP_HUMAN	AIP	-0.00563167	0.0544984	0.00389596	2.59231	N/D	N/D
O00178	GTPB1_HUMAN	GTPBP1	0.0306989	0.279227	-0.0215068	N/D	N/D	N/D
O00182	LEG9_HUMAN	LGALS9	-0.0335517	0.236825	0.0229879	3.3716	N/D	N/D
O00186	STXB3_HUMAN	STXBP3	0.000618333	0.00540293	-0.000428688	N/D	N/D	N/D
O00193	SMAP_HUMAN	SMAP	0.046866	0.176719	-0.0330185	N/D	N/D	N/D
O00203	AP3B1_HUMAN	AP3B1	-0.358359	0.67234	0.219949	4.4502	7.61478	N/D
O00214	LEG8_HUMAN	LGALS8	0.245108	1.40585	-0.185181	N/D	N/D	N/D
O00217	NDUS8_HUMAN	NDUFS8	-0.147598	0.597453	0.097248	4.03231	N/D	N/D
O00221	IKBE_HUMAN	NFKBIE	0.0773492	0.102922	-0.0550776	N/D	N/D	N/D
O00231	PSD11_HUMAN	PSMD11	-0.0128304	0.0867743	0.00885394	2.951	N/D	N/D
O00232	PSD12_HUMAN	PSMD12	0.00337125	0.0187558	-0.0023395	N/D	N/D	N/D
O00233	PSMD9_HUMAN	PSMD9	0.0871879	0.596868	-0.0622975	N/D	N/D	N/D
O00244	ATOX1_HUMAN	ATOX1	-0.000313333	0.00223341	0.000217163	1.33688	N/D	N/D
O00255	MEN1_HUMAN	MEN1	-0.0306217	0.110563	0.0210016	3.33147	N/D	N/D
O00264	PGRC1_HUMAN	PGRMC1	0.165873	0.56217	-0.121844	N/D	N/D	N/D
O00267	SPT5H_HUMAN	SUPT5H	0.0917042	1.63359	-0.0656282	N/D	N/D	N/D
O00268	TAF4_HUMAN	TAF4	0.389269	3.81058	-0.309729	N/D	N/D	N/D
O00273	DFFA_HUMAN	DFFA	0.0386437	0.524772	-0.0271478	N/D	N/D	N/D
O00287	RFXAP_HUMAN	RFXAP	0.210113	0.968929	-0.156779	N/D	N/D	N/D
O00291	HIP1_HUMAN	HIP1	0.212882	0.804089	-0.159001	N/D	N/D	N/D
O00299	CLIC1_HUMAN	CLIC1	-0.0574779	0.26976	0.0390575	3.60901	N/D	N/D
O00303	EIF3F_HUMAN	EIF3F	-0.0519746	0.153285	0.0353848	3.56446	N/D	N/D
O00311	CDC7_HUMAN	CDC7	0.01476	0.0288684	-0.0102834	N/D	N/D	N/D
O00330	ODPX_HUMAN	PDHX	-0.0497237	0.241464	0.0338786	3.54489	N/D	N/D
O00399	DCTN6_HUMAN	DCTN6	0.236934	0.669661	-0.178485	N/D	N/D	N/D
O00400	ACATN_HUMAN	SLC33A1	0.259366	0.625786	-0.196953	N/D	N/D	N/D
O00410	IPO5_HUMAN	IPO5	0.0300671	0.620195	-0.0210596	N/D	N/D	N/D
O00418	EF2K_HUMAN	EEF2K	-0.0145786	0.115083	0.0100542	3.00674	N/D	N/D
O00429	DNM1L_HUMAN	DNM1L	0.0747633	1.50131	-0.0531883	N/D	N/D	N/D
O00442	RTCA_HUMAN	RTCA	0.0838621	0.253843	-0.0598515	N/D	N/D	N/D
O00443	P3C2A_HUMAN	PIK3C2A	0.0708507	0.400379	-0.0503358	N/D	N/D	N/D
O00444	PLK4_HUMAN	PLK4	0.325787	0.552936	-0.253348	N/D	N/D	N/D
O00463	TRAF5_HUMAN	TRAF5	-0.00956012	0.0515298	0.00660466	2.82273	N/D	N/D
O00471	EXOC5_HUMAN	EXOC5	-0.0326673	0.298508	0.0223888	3.35986	N/D	N/D
O00483	NDUA4_HUMAN	NDUFA4	0.0138781	0.0170459	-0.00966597	N/D	N/D	N/D
O00487	PSDE_HUMAN	PSMD14	0.181432	2.89391	-0.134009	N/D	N/D	N/D
O00488	ZN593_HUMAN	ZNF593	-0.325513	1.14787	0.201985	4.40331	9.26731	N/D
O00499	BIN1_HUMAN	BIN1	-0.14102	0.173572	0.0931222	4.0115	N/D	N/D
O00506	STK25_HUMAN	STK25	0.131551	0.405068	-0.095471	N/D	N/D	N/D
O00512	BCL9_HUMAN	BCL9	0.270952	1.09836	-0.206604	N/D	N/D	N/D
O00522	KRIT1_HUMAN	KRIT1	-0.0214364	0.0598624	0.0147487	3.17521	N/D	N/D
O00534	VMA5A_HUMAN	VWA5A	-0.222494	0.793786	0.142917	4.22206	45.7568	N/D
O00560	SDCB1_HUMAN	SDCBP	0.0810988	0.461213	-0.0578234	N/D	N/D	N/D
O00571	DDX3X_HUMAN	DDX3X	0.0152517	0.182371	-0.0106277	N/D	N/D	N/D
O00584	RNT2_HUMAN	RNASET2	0.814475	3.43249	-0.758658	N/D	N/D	N/D
O00623	PEX12_HUMAN	PEX12	-0.0791525	0.1019	0.0533864	3.75126	N/D	N/D
O00635	TRI38_HUMAN	TRIM38	0.0657583	0.227262	-0.0466349	N/D	N/D	N/D
O00716	E2F3_HUMAN	E2F3	-0.0115083	0.0393422	0.00794525	2.90357	N/D	N/D
O00743	PPP6_HUMAN	PPP6C	-0.154604	1.36781	0.101621	4.05352	N/D	N/D
O00746	NDKM_HUMAN	NME4	0.185489	1.0284	-0.137202	N/D	N/D	N/D
O00750	P3C2B_HUMAN	PIK3C2B	-0.14804	0.556826	0.0975246	4.03368	N/D	N/D
O00754	MA2B1_HUMAN	MAN2B1	0.12605	1.02049	-0.0913017	N/D	N/D	N/D
O00763	ACACB_HUMAN	ACACB	0.388765	0.555612	-0.309272	N/D	N/D	N/D
O00764	PDXK_HUMAN	PDXK	0.1423	1.00733	-0.103663	N/D	N/D	N/D
O00767	SCD_HUMAN	SCD	-0.0435635	0.117832	0.0297446	3.48652	N/D	N/D
O14494	PLPP1_HUMAN	PLPP1	0.252186	0.585531	-0.191011	N/D	N/D	N/D
O14497	ARI1A_HUMAN	ARID1A	0.00807708	0.104254	-0.00561431	N/D	N/D	N/D
O14521	DHSD_HUMAN	SDHD	-0.219311	0.586495	0.141025	4.21531	53.0829	N/D
O14523	C2C2L_HUMAN	C2CD2L	-0.0614328	0.280708	0.0416881	3.6385	N/D	N/D
O14526	FCHO1_HUMAN	FCHO1	-0.0167378	0.099857	0.0115347	3.06705	N/D	N/D
O14530	TXND9_HUMAN	TXNDC9	0.0571986	0.567055	-0.0404435	N/D	N/D	N/D
O14545	TRAD1_HUMAN	TRAFD1	0.0487758	0.315174	-0.0343868	N/D	N/D	N/D
O14561	ACPM_HUMAN	NDUFAB1	0.0181275	0.0517962	-0.0126443	N/D	N/D	N/D
O14562	UBFD1_HUMAN	UBFD1	0.00917792	0.0568869	-0.00638193	N/D	N/D	N/D
O14569	C56D2_HUMAN	CYB561D2	0.173325	1.81902	-0.127654	N/D	N/D	N/D
O14578	CTRO_HUMAN	CIT	0.030315	0.43545	-0.0212351	N/D	N/D	N/D
O14579	COPE_HUMAN	COPE	0.09155	0.947337	-0.0655144	N/D	N/D	N/D
O14593	RFXK_HUMAN	RFXANK	0.366591	0.894025	-0.289303	N/D	N/D	N/D
O14617	AP3D1_HUMAN	AP3D1	0.0484775	0.437213	-0.034173	N/D	N/D	N/D
O14639	ABLM1_HUMAN	ABLIM1	-0.123951	0.938958	0.0823292	3.95287	N/D	N/D
O14646	CHD1_HUMAN	CHD1	-0.182758	1.07208	0.118983	4.1305	N/D	N/D
O14653	GOSR2_HUMAN	GOSR2	-0.00454915	0.031064	0.00314826	2.49944	N/D	N/D
O14656	TOR1A_HUMAN	TOR1A	0.018374	0.122708	-0.0128173	N/D	N/D	N/D
O14657	TOR1B_HUMAN	TOR1B	0.00939117	0.0662047	-0.00653069	N/D	N/D	N/D
O14662	STX16_HUMAN	STX16	0.0912707	0.694047	-0.065308	N/D	N/D	N/D
O14672	ADA10_HUMAN	ADAM10	-0.0280359	0.216141	0.0192454	3.29277	N/D	N/D
O14678	ABCD4_HUMAN	ABCD4	0.189015	0.775421	-0.139985	N/D	N/D	N/D
O14683	P5I11_HUMAN	TP53I11	-0.369055	1.45128	0.225711	4.46465	7.21523	N/D
O14686	KMT2D_HUMAN	KMT2D	0.0535623	0.326442	-0.0378244	N/D	N/D	N/D
O14727	APAF_HUMAN	APAF1	-0.0656151	0.558942	0.0444622	3.66774	N/D	N/D
O14730	RIOK3_HUMAN	RIOK3	0.11349	0.742265	-0.081842	N/D	N/D	N/D
O14733	MP2K7_HUMAN	MAP2K7	0.0371571	0.291469	-0.0260899	N/D	N/D	N/D
O14734	ACOT8_HUMAN	ACOT8	-0.118001	0.423191	0.0785362	3.93059	N/D	N/D
O14735	CDIPT_HUMAN	CDIPT	0.177673	0.519018	-0.131058	N/D	N/D	N/D
O14737	PDCD5_HUMAN	PDCD5	-0.134332	1.92238	0.0889082	3.98938	N/D	N/D
O14744	ANM5_HUMAN	PRMT5	-0.0539504	0.53125	0.036705	3.58097	N/D	N/D
O14757	CHK1_HUMAN	CHEK1	-0.331518	2.33877	0.2053	4.41219	8.90353	N/D
O14763	TR10B_HUMAN	TNFRSF10B	0.119277	0.135554	-0.0861904	N/D	N/D	N/D
O14772	FPGT_HUMAN	FPGT	-0.0516367	0.286587	0.0351589	3.56158	N/D	N/D
O14773	TPP1_HUMAN	TPP1	0.186594	1.11628	-0.138073	N/D	N/D	N/D
O14777	NDC80_HUMAN	NDC80	-0.0755457	0.733714	0.0510169	3.73046	N/D	N/D
O14787	TNPO2_HUMAN	TNPO2	0.0451773	0.264382	-0.03181	N/D	N/D	N/D
O14795	UN13B_HUMAN	UNC13B	0.0263546	0.0330081	-0.0184355	N/D	N/D	N/D
O14802	RPC1_HUMAN	POLR3A	-0.00893809	0.0852576	0.00617626	2.79342	N/D	N/D
O14818	PSA7_HUMAN	PSMA7	-0.0796917	0.368087	0.0537401	3.75429	N/D	N/D
O14828	SCAM3_HUMAN	SCAMP3	0.162842	0.900316	-0.119491	N/D	N/D	N/D
O14880	MGST3_HUMAN	MGST3	-0.0758756	0.266029	0.0512339	3.7324	N/D	N/D
O14893	GEMI2_HUMAN	GEMIN2	-0.185833	0.809185	0.120859	4.13822	N/D	N/D
O14907	TX1B3_HUMAN	TAX1BP3	-0.0183017	0.0550309	0.0126056	3.10607	N/D	N/D
O14908	GIPC1_HUMAN	GIPC1	0.0224515	0.175728	-0.0156839	N/D	N/D	N/D
O14920	IKKB_HUMAN	IKBKB	-0.134597	2.35475	0.0890755	3.99028	N/D	N/D
Q5SRD1;O14925	TIM23_HUMAN	TIMM23	0.0612185	0.283423	-0.0433466	N/D	N/D	N/D
O14929	HAT1_HUMAN	HAT1	-0.0549283	0.315807	0.0373577	3.58892	N/D	N/D
O14933	UB2L6_HUMAN	UBE2L6	0.0381505	0.406949	-0.0267966	N/D	N/D	N/D
O14949	QCR8_HUMAN	UQCRQ	-0.0536141	0.210153	0.0364804	3.5782	N/D	N/D
O14964	HGS_HUMAN	HGS	0.031805	0.628097	-0.0222903	N/D	N/D	N/D
O14965	AURKA_HUMAN	AURKA	0.0313473	0.210865	-0.021966	N/D	N/D	N/D
O14966	RAB7L_HUMAN	RAB29	0.0333782	0.107213	-0.0234057	N/D	N/D	N/D
O14967	CLGN_HUMAN	CLGN	0.0753945	0.687343	-0.0536491	N/D	N/D	N/D
O14972	VP26C_HUMAN	VPS26C	0.00492496	0.0355198	-0.00341955	N/D	N/D	N/D
O14974	MYPT1_HUMAN	PPP1R12A	0.0125137	0.105309	-0.0087116	N/D	N/D	N/D
O14976	GAK_HUMAN	GAK	0.0675812	0.707488	-0.0479583	N/D	N/D	N/D
O14980	XPO1_HUMAN	XPO1	-0.0239221	0.169512	0.0164448	3.22323	N/D	N/D
O14981	BTAF1_HUMAN	BTAF1	0.0698868	0.799542	-0.0496343	N/D	N/D	N/D
O15014	ZN609_HUMAN	ZNF609	0.368722	0.624583	-0.291208	N/D	N/D	N/D
O15020	SPTN2_HUMAN	SPTBN2	0.136923	2.09547	-0.0995572	N/D	N/D	N/D
O15027	SC16A_HUMAN	SEC16A	-0.032411	0.209294	0.0222151	3.35641	N/D	N/D
O15040	TCPR2_HUMAN	TECPR2	-0.0581354	0.168107	0.0394953	3.61405	N/D	N/D
O15042	SR140_HUMAN	U2SURP	0.0361137	0.465204	-0.0253481	N/D	N/D	N/D
O15047	SET1A_HUMAN	SETD1A	-0.0125691	0.101979	0.00867438	2.94202	N/D	N/D
O15056	SYNJ2_HUMAN	SYNJ2	-0.0185454	0.0721572	0.0127724	3.11186	N/D	N/D
O15066	KIF3B_HUMAN	KIF3B	0.0154495	0.0883753	-0.0107664	N/D	N/D	N/D
O15067	PUR4_HUMAN	PFAS	0.0120321	0.192352	-0.00837488	N/D	N/D	N/D
Q6AZZ1;O15078	CE290_HUMAN	CEP290	0.239797	0.755837	-0.180826	N/D	N/D	N/D
O15084	ANR28_HUMAN	ANKRD28	0.0649542	0.496246	-0.0460517	N/D	N/D	N/D
O15091	MRPP3_HUMAN	PRORP	-8.2375e-05	0.00042151	5.70964e-05	0.756633	N/D	N/D
O15111	IKKA_HUMAN	CHUK	0.0561464	0.457322	-0.0396849	N/D	N/D	N/D
O15116	LSM1_HUMAN	LSM1	0.0391062	0.153397	-0.0274771	N/D	N/D	N/D
O15117	FYB1_HUMAN	FYB1	0.0819208	1.87848	-0.0584263	N/D	N/D	N/D
O15118	NPC1_HUMAN	NPC1	0.108485	0.954119	-0.0780956	N/D	N/D	N/D
O15121	DEGS1_HUMAN	DEGS1	0.0646631	0.339113	-0.0458407	N/D	N/D	N/D
O15126	SCAM1_HUMAN	SCAMP1	0.0932139	0.70523	-0.0667439	N/D	N/D	N/D
O15127	SCAM2_HUMAN	SCAMP2	0.0974346	0.40269	-0.0698693	N/D	N/D	N/D
O15143	ARC1B_HUMAN	ARPC1B	0.0270104	0.362994	-0.0188986	N/D	N/D	N/D
O15144	ARPC2_HUMAN	ARPC2	0.0620258	0.804155	-0.0439306	N/D	N/D	N/D
O15145	ARPC3_HUMAN	ARPC3	-0.0842771	0.696217	0.0567429	3.77928	N/D	N/D
O15151	MDM4_HUMAN	MDM4	-0.0565964	0.338646	0.0384701	3.60216	N/D	N/D
O15155	BET1_HUMAN	BET1	-0.412802	1.09553	0.248837	4.52018	5.99921	N/D
O15160	RPAC1_HUMAN	POLR1C	-0.219992	1.78503	0.14143	4.21677	51.3202	N/D
O15164	TIF1A_HUMAN	TRIM24	-0.0282396	0.114553	0.0193839	3.29594	N/D	N/D
O15173	PGRC2_HUMAN	PGRMC2	0.023247	0.154977	-0.0162441	N/D	N/D	N/D
O15212	PFD6_HUMAN	PFDN6	-0.181469	0.467568	0.118195	4.12723	N/D	N/D
O15234	CASC3_HUMAN	CASC3	0.129159	0.832089	-0.0936558	N/D	N/D	N/D
O15239	NDUA1_HUMAN	NDUFA1	-0.0889641	0.230723	0.0598024	3.8035	N/D	N/D
O15254	ACOX3_HUMAN	ACOX3	-0.118374	0.733046	0.0787746	3.93202	N/D	N/D
O15258	RER1_HUMAN	RER1	-0.00925375	0.0359349	0.00639368	2.80854	N/D	N/D
O15260	SURF4_HUMAN	SURF4	0.0550117	0.227586	-0.0388675	N/D	N/D	N/D
O15269	SPTC1_HUMAN	SPTLC1	-0.0711055	0.819904	0.0480917	3.70348	N/D	N/D
O15270	SPTC2_HUMAN	SPTLC2	-0.135811	0.779957	0.0898419	3.99436	N/D	N/D
O15294	OGT1_HUMAN	OGT	-0.01696	0.222997	0.011687	3.07281	N/D	N/D
O15304	SIVA_HUMAN	SIVA1	0.392007	1.4354	-0.312218	N/D	N/D	N/D
O15305	PMM2_HUMAN	PMM2	-0.00547421	0.0273934	0.00378724	2.57997	N/D	N/D
O15315	RA51B_HUMAN	RAD51B	0.247636	1.30572	-0.18726	N/D	N/D	N/D
O15318	RPC7_HUMAN	POLR3G	-0.110522	0.547005	0.0737471	3.90102	N/D	N/D
O15347	HMGB3_HUMAN	HMGB3	0.0794675	0.45571	-0.056628	N/D	N/D	N/D
O15355	PPM1G_HUMAN	PPM1G	-0.145269	1.71884	0.0957893	4.02505	N/D	N/D
O15360	FANCA_HUMAN	FANCA	-0.134776	1.19108	0.0891887	3.99088	N/D	N/D
P35716;Q06945;O15370	SOX12_HUMAN	SOX12	0.0424808	0.0388304	-0.0298833	N/D	N/D	N/D
O15371	EIF3D_HUMAN	EIF3D	-0.03322	0.203956	0.0227633	3.36723	N/D	N/D
O15372	EIF3H_HUMAN	EIF3H	0.00768792	0.0606691	-0.00534308	N/D	N/D	N/D
O15379	HDAC3_HUMAN	HDAC3	0.132569	1.02682	-0.0962443	N/D	N/D	N/D
O15382	BCAT2_HUMAN	BCAT2	0.130569	1.88878	-0.0947256	N/D	N/D	N/D
O15392	BIRC5_HUMAN	BIRC5	0.19968	0.269852	-0.148444	N/D	N/D	N/D
O15397	IPO8_HUMAN	IPO8	0.0755221	0.664562	-0.0537423	N/D	N/D	N/D
O15400	STX7_HUMAN	STX7	0.0455075	0.30219	-0.0320462	N/D	N/D	N/D
O15427	MOT4_HUMAN	SLC16A3	0.310558	1.03458	-0.240188	N/D	N/D	N/D
O15439	MRP4_HUMAN	ABCC4	0.0405978	0.32115	-0.02854	N/D	N/D	N/D
O15484	CAN5_HUMAN	CAPN5	0.0856075	0.332438	-0.0611345	N/D	N/D	N/D
O15498	YKT6_HUMAN	YKT6	0.135407	1.66415	-0.098403	N/D	N/D	N/D
O15511	ARPC5_HUMAN	ARPC5	0.22212	1.24213	-0.166447	N/D	N/D	N/D
O15514	RPB4_HUMAN	POLR2D	-0.0831542	0.381644	0.0560085	3.77329	N/D	N/D
O15530	PDPK1_HUMAN	PDPK1	0.0777007	0.600645	-0.0553348	N/D	N/D	N/D
O15533	TPSN_HUMAN	TAPBP	-0.105269	1.18864	0.0703682	3.87907	N/D	N/D
O15541	R113A_HUMAN	RNF113A	0.196778	1.13161	-0.146136	N/D	N/D	N/D
O15550	KDM6A_HUMAN	KDM6A	-0.16409	0.730697	0.107509	4.08084	N/D	N/D
O43143	DHX15_HUMAN	DHX15	0.0421442	0.816477	-0.029643	N/D	N/D	N/D
O43148	MCES_HUMAN	RNMT	0.0312205	0.284128	-0.0218763	N/D	N/D	N/D
O43149	ZZEF1_HUMAN	ZZEF1	-0.0099565	0.104093	0.00687756	2.84043	N/D	N/D
O43150	ASAP2_HUMAN	ASAP2	0.175475	1.25759	-0.129336	N/D	N/D	N/D
O43156	TTI1_HUMAN	TTI1	0.108216	0.983687	-0.0778943	N/D	N/D	N/D
O43164	PJA2_HUMAN	PJA2	0.166393	1.0084	-0.122249	N/D	N/D	N/D
O43166	SI1L1_HUMAN	SIPA1L1	-0.0925377	0.204871	0.0621284	3.82115	N/D	N/D
O43169	CYB5B_HUMAN	CYB5B	0.00937625	0.0500014	-0.00652029	N/D	N/D	N/D
O43175	SERA_HUMAN	PHGDH	0.0502942	0.698301	-0.035476	N/D	N/D	N/D
O43181	NDUS4_HUMAN	NDUFS4	0.0708621	0.66912	-0.0503441	N/D	N/D	N/D
O43237	DC1L2_HUMAN	DYNC1LI2	0.014532	0.0756315	-0.0101237	N/D	N/D	N/D
O43242	PSMD3_HUMAN	PSMD3	0.0355367	0.468218	-0.024938	N/D	N/D	N/D
O43252	PAPS1_HUMAN	PAPSS1	0.0491362	0.520703	-0.0346453	N/D	N/D	N/D
O43264	ZW10_HUMAN	ZW10	0.0782229	1.30732	-0.0557168	N/D	N/D	N/D
O43278	SPIT1_HUMAN	SPINT1	-0.275256	0.360633	0.173696	4.32265	14.588	N/D
O43290	SNUT1_HUMAN	SART1	-0.0174896	0.164402	0.0120497	3.08624	N/D	N/D
O43291	SPIT2_HUMAN	SPINT2	0.0958683	0.178772	-0.0687085	N/D	N/D	N/D
O43292	GPAA1_HUMAN	GPAA1	0.129903	1.05817	-0.0942203	N/D	N/D	N/D
O43299	AP5Z1_HUMAN	AP5Z1	0.152265	0.960111	-0.111313	N/D	N/D	N/D
O43303	CP110_HUMAN	CCP110	0.151566	0.877605	-0.110774	N/D	N/D	N/D
O43310	CTIF_HUMAN	CTIF	-0.458888	1.77362	0.272453	4.57343	5.16267	N/D
O43314	VIP2_HUMAN	PPIP5K2	-0.00023975	0.00258575	0.000166168	1.22062	N/D	N/D
O43318	M3K7_HUMAN	MAP3K7	0.0101991	0.0653753	-0.00709454	N/D	N/D	N/D
O43324	MCA3_HUMAN	EEF1E1	0.0515438	0.274106	-0.0363733	N/D	N/D	N/D
O43379	WDR62_HUMAN	WDR62	0.0242954	0.21196	-0.0169829	N/D	N/D	N/D
O43395	PRPF3_HUMAN	PRPF3	0.0825375	1.22077	-0.0588788	N/D	N/D	N/D
O43396	TXNL1_HUMAN	TXNL1	0.05404	0.197156	-0.0381681	N/D	N/D	N/D
O43399	TPD54_HUMAN	TPD52L2	0.0932883	1.0827	-0.066799	N/D	N/D	N/D
O43402	EMC8_HUMAN	EMC8	-0.0826622	1.17023	0.0556865	3.77063	N/D	N/D
O43414	ERI3_HUMAN	ERI3	0.00502541	0.0254963	-0.00348942	N/D	N/D	N/D
O43426	SYNJ1_HUMAN	SYNJ1	0.396777	1.0681	-0.316563	N/D	N/D	N/D
O43427	FIBP_HUMAN	FIBP	0.130492	0.731502	-0.0946673	N/D	N/D	N/D
O43432	IF4G3_HUMAN	EIF4G3	-0.0345613	0.306506	0.0236714	3.38463	N/D	N/D
O43447	PPIH_HUMAN	PPIH	0.15431	0.897393	-0.112889	N/D	N/D	N/D
O43462	MBTP2_HUMAN	MBTPS2	0.263312	0.836158	-0.200231	N/D	N/D	N/D
O43464	HTRA2_HUMAN	HTRA2	-0.0363046	0.132795	0.0248504	3.40626	N/D	N/D
O43482	MS18B_HUMAN	OIP5	-0.500954	1.72521	0.293361	4.6182	4.62277	N/D
O43488;Q8NHP1	ARK72_HUMAN	AKR7A2	-0.254084	2.24823	0.16148	4.28461	19.7898	N/D
O43491	E41L2_HUMAN	EPB41L2	-0.0295929	0.343321	0.0203033	3.31647	N/D	N/D
O43493	TGON2_HUMAN	TGOLN2	0.0770855	0.28336	-0.0548849	N/D	N/D	N/D
O43502	RA51C_HUMAN	RAD51C	-0.00536029	0.0350232	0.00370858	2.57082	N/D	N/D
O43504	LTOR5_HUMAN	LAMTOR5	-0.0560594	0.336256	0.0381121	3.59794	N/D	N/D
O43505	B4GA1_HUMAN	B4GAT1	-0.137315	0.109334	0.09079	3.99937	N/D	N/D
O43516	WIPF1_HUMAN	WIPF1	-0.234569	0.441489	0.150061	4.24688	30.2273	N/D
O43542	XRCC3_HUMAN	XRCC3	0.118496	1.21011	-0.0856022	N/D	N/D	N/D
O43561	LAT_HUMAN	LAT	0.222263	1.26372	-0.166562	N/D	N/D	N/D
O43566	RGS14_HUMAN	RGS14	0.0677583	0.520361	-0.0480869	N/D	N/D	N/D
O43572	AKA10_HUMAN	AKAP10	0.0697604	0.400984	-0.0495424	N/D	N/D	N/D
O43583	DENR_HUMAN	DENR	0.241477	3.65346	-0.182202	N/D	N/D	N/D
O43592	XPOT_HUMAN	XPOT	0.0788875	0.603486	-0.0562033	N/D	N/D	N/D
O43598	DNPH1_HUMAN	DNPH1	0.268889	2.96071	-0.204879	N/D	N/D	N/D
O43617	TPPC3_HUMAN	TRAPPC3	0.193324	1.54065	-0.143395	N/D	N/D	N/D
O43639	NCK2_HUMAN	NCK2	-0.0197383	0.0196154	0.0135884	3.13911	N/D	N/D
O43660	PLRG1_HUMAN	PLRG1	-0.0268596	0.348586	0.0184454	3.27397	N/D	N/D
O43663	PRC1_HUMAN	PRC1	0.023808	0.166679	-0.0166394	N/D	N/D	N/D
O43665	RGS10_HUMAN	RGS10	-0.0762788	0.655063	0.051499	3.73476	N/D	N/D
O43670	ZN207_HUMAN	ZNF207	0.177236	1.04629	-0.130715	N/D	N/D	N/D
O43674	NDUB5_HUMAN	NDUFB5	-0.245662	0.833896	0.156571	4.26866	23.2001	N/D
O43678	NDUA2_HUMAN	NDUFA2	-0.0166058	0.0269313	0.0114443	3.06359	N/D	N/D
O43681	GET3_HUMAN	GET3	0.0224842	0.201049	-0.0157069	N/D	N/D	N/D
O43683	BUB1_HUMAN	BUB1	0.107891	1.48876	-0.0776518	N/D	N/D	N/D
O43684	BUB3_HUMAN	BUB3	0.0685213	1.47412	-0.0486413	N/D	N/D	N/D
O43707	ACTN4_HUMAN	ACTN4	0.0695271	1.79632	-0.0493726	N/D	N/D	N/D
O43708	MAAI_HUMAN	GSTZ1	0.0941442	0.671233	-0.067432	N/D	N/D	N/D
O43709	BUD23_HUMAN	BUD23	0.141255	0.641896	-0.102864	N/D	N/D	N/D
O43715	TRIA1_HUMAN	TRIAP1	0.00248217	0.012938	-0.00172199	N/D	N/D	N/D
O43716	GATC_HUMAN	GATC	-0.14811	0.282567	0.0975681	4.03389	N/D	N/D
O43741	AAKB2_HUMAN	PRKAB2	0.15857	0.614252	-0.11618	N/D	N/D	N/D
O43747	AP1G1_HUMAN	AP1G1	-0.0181788	0.0856996	0.0125215	3.10313	N/D	N/D
O43752	STX6_HUMAN	STX6	0.228442	1.80948	-0.171569	N/D	N/D	N/D
O43760	SNG2_HUMAN	SYNGR2	0.221071	0.211144	-0.165598	N/D	N/D	N/D
O43765	SGTA_HUMAN	SGTA	-0.202681	2.02932	0.131066	4.1785	374.318	N/D
O43768	ENSA_HUMAN	ENSA	0.120524	0.69873	-0.0871295	N/D	N/D	N/D
O43772	MCAT_HUMAN	SLC25A20	0.0310239	0.167028	-0.021737	N/D	N/D	N/D
O43776	SYNC_HUMAN	NARS1	0.10273	1.16293	-0.0738032	N/D	N/D	N/D
Q9UBC5;O43795	MYO1B_HUMAN	MYO1B	0.0149579	0.10952	-0.010422	N/D	N/D	N/D
O43809	CPSF5_HUMAN	NUDT21	0.102222	0.561139	-0.0734258	N/D	N/D	N/D
O43813	LANC1_HUMAN	LANCL1	0.0113525	0.0808487	-0.00789999	N/D	N/D	N/D
O43815	STRN_HUMAN	STRN	-0.0377546	0.555392	0.02583	3.42349	N/D	N/D
O43818	U3IP2_HUMAN	RRP9	-0.108296	0.66459	0.0723166	3.89184	N/D	N/D
O43819	SCO2_HUMAN	SCO2	-0.18875	0.514466	0.122635	4.14543	N/D	N/D
O43822	CF410_HUMAN	CFAP410	0.104363	0.52355	-0.0750199	N/D	N/D	N/D
O43829	ZBT14_HUMAN	ZBTB14	0.0579483	0.205756	-0.0409843	N/D	N/D	N/D
O43837	IDH3B_HUMAN	IDH3B	0.0351629	0.380288	-0.0246725	N/D	N/D	N/D
O43847	NRDC_HUMAN	NRDC	0.0284162	0.290559	-0.0198919	N/D	N/D	N/D
O43852	CALU_HUMAN	CALU	0.10223	1.47824	-0.0734314	N/D	N/D	N/D
O43861	ATP9B_HUMAN	ATP9B	0.592212	2.05692	-0.507556	N/D	N/D	N/D
O43903	GAS2_HUMAN	GAS2	0.0658438	0.255918	-0.0466969	N/D	N/D	N/D
O43913	ORC5_HUMAN	ORC5	0.103135	0.573187	-0.0741052	N/D	N/D	N/D
O43920	NDUS5_HUMAN	NDUFS5	0.22321	2.25456	-0.167328	N/D	N/D	N/D
O43924	PDE6D_HUMAN	PDE6D	-0.0743076	0.58708	0.0502022	3.72309	N/D	N/D
O43929	ORC4_HUMAN	ORC4	0.0911598	1.32301	-0.0652262	N/D	N/D	N/D
O43933	PEX1_HUMAN	PEX1	0.0647789	0.714225	-0.0459246	N/D	N/D	N/D
O60216	RAD21_HUMAN	RAD21	-0.0138719	0.0567303	0.00956918	2.98505	N/D	N/D
O60220	TIM8A_HUMAN	TIMM8A	0.113961	0.283343	-0.0821951	N/D	N/D	N/D
O60231	DHX16_HUMAN	DHX16	-0.0297517	0.41789	0.0204111	3.31882	N/D	N/D
O60232	ZNRD2_HUMAN	ZNRD2	0.0289401	0.104307	-0.0202623	N/D	N/D	N/D
O60234	GMFG_HUMAN	GMFG	0.186416	0.731263	-0.137933	N/D	N/D	N/D
O60238	BNI3L_HUMAN	BNIP3L	0.126087	0.122399	-0.0913294	N/D	N/D	N/D
O60244	MED14_HUMAN	MED14	0.0909768	1.13294	-0.0650911	N/D	N/D	N/D
O60256	KPRB_HUMAN	PRPSAP2	0.160959	2.45698	-0.11803	N/D	N/D	N/D
O60262	GBG7_HUMAN	GNG7	0.387565	1.17196	-0.308183	N/D	N/D	N/D
O60264	SMCA5_HUMAN	SMARCA5	0.00599458	0.0655041	-0.00416377	N/D	N/D	N/D
O60271	JIP4_HUMAN	SPAG9	-0.0386495	0.474359	0.0264341	3.4338	N/D	N/D
O60287	NPA1P_HUMAN	URB1	0.092128	0.887856	-0.0659413	N/D	N/D	N/D
O60291	MGRN1_HUMAN	MGRN1	-0.10841	0.257022	0.0723899	3.89231	N/D	N/D
O60294	TYW4_HUMAN	LCMT2	0.0566015	0.683764	-0.0400129	N/D	N/D	N/D
O60306	AQR_HUMAN	AQR	0.0587708	0.787108	-0.041578	N/D	N/D	N/D
O60313	OPA1_HUMAN	OPA1	0.0139121	0.174226	-0.00968977	N/D	N/D	N/D
O60318	GANP_HUMAN	MCM3AP	0.111158	0.724933	-0.0800947	N/D	N/D	N/D
O60331	PI51C_HUMAN	PIP5K1C	-0.250251	0.693584	0.15925	4.27741	21.2	N/D
Q12756;O60333	KIF1B_HUMAN	KIF1B	0.000752208	0.00456786	-0.000521527	N/D	N/D	N/D
O60337	MARH6_HUMAN	MARCHF6	0.130666	0.526067	-0.0947989	N/D	N/D	N/D
O60341	KDM1A_HUMAN	KDM1A	-0.0733079	0.671857	0.0495438	3.71706	N/D	N/D
O60343	TBCD4_HUMAN	TBC1D4	0.000287792	0.00287923	-0.000199502	N/D	N/D	N/D
O60427	FADS1_HUMAN	FADS1	0.188295	1.60859	-0.139416	N/D	N/D	N/D
O60443	GSDME_HUMAN	GSDME	0.0815278	0.335469	-0.058138	N/D	N/D	N/D
O60476	MA1A2_HUMAN	MAN1A2	-0.0516847	0.39991	0.035191	3.56199	N/D	N/D
O60488	ACSL4_HUMAN	ACSL4	0.0437712	0.804703	-0.0308049	N/D	N/D	N/D
O60493	SNX3_HUMAN	SNX3	-0.00471367	0.0307954	0.00326193	2.51489	N/D	N/D
O60496	DOK2_HUMAN	DOK2	-0.0560983	0.124376	0.0381381	3.59825	N/D	N/D
O60499	STX10_HUMAN	STX10	0.0225818	0.0736435	-0.0157756	N/D	N/D	N/D
O60502	OGA_HUMAN	OGA	-0.0186772	0.15271	0.0128626	3.11495	N/D	N/D
O60518	RNBP6_HUMAN	RANBP6	0.101875	0.69084	-0.0731673	N/D	N/D	N/D
O60524	NEMF_HUMAN	NEMF	-0.0822653	0.524232	0.0554266	3.76848	N/D	N/D
O60547	GMDS_HUMAN	GMDS	-0.145825	2.28176	0.0961379	4.02679	N/D	N/D
O60551	NMT2_HUMAN	NMT2	0.129478	0.735672	-0.0938976	N/D	N/D	N/D
O60563	CCNT1_HUMAN	CCNT1	0.135967	1.23851	-0.0988289	N/D	N/D	N/D
O60566	BUB1B_HUMAN	BUB1B	-0.000108625	0.000960636	7.52903e-05	0.876772	N/D	N/D
O60568	PLOD3_HUMAN	PLOD3	0.239926	1.05651	-0.180932	N/D	N/D	N/D
O60573	IF4E2_HUMAN	EIF4E2	0.0429442	0.19922	-0.0302141	N/D	N/D	N/D
O60583	CCNT2_HUMAN	CCNT2	0.306803	0.665933	-0.236963	N/D	N/D	N/D
O60610	DIAP1_HUMAN	DIAPH1	0.00998875	0.134426	-0.0069477	N/D	N/D	N/D
O60613	SEP15_HUMAN	SELENOF	0.131662	1.0733	-0.0955554	N/D	N/D	N/D
O60636	TSN2_HUMAN	TSPAN2	0.0461089	0.31372	-0.0324765	N/D	N/D	N/D
O60645	EXOC3_HUMAN	EXOC3	0.0945563	0.896605	-0.067737	N/D	N/D	N/D
O60664	PLIN3_HUMAN	PLIN3	0.00541	0.0328612	-0.00375697	N/D	N/D	N/D
O60669	MOT2_HUMAN	SLC16A7	0.0994231	0.342517	-0.071345	N/D	N/D	N/D
O60671	RAD1_HUMAN	RAD1	0.010605	0.0204868	-0.00737791	N/D	N/D	N/D
O60678	ANM3_HUMAN	PRMT3	0.0415438	0.421448	-0.0292145	N/D	N/D	N/D
O60701	UGDH_HUMAN	UGDH	-0.00724804	0.0396877	0.00501136	2.70214	N/D	N/D
O60711	LPXN_HUMAN	LPXN	0.077555	0.974618	-0.0552282	N/D	N/D	N/D
O60725	ICMT_HUMAN	ICMT	0.262722	0.583017	-0.19974	N/D	N/D	N/D
O60749	SNX2_HUMAN	SNX2	-0.0142865	0.0929894	0.00985376	2.9979	N/D	N/D
O60762	DPM1_HUMAN	DPM1	0.106015	0.489717	-0.0762516	N/D	N/D	N/D
O60763	USO1_HUMAN	USO1	0.0861208	0.796902	-0.0615121	N/D	N/D	N/D
O60784	TOM1_HUMAN	TOM1	0.0881696	0.905385	-0.0630206	N/D	N/D	N/D
O60825	F262_HUMAN	PFKFB2	0.1031	1.14303	-0.0740791	N/D	N/D	N/D
O60826	CCD22_HUMAN	CCDC22	0.108329	1.85718	-0.0779788	N/D	N/D	N/D
O60828	PQBP1_HUMAN	PQBP1	0.0635721	0.214986	-0.0450501	N/D	N/D	N/D
O60830	TI17B_HUMAN	TIMM17B	0.21403	0.647259	-0.159924	N/D	N/D	N/D
O60831	PRAF2_HUMAN	PRAF2	0.30043	0.654161	-0.231512	N/D	N/D	N/D
O60840	CAC1F_HUMAN	CACNA1F	0.229648	0.169248	-0.172549	N/D	N/D	N/D
O60841	IF2P_HUMAN	EIF5B	0.00757083	0.174582	-0.0052615	N/D	N/D	N/D
O60861	GAS7_HUMAN	GAS7	0.148097	1.11351	-0.108106	N/D	N/D	N/D
O60869	EDF1_HUMAN	EDF1	0.0821621	0.371455	-0.0586033	N/D	N/D	N/D
O60870	KIN17_HUMAN	KIN	0.106147	0.905663	-0.0763496	N/D	N/D	N/D
O60879	DIAP2_HUMAN	DIAPH2	0.0624682	0.831312	-0.0442507	N/D	N/D	N/D
O60880	SH21A_HUMAN	SH2D1A	-0.0182115	0.0366419	0.0125439	3.10392	N/D	N/D
O60884	DNJA2_HUMAN	DNAJA2	-0.0144075	0.0457838	0.00993682	3.00158	N/D	N/D
O60885	BRD4_HUMAN	BRD4	-0.00186583	0.0129579	0.00129246	2.11198	N/D	N/D
O60888	CUTA_HUMAN	CUTA	0.130547	0.48015	-0.0947087	N/D	N/D	N/D
O60906	NSMA_HUMAN	SMPD2	0.349558	0.803966	-0.27417	N/D	N/D	N/D
O60907	TBL1X_HUMAN	TBL1X	0.21084	0.473157	-0.157362	N/D	N/D	N/D
O60921	HUS1_HUMAN	HUS1	-0.0792338	0.35865	0.0534398	3.75172	N/D	N/D
O60925	PFD1_HUMAN	PFDN1	-0.36836	1.56264	0.225337	4.46372	7.23967	N/D
O60927	PP1RB_HUMAN	PPP1R11	0.0575467	0.392228	-0.0406945	N/D	N/D	N/D
O60934	NBN_HUMAN	NBN	0.0191823	0.1028	-0.0133849	N/D	N/D	N/D
O60942	MCE1_HUMAN	RNGTT	0.0759575	0.648365	-0.0540603	N/D	N/D	N/D
O75027	ABCB7_HUMAN	ABCB7	0.0430823	0.349724	-0.0303127	N/D	N/D	N/D
O75037	KI21B_HUMAN	KIF21B	-0.0160679	0.15375	0.0110756	3.04921	N/D	N/D
Q7Z6B7;O75044	SRGP2_HUMAN	SRGAP2	0.114252	0.961271	-0.0824134	N/D	N/D	N/D
O75063	XYLK_HUMAN	FAM20B	0.0462183	0.196146	-0.0325548	N/D	N/D	N/D
O75064	DEN4B_HUMAN	DENND4B	0.508277	0.489822	-0.422351	N/D	N/D	N/D
O75071	EFC14_HUMAN	EFCAB14	0.0928125	0.133542	-0.0664472	N/D	N/D	N/D
O75083	WDR1_HUMAN	WDR1	-0.0308821	0.196816	0.0211784	3.33519	N/D	N/D
O75093	SLIT1_HUMAN	SLIT1	0.204031	0.923134	-0.151912	N/D	N/D	N/D
O75113	N4BP1_HUMAN	N4BP1	0.0923026	1.36422	-0.0660703	N/D	N/D	N/D
O75116	ROCK2_HUMAN	ROCK2	0.0234121	0.255431	-0.0163604	N/D	N/D	N/D
O75122	CLAP2_HUMAN	CLASP2	0.0454946	0.651127	-0.0320369	N/D	N/D	N/D
O75131	CPNE3_HUMAN	CPNE3	0.08402	1.07546	-0.0599675	N/D	N/D	N/D
O75132	ZBED4_HUMAN	ZBED4	-0.103258	0.611406	0.0690719	3.87039	N/D	N/D
O75143	ATG13_HUMAN	ATG13	-0.0892346	0.347627	0.0599787	3.80486	N/D	N/D
O75145	LIPA3_HUMAN	PPFIA3	0.123608	1.18126	-0.0894563	N/D	N/D	N/D
O75146	HIP1R_HUMAN	HIP1R	-0.0286821	0.20931	0.0196846	3.30276	N/D	N/D
O75150	BRE1B_HUMAN	RNF40	0.0590679	0.700539	-0.0417925	N/D	N/D	N/D
A0A1B0GTU1;O75152	ZC11A_HUMAN	ZC3H11A	0.00199613	0.0181658	-0.00138457	N/D	N/D	N/D
O75153	CLU_HUMAN	CLUH	0.0176333	0.157987	-0.0122975	N/D	N/D	N/D
O75155	CAND2_HUMAN	CAND2	0.0908655	0.811234	-0.0650089	N/D	N/D	N/D
O75157;Q15714	T22D2_HUMAN	TSC22D2	0.0754146	0.369693	-0.0536638	N/D	N/D	N/D
O75161	NPHP4_HUMAN	NPHP4	-0.45001	0.585161	0.267962	4.56354	5.29984	N/D
O75164	KDM4A_HUMAN	KDM4A	0.0168821	0.130683	-0.0117705	N/D	N/D	N/D
O75165	DJC13_HUMAN	DNAJC13	-0.00764971	0.102183	0.00528834	2.72562	N/D	N/D
O75170	PP6R2_HUMAN	PPP6R2	0.0257072	0.119131	-0.0179786	N/D	N/D	N/D
O75175	CNOT3_HUMAN	CNOT3	-0.141987	2.09426	0.0937297	4.01462	N/D	N/D
O75177	CREST_HUMAN	SS18L1	0.12788	0.8524	-0.0926872	N/D	N/D	N/D
O75179	ANR17_HUMAN	ANKRD17	0.0569388	0.525306	-0.0402561	N/D	N/D	N/D
O75182	SIN3B_HUMAN	SIN3B	0.000647375	0.0026133	-0.000448827	N/D	N/D	N/D
O75190	DNJB6_HUMAN	DNAJB6	0.187023	0.586922	-0.138412	N/D	N/D	N/D
O75191	XYLB_HUMAN	XYLB	0.156626	1.45532	-0.114677	N/D	N/D	N/D
O75208	COQ9_HUMAN	COQ9	-0.0432543	0.404276	0.0295366	3.48338	N/D	N/D
O75223	GGCT_HUMAN	GGCT	-0.232242	1.16716	0.148689	4.24219	32.3158	N/D
O75251	NDUS7_HUMAN	NDUFS7	0.219575	1.99844	-0.164391	N/D	N/D	N/D
O75306	NDUS2_HUMAN	NDUFS2	0.0334188	0.334939	-0.0234345	N/D	N/D	N/D
O75312	ZPR1_HUMAN	ZPR1	0.144388	2.37326	-0.105261	N/D	N/D	N/D
O75323	NIPS2_HUMAN	NIPSNAP2	0.0113933	0.0907639	-0.00792852	N/D	N/D	N/D
O75330	HMMR_HUMAN	HMMR	0.183828	1.38926	-0.135894	N/D	N/D	N/D
O75340	PDCD6_HUMAN	PDCD6	-0.096331	0.771945	0.0645912	3.83917	N/D	N/D
O75347	TBCA_HUMAN	TBCA	0.0794517	1.60933	-0.0566164	N/D	N/D	N/D
O75348	VATG1_HUMAN	ATP6V1G1	0.0436846	0.173554	-0.0307429	N/D	N/D	N/D
O75351	VPS4B_HUMAN	VPS4B	-0.0329617	0.192964	0.0225883	3.36381	N/D	N/D
O75352	MPU1_HUMAN	MPDU1	-0.1065	0.539404	0.071161	3.8843	N/D	N/D
O75356	ENTP5_HUMAN	ENTPD5	-0.0100383	0.0157936	0.00693389	2.844	N/D	N/D
O75362	ZN217_HUMAN	ZNF217	0.0361224	0.23034	-0.0253542	N/D	N/D	N/D
O75368	SH3L1_HUMAN	SH3BGRL	0.0179817	0.0802668	-0.0125419	N/D	N/D	N/D
O75369	FLNB_HUMAN	FLNB	0.00278958	0.0296796	-0.00193546	N/D	N/D	N/D
O75376	NCOR1_HUMAN	NCOR1	-0.0100183	0.078916	0.00692012	2.84313	N/D	N/D
O75379	VAMP4_HUMAN	VAMP4	0.173564	0.765426	-0.127841	N/D	N/D	N/D
O75380	NDUS6_HUMAN	NDUFS6	-0.0428915	0.256325	0.0292926	3.47967	N/D	N/D
O75381	PEX14_HUMAN	PEX14	-0.261238	1.45215	0.165628	4.29777	17.6298	N/D
O75387	LAT3_HUMAN	SLC43A1	0.0862558	0.16298	-0.0616114	N/D	N/D	N/D
O75390	CISY_HUMAN	CS	-0.123246	0.432935	0.0818803	3.95028	N/D	N/D
O75391	SPAG7_HUMAN	SPAG7	-0.197235	2.16211	0.127779	4.16583	N/D	N/D
O75396	SC22B_HUMAN	SEC22B	0.0801496	0.885212	-0.0571276	N/D	N/D	N/D
O75400	PR40A_HUMAN	PRPF40A	0.0834175	0.646025	-0.0595249	N/D	N/D	N/D
O75410	TACC1_HUMAN	TACC1	-0.034925	0.263664	0.0239175	3.38923	N/D	N/D
O75419	CDC45_HUMAN	CDC45	0.0447299	0.238912	-0.03149	N/D	N/D	N/D
O75427	LRCH4_HUMAN	LRCH4	-0.0529625	0.532372	0.0360452	3.57279	N/D	N/D
O75431	MTX2_HUMAN	MTX2	-0.0656792	0.438599	0.0445046	3.66818	N/D	N/D
O75436	VP26A_HUMAN	VPS26A	0.0835734	0.681403	-0.0596394	N/D	N/D	N/D
O75438	NDUB1_HUMAN	NDUFB1	0.166594	1.04322	-0.122405	N/D	N/D	N/D
O75439	MPPB_HUMAN	PMPCB	0.0233827	0.111262	-0.0163397	N/D	N/D	N/D
O75446	SAP30_HUMAN	SAP30	-0.183604	1.25447	0.119499	4.13264	N/D	N/D
O75448	MED24_HUMAN	MED24	0.0136214	0.0631853	-0.00948637	N/D	N/D	N/D
O75449	KTNA1_HUMAN	KATNA1	0.00427579	0.0171257	-0.00296815	N/D	N/D	N/D
O75460	ERN1_HUMAN	ERN1	-0.262224	3.16016	0.166198	4.29956	17.371	N/D
O75461	E2F6_HUMAN	E2F6	-0.671517	0.878859	0.372154	4.77287	3.42082	N/D
O75475	PSIP1_HUMAN	PSIP1	0.00427292	0.025219	-0.00296615	N/D	N/D	N/D
O75477	ERLN1_HUMAN	ERLIN1	-0.161366	1.14836	0.105822	4.07315	N/D	N/D
O75489	NDUS3_HUMAN	NDUFS3	-0.0843775	0.700931	0.0568086	3.77981	N/D	N/D
O75496	GEMI_HUMAN	GMNN	-0.0491863	0.14147	0.0335187	3.54009	N/D	N/D
O75506	HSBP1_HUMAN	HSBP1	-0.388357	1.3823	0.236001	4.48982	6.60908	N/D
O75521	ECI2_HUMAN	ECI2	0.111099	1.25303	-0.0800506	N/D	N/D	N/D
O75525	KHDR3_HUMAN	KHDRBS3	-0.138913	1.01584	0.0917968	4.00464	N/D	N/D
O75528	TADA3_HUMAN	TADA3	-0.184326	0.322749	0.11994	4.13445	N/D	N/D
O75529	TAF5L_HUMAN	TAF5L	0.0648611	0.272207	-0.0459842	N/D	N/D	N/D
O75530	EED_HUMAN	EED	0.0182671	0.126256	-0.0127423	N/D	N/D	N/D
O75533	SF3B1_HUMAN	SF3B1	-0.0158208	0.171541	0.0109063	3.04244	N/D	N/D
O75534	CSDE1_HUMAN	CSDE1	-0.0152596	0.0982743	0.0105214	3.02667	N/D	N/D
O75554	WBP4_HUMAN	WBP4	-0.175176	0.955112	0.114341	4.11093	N/D	N/D
O75570	RF1M_HUMAN	MTRF1	-0.0959392	0.16678	0.064337	3.83734	N/D	N/D
O75575	RPC9_HUMAN	CRCP	0.0688217	0.212794	-0.0488597	N/D	N/D	N/D
O75582	KS6A5_HUMAN	RPS6KA5	0.126063	1.28822	-0.0913113	N/D	N/D	N/D
O75586	MED6_HUMAN	MED6	0.0423429	0.129792	-0.0297848	N/D	N/D	N/D
O75592	MYCB2_HUMAN	MYCBP2	-0.0149059	0.24032	0.0102788	3.01643	N/D	N/D
O75600	KBL_HUMAN	GCAT	-0.0291108	0.177428	0.0199759	3.30927	N/D	N/D
O75607	NPM3_HUMAN	NPM3	0.0149475	0.0751901	-0.0104147	N/D	N/D	N/D
O75608	LYPA1_HUMAN	LYPLA1	0.0172771	0.0814971	-0.0120476	N/D	N/D	N/D
O75616	ERAL1_HUMAN	ERAL1	0.379198	0.977631	-0.300618	N/D	N/D	N/D
O75629	CREG1_HUMAN	CREG1	0.23487	0.780857	-0.1768	N/D	N/D	N/D
O75643	U520_HUMAN	SNRNP200	0.0473604	0.891389	-0.0333725	N/D	N/D	N/D
O75648	MTU1_HUMAN	TRMU	-0.112282	0.640709	0.0748762	3.90814	N/D	N/D
O75663	TIPRL_HUMAN	TIPRL	0.0246762	0.228751	-0.0172514	N/D	N/D	N/D
O75683	SURF6_HUMAN	SURF6	0.0125023	0.0457902	-0.00870357	N/D	N/D	N/D
O75691	UTP20_HUMAN	UTP20	0.0162867	0.123934	-0.011353	N/D	N/D	N/D
O75694	NU155_HUMAN	NUP155	-0.0125304	0.145195	0.00864781	2.94068	N/D	N/D
O75695	XRP2_HUMAN	RP2	-0.0889318	0.614614	0.0597813	3.80334	N/D	N/D
O75717	WDHD1_HUMAN	WDHD1	0.00129125	0.0194967	-0.000895427	N/D	N/D	N/D
O75718	CRTAP_HUMAN	CRTAP	0.0898002	0.481214	-0.0642228	N/D	N/D	N/D
O75746	CMC1_HUMAN	SLC25A12	-0.0191647	0.182636	0.0131961	3.12622	N/D	N/D
O75771	RA51D_HUMAN	RAD51D	0.17477	0.261975	-0.128785	N/D	N/D	N/D
O75787	RENR_HUMAN	ATP6AP2	0.00357792	0.0183236	-0.0024831	N/D	N/D	N/D
O75792	RNH2A_HUMAN	RNASEH2A	0.00453958	0.0443188	-0.00315156	N/D	N/D	N/D
O75794	CD123_HUMAN	CDC123	-0.0334367	0.14368	0.0229101	3.37009	N/D	N/D
O75808	CAN15_HUMAN	CAPN15	-0.0714513	0.167692	0.0483198	3.70563	N/D	N/D
O75817	POP7_HUMAN	POP7	0.144184	1.16911	-0.105105	N/D	N/D	N/D
O75818	RPP40_HUMAN	RPP40	-0.0221156	0.140808	0.0152125	3.18886	N/D	N/D
O75821	EIF3G_HUMAN	EIF3G	-0.0667833	0.884521	0.0452356	3.67558	N/D	N/D
O75822	EIF3J_HUMAN	EIF3J	0.082255	0.619993	-0.0586715	N/D	N/D	N/D
O75828	CBR3_HUMAN	CBR3	0.0424804	0.107174	-0.029883	N/D	N/D	N/D
O75832	PSD10_HUMAN	PSMD10	-0.13264	0.945219	0.087839	3.98362	N/D	N/D
O75844	FACE1_HUMAN	ZMPSTE24	-0.147718	1.70963	0.0973225	4.03268	N/D	N/D
O75865	TPC6A_HUMAN	TRAPPC6A	-0.142874	0.317711	0.0942868	4.01746	N/D	N/D
O75874	IDHC_HUMAN	IDH1	-0.00835208	0.0650162	0.0057725	2.76388	N/D	N/D
O75879	GATB_HUMAN	GATB	0.129037	0.88569	-0.0935631	N/D	N/D	N/D
O75880	SCO1_HUMAN	SCO1	-0.0312221	0.244558	0.021409	3.34	N/D	N/D
O75882	ATRN_HUMAN	ATRN	0.0233942	0.0786712	-0.0163478	N/D	N/D	N/D
O75884	RBBP9_HUMAN	RBBP9	0.126089	0.981413	-0.0913315	N/D	N/D	N/D
O75886	STAM2_HUMAN	STAM2	0.122789	0.900217	-0.0888376	N/D	N/D	N/D
O75896	TUSC2_HUMAN	TUSC2	-0.0494367	0.0779989	0.0336864	3.54234	N/D	N/D
O75909	CCNK_HUMAN	CCNK	0.0490317	0.559332	-0.0345703	N/D	N/D	N/D
O75915	PRAF3_HUMAN	ARL6IP5	-0.0562377	0.125923	0.038231	3.59935	N/D	N/D
O75925	PIAS1_HUMAN	PIAS1	0.0106863	0.0345925	-0.00743464	N/D	N/D	N/D
O75928	PIAS2_HUMAN	PIAS2	0.194655	0.340884	-0.14445	N/D	N/D	N/D
O75934	SPF27_HUMAN	BCAS2	0.134273	1.54979	-0.0975399	N/D	N/D	N/D
O75937	DNJC8_HUMAN	DNAJC8	-0.23146	1.49478	0.148227	4.2406	33.0868	N/D
O75940	SPF30_HUMAN	SMNDC1	0.158321	0.747868	-0.115988	N/D	N/D	N/D
O75943	RAD17_HUMAN	RAD17	-0.27945	1.03298	0.176095	4.32987	13.8865	N/D
O75947	ATP5H_HUMAN	ATP5PD	-0.0725646	0.341418	0.0490539	3.71252	N/D	N/D
O75955	FLOT1_HUMAN	FLOT1	0.122065	0.628904	-0.0882918	N/D	N/D	N/D
O75962	TRIO_HUMAN	TRIO	0.00623458	0.0364702	-0.00433083	N/D	N/D	N/D
O75964	ATP5L_HUMAN	ATP5MG	0.0517558	0.371208	-0.0365257	N/D	N/D	N/D
O75976	CBPD_HUMAN	CPD	0.0187413	0.0741679	-0.0130752	N/D	N/D	N/D
O75995	SASH3_HUMAN	SASH3	0.0742704	1.45818	-0.0528285	N/D	N/D	N/D
O76003	GLRX3_HUMAN	GLRX3	0.0143642	0.202747	-0.0100062	N/D	N/D	N/D
O76024	WFS1_HUMAN	WFS1	0.349758	1.49432	-0.274347	N/D	N/D	N/D
O76031	CLPX_HUMAN	CLPX	-0.0237117	0.16595	0.0163013	3.21936	N/D	N/D
O76041	NEBL_HUMAN	NEBL	0.733564	0.43813	-0.662742	N/D	N/D	N/D
O76054	S14L2_HUMAN	SEC14L2	0.00737458	0.0108338	-0.00512476	N/D	N/D	N/D
O76071	CIAO1_HUMAN	CIAO1	0.0519455	0.276485	-0.0366619	N/D	N/D	N/D
O76075	DFFB_HUMAN	DFFB	0.0502746	0.244656	-0.035462	N/D	N/D	N/D
O76094	SRP72_HUMAN	SRP72	-0.00354542	0.0355756	0.00245448	2.39103	N/D	N/D
O77932	DXO_HUMAN	DXO	0.347437	0.60596	-0.272298	N/D	N/D	N/D
O94762	RECQ5_HUMAN	RECQL5	0.479826	1.29891	-0.394575	N/D	N/D	N/D
O94763	RMP_HUMAN	URI1	-0.0141109	0.130256	0.00973326	2.99251	N/D	N/D
O94766	B3GA3_HUMAN	B3GAT3	0.036603	0.0765395	-0.0256959	N/D	N/D	N/D
O94768	ST17B_HUMAN	STK17B	-0.0171337	0.0517291	0.011806	3.07726	N/D	N/D
O94776	MTA2_HUMAN	MTA2	0.067	0.694723	-0.0475361	N/D	N/D	N/D
O94782	UBP1_HUMAN	USP1	-0.030168	0.103929	0.0206937	3.32492	N/D	N/D
O94788	AL1A2_HUMAN	ALDH1A2	0.00571208	0.0224096	-0.00396716	N/D	N/D	N/D
O94804	STK10_HUMAN	STK10	0.0221161	0.190483	-0.0154478	N/D	N/D	N/D
O94805	ACL6B_HUMAN	ACTL6B	-0.360106	1.84268	0.220892	4.45258	7.54588	N/D
O94808	GFPT2_HUMAN	GFPT2	-0.113333	0.0634138	0.0755501	3.91235	N/D	N/D
O94819	KBTBB_HUMAN	KBTBD11	-0.195526	1.29336	0.126745	4.16179	N/D	N/D
O94822	LTN1_HUMAN	LTN1	0.0662847	0.600146	-0.0470169	N/D	N/D	N/D
O94826	TOM70_HUMAN	TOMM70	0.00494112	0.0362264	-0.0034308	N/D	N/D	N/D
O94829	IPO13_HUMAN	IPO13	-0.0274077	0.215728	0.0188182	3.28283	N/D	N/D
O94830	DDHD2_HUMAN	DDHD2	-0.0121057	0.118457	0.00835593	2.92564	N/D	N/D
O94832	MYO1D_HUMAN	MYO1D	-0.0146068	0.0927755	0.0100736	3.00758	N/D	N/D
O94855	SC24D_HUMAN	SEC24D	0.140105	2.0393	-0.101985	N/D	N/D	N/D
O94864	ST65G_HUMAN	SUPT7L	-0.0218446	0.106719	0.0150275	3.18346	N/D	N/D
O94868	FCSD2_HUMAN	FCHSD2	0.0663758	0.350509	-0.047083	N/D	N/D	N/D
O94874	UFL1_HUMAN	UFL1	0.0353167	0.592981	-0.0247817	N/D	N/D	N/D
O94880	PHF14_HUMAN	PHF14	0.14249	0.140993	-0.103808	N/D	N/D	N/D
O94888	UBXN7_HUMAN	UBXN7	0.08389	0.722483	-0.059872	N/D	N/D	N/D
O94900	TOX_HUMAN	TOX	-0.0483146	0.215912	0.0329346	3.5322	N/D	N/D
O94901	SUN1_HUMAN	SUN1	0.147188	1.11436	-0.107409	N/D	N/D	N/D
O94903	PLPHP_HUMAN	PLPBP	0.151647	2.28882	-0.110837	N/D	N/D	N/D
O94905	ERLN2_HUMAN	ERLIN2	0.188487	1.94765	-0.139568	N/D	N/D	N/D
O94906	PRP6_HUMAN	PRPF6	0.0314913	0.424732	-0.022068	N/D	N/D	N/D
O94913	PCF11_HUMAN	PCF11	0.00946508	0.0728307	-0.00658226	N/D	N/D	N/D
O94915	FRYL_HUMAN	FRYL	0.0824952	1.424	-0.0588478	N/D	N/D	N/D
O94916	NFAT5_HUMAN	NFAT5	0.0932771	0.191193	-0.0667906	N/D	N/D	N/D
O94919	ENDD1_HUMAN	ENDOD1	-0.0502105	0.572996	0.0342046	3.5492	N/D	N/D
O94925	GLSK_HUMAN	GLS	0.0200388	0.29334	-0.0139867	N/D	N/D	N/D
O94927	HAUS5_HUMAN	HAUS5	0.00207912	0.0119715	-0.00144218	N/D	N/D	N/D
O94952	FBX21_HUMAN	FBXO21	0.00815892	0.014988	-0.00567135	N/D	N/D	N/D
O94953	KDM4B_HUMAN	KDM4B	0.0321679	0.224401	-0.0225475	N/D	N/D	N/D
O94966	UBP19_HUMAN	USP19	0.00932833	0.0474907	-0.00648686	N/D	N/D	N/D
O94973	AP2A2_HUMAN	AP2A2	0.0920708	0.900561	-0.0658991	N/D	N/D	N/D
O94979	SC31A_HUMAN	SEC31A	0.0303521	0.31723	-0.0212613	N/D	N/D	N/D
O94992	HEXI1_HUMAN	HEXIM1	-0.104907	0.702039	0.0701349	3.87751	N/D	N/D
O95059	RPP14_HUMAN	RPP14	0.100884	0.11164	-0.0724304	N/D	N/D	N/D
O95067	CCNB2_HUMAN	CCNB2	0.0957585	0.487444	-0.0686271	N/D	N/D	N/D
O95070	YIF1A_HUMAN	YIF1A	0.363167	0.526735	-0.286246	N/D	N/D	N/D
O95071	UBR5_HUMAN	UBR5	-0.0676692	1.27673	0.0458217	3.68144	N/D	N/D
O95104	SCAF4_HUMAN	SCAF4	0.0422196	0.183651	-0.0296968	N/D	N/D	N/D
O95139	NDUB6_HUMAN	NDUFB6	0.204582	0.971886	-0.152352	N/D	N/D	N/D
O95140	MFN2_HUMAN	MFN2	0.0042625	0.0153226	-0.00295891	N/D	N/D	N/D
O95149	SPN1_HUMAN	SNUPN	0.0557014	0.488046	-0.0393643	N/D	N/D	N/D
O95155	UBE4B_HUMAN	UBE4B	0.0468728	0.581057	-0.0330233	N/D	N/D	N/D
O95159	ZFPL1_HUMAN	ZFPL1	-0.118855	0.933706	0.0790819	3.93386	N/D	N/D
O95163	ELP1_HUMAN	ELP1	-0.0470126	0.54746	0.0320614	3.52014	N/D	N/D
O95168	NDUB4_HUMAN	NDUFB4	-0.423883	0.785865	0.254584	4.53343	5.76662	N/D
O95169	NDUB8_HUMAN	NDUFB8	-0.00617251	0.0473199	0.00426932	2.63222	N/D	N/D
O95182	NDUA7_HUMAN	NDUFA7	-0.246922	1.66358	0.157308	4.27108	22.6118	N/D
O95197	RTN3_HUMAN	RTN3	0.0355954	0.173902	-0.0249798	N/D	N/D	N/D
O95202	LETM1_HUMAN	LETM1	-0.0922858	1.26764	0.0619647	3.81992	N/D	N/D
[truncated: 5,032 more rows]

## Sheet: WDHD1_re
Bait: WDHD1 NPF motif
Measurement: MS4_Varjosalo
[truncated: 5,754 more rows]

## Sheet: SYNJ1
Bait: SYNJ1 3xNPF motif
[truncated: 6,009 more rows]

[truncated: 5 more sheets: SYNJ1_reproduced, BORA, WEE1, PYGO2, POLE2]
