# Supplementary material for: The non-catalytic DNA polymerase ε subunit is an NPF motif recognition protein
Source: Nat Commun. 2025 Dec 13;17:586. doi: 10.1038/s41467-025-67284-5 (PMC12808100; doi:10.1038/s41467-025-67284-5)
Supplement: Supplementary file 4 — Supplementary Data 2 [file 41467_2025_67284_MOESM4_ESM.xlsx]

## Sheet: Legend
Results of nHU-WB, nHU-db and FP experiments
Each sheet contains all measured depletion values of Western or dot blot experiments of a specific figure.

## Sheet: Figure1
Figure 1 K
Bait	DONSON
Prey	HA-POLE2
Western blot, 293T cell extract
Bait concentration	raw BI measurements		average BI	stdev BI
10	0.709759	0.699164	0.704462	0.00749198
5	0.604392	0.883161	0.743776	0.197119
2.5	0.601547	0.737005	0.669276	0.0957833
1.25	0.445107	0.737497	0.591302	0.206751
0.625	0.285611	0.644202	0.464906	0.253562
0.3125	0.395604	0.412856	0.40423	0.0121992
0.15625	0.310634	0.280947	0.29579	0.0209924
0	0	0	0	0
Figure 1 L
Bait	DONSON
Prey	HA-MBP-POLE2
Western blot, 293T cell extract
Bait concentration	raw BI measurements					average BI	stdev BI
10	0.253451	0.312745	0.369769		0.379578	0.328886	0.0582872
5	0.198226		0.389428	0.202042	0.329731	0.279857	0.0952405
2.5	0.154701		0.402764		0.261105	0.272857	0.124448
1.25	0.120515		0.250089	0.135777	0.194841	0.175306	0.05927
0.625	0.110643		0.224134		0.130408	0.155062	0.0606291
0.3125	0.069602		0.0287875	-0.0900896	0.134831	0.0357827	0.0945994
0.15625	0.0304903	-0.000350445	-0.00413186		0.0521085	0.0195291	0.0266871
0	0		0.0509408	-0.0509408	0	0	0.041593
Panel I source data
concentration	mP values				average	stdev
24	68.2	68.6	68.2		68.3333	0.23094
12	53.5	52.6	53.8		53.3	0.6245
6	36.8	37.8	37.9		37.5	0.608276
3	29	27.5	28		28.1667	0.763763
1.5	21.6	20.7	20.6		20.9667	0.550757
0.75	17.8	17.1	17.8		17.5667	0.404145
0.375	16.8	17.5	15.6		16.6333	0.960902
0	13.2	11.9	11.7		12.2667	0.814453
Panel J source data
concentration	mP values				average	stdev
250	8.2	7.5	7.4		7.7	0.43589
125	10.2	10.9	9.9		10.3333	0.51316
62.5	12.8	12	12.3		12.3667	0.404145
31.25	13.2	16.5	14.9		14.8667	1.65025
15.625	23.6	19	19.5		20.7	2.52389
7.8125	25.2	22.7	23.3		23.7333	1.30512
3.90625	27.7	27.2	26.3		27.0667	0.70946
0	31.6	31.9	30.8		31.4333	0.568624

## Sheet: Figure2
Figure 2
Bait	DONSON
Prey	HA-POLE2 variants
Dot blot, 293T cell extract
raw BI measurements
Blot 1
c	WT	YF	EA	SA	DG	YC
10	0.782912	0.731611	0.134639	0.0884781	0.647657	0.140391
5	0.811385	0.647824	0.109568		0.552971	0.0445605
2.5	0.745455	0.60889	0.0207558		0.478402	0.0413209
1.25	0.628009	0.569603	0.206253	-0.105613	0.21692	-0.148617
0.625	0.382036	0.286873	0.170111	-0.0954737	0.159787	0.0168968
0.3125	0.209156	0.180881	0.16255	0.0505312	0.028539	0.00235031
0.15625	0.107011	0.240018	-0.00912337	-0.50311	-0.0102462	-0.0152055
0	0	0	0	0	0	0
Blot 2
c	WT	YF	EA	SA	DG	YC
10	0.767608	0.799251	0.441302	0.208399	0.711843	0.00439036
5	0.709882	0.715615	0.238074	0.0273195	0.425853	-0.300424
2.5	0.675019	0.661967	0.197462	-0.263409	0.398928	-0.153463
1.25	0.607355	0.611301	0.3709	-0.260562	0.27936	-0.463715
0.625	0.450483	0.463318	0.644289	-0.151535	-0.0408919	-0.174101
0.3125	0.140947	0	0.398831		0.0207966	-0.0768147
0.15625	0.329642	0.177733	0.401043		-0.0474735	-0.0523518
0	0		0	0	0	0
Blot 3
c	WT	YF	EA	SA	DG	YC
10	0.712446	0.769997	0.374018	0.16386	0.803356	0.388486
5	0.758865	0.716359	0.446379	-0.153738	0.732293	0.300102
2.5	0.617885	0.64692	0.305299	-0.4392		0.235705
1.25	0.559176	0.4596	0.443019			0.0411507
0.625	0.487247	0.424004	0.217017		0.464821	0.0857208
0.3125	0.446824	0.376303	0.345485	-0.499593	0.401614	-0.0485109
0.15625	0.25261	0.32175	0.106062	-0.323115	0.0873602	-0.0329369
0	0	0	0	0	0	0
average BI
c	WT	YF	EA	SA	DG	YC
10	0.754322	0.766953	0.316653	0.153579	0.720952	0.177756
5	0.760044	0.693266	0.264674	-0.0632091	0.570373	0.0147462
2.5	0.679453	0.639259	0.174506	-0.351304	0.438665	0.0411877
1.25	0.59818	0.546835	0.340058	-0.183087	0.24814	-0.190394
0.625	0.439922	0.391398	0.343806	-0.123505	0.194572	-0.0238279
0.3125	0.265642	0.185728	0.302288	-0.224531	0.150317	-0.0409918
0.15625	0.229754	0.246501	0.165994	-0.413112	0.00988018	-0.0334981
0	0	0	0	0	0	0
stdev BI
c	WT	YF	EA	SA	DG	YC
10	0.0370644	0.0339222	0.161179	0.060618	0.078248	0.194755
5	0.0507616	0.039356	0.169974	0.128027	0.153959	0.301371
2.5	0.0639006	0.0273554	0.143654	0.124303	0.0561966	0.194584
1.25	0.0353218	0.0783718	0.121359	0.109566	0.0441518	0.255013
0.625	0.0533943	0.0926314	0.261281	0.0396416	0.254645	0.134613
0.3125	0.160571	0.188198	0.123922	0.388996	0.217664	0.0401146
0.15625	0.113062	0.072227	0.211549	0.127276	0.0696335	0.0185795
0	0	0	0	0	0	0

## Sheet: Figure4
Figure 4 A
Bait	ERCC6L 1024-1062
Prey	POLE
Western blot, Jurkat extract
Bait concentration	raw BI measurements				average BI	stdev BI
10	0.0601641	0.245729	0.0896142	-0.128106	0.0668503	0.153372
5	0.070447	0.0443969	0.12405	-0.179968	0.0147314	0.133969
2.5	0.0997428	-0.0165358	0.137015	-0.212869	0.00183811	0.157369
1.25	0.123764	0.0473691	0.196848	0.101811	0.117448	0.0619134
0.625	0.201815	0.123121	-0.0035672	0.218313	0.13492	0.101238
0	0.100062	-0.100062	-0.242291	0.242291	0	0.214036
Figure 4A
Bait	WDHD1 906-924
Prey	POLE
Western blot, Jurkat extract
Bait concentration	raw BI measurements		average BI	stdev BI
0	0.0615789	0.0276141	0.0445965	0.0240168
0.625	0.1809	0.213126	0.197013	0.022787
1.25	0.154734	0.277287	0.216011	0.0866579
2.5	0.0981012	0.0809504	0.0895258	0.0121275
5	0.295767	0.0888528	0.19231	0.14631
10	0.44678	0.43851	0.442645	0.00584792
Figure 4A
Bait	TTF2 881-901
Prey	POLE
Western blot, Jurkat extract
Bait concentration	raw BI measurements		average BI	stdev BI
10	0.325314	-0.158364	0.0834752	0.342012
5	0.119102	-0.0387104	0.0401958	0.11159
2.5	0.107395	-0.0297051	0.0388448	0.0969442
1.25	0.074519	-0.0224369	0.026041	0.0685582
0.625	-0.070235	-0.0273459	-0.0487904	0.0303272
0	-0.0372917	0	-0.0186458	0.0263692
Figure 4A
Bait	TTF2 116-143
Prey	POLE
Western blot, Jurkat extract
Bait concentration	raw BI measurements		average BI	stdev BI
0	-0.0107872	0.0637532	0.026483	0.052708
0.625	0.348966	0.462575	0.40577	0.0803337
1.25	0.665197	0.672823	0.66901	0.00539273
2.5	0.807916	0.787501	0.797708	0.0144355
5	0.917317	0.872883	0.8951	0.0314193
10	0.964106	0.916957	0.940532	0.0333391

## Sheet: Figure5
Figure 5
Bait	DONSON
Prey	EPS15
Western blot, Jurkat cell extract
Bait concentration	raw BI measurements		average BI	stdev BI
0	-0.044319	-0.0554081	-0.0498635	0.00784116
0.625	-0.012752	0.0134847	0.000366362	0.0185521
1.25	-0.0314725	-0.0191589	-0.0253157	0.00870704
2.5	0.020481	0.0580188	0.0392499	0.0265432
5	-0.00246446	0.0495051	0.0235203	0.036748
10	0.0881275	0.15312	0.120624	0.0459564
Figure 5
Bait	DONSON
Prey	POLE
Western blot, Jurkat cell extract
Bait concentration	raw BI measurements		average BI	stdev BI
0	-0.116208	0.101031	-0.00758827	0.153611
0.625		0.375157	0.375157
1.25	0.503484	0.487717	0.4956	0.0111488
2.5	0.630825	0.638916	0.634871	0.00572125
5	0.744455	0.746508	0.745481	0.00145152
10	0.89165	0.854203	0.872927	0.0264792
Figure 5
Bait	SYNJ1
Prey	EPS15
Western blot, Jurkat cell extract
Bait concentration	raw BI measurements		average BI	stdev BI
0	0.0885435	0.0610823	0.0748129	0.019418
0.625	0.389945	0.50117	0.445558	0.0786479
1.25	0.637982	0.685713	0.661848	0.0337513
2.5	0.542487	0.552084	0.547286	0.00678656
5	0.819773	0.782603	0.801188	0.0262832
10	0.910344	0.917537	0.913941	0.00508618
Figure 5
Bait	SYNJ1
Prey	POLE
Western blot, Jurkat cell extract
Bait concentration	raw BI measurements		average BI	stdev BI
0	0.116208	-0.101031	0.00758827	0.153611
0.625	0.232969	0.0464177	0.139694	0.131912
1.25	0.196617	0.156216	0.176416	0.0285678
2.5	0.174101	0.202648	0.188374	0.0201854
5	0.362053	0.354084	0.358069	0.00563516
10	0.500081	0.577479	0.53878	0.0547288
Figure 5
Bait	DONSON_SYNJ1_N
Prey	POLE
Western blot, Jurkat cell extract
Bait concentration	raw BI measurements		average BI	stdev BI
0	-0.00790838	0.0927206	0.0424061	0.0711555
0.625	0.0299519	0.167927	0.0989395	0.0975632
1.25	0.121132	0.10648	0.113806	0.0103603
2.5	0.163668	0.238631	0.201149	0.053007
5	0.34048	0.414297	0.377389	0.0521966
10	0.488385	0.47992	0.484152	0.00598617
Figure 5
Bait	DONSON_SYNJ1_N
Prey	EPS15
Western blot, Jurkat cell extract
Bait concentration	raw BI measurements		average BI	stdev BI
0	0.0103609	-0.0130248	-0.00133193	0.0165362
0.625	-0.0377737	0.00378992	-0.0169919	0.02939
1.25	0.0599558	0.0539693	0.0569626	0.00423304
2.5	0.0898847	0.160682	0.125283	0.0500613
5	0.150465	0.238502	0.194483	0.0622517
10	0.267695	0.433068	0.350381	0.116936
Figure 5
Bait	DONSON_SYNJ1_C
Prey	EPS15
Western blot, Jurkat cell extract
Bait concentration	raw BI measurements		average BI	stdev BI
10	0.377414	0.256586	0.317	0.0854379
5	0.0100085	0.0553277	0.0326681	0.0320455
2.5	0.00293478	0.047121	0.0250279	0.0312444
1.25	0.0428334	-0.0611144	-0.0091405	0.0735021
0.625	-0.0341355	-0.0769983	-0.0555669	0.0303086
0	-0.0103609	0.0130248	0.00133193	0.0165362
Figure 5
Bait	DONSON_SYNJ1_C
Prey	POLE
Western blot, Jurkat cell extract
Bait concentration	raw BI measurements		average BI	stdev BI
10	0.585899	0.327099	0.456499	0.183
5	0.454066	0.0553709	0.254719	0.28192
2.5	0.321216	0.455198	0.388207	0.0947396
1.25	0.165249	0.332266	0.248757	0.118099
0.625	0.107658	0.236479	0.172069	0.0910902
0	0.00790838	-0.0927206	-0.0424061	0.0711555
Figure 5
Bait	DONSON_SYNJ1_NC
Prey	EPS15
Western blot, Jurkat cell extract
Bait concentration	raw BI measurements		average BI	stdev BI
0	-0.0425212	-0.0278451	-0.0351832	0.0103776
0.625	0.000440722	-0.0594479	-0.0295036	0.0423476
1.25	0.0961798	-0.0548421	0.0206688	0.106789
2.5	0.0198822	-0.048429	-0.0142734	0.0483034
5	0.0361323	-0.0688996	-0.0163837	0.0742688
10	-0.0405359	-0.00835179	-0.0244438	0.0227576
Figure 5
Bait	DONSON_SYNJ1_NC
Prey	POLE
Western blot, Jurkat cell extract
Bait concentration	raw BI measurements		average BI	stdev BI
0	-0.0438448	-0.0481004	-0.0459726	0.00300918
0.625	0.028696	-0.247846	-0.109575	0.195545
1.25	0.0668151	-0.0841495	-0.00866719	0.106748
2.5	-0.0366751	-0.146223	-0.0914492	0.0774623
5	-0.113627	-0.178074	-0.145851	0.0455707
10	-0.0518802	-0.0185318	-0.035206	0.0235809
Figure 5
Bait	3xDONSON
Prey	POLE
Western blot, Jurkat cell extract
Bait concentration	raw BI measurements		average BI	stdev BI
0	0.0438448	0.0481004	0.0459726	0.00300918
0.625	0.85927	0.889819	0.874545	0.021602
1.25	0.905166	0.928543	0.916854	0.0165295
2.5	0.952725	0.973353	0.963039	0.0145859
5	0.983001	0.981348	0.982174	0.00116826
10	1.01177	1.0198	1.01578	0.00568252
Figure 5
Bait	3xDONSON
Prey	EPS15
Western blot, Jurkat cell extract
Bait concentration	raw BI measurements		average BI	stdev BI
0	0.0425212	0.0278451	0.0351832	0.0103776
0.625	0.406268	0.413005	0.409636	0.00476394
1.25	0.621096	0.589495	0.605295	0.0223455
2.5	0.793869	0.736068	0.764969	0.0408715
5	0.922014	0.906826	0.91442	0.0107395
10	0.990123	0.999302	0.994713	0.00649103

## Sheet: Figure6
Figure 6
Bait	POLA1
Prey	POLE
Western blot, Jurkat extract
Bait concentration	raw BI measurements		average BI	stdev BI
10	0.856397	0.782979	0.819688	0.0519141
5	0.672547	0.661288	0.666917	0.00796102
2.5	0.516071	0.504218	0.510144	0.0083813
1.25	0.366132	0.317131	0.341632	0.0346493
0.625	0.094691	0.156381	0.125536	0.0436213
0	0	0	0	0

## Sheet: FigureS2
Figure S2
Bait	NPF motifs
Prey	POLE
Western blot, Jurkat extract
raw BI measurements		Bait			average BI	stdev BI
0.0834701	0.117781	WEE1		WEE1	0.0195464	0.104837
0.390647	0.461251	WDHD1		WDHD1	0.45715	0.0605502
-0.060173	0.0945828	biotin		BORA	-0.0138974	0.0673678
-0.036081	-0.0395868	BORA		SYNJ1	0.467308	0.0331499
0.441849	0.437726	SYNJ1		DONSON	0.764593	0.0224098
0.761178	0.792994	DONSON
0.060173	-0.0945828	biotin
0.536375	0.440327	WDHD1
-0.00635839	-0.116707	WEE1
0.765813	0.738386	DONSON
0.506201	0.483457	SYNJ1
-0.065185	0.085263	BORA
Figure S2
Bait	NPF motifs
Prey	EPS15
Western blot, Jurkat extract
raw BI measurements		Bait
0.10359	-0.201416	WEE1			average BI	stdev BI
0.0520481	-0.17777	WDHD1		WEE1	0.0106313	0.147674
-0.0200199	-0.0747045	biotin		WDHD1	0.0120083	0.14473
0.0247268	0.0434537	BORA		BORA	-0.0425748	0.133118
0.881974	0.872422	SYNJ1		SYNJ1	0.875077	0.00471362
0.174137	0.217377	DONSON		DONSON	0.224382	0.0808681
0.0200199	0.0747045	biotin
0.00317999	0.170576	WDHD1
0.0215624	0.118789	WEE1
0.165238	0.340775	DONSON
0.871724	0.874186	SYNJ1
	-0.195905	BORA

## Sheet: FigureS12
Figure S14
Bait	PYGO2 57-86
Prey	POLE
Western blot, Jurkat extract
Bait concentration	raw BI measurements		average BI	stdev BI
10	-0.0764881	0.0576255	-0.00943133	0.0948327
5	-0.035446	0.056041	0.0102975	0.0646911
2.5	-0.0976635	0.146751	0.0245439	0.172827
1.25	0.0226916	0.104575	0.0636333	0.0579003
0.625	0.0541287	0.166672	0.1104	0.0795799
0	0.0711984	-0.0276141	0.0217922	0.069871
Figure S14
Bait	CLSPN 1223-1246
Prey	POLE
Western blot, Jurkat extract
Bait concentration	raw BI measurements		average BI	stdev BI
10	-0.0278577	0.0946559	0.0333991	0.0866302
5	0.0190276	0.0694692	0.0442484	0.0356676
2.5	0.0679686	-0.0215606	0.023204	0.0633067
1.25	0.0186011	-0.0324546	-0.00692675	0.0361018
0.625	-0.099929	-0.0389264	-0.0694277	0.0431354
0	0	0	0	0

## Sheet: FigureS14
Figure 4 B	Supplementary Figure 14
Bait	HA-MBP-POLE2
Prey	ERCC6L mutant
Dot blot, 293T cell extract
Bait concentration	raw BI measurements			average BI	stdev BI
23.7	0.606652	0.450668	0.331421	0.462913	0.138023
11.85	0.414536	0.305337	0.160652	0.293508	0.127354
5.925	0.374165	0.263868	0.0308609	0.222964	0.175269
2.9625	0.347143	0.243618	-0.00469073	0.195357	0.180814
1.48125	0.297539	0.334583	0.00831329	0.213478	0.178641
0.740625	0.228243	0.0630559	0.0448017	0.112033	0.101053
0.370312	0.170903	0.152141	0.0699054	0.130983	0.0537202
0	0	0	0	0	0
Figure 4 B	Supplementary Figure 14
Bait	HA-MBP-POLE2
Prey	ERCC6L
Dot blot, 293T cell extract
Bait concentration	raw BI measurements			average BI	stdev BI
23.7	0.919309	0.925661	0.890022	0.911664	0.0190099
11.85	0.796118	0.688091	0.525282	0.669831	0.136338
5.925	0.825443	0.795489	0.88731	0.836081	0.046826
2.9625		0.666744	0.733445	0.700095	0.0471648
1.48125	0.230022	0.229509	0.11216	0.190563	0.0679
0.740625	0.113865	0.205677	0.258856	0.192799	0.073348
0.370312	0.0878156	0.00643239	0.136835	0.0770277	0.0658673
0	0	0	0	0	0
Figure 4 B	Supplementary Figure 14
Bait	HA-MBP-POLE2
Prey	WDHD1 mutant
Dot blot, 293T cell extract
Bait concentration	raw BI measurements		average BI	stdev BI
23.7	0.385846	0.330888	0.358367	0.0388614
11.85	0.260178	0.268482	0.26433	0.00587172
5.925	0.237061	0.188092	0.212576	0.0346265
2.9625	0.187687	0.118056	0.152872	0.0492362
1.48125	0.184502	0.124675	0.154589	0.0423039
0.740625	0.113646	-0.178379	-0.0323665	0.206493
0.370312	0.011146	0	0.005573	0.00788141
0	0	0.0258457	0.0129228	0.0182757
Figure 4 B	Supplementary Figure 14
Bait	HA-MBP-POLE2
Prey	TTF2
Dot blot, 293T cell extract
Bait concentration	raw BI measurements				average BI	stdev BI
15.7	0.908979	0.942013	0.943988	0.964313	0.939823	0.0228999
7.85	0.886847	0.903934	0.900414	0.947413	0.909652	0.0262297
3.925	0.83318	0.868771	0.86636	0.913726	0.870509	0.0330726
1.9625	0.752844	0.776982	0.78288	0.8415	0.788552	0.0376149
0.98125	0.634871	0.725786	0.717942	0.773919	0.713129	0.0577438
0.490625	0.618246	0.621132	0.591089	0.648922	0.619847	0.0236402
0.245312	0.426741	0.475008	0.345709	0.512685	0.440036	0.0720538
0	0	0	0	0	0	0
Figure 4 B	Supplementary Figure 14
Bait	HA-MBP-POLE2
Prey	TTF2 mutant
Dot blot, 293T cell extract
Bait concentration	raw BI measurements			average BI	stdev BI
15.7	0.878877	0.686406	0.763162	0.776148	0.0968907
7.85	0.721277	0.434162	0.672627	0.609355	0.15366
3.925	0.659981	0.4414	0.634133	0.578505	0.119437
1.9625	0.492303	0.414284	0.591876	0.499488	0.0890134
0.98125	0.332143	0.302549	0.51978	0.384824	0.117808
0.490625	0.215398	0.157435	0.385386	0.25274	0.118474
0.245312	0.0154983	-0.0858147	0.32547	0.0850511	0.214282
0	0	0	0	0	0
Figure 4 B	Supplementary Figure 14
Bait	HA-MBP-POLE2
Prey	ERCC6L
Dot blot, 293T cell extract
Bait concentration	raw BI measurements			average BI	stdev BI
15.7	0.904895	0.782943	0.860544	0.849461	0.0617272
7.85	0.750321	0.839847	0.763243	0.78447	0.0483911
3.925	0.577107	0.649844	0.575963	0.600971	0.0423289
1.9625	0.360451	0.548805	0.477958	0.462405	0.0951357
0.98125	0.195808	0.381439	0.263589	0.280278	0.0939342
0.490625	0.0403045	0.477115	0.291874	0.269765	0.219243
0.245312	0.0836413	0.0897564	0.10997	0.094456	0.0137793
0	0			0	N/A
Figure 4 B	Supplementary Figure 14
Bait	HA-MBP-POLE2
Prey	WDHD1
Dot blot, 293T cell extract
Bait concentration	raw BI measurements				average BI	stdev BI
15.7	0.957425	0.997015	0.952647	0.969637	0.969181	0.0198875
7.85	0.937871	1.01084	0.965776	0.991725	0.976554	0.0317197
3.925	0.940583	0.964748	0.970935	0.979547	0.963953	0.0167203
1.9625	0.95094	0.955624	0.949256	0.962123	0.954486	0.00576028
0.98125	0.952202	0.928803	0.915763	0.950195	0.93674	0.0175418
0.490625	0.911868	0.784877	0.865378	0.918936	0.870264	0.0616839
0.245312	0.780915	0.7671	0.777258	0.840026	0.791325	0.0329892
0	0	0	0	0	0	0
