# Supplementary material for: The non-catalytic DNA polymerase ε subunit is an NPF motif recognition protein
Source: Nat Commun. 2025 Dec 13;17:586. doi: 10.1038/s41467-025-67284-5 (PMC12808100; doi:10.1038/s41467-025-67284-5)
Supplement: Supplementary file 5 — Supplementary Data 3 [file 41467_2025_67284_MOESM5_ESM.xlsx]

## Sheet: Legend
Results of the de novo motif discovery approach.
The first sheet contains the identified motifs found in disordered sequences of the bait molecules, identified by STREME. The second sheet contains evolutionary scoring of al identified motif instances. The last sheet contains the motif classes re-ranked by their average evolutionary scores.

## Sheet: STREME_sites
motif_ID	motif_ALT_ID	seq_ID	site_Start	site_End	site_Strand	site_Score	site_Sequence
1-PPPAPPP	STREME-1	Q8NDC0|MISSL_HUMAN|MAPK1IP1L|1-245|244	173	179	.	19.29	PYPAPPP
1-PPPAPPP	STREME-1	Q9Y6Y8|S23IP_HUMAN|SEC23IP|1-264|263	209	215	.	18.77	PPAHPPP
1-PPPAPPP	STREME-1	Q7Z591|AKNA_HUMAN|AKNA|663-1073|410	382	388	.	18.75	PPPAPAP
1-PPPAPPP	STREME-1	Q7Z7A1|CNTRL_HUMAN|CNTRL|1137-1251|114	100	106	.	18.59	PPFVPPP
1-PPPAPPP	STREME-1	Q6UN15|FIP1_HUMAN|FIP1L1|195-455|260	202	208	.	17.78	PPGAPPP
1-PPPAPPP	STREME-1	Q6Y7W6|GGYF2_HUMAN|GIGYF2|91-500|409	362	368	.	17.54	PPPVPNP
1-PPPAPPP	STREME-1	P35658|NU214_HUMAN|NUP214|880-1914|1034	572	578	.	17.51	PPSAPPP
1-PPPAPPP	STREME-1	O95071|UBR5_HUMAN|UBR5|966-1043|77	54	60	.	17.38	PPIAPPS
1-PPPAPPP	STREME-1	O43426|SYNJ1_HUMAN|SYNJ1|1012-1573|561	111	117	.	15.83	PPQRPPP
1-PPPAPPP	STREME-1	Q9BWW4|SSBP3_HUMAN|SSBP3|90-388|298	46	52	.	15.8	PPPHNPS
1-PPPAPPP	STREME-1	Q7Z7A1|CNTRL_HUMAN|CNTRL|1273-1340|67	13	19	.	15.65	PPPAGAP
1-PPPAPPP	STREME-1	Q7Z591|AKNA_HUMAN|AKNA|1087-1401|314	245	251	.	15.57	APPAPAP
1-PPPAPPP	STREME-1	Q6IQ23|PKHA7_HUMAN|PLEKHA7|839-1065|226	97	103	.	15.5	PPAVPPL
1-PPPAPPP	STREME-1	Q14258|TRI25_HUMAN|TRIM25|349-435|86	45	51	.	15.43	PPPVPAL
1-PPPAPPP	STREME-1	P35658|NU214_HUMAN|NUP214|427-711|284	203	209	.	12.5	PLSAPPS
1-PPPAPPP	STREME-1	Q6IQ23|PKHA7_HUMAN|PLEKHA7|839-1065|226	81	87	.	11.65	APPRPPL
1-PPPAPPP	STREME-1	Q6UN15|FIP1_HUMAN|FIP1L1|195-455|260	178	184	.	9.77	PPFLPPP
1-PPPAPPP	STREME-1	Q9Y6Y8|S23IP_HUMAN|SEC23IP|1-264|263	194	200	.	9.42	PYIAPPQ
1-PPPAPPP	STREME-1	Q6UN15|FIP1_HUMAN|FIP1L1|195-455|260	167	173	.	8.47	PPGAPPT
1-PPPAPPP	STREME-1	Q6UN15|FIP1_HUMAN|FIP1L1|195-455|260	196	202	.	8.37	PPGFPPP
1-PPPAPPP	STREME-1	P49757|NUMB_HUMAN|NUMB|189-651|462	330	336	.	8.17	PYPAPNV
1-PPPAPPP	STREME-1	Q99704|DOK1_HUMAN|DOK1|255-481|226	154	160	.	7.86	DYAVPPP
1-PPPAPPP	STREME-1	O43426|SYNJ1_HUMAN|SYNJ1|1012-1573|561	105	111	.	7.69	PPTRPAP
1-PPPAPPP	STREME-1	Q9Y6Y8|S23IP_HUMAN|SEC23IP|1-264|263	213	219	.	7.45	PPPSGPP
1-PPPAPPP	STREME-1	O95071|UBR5_HUMAN|UBR5|575-655|80	35	41	.	7.33	PPPSPAS
#
2-AVPSQS	STREME-2	P35658|NU214_HUMAN|NUP214|880-1914|1034	20	25	.	18.42	AVPSQS
2-AVPSQS	STREME-2	P81877|SSBP2_HUMAN|SSBP2|1-16|15	11	16	.	16.62	AVPSDS
2-AVPSQS	STREME-2	Q9NXC5|MIO_HUMAN|MIOS|740-772|32	11	16	.	16.22	AVPHQG
2-AVPSQS	STREME-2	P49757|NUMB_HUMAN|NUMB|189-651|462	317	322	.	15.27	FVPAQS
2-AVPSQS	STREME-2	Q9BWW4|SSBP3_HUMAN|SSBP3|1-14|13	9	14	.	14.94	AVPSDG
2-AVPSQS	STREME-2	Q5SVZ6|ZMYM1_HUMAN|ZMYM1|1-83|82	13	18	.	13.83	AVASQL
2-AVPSQS	STREME-2	Q9UNY4|TTF2_HUMAN|TTF2|453-533|80	20	25	.	13.72	QVPQQS
2-AVPSQS	STREME-2	Q9HAU0|PKHA5_HUMAN|PLEKHA5|779-1116|337	307	312	.	13.53	AVKSLS
2-AVPSQS	STREME-2	Q6IQ23|PKHA7_HUMAN|PLEKHA7|839-1065|226	13	18	.	13.46	PVPSLS
2-AVPSQS	STREME-2	P35658|NU214_HUMAN|NUP214|427-711|284	135	140	.	13.13	PVPSVS
2-AVPSQS	STREME-2	O43426|SYNJ1_HUMAN|SYNJ1|1012-1573|561	235	240	.	12.83	AFPPQS
2-AVPSQS	STREME-2	Q7Z591|AKNA_HUMAN|AKNA|1-437|436	267	272	.	12.47	APPAQS
2-AVPSQS	STREME-2	O95208|EPN2_HUMAN|EPN2|305-641|336	226	231	.	12.47	APPAQS
2-AVPSQS	STREME-2	Q5SVZ6|ZMYM1_HUMAN|ZMYM1|315-465|150	80	85	.	12.22	AVASSS
#
3-ETAS	STREME-3	O75717|WDHD1_HUMAN|WDHD1|1066-1129|63	7	10	.	12.9	ETAS
3-ETAS	STREME-3	Q96EY1|DNJA3_HUMAN|DNAJA3|1-92|91	79	82	.	11.91	CTAS
3-ETAS	STREME-3	Q15691|MARE1_HUMAN|MAPRE1|134-197|63	1	4	.	11.53	ETAV
3-ETAS	STREME-3	Q9UQ84|EXO1_HUMAN|EXO1|344-846|502	184	187	.	11.53	ETAV
3-ETAS	STREME-3	P35658|NU214_HUMAN|NUP214|880-1914|1034	318	321	.	11.53	ETAV
3-ETAS	STREME-3	O95071|UBR5_HUMAN|UBR5|231-253|22	6	9	.	10.74	DTAS
3-ETAS	STREME-3	Q6Y7W6|GGYF2_HUMAN|GIGYF2|91-500|409	353	356	.	10.74	DTAS
3-ETAS	STREME-3	Q9Y2I7|FYV1_HUMAN|PIKFYVE|1515-1635|120	83	86	.	10.74	DTAS
3-ETAS	STREME-3	Q6PJI9|WDR59_HUMAN|WDR59|332-392|60	27	30	.	10.4	HTAS
3-ETAS	STREME-3	Q9BVL2|NUP58_HUMAN|NUP58|431-599|168	130	133	.	10.13	ITAS
3-ETAS	STREME-3	O95071|UBR5_HUMAN|UBR5|2107-2147|40	25	28	.	9.97	ETES
3-ETAS	STREME-3	O95071|UBR5_HUMAN|UBR5|1496-1745|249	126	129	.	9.97	ETES
3-ETAS	STREME-3	Q15643|TRIPB_HUMAN|TRIP11|1813-1979|166	57	60	.	9.97	ETES
3-ETAS	STREME-3	Q6UN15|FIP1_HUMAN|FIP1L1|195-455|260	53	56	.	9.29	ETAL
3-ETAS	STREME-3	Q6UN15|FIP1_HUMAN|FIP1L1|1-149|148	67	70	.	9.27	ETAE
3-ETAS	STREME-3	Q9H9C1|SPE39_HUMAN|VIPAS39|42-152|110	32	35	.	9.2	ETAG
3-ETAS	STREME-3	Q7Z591|AKNA_HUMAN|AKNA|663-1073|410	259	262	.	8.97	ETDS
3-ETAS	STREME-3	Q9UNY4|TTF2_HUMAN|TTF2|94-412|318	225	228	.	8.92	ETHS
3-ETAS	STREME-3	Q6Y7W6|GGYF2_HUMAN|GIGYF2|655-736|81	42	45	.	8.85	PTAS
3-ETAS	STREME-3	Q7Z591|AKNA_HUMAN|AKNA|1087-1401|314	288	291	.	8.85	PTAS
3-ETAS	STREME-3	P52594|AGFG1_HUMAN|AGFG1|141-562|421	119	122	.	8.85	PTAS
3-ETAS	STREME-3	Q15643|TRIPB_HUMAN|TRIP11|122-168|46	19	22	.	8.81	TTAS
3-ETAS	STREME-3	Q9BVL2|NUP58_HUMAN|NUP58|1-258|257	163	166	.	8.81	TTAS
3-ETAS	STREME-3	Q9UK99|FBX3_HUMAN|FBXO3|1-12|11	7	10	.	8.8	ETAP
3-ETAS	STREME-3	O75592|MYCB2_HUMAN|MYCBP2|3986-4008|22	20	23	.	8.7	EDAS
3-ETAS	STREME-3	Q14258|TRI25_HUMAN|TRIM25|308-314|6	2	5	.	8.56	EKAS
3-ETAS	STREME-3	O95071|UBR5_HUMAN|UBR5|575-655|80	12	15	.	8.56	EKAS
3-ETAS	STREME-3	Q2NKX8|ERC6L_HUMAN|ERCC6L|1116-1203|87	34	37	.	8.42	ETLS
3-ETAS	STREME-3	Q5SVZ6|ZMYM1_HUMAN|ZMYM1|1-83|82	55	58	.	8.29	ESAS
3-ETAS	STREME-3	Q9UJU2|LEF1_HUMAN|LEF1|363-399|36	23	26	.	8.29	ESAS
3-ETAS	STREME-3	Q15643|TRIPB_HUMAN|TRIP11|865-898|33	29	32	.	8.15	ELAS
3-ETAS	STREME-3	O95071|UBR5_HUMAN|UBR5|1856-1908|52	33	36	.	8.12	EEAS
#
4-GEEE	STREME-4	O95208|EPN2_HUMAN|EPN2|153-283|130	122	125	.	13.4	GEEE
4-GEEE	STREME-4	Q7Z591|AKNA_HUMAN|AKNA|663-1073|410	121	124	.	13.4	GEEE
4-GEEE	STREME-4	Q6PJI9|WDR59_HUMAN|WDR59|332-392|60	32	35	.	13.4	GEEE
4-GEEE	STREME-4	O75717|WDHD1_HUMAN|WDHD1|308-422|114	91	94	.	12.48	EEEE
4-GEEE	STREME-4	Q6UN15|FIP1_HUMAN|FIP1L1|1-149|148	21	24	.	12.48	EEEE
4-GEEE	STREME-4	Q7Z591|AKNA_HUMAN|AKNA|663-1073|410	116	119	.	12.48	EEEE
4-GEEE	STREME-4	Q7Z591|AKNA_HUMAN|AKNA|663-1073|410	117	120	.	12.48	EEEE
4-GEEE	STREME-4	Q7Z591|AKNA_HUMAN|AKNA|663-1073|410	122	125	.	12.48	EEEE
4-GEEE	STREME-4	Q7Z591|AKNA_HUMAN|AKNA|663-1073|410	123	126	.	12.48	EEEE
4-GEEE	STREME-4	Q7Z591|AKNA_HUMAN|AKNA|663-1073|410	124	127	.	12.48	EEEE
4-GEEE	STREME-4	Q7Z591|AKNA_HUMAN|AKNA|663-1073|410	125	128	.	12.48	EEEE
4-GEEE	STREME-4	Q6Y7W6|GGYF2_HUMAN|GIGYF2|755-802|47	27	30	.	12.48	EEEE
4-GEEE	STREME-4	O75592|MYCB2_HUMAN|MYCBP2|171-194|23	15	18	.	12.48	EEEE
4-GEEE	STREME-4	Q96EL1|INKA1_HUMAN|INKA1|17-164|147	47	50	.	12.48	EEEE
4-GEEE	STREME-4	Q96EL1|INKA1_HUMAN|INKA1|17-164|147	48	51	.	12.48	EEEE
4-GEEE	STREME-4	Q96EL1|INKA1_HUMAN|INKA1|17-164|147	49	52	.	12.48	EEEE
4-GEEE	STREME-4	Q96EL1|INKA1_HUMAN|INKA1|17-164|147	50	53	.	12.48	EEEE
4-GEEE	STREME-4	Q96EL1|INKA1_HUMAN|INKA1|17-164|147	51	54	.	12.48	EEEE
4-GEEE	STREME-4	Q96EL1|INKA1_HUMAN|INKA1|17-164|147	52	55	.	12.48	EEEE
4-GEEE	STREME-4	Q6Y7W6|GGYF2_HUMAN|GIGYF2|844-856|12	10	13	.	12.48	EEEE
4-GEEE	STREME-4	O95071|UBR5_HUMAN|UBR5|934-955|21	7	10	.	12.48	EEEE
4-GEEE	STREME-4	Q6Y7W6|GGYF2_HUMAN|GIGYF2|1009-1124|115	108	111	.	12.48	EEEE
4-GEEE	STREME-4	Q9UK99|FBX3_HUMAN|FBXO3|428-471|43	1	4	.	12.48	EEEE
4-GEEE	STREME-4	Q9UK99|FBX3_HUMAN|FBXO3|428-471|43	2	5	.	12.48	EEEE
4-GEEE	STREME-4	Q9UK99|FBX3_HUMAN|FBXO3|428-471|43	3	6	.	12.48	EEEE
4-GEEE	STREME-4	O43426|SYNJ1_HUMAN|SYNJ1|1012-1573|561	474	477	.	12.48	EEEE
4-GEEE	STREME-4	O75717|WDHD1_HUMAN|WDHD1|832-1019|187	1	4	.	12.48	EEEE
4-GEEE	STREME-4	Q6Y7W6|GGYF2_HUMAN|GIGYF2|805-812|7	5	8	.	12.48	EEEE
4-GEEE	STREME-4	O75592|MYCB2_HUMAN|MYCBP2|3604-3633|29	6	9	.	12.48	EEEE
4-GEEE	STREME-4	Q6Y7W6|GGYF2_HUMAN|GIGYF2|1225-1299|74	67	70	.	10.96	GEIE
4-GEEE	STREME-4	Q15643|TRIPB_HUMAN|TRIP11|712-765|53	8	11	.	10.96	GEIE
4-GEEE	STREME-4	Q00169|PIPNA_HUMAN|PITPNA|233-270|37	14	17	.	10.79	MEEE
4-GEEE	STREME-4	Q7Z591|AKNA_HUMAN|AKNA|663-1073|410	115	118	.	10.79	MEEE
4-GEEE	STREME-4	Q9HAU0|PKHA5_HUMAN|PLEKHA5|272-497|225	155	158	.	10.77	HEEE
4-GEEE	STREME-4	Q9HAU0|PKHA5_HUMAN|PLEKHA5|779-1116|337	46	49	.	10.73	GEEK
4-GEEE	STREME-4	O75592|MYCB2_HUMAN|MYCBP2|3913-3945|32	23	26	.	10.73	GEEK
4-GEEE	STREME-4	Q9UNY4|TTF2_HUMAN|TTF2|94-412|318	53	56	.	10.73	GEEK
4-GEEE	STREME-4	Q9Y2I7|FYV1_HUMAN|PIKFYVE|1515-1635|120	41	44	.	10.44	GEKE
4-GEEE	STREME-4	O60573|IF4E2_HUMAN|EIF4E2|1-49|48	28	31	.	10.44	GEKE
4-GEEE	STREME-4	Q9Y6Y8|S23IP_HUMAN|SEC23IP|1-264|263	61	64	.	10.07	GEED
4-GEEE	STREME-4	O95071|UBR5_HUMAN|UBR5|1496-1745|249	85	88	.	10.07	GEED
4-GEEE	STREME-4	P35658|NU214_HUMAN|NUP214|427-711|284	281	284	.	10.04	GEEI
4-GEEE	STREME-4	Q6Y7W6|GGYF2_HUMAN|GIGYF2|91-500|409	123	126	.	10	GEDE
4-GEEE	STREME-4	Q2NKX8|ERC6L_HUMAN|ERCC6L|721-1090|369	310	313	.	10	GEDE
4-GEEE	STREME-4	Q96EY1|DNJA3_HUMAN|DNAJA3|438-480|42	27	30	.	10	GEDE
4-GEEE	STREME-4	Q15643|TRIPB_HUMAN|TRIP11|591-649|58	26	29	.	9.89	NEEE
4-GEEE	STREME-4	Q7Z591|AKNA_HUMAN|AKNA|1087-1401|314	59	62	.	9.87	GEEQ
4-GEEE	STREME-4	O95071|UBR5_HUMAN|UBR5|2107-2147|40	16	19	.	9.87	GEEQ
4-GEEE	STREME-4	Q6Y7W6|GGYF2_HUMAN|GIGYF2|1009-1124|115	109	112	.	9.81	EEEK
4-GEEE	STREME-4	O95071|UBR5_HUMAN|UBR5|575-655|80	68	71	.	9.81	EEEK
#
5-PLGPAGP	STREME-5	O95208|EPN2_HUMAN|EPN2|305-641|336	307	313	.	19.02	PLGPAMM
5-PLGPAGP	STREME-5	Q9UQ84|EXO1_HUMAN|EXO1|344-846|502	414	420	.	18.78	PLGPARA
5-PLGPAGP	STREME-5	Q9BWW4|SSBP3_HUMAN|SSBP3|90-388|298	140	146	.	18.2	SLGPAMP
5-PLGPAGP	STREME-5	O43482|MS18B_HUMAN|OIP5|1-65|64	49	55	.	18.06	PLGPAGL
5-PLGPAGP	STREME-5	Q9NVI7|ATD3A_HUMAN|ATAD3A|105-130|25	7	13	.	15.75	SLCRAGA
5-PLGPAGP	STREME-5	Q9BVL2|NUP58_HUMAN|NUP58|1-258|257	170	176	.	14.34	SLGGALA
5-PLGPAGP	STREME-5	Q9BT40|INP5K_HUMAN|INPP5K|435-448|13	6	12	.	13.84	PLGEAQP
5-PLGPAGP	STREME-5	P35658|NU214_HUMAN|NUP214|427-711|284	257	263	.	13.37	SLQPAVA
5-PLGPAGP	STREME-5	Q9NVI7|ATD3A_HUMAN|ATAD3A|1-28|27	21	27	.	13.29	PLPPAQP
5-PLGPAGP	STREME-5	Q7Z591|AKNA_HUMAN|AKNA|663-1073|410	313	319	.	13.2	SLIPRRA
5-PLGPAGP	STREME-5	P81877|SSBP2_HUMAN|SSBP2|91-361|270	64	70	.	13	PLLPSGM
5-PLGPAGP	STREME-5	P35658|NU214_HUMAN|NUP214|880-1914|1034	292	298	.	12.59	SLKPSGP
5-PLGPAGP	STREME-5	Q6Y7W6|GGYF2_HUMAN|GIGYF2|1-59|58	28	34	.	12.57	PLSPALP
5-PLGPAGP	STREME-5	Q15643|TRIPB_HUMAN|TRIP11|1813-1979|166	125	131	.	12.46	GLGPGGP
5-PLGPAGP	STREME-5	Q6IQ23|PKHA7_HUMAN|PLEKHA7|839-1065|226	163	169	.	12.2	SLGLVGP
5-PLGPAGP	STREME-5	P0C2W1|FBSP1_HUMAN|FBXO45|1-36|35	18	24	.	12.09	SGGGAGA
5-PLGPAGP	STREME-5	O60573|IF4E2_HUMAN|EIF4E2|219-245|26	8	14	.	11.87	RLGPQRL
5-PLGPAGP	STREME-5	Q7Z591|AKNA_HUMAN|AKNA|1087-1401|314	174	180	.	11.85	PLGPPPA
5-PLGPAGP	STREME-5	O43426|SYNJ1_HUMAN|SYNJ1|1012-1573|561	91	97	.	11.72	PLEPKRP
5-PLGPAGP	STREME-5	Q8NDC0|MISSL_HUMAN|MAPK1IP1L|1-245|244	228	234	.	11.54	PSGPSGA
#
6-LRRQQEEE	STREME-6	Q6Y7W6|GGYF2_HUMAN|GIGYF2|755-802|47	15	22	.	24.58	LRRQQEEE
6-LRRQQEEE	STREME-6	Q6Y7W6|GGYF2_HUMAN|GIGYF2|906-1006|100	59	66	.	17.69	QRRQQREL
6-LRRQQEEE	STREME-6	Q7Z7A1|CNTRL_HUMAN|CNTRL|2124-2156|32	24	31	.	17.42	ERRQMEIS
6-LRRQQEEE	STREME-6	Q96EL1|INKA1_HUMAN|INKA1|17-164|147	106	113	.	16.69	LRRQCLSV
6-LRRQQEEE	STREME-6	Q15643|TRIPB_HUMAN|TRIP11|1572-1583|11	4	11	.	16.41	FRSNQELE
6-LRRQQEEE	STREME-6	Q6Y7W6|GGYF2_HUMAN|GIGYF2|603-626|23	8	15	.	16.21	LTRQQELT
6-LRRQQEEE	STREME-6	O75717|WDHD1_HUMAN|WDHD1|832-1019|187	26	33	.	16.07	FRNQVEED
6-LRRQQEEE	STREME-6	Q6Y7W6|GGYF2_HUMAN|GIGYF2|91-500|409	66	73	.	16.07	HRSQSWEE
6-LRRQQEEE	STREME-6	P35658|NU214_HUMAN|NUP214|880-1914|1034	218	225	.	15.84	LRRQMASQ
6-LRRQQEEE	STREME-6	Q6Y7W6|GGYF2_HUMAN|GIGYF2|755-802|47	7	14	.	14.87	LRRQQEEI
6-LRRQQEEE	STREME-6	Q6IQ23|PKHA7_HUMAN|PLEKHA7|839-1065|226	200	207	.	13.97	LRRGLNAE
6-LRRQQEEE	STREME-6	O95071|UBR5_HUMAN|UBR5|2309-2418|109	56	63	.	13.54	FRRQLSID
6-LRRQQEEE	STREME-6	Q6UN15|FIP1_HUMAN|FIP1L1|533-594|61	17	24	.	13.53	RRRHESEE
6-LRRQQEEE	STREME-6	Q2NKX8|ERC6L_HUMAN|ERCC6L|1-14|13	4	11	.	13.51	SRRFPEAE
6-LRRQQEEE	STREME-6	P49757|NUMB_HUMAN|NUMB|189-651|462	368	375	.	13.51	LVRQQTFP
6-LRRQQEEE	STREME-6	Q5SVZ6|ZMYM1_HUMAN|ZMYM1|1-83|82	39	46	.	13.45	QSRTQENE
6-LRRQQEEE	STREME-6	Q6IQ23|PKHA7_HUMAN|PLEKHA7|286-688|402	51	58	.	13.27	ERQEQEGE
6-LRRQQEEE	STREME-6	Q6Y7W6|GGYF2_HUMAN|GIGYF2|805-812|7	1	8	.	12.46	RRQREEEE
6-LRRQQEEE	STREME-6	Q9Y2I7|FYV1_HUMAN|PIKFYVE|1515-1635|120	14	21	.	11.9	GRLRQGEE
6-LRRQQEEE	STREME-6	Q15643|TRIPB_HUMAN|TRIP11|350-475|125	39	46	.	11.89	FRLQQALS
#
7-QVSSSSDSD	STREME-7	Q6PCD5|RFWD3_HUMAN|RFWD3|1-284|283	209	217	.	24.87	QVSSSSDSD
7-QVSSSSDSD	STREME-7	Q6PJI9|WDR59_HUMAN|WDR59|582-648|66	30	38	.	21.81	QVSISSFYY
7-QVSSSSDSD	STREME-7	Q9Y6Y8|S23IP_HUMAN|SEC23IP|1-264|263	85	93	.	19.56	QVSSSSDPF
7-QVSSSSDSD	STREME-7	Q6PJI9|WDR59_HUMAN|WDR59|761-837|76	28	36	.	18.98	SGSCSSMSD
7-QVSSSSDSD	STREME-7	Q9UQ84|EXO1_HUMAN|EXO1|344-846|502	350	358	.	18.72	SQCSSKDSD
7-QVSSSSDSD	STREME-7	O95071|UBR5_HUMAN|UBR5|1496-1745|249	172	180	.	18.4	QSNDSSDSD
7-QVSSSSDSD	STREME-7	P52594|AGFG1_HUMAN|AGFG1|141-562|421	226	234	.	18.34	QSSASSDKY
7-QVSSSSDSD	STREME-7	Q6PCD5|RFWD3_HUMAN|RFWD3|1-284|283	211	219	.	17.28	SSSSDSDSD
7-QVSSSSDSD	STREME-7	P35658|NU214_HUMAN|NUP214|880-1914|1034	823	831	.	16.89	QVSSSGFSS
7-QVSSSSDSD	STREME-7	Q9BVL2|NUP58_HUMAN|NUP58|1-258|257	220	228	.	16.25	DFSSSSDKK
7-QVSSSSDSD	STREME-7	O43426|SYNJ1_HUMAN|SYNJ1|1012-1573|561	496	504	.	16.19	QPSSFSGSN
7-QVSSSSDSD	STREME-7	P35658|NU214_HUMAN|NUP214|427-711|284	73	81	.	16.1	PPSYSSGSD
7-QVSSSSDSD	STREME-7	Q93008|USP9X_HUMAN|USP9X|966-996|30	10	18	.	15.82	SPDSSSDSS
7-QVSSSSDSD	STREME-7	Q6UN15|FIP1_HUMAN|FIP1L1|1-149|148	82	90	.	15.67	EDDSDSDSD
7-QVSSSSDSD	STREME-7	O75592|MYCB2_HUMAN|MYCBP2|171-194|23	6	14	.	15.18	VQSGESDSD
7-QVSSSSDSD	STREME-7	O95071|UBR5_HUMAN|UBR5|683-704|21	10	18	.	14.15	QNSSGPDAD
7-QVSSSSDSD	STREME-7	Q6PCD5|RFWD3_HUMAN|RFWD3|1-284|283	213	221	.	12.6	SSDSDSDSS
7-QVSSSSDSD	STREME-7	O95071|UBR5_HUMAN|UBR5|966-1043|77	13	21	.	12.59	AGSSSSRSL
7-QVSSSSDSD	STREME-7	Q6Y7W6|GGYF2_HUMAN|GIGYF2|91-500|409	282	290	.	12.34	QTSSSSARP
#
8-ASAAPL	STREME-8	P49757|NUMB_HUMAN|NUMB|189-651|462	270	275	.	18.04	ASAAPL
8-ASAAPL	STREME-8	P35658|NU214_HUMAN|NUP214|880-1914|1034	633	638	.	16.36	ASAASL
8-ASAAPL	STREME-8	Q5SRE5|NU188_HUMAN|NUP188|1503-1540|37	23	28	.	15.19	ASAAPS
8-ASAAPL	STREME-8	O75717|WDHD1_HUMAN|WDHD1|832-1019|187	142	147	.	15.13	ASAASY
8-ASAAPL	STREME-8	Q9BWW4|SSBP3_HUMAN|SSBP3|90-388|298	5	10	.	15	AAAAPS
8-ASAAPL	STREME-8	P81877|SSBP2_HUMAN|SSBP2|91-361|270	6	11	.	15	AAAAPS
8-ASAAPL	STREME-8	Q8NDC0|MISSL_HUMAN|MAPK1IP1L|1-245|244	137	142	.	14.91	AAAGPL
8-ASAAPL	STREME-8	Q9BVL2|NUP58_HUMAN|NUP58|431-599|168	35	40	.	14.8	AMAATL
8-ASAAPL	STREME-8	P35658|NU214_HUMAN|NUP214|427-711|284	25	30	.	14.23	AAAAPA
8-ASAAPL	STREME-8	Q7Z591|AKNA_HUMAN|AKNA|461-557|96	60	65	.	13.69	ASAASG
8-ASAAPL	STREME-8	Q7Z591|AKNA_HUMAN|AKNA|663-1073|410	388	393	.	13.34	PAAAPL
8-ASAAPL	STREME-8	O95071|UBR5_HUMAN|UBR5|2042-2083|41	4	9	.	13.24	AEAIPL
8-ASAAPL	STREME-8	Q6Y7W6|GGYF2_HUMAN|GIGYF2|91-500|409	7	12	.	12.77	NSAAVL
8-ASAAPL	STREME-8	O43426|SYNJ1_HUMAN|SYNJ1|1012-1573|561	203	208	.	12.72	ASAGRL
8-ASAAPL	STREME-8	Q9UNY4|TTF2_HUMAN|TTF2|94-412|318	240	245	.	12.43	APAAPG
8-ASAAPL	STREME-8	Q8ND25|ZNRF1_HUMAN|ZNRF1|1-143|142	125	130	.	12.3	ADALPL
8-ASAAPL	STREME-8	P52594|AGFG1_HUMAN|AGFG1|141-562|421	298	303	.	12.06	AAAGPS
8-ASAAPL	STREME-8	Q13085|ACACA_HUMAN|ACACA|544-555|11	1	6	.	12.01	AAAGGL
8-ASAAPL	STREME-8	Q9Y6Y8|S23IP_HUMAN|SEC23IP|1-264|263	45	50	.	11.93	ASPASL
8-ASAAPL	STREME-8	P35658|NU214_HUMAN|NUP214|427-711|284	27	32	.	11.75	AAPASL
8-ASAAPL	STREME-8	Q2NKX8|ERC6L_HUMAN|ERCC6L|721-1090|369	213	218	.	11.68	ASEAKL
8-ASAAPL	STREME-8	P35658|NU214_HUMAN|NUP214|880-1914|1034	719	724	.	10.99	AAAISS
8-ASAAPL	STREME-8	P0C2W1|FBSP1_HUMAN|FBXO45|1-36|35	2	7	.	10.76	AAPAPG
#
9-PVPSTQP	STREME-9	Q9HAU0|PKHA5_HUMAN|PLEKHA5|779-1116|337	321	327	.	21.35	PVPSTQP
9-PVPSTQP	STREME-9	Q9BWW4|SSBP3_HUMAN|SSBP3|90-388|298	84	90	.	17.74	GVPGTQP
9-PVPSTQP	STREME-9	O43426|SYNJ1_HUMAN|SYNJ1|1012-1573|561	429	435	.	16.63	PFPSLQP
9-PVPSTQP	STREME-9	P35658|NU214_HUMAN|NUP214|880-1914|1034	79	85	.	16.55	PVRSTAP
9-PVPSTQP	STREME-9	O75592|MYCB2_HUMAN|MYCBP2|968-1002|34	23	29	.	16.31	PGPSTQV
9-PVPSTQP	STREME-9	Q9UNY4|TTF2_HUMAN|TTF2|453-533|80	44	50	.	15.86	PRRGTQP
9-PVPSTQP	STREME-9	Q9UJU2|LEF1_HUMAN|LEF1|1-297|296	141	147	.	15.27	KVPVVQP
9-PVPSTQP	STREME-9	P49757|NUMB_HUMAN|NUMB|189-651|462	309	315	.	15.15	VVPALQP
9-PVPSTQP	STREME-9	O95071|UBR5_HUMAN|UBR5|1049-1081|32	19	25	.	15.06	PGPSTEP
9-PVPSTQP	STREME-9	Q96EL1|INKA1_HUMAN|INKA1|17-164|147	99	105	.	14.23	PAPSAQP
9-PVPSTQP	STREME-9	Q6PCD5|RFWD3_HUMAN|RFWD3|1-284|283	183	189	.	14.2	QVSRTQP
9-PVPSTQP	STREME-9	Q6UN15|FIP1_HUMAN|FIP1L1|195-455|260	9	15	.	13.57	PVTSTTN
9-PVPSTQP	STREME-9	Q9Y314|NOSIP_HUMAN|NOSIP|110-175|65	35	41	.	12.28	PGPSVGP
9-PVPSTQP	STREME-9	Q8NDC0|MISSL_HUMAN|MAPK1IP1L|1-245|244	74	80	.	11.98	SVPPTGP
#
10-QLKH	STREME-10	O75592|MYCB2_HUMAN|MYCBP2|892-930|38	12	15	.	16.11	QLKH
10-QLKH	STREME-10	Q6PCD5|RFWD3_HUMAN|RFWD3|398-435|37	34	37	.	14.14	QHKH
10-QLKH	STREME-10	Q15643|TRIPB_HUMAN|TRIP11|1813-1979|166	7	10	.	13.61	QLFH
10-QLKH	STREME-10	Q6PCD5|RFWD3_HUMAN|RFWD3|1-284|283	13	16	.	13.21	QLNH
10-QLKH	STREME-10	Q7Z7A1|CNTRL_HUMAN|CNTRL|778-821|43	11	14	.	12.88	QLKD
10-QLKH	STREME-10	Q2NKX8|ERC6L_HUMAN|ERCC6L|721-1090|369	163	166	.	12.88	QLKD
10-QLKH	STREME-10	Q9BVL2|NUP58_HUMAN|NUP58|431-599|168	156	159	.	12.47	QLKK
10-QLKH	STREME-10	Q6IQ23|PKHA7_HUMAN|PLEKHA7|286-688|402	373	376	.	12.47	QLKK
10-QLKH	STREME-10	Q7Z7A1|CNTRL_HUMAN|CNTRL|347-494|147	136	139	.	12.47	QLKK
10-QLKH	STREME-10	Q9UQ84|EXO1_HUMAN|EXO1|344-846|502	46	49	.	12.3	QLKE
10-QLKH	STREME-10	Q9HAU0|PKHA5_HUMAN|PLEKHA5|779-1116|337	203	206	.	12.3	QLKE
10-QLKH	STREME-10	Q15643|TRIPB_HUMAN|TRIP11|712-765|53	47	50	.	12.27	QLEH
10-QLKH	STREME-10	O75592|MYCB2_HUMAN|MYCBP2|968-1002|34	4	7	.	12.21	QLGH
10-QLKH	STREME-10	Q6Y7W6|GGYF2_HUMAN|GIGYF2|91-500|409	397	400	.	12.02	GLKH
10-QLKH	STREME-10	Q7Z7A1|CNTRL_HUMAN|CNTRL|1387-1433|46	24	27	.	11.26	SLKH
10-QLKH	STREME-10	Q9UQ84|EXO1_HUMAN|EXO1|344-846|502	310	313	.	10.48	QLKS
10-QLKH	STREME-10	Q9H9C1|SPE39_HUMAN|VIPAS39|42-152|110	46	49	.	10.48	QLKS
#
11-ANSIPSSSAS	STREME-11	P81877|SSBP2_HUMAN|SSBP2|91-361|270	137	146	.	31.49	ANSIPYSSAS
11-ANSIPSSSAS	STREME-11	P35658|NU214_HUMAN|NUP214|880-1914|1034	1019	1028	.	29.11	ANKNPFSSAS
11-ANSIPSSSAS	STREME-11	Q9BWW4|SSBP3_HUMAN|SSBP3|90-388|298	164	173	.	28.38	ANSIPYSSSS
11-ANSIPSSSAS	STREME-11	Q7Z7A1|CNTRL_HUMAN|CNTRL|1-79|78	12	21	.	24.27	KAKIPSSSHS
11-ANSIPSSSAS	STREME-11	P35658|NU214_HUMAN|NUP214|427-711|284	181	190	.	22.6	PPMSPFSSAS
11-ANSIPSSSAS	STREME-11	Q9BVL2|NUP58_HUMAN|NUP58|1-258|257	123	132	.	21.66	ALPITSTSAS
11-ANSIPSSSAS	STREME-11	O75592|MYCB2_HUMAN|MYCBP2|2702-3026|324	128	137	.	20.11	ANRSSPSGAS
11-ANSIPSSSAS	STREME-11	P35658|NU214_HUMAN|NUP214|880-1914|1034	895	904	.	17.25	AASSTSSSSS
11-ANSIPSSSAS	STREME-11	Q6IQ23|PKHA7_HUMAN|PLEKHA7|286-688|402	75	84	.	6.8	KARSPYSPAE
11-ANSIPSSSAS	STREME-11	P35658|NU214_HUMAN|NUP214|880-1914|1034	880	889	.	6.64	PASSTPTSTS
11-ANSIPSSSAS	STREME-11	Q15643|TRIPB_HUMAN|TRIP11|1067-1094|27	6	15	.	3.63	HARISSTSHT
11-ANSIPSSSAS	STREME-11	Q7Z7A1|CNTRL_HUMAN|CNTRL|1137-1251|114	13	22	.	3.18	PPSSKVSSHS
11-ANSIPSSSAS	STREME-11	Q9H9C1|SPE39_HUMAN|VIPAS39|42-152|110	61	70	.	3.15	KPTSTYSLSS
11-ANSIPSSSAS	STREME-11	Q15691|MARE1_HUMAN|MAPRE1|134-197|63	15	24	.	2.89	KPKKPLTSSS
#
12-PSAST	STREME-12	O95208|EPN2_HUMAN|EPN2|305-641|336	52	56	.	15.32	PSAST
12-PSAST	STREME-12	Q7Z7A1|CNTRL_HUMAN|CNTRL|1137-1251|114	35	39	.	14.66	YSAST
12-PSAST	STREME-12	Q6PCD5|RFWD3_HUMAN|RFWD3|1-284|283	275	279	.	14.03	PSASM
12-PSAST	STREME-12	Q5SVZ6|ZMYM1_HUMAN|ZMYM1|1-83|82	78	82	.	13.04	PSVST
12-PSAST	STREME-12	Q5SRE5|NU188_HUMAN|NUP188|1372-1387|15	10	14	.	12.65	PSASR
12-PSAST	STREME-12	Q9BVL2|NUP58_HUMAN|NUP58|1-258|257	144	148	.	12.63	PAAST
12-PSAST	STREME-12	O95071|UBR5_HUMAN|UBR5|1049-1081|32	13	17	.	12.6	PSTST
12-PSAST	STREME-12	Q2NKX8|ERC6L_HUMAN|ERCC6L|721-1090|369	222	226	.	12.36	PSASS
12-PSAST	STREME-12	Q9UNY4|TTF2_HUMAN|TTF2|94-412|318	139	143	.	12.36	PSASS
12-PSAST	STREME-12	P35658|NU214_HUMAN|NUP214|880-1914|1034	325	329	.	12.13	PSASG
12-PSAST	STREME-12	Q9UQ84|EXO1_HUMAN|EXO1|344-846|502	281	285	.	11.89	PSPST
12-PSAST	STREME-12	Q6Y7W6|GGYF2_HUMAN|GIGYF2|906-1006|100	19	23	.	11.53	PSSST
#
13-RSVD	STREME-13	Q6IQ23|PKHA7_HUMAN|PLEKHA7|286-688|402	318	321	.	14.27	RSVD
13-RSVD	STREME-13	O75717|WDHD1_HUMAN|WDHD1|308-422|114	75	78	.	13.65	NSVD
13-RSVD	STREME-13	Q9HAU0|PKHA5_HUMAN|PLEKHA5|779-1116|337	281	284	.	13.65	NSVD
13-RSVD	STREME-13	P13807|GYS1_HUMAN|GYS1|690-737|47	20	23	.	13.65	NSVD
13-RSVD	STREME-13	O75717|WDHD1_HUMAN|WDHD1|1066-1129|63	20	23	.	12.34	RVVD
13-RSVD	STREME-13	Q9UJU2|LEF1_HUMAN|LEF1|1-297|296	233	236	.	12.16	LSVD
13-RSVD	STREME-13	Q6PCD5|RFWD3_HUMAN|RFWD3|1-284|283	76	79	.	12.16	LSVD
13-RSVD	STREME-13	Q5SVZ6|ZMYM1_HUMAN|ZMYM1|931-955|24	13	16	.	11.57	KSVD
13-RSVD	STREME-13	O75592|MYCB2_HUMAN|MYCBP2|2702-3026|324	257	260	.	11.57	KSVD
13-RSVD	STREME-13	Q6Y7W6|GGYF2_HUMAN|GIGYF2|91-500|409	236	239	.	11.19	RPVD
13-RSVD	STREME-13	O95639|CPSF4_HUMAN|CPSF4|1-13|12	6	9	.	11.11	ASVD
13-RSVD	STREME-13	O95071|UBR5_HUMAN|UBR5|2462-2497|35	24	27	.	11	RSVV
13-RSVD	STREME-13	O95071|UBR5_HUMAN|UBR5|1496-1745|249	145	148	.	11	RSVV
13-RSVD	STREME-13	Q9UNY4|TTF2_HUMAN|TTF2|94-412|318	296	299	.	10.7	RSVQ
#
14-TSSTSG	STREME-14	P13807|GYS1_HUMAN|GYS1|690-737|47	11	16	.	16.82	TSSTSG
14-TSSTSG	STREME-14	Q9Y2I7|FYV1_HUMAN|PIKFYVE|1691-1805|114	12	17	.	15.49	TNSTSD
14-TSSTSG	STREME-14	Q9Y2I7|FYV1_HUMAN|PIKFYVE|1515-1635|120	57	62	.	15.18	TSSTHL
14-TSSTSG	STREME-14	O75592|MYCB2_HUMAN|MYCBP2|2702-3026|324	236	241	.	14.8	TSSTLK
14-TSSTSG	STREME-14	O95071|UBR5_HUMAN|UBR5|1757-1763|6	1	6	.	14.5	TISTSA
14-TSSTSG	STREME-14	O43426|SYNJ1_HUMAN|SYNJ1|1012-1573|561	216	221	.	14.41	TSETSK
14-TSSTSG	STREME-14	Q15643|TRIPB_HUMAN|TRIP11|1177-1211|34	13	18	.	14.21	TSSTGN
14-TSSTSG	STREME-14	P49757|NUMB_HUMAN|NUMB|189-651|462	55	60	.	14.09	TSPTSD
14-TSSTSG	STREME-14	O75592|MYCB2_HUMAN|MYCBP2|1991-2013|22	9	14	.	13.35	TDSTTG
14-TSSTSG	STREME-14	P35658|NU214_HUMAN|NUP214|880-1914|1034	476	481	.	13.25	TSLTST
14-TSSTSG	STREME-14	P52594|AGFG1_HUMAN|AGFG1|141-562|421	11	16	.	12.88	TSSTPE
14-TSSTSG	STREME-14	Q9BVL2|NUP58_HUMAN|NUP58|431-599|168	117	122	.	12.3	SSSTSG
#
15-NPFQ	STREME-15	P81877|SSBP2_HUMAN|SSBP2|91-361|270	256	259	.	15.38	NPFQ
15-NPFQ	STREME-15	O95208|EPN2_HUMAN|EPN2|305-641|336	248	251	.	15.38	NPFQ
15-NPFQ	STREME-15	Q8NDC0|MISSL_HUMAN|MAPK1IP1L|1-245|244	223	226	.	15.38	NPFQ
15-NPFQ	STREME-15	P52594|AGFG1_HUMAN|AGFG1|141-562|421	309	312	.	15.38	NPFQ
15-NPFQ	STREME-15	Q9H6E4|CC134_HUMAN|CCDC134|180-186|6	1	4	.	15.03	NPFK
15-NPFQ	STREME-15	O75717|WDHD1_HUMAN|WDHD1|832-1019|187	81	84	.	15.03	NPFK
15-NPFQ	STREME-15	Q9UNY4|TTF2_HUMAN|TTF2|94-412|318	31	34	.	15.03	NPFK
15-NPFQ	STREME-15	Q9HAU0|PKHA5_HUMAN|PLEKHA5|779-1116|337	166	169	.	14.46	NPFR
15-NPFQ	STREME-15	O43426|SYNJ1_HUMAN|SYNJ1|1012-1573|561	404	407	.	14.46	NPFR
15-NPFQ	STREME-15	Q2NKX8|ERC6L_HUMAN|ERCC6L|721-1090|369	324	327	.	13.94	NPFN
15-NPFQ	STREME-15	O43426|SYNJ1_HUMAN|SYNJ1|1012-1573|561	383	386	.	13.54	NPFI
15-NPFQ	STREME-15	Q96EY1|DNJA3_HUMAN|DNAJA3|1-92|91	75	78	.	13.54	NPFI
15-NPFQ	STREME-15	Q9Y314|NOSIP_HUMAN|NOSIP|110-175|65	18	21	.	13.26	NPFT
15-NPFQ	STREME-15	O95208|EPN2_HUMAN|EPN2|305-641|336	233	236	.	13.04	NPFL
15-NPFQ	STREME-15	O95208|EPN2_HUMAN|EPN2|305-641|336	333	336	.	13.04	NPFL
15-NPFQ	STREME-15	P52594|AGFG1_HUMAN|AGFG1|141-562|421	419	422	.	13.04	NPFL
15-NPFQ	STREME-15	Q15643|TRIPB_HUMAN|TRIP11|1813-1979|166	108	111	.	13.04	NPFL
15-NPFQ	STREME-15	Q6PJI9|WDR59_HUMAN|WDR59|500-527|27	5	8	.	12.99	NPFA
15-NPFQ	STREME-15	Q6PJI9|WDR59_HUMAN|WDR59|761-837|76	3	6	.	12.95	NPFG
#
16-ARLRH	STREME-16	Q7Z591|AKNA_HUMAN|AKNA|663-1073|410	83	87	.	18.31	ARLRH
16-ARLRH	STREME-16	O75592|MYCB2_HUMAN|MYCBP2|2627-2697|70	40	44	.	17.47	QYLRH
16-ARLRH	STREME-16	Q7Z591|AKNA_HUMAN|AKNA|1087-1401|314	296	300	.	16.01	RRHRH
16-ARLRH	STREME-16	Q2NKX8|ERC6L_HUMAN|ERCC6L|721-1090|369	168	172	.	15.27	EILRH
16-ARLRH	STREME-16	O95071|UBR5_HUMAN|UBR5|2462-2497|35	16	20	.	15.11	NRKRH
16-ARLRH	STREME-16	O43482|MS18B_HUMAN|OIP5|1-65|64	4	8	.	14.64	QPLRH
16-ARLRH	STREME-16	Q6PCD5|RFWD3_HUMAN|RFWD3|1-284|283	172	176	.	13.48	ARLRA
16-ARLRH	STREME-16	O75592|MYCB2_HUMAN|MYCBP2|3493-3518|25	21	25	.	12.93	SLLRH
16-ARLRH	STREME-16	O75592|MYCB2_HUMAN|MYCBP2|892-930|38	4	8	.	12.68	ARLRS
16-ARLRH	STREME-16	Q9UQ84|EXO1_HUMAN|EXO1|344-846|502	379	383	.	12.34	LRLSH
16-ARLRH	STREME-16	Q7Z7A1|CNTRL_HUMAN|CNTRL|347-494|147	120	124	.	11.81	QILRA
#
17-LDDY	STREME-17	Q6Y7W6|GGYF2_HUMAN|GIGYF2|1225-1299|74	72	75	.	17.1	LDDY
17-LDDY	STREME-17	O43426|SYNJ1_HUMAN|SYNJ1|1012-1573|561	4	7	.	14.77	VDDY
17-LDDY	STREME-17	Q8IXB1|DJC10_HUMAN|DNAJC10|1-24|23	7	10	.	14.53	KDDY
17-LDDY	STREME-17	Q7Z7A1|CNTRL_HUMAN|CNTRL|1-79|78	65	68	.	13.56	LLDY
17-LDDY	STREME-17	Q6Y7W6|GGYF2_HUMAN|GIGYF2|1-59|58	38	41	.	13.51	LADY
17-LDDY	STREME-17	Q6PCD5|RFWD3_HUMAN|RFWD3|1-284|283	178	181	.	13.34	LDAY
17-LDDY	STREME-17	Q15643|TRIPB_HUMAN|TRIP11|1761-1789|28	1	4	.	12.83	LDDV
17-LDDY	STREME-17	Q7Z7A1|CNTRL_HUMAN|CNTRL|1137-1251|114	94	97	.	12.53	LDDQ
17-LDDY	STREME-17	O95071|UBR5_HUMAN|UBR5|2462-2497|35	31	34	.	12.39	LDDT
17-LDDY	STREME-17	Q6Y7W6|GGYF2_HUMAN|GIGYF2|507-531|24	1	4	.	12.15	LDDE
17-LDDY	STREME-17	Q9Y2I7|FYV1_HUMAN|PIKFYVE|888-1032|144	97	100	.	10.2	VDDQ
#
18-RQRA	STREME-18	Q7Z591|AKNA_HUMAN|AKNA|1087-1401|314	68	71	.	14.75	RQRA
18-RQRA	STREME-18	Q7Z591|AKNA_HUMAN|AKNA|663-1073|410	341	344	.	14.75	RQRA
18-RQRA	STREME-18	Q9HAU0|PKHA5_HUMAN|PLEKHA5|509-633|124	72	75	.	14.6	RHRA
18-RQRA	STREME-18	Q6UN15|FIP1_HUMAN|FIP1L1|484-530|46	34	37	.	14.6	RHRA
18-RQRA	STREME-18	O95071|UBR5_HUMAN|UBR5|1856-1908|52	43	46	.	13.25	RRRA
18-RQRA	STREME-18	Q6UN15|FIP1_HUMAN|FIP1L1|195-455|260	135	138	.	13.25	RRRA
18-RQRA	STREME-18	Q96EL1|INKA1_HUMAN|INKA1|199-227|28	17	20	.	12.76	RARA
18-RQRA	STREME-18	Q6PCD5|RFWD3_HUMAN|RFWD3|1-284|283	160	163	.	12.76	RARA
18-RQRA	STREME-18	O75592|MYCB2_HUMAN|MYCBP2|852-872|20	12	15	.	12.4	RQRV
18-RQRA	STREME-18	Q6Y7W6|GGYF2_HUMAN|GIGYF2|755-802|47	42	45	.	11.72	RQRE
18-RQRA	STREME-18	Q6Y7W6|GGYF2_HUMAN|GIGYF2|805-812|7	2	5	.	11.72	RQRE
18-RQRA	STREME-18	O75592|MYCB2_HUMAN|MYCBP2|824-830|6	1	4	.	11.65	RQRG
#
19-SSGFK	STREME-19	P35658|NU214_HUMAN|NUP214|427-711|284	124	128	.	15.76	SSGFK
19-SSGFK	STREME-19	Q9UQ84|EXO1_HUMAN|EXO1|344-846|502	454	458	.	14.55	NFGFK
19-SSGFK	STREME-19	Q15643|TRIPB_HUMAN|TRIP11|591-649|58	46	50	.	14.22	NSNFK
19-SSGFK	STREME-19	Q9BVL2|NUP58_HUMAN|NUP58|431-599|168	86	90	.	14.04	SSGFG
19-SSGFK	STREME-19	Q9BVL2|NUP58_HUMAN|NUP58|1-258|257	60	64	.	14.04	SSGFG
19-SSGFK	STREME-19	P35658|NU214_HUMAN|NUP214|880-1914|1034	826	830	.	13.68	SSGFS
19-SSGFK	STREME-19	P35658|NU214_HUMAN|NUP214|1978-2090|112	83	87	.	13.68	SSGFS
19-SSGFK	STREME-19	Q96EL1|INKA1_HUMAN|INKA1|17-164|147	77	81	.	13.68	DSGFS
19-SSGFK	STREME-19	O75592|MYCB2_HUMAN|MYCBP2|2702-3026|324	253	257	.	13.51	SSEFK
19-SSGFK	STREME-19	O43426|SYNJ1_HUMAN|SYNJ1|1012-1573|561	447	451	.	13.46	LDGFK
19-SSGFK	STREME-19	Q13085|ACACA_HUMAN|ACACA|512-523|11	5	9	.	13.44	DEGFK
19-SSGFK	STREME-19	P52594|AGFG1_HUMAN|AGFG1|141-562|421	112	116	.	12.72	SSNFG
#
20-SSQSQ	STREME-20	Q9UQ84|EXO1_HUMAN|EXO1|344-846|502	330	334	.	15.91	SSQSQ
20-SSQSQ	STREME-20	O95071|UBR5_HUMAN|UBR5|1496-1745|249	36	40	.	15.91	SSQSQ
20-SSQSQ	STREME-20	Q6UN15|FIP1_HUMAN|FIP1L1|195-455|260	82	86	.	15.91	SSQSQ
20-SSQSQ	STREME-20	Q6PCD5|RFWD3_HUMAN|RFWD3|398-435|37	8	12	.	15.39	SHQSQ
20-SSQSQ	STREME-20	O60573|IF4E2_HUMAN|EIF4E2|67-80|13	8	12	.	15.32	SSQSY
20-SSQSQ	STREME-20	Q8TCS8|PNPT1_HUMAN|PNPT1|751-783|32	29	33	.	13.3	SSNSQ
20-SSQSQ	STREME-20	O43426|SYNJ1_HUMAN|SYNJ1|1012-1573|561	290	294	.	13.12	SSQPQ
20-SSQSQ	STREME-20	Q2NKX8|ERC6L_HUMAN|ERCC6L|721-1090|369	248	252	.	12.98	SSQSL
20-SSQSQ	STREME-20	P35658|NU214_HUMAN|NUP214|427-711|284	176	180	.	12.93	SSQSA
20-SSQSQ	STREME-20	Q9Y2I7|FYV1_HUMAN|PIKFYVE|1515-1635|120	52	56	.	12.13	SSQSS
20-SSQSQ	STREME-20	Q7Z591|AKNA_HUMAN|AKNA|663-1073|410	220	224	.	11.61	SHQSS
#
21-TTAATST	STREME-21	Q9BVL2|NUP58_HUMAN|NUP58|1-258|257	204	210	.	23.9	TTAATST
21-TTAATST	STREME-21	P35658|NU214_HUMAN|NUP214|880-1914|1034	948	954	.	22.86	TTAATSG
21-TTAATST	STREME-21	O95071|UBR5_HUMAN|UBR5|1049-1081|32	3	9	.	22.1	TTAATGT
21-TTAATST	STREME-21	Q9Y6Y8|S23IP_HUMAN|SEC23IP|1-264|263	102	108	.	22.03	TTAATSV
21-TTAATST	STREME-21	P35658|NU214_HUMAN|NUP214|427-711|284	166	172	.	20.84	TAAATST
21-TTAATST	STREME-21	Q7Z591|AKNA_HUMAN|AKNA|663-1073|410	50	56	.	20.64	TTAAAST
21-TTAATST	STREME-21	P52594|AGFG1_HUMAN|AGFG1|141-562|421	318	324	.	20.6	ATAATFG
21-TTAATST	STREME-21	Q9Y6Y8|S23IP_HUMAN|SEC23IP|709-763|54	8	14	.	19.7	AVAATST
21-TTAATST	STREME-21	O95071|UBR5_HUMAN|UBR5|1496-1745|249	148	154	.	18.96	VTAATAG
21-TTAATST	STREME-21	Q9BVL2|NUP58_HUMAN|NUP58|1-258|257	16	22	.	9.95	TVAAGGT
21-TTAATST	STREME-21	P35658|NU214_HUMAN|NUP214|1978-2090|112	39	45	.	8.24	TAAASAG
21-TTAATST	STREME-21	Q9BVL2|NUP58_HUMAN|NUP58|1-258|257	15	21	.	8.11	TTVAAGG
21-TTAATST	STREME-21	P35658|NU214_HUMAN|NUP214|880-1914|1034	751	757	.	7.75	AEAAAFG
21-TTAATST	STREME-21	O95208|EPN2_HUMAN|EPN2|305-641|336	325	331	.	7.5	AAQATGT
#
22-RSVSVP	STREME-22	Q6Y7W6|GGYF2_HUMAN|GIGYF2|655-736|81	27	32	.	19.44	RSVSVP
22-RSVSVP	STREME-22	Q6IQ23|PKHA7_HUMAN|PLEKHA7|286-688|402	277	282	.	17.98	RSISVP
22-RSVSVP	STREME-22	Q7Z591|AKNA_HUMAN|AKNA|1087-1401|314	72	77	.	15.62	RSSSVP
22-RSVSVP	STREME-22	Q9Y2I7|FYV1_HUMAN|PIKFYVE|231-347|116	58	63	.	15.56	RLVSVQ
22-RSVSVP	STREME-22	P52594|AGFG1_HUMAN|AGFG1|141-562|421	219	224	.	15.07	SVVSVP
22-RSVSVP	STREME-22	Q96EY1|DNJA3_HUMAN|DNAJA3|1-92|91	41	46	.	14.94	RKLSVP
22-RSVSVP	STREME-22	Q5SVZ6|ZMYM1_HUMAN|ZMYM1|315-465|150	5	10	.	14.7	SSVSVV
22-RSVSVP	STREME-22	Q15643|TRIPB_HUMAN|TRIP11|1813-1979|166	114	119	.	14.24	RSAAVP
22-RSVSVP	STREME-22	Q9Y6Y8|S23IP_HUMAN|SEC23IP|1-264|263	252	257	.	13.95	PSVQVP
22-RSVSVP	STREME-22	Q8ND25|ZNRF1_HUMAN|ZNRF1|1-143|142	47	52	.	13.75	RSRSVS
#
23-SLGED	STREME-23	O95071|UBR5_HUMAN|UBR5|327-359|32	29	33	.	17.02	SLGED
23-SLGED	STREME-23	Q6PCD5|RFWD3_HUMAN|RFWD3|1-284|283	85	89	.	15.55	VLGED
23-SLGED	STREME-23	P46976|GLYG_HUMAN|GYG1|277-319|42	28	32	.	15.41	SLGEI
23-SLGED	STREME-23	Q9BT40|INP5K_HUMAN|INPP5K|435-448|13	1	5	.	14.97	SLRED
23-SLGED	STREME-23	Q7Z7A1|CNTRL_HUMAN|CNTRL|2293-2325|32	15	19	.	14.76	SLTED
23-SLGED	STREME-23	Q15643|TRIPB_HUMAN|TRIP11|350-475|125	63	67	.	14.49	SLAED
23-SLGED	STREME-23	O75592|MYCB2_HUMAN|MYCBP2|610-630|20	1	5	.	14.44	SKGED
23-SLGED	STREME-23	P13807|GYS1_HUMAN|GYS1|690-737|47	42	46	.	13.87	SLGEE
23-SLGED	STREME-23	Q9UNY4|TTF2_HUMAN|TTF2|94-412|318	247	251	.	13.81	SLGEG
23-SLGED	STREME-23	Q6Y7W6|GGYF2_HUMAN|GIGYF2|906-1006|100	40	44	.	12.88	SLAEI
#
24-PVLGNI	STREME-24	Q9BWW4|SSBP3_HUMAN|SSBP3|90-388|298	11	16	.	22.52	PVLGNI
24-PVLGNI	STREME-24	P81877|SSBP2_HUMAN|SSBP2|91-361|270	12	17	.	22.52	PVLGNI
24-PVLGNI	STREME-24	Q9UQ84|EXO1_HUMAN|EXO1|344-846|502	473	478	.	20.03	PVRDNI
24-PVLGNI	STREME-24	Q6UN15|FIP1_HUMAN|FIP1L1|1-149|148	117	122	.	19.96	PVNLNI
24-PVLGNI	STREME-24	Q5SVZ6|ZMYM1_HUMAN|ZMYM1|315-465|150	29	34	.	19.72	PVISNI
24-PVLGNI	STREME-24	P10619|PPGB_HUMAN|CTSA|288-327|39	12	17	.	18.12	QDLGNI
24-PVLGNI	STREME-24	Q93008|USP9X_HUMAN|USP9X|1-65|64	9	14	.	17.31	PVGGND
24-PVLGNI	STREME-24	O75592|MYCB2_HUMAN|MYCBP2|2702-3026|324	13	18	.	10.04	GDRGNI
24-PVLGNI	STREME-24	O95071|UBR5_HUMAN|UBR5|1496-1745|249	58	63	.	7.55	PVRGRD
#
25-PIMPSPAPS	STREME-25	Q9BWW4|SSBP3_HUMAN|SSBP3|90-388|298	190	198	.	28.26	PIMPSPADS
25-PIMPSPAPS	STREME-25	P81877|SSBP2_HUMAN|SSBP2|91-361|270	163	171	.	28.26	PIMPSPADS
25-PIMPSPAPS	STREME-25	Q7Z591|AKNA_HUMAN|AKNA|1087-1401|314	261	269	.	25.1	PIMPYPPAA
25-PIMPSPAPS	STREME-25	O43426|SYNJ1_HUMAN|SYNJ1|1012-1573|561	54	62	.	23.55	PIRPSRAPS
25-PIMPSPAPS	STREME-25	P35658|NU214_HUMAN|NUP214|880-1914|1034	180	188	.	23.3	KIIPQGADS
25-PIMPSPAPS	STREME-25	Q8NDC0|MISSL_HUMAN|MAPK1IP1L|1-245|244	164	172	.	22.33	PNMPYPSPG
25-PIMPSPAPS	STREME-25	Q96EL1|INKA1_HUMAN|INKA1|17-164|147	116	124	.	20.37	LPMPSRAPV
25-PIMPSPAPS	STREME-25	Q6PCD5|RFWD3_HUMAN|RFWD3|1-284|283	50	58	.	19.07	PSILQPAPA

## Sheet: DisCanVis_scoring
Identifier	UniProt Accession	UniProt Gene	Start	End	site_Sequence	seq_ID	motif_ID	am	phastCons	global	Mammalia	Vertebrata
MAPK1IP1L-201	Q8NDC0	MAPK1IP1L	174	179	PYPAPPP	Q8NDC0|MISSL_HUMAN|MAPK1IP1L|1-245|244	1-PPPAPPP	0.346	0.965	0.622	0.622	0.622
SEC23IP-201	Q9Y6Y8	SEC23IP	210	215	PPAHPPP	Q9Y6Y8|S23IP_HUMAN|SEC23IP|1-264|263	1-PPPAPPP	0.117	0.013	0.347	0.347	0.488
AKNA-206	Q7Z591	AKNA	1045	1050	PPPAPAP	Q7Z591|AKNA_HUMAN|AKNA|663-1073|410	1-PPPAPPP	0.166	0.007	0.575	0.575	0.575
CNTRL-205	Q7Z7A1	CNTRL	1237	1242	PPFVPPP	Q7Z7A1|CNTRL_HUMAN|CNTRL|1137-1251|114	1-PPPAPPP	0.415	0.783	0.583	0.62	0.784
FIP1L1-202	Q6UN15	FIP1L1	397	402	PPGAPPP	Q6UN15|FIP1_HUMAN|FIP1L1|195-455|260	1-PPPAPPP	0.753	1	0.882	0.882	0.9
GIGYF2-201	Q6Y7W6	GIGYF2	453	458	PPPVPNP	Q6Y7W6|GGYF2_HUMAN|GIGYF2|91-500|409	1-PPPAPPP	0.149	0.842	0.409	0.409	0.446
NUP214-201	P35658	NUP214	1452	1457	PPSAPPP	P35658|NU214_HUMAN|NUP214|880-1914|1034	1-PPPAPPP	0.148	0.004	0.346	0.348	0.364
UBR5-207	O95071	UBR5	1020	1025	PPIAPPS	O95071|UBR5_HUMAN|UBR5|966-1043|77	1-PPPAPPP	0.607	1	0.585	0.585	1
SYNJ1-213	O43426	SYNJ1	1123	1128	PPQRPPP	O43426|SYNJ1_HUMAN|SYNJ1|1012-1573|561	1-PPPAPPP	0.78	1	0.686	0.686	1
SSBP3-216	Q9BWW4	SSBP3	136	141	PPPHNPS	Q9BWW4|SSBP3_HUMAN|SSBP3|90-388|298	1-PPPAPPP	0.366	1	0.47	0.484	0.84
CNTRL-205	Q7Z7A1	CNTRL	1286	1291	PPPAGAP	Q7Z7A1|CNTRL_HUMAN|CNTRL|1273-1340|67	1-PPPAPPP	0.359	0.857	0.565	0.61	0.732
AKNA-206	Q7Z591	AKNA	1332	1337	APPAPAP	Q7Z591|AKNA_HUMAN|AKNA|1087-1401|314	1-PPPAPPP	0.195	0.087	0.673	0.673	0.673
PLEKHA7-202	Q6IQ23	PLEKHA7	936	941	PPAVPPL	Q6IQ23|PKHA7_HUMAN|PLEKHA7|839-1065|226	1-PPPAPPP	0.668	1	0.932	0.932	0.932
TRIM25-201	Q14258	TRIM25	394	399	PPPVPAL	Q14258|TRI25_HUMAN|TRIM25|349-435|86	1-PPPAPPP	0.12	0.009	0.213	0.213	0.162
NUP214-201	P35658	NUP214	630	635	PLSAPPS	P35658|NU214_HUMAN|NUP214|427-711|284	1-PPPAPPP	0.179	0.07	0.393	0.418	0.48
PLEKHA7-202	Q6IQ23	PLEKHA7	920	925	APPRPPL	Q6IQ23|PKHA7_HUMAN|PLEKHA7|839-1065|226	1-PPPAPPP	0.915	1	1	1	1
FIP1L1-202	Q6UN15	FIP1L1	373	378	PPFLPPP	Q6UN15|FIP1_HUMAN|FIP1L1|195-455|260	1-PPPAPPP	0.794	1	0.854	0.854	0.872
SEC23IP-201	Q9Y6Y8	SEC23IP	195	200	PYIAPPQ	Q9Y6Y8|S23IP_HUMAN|SEC23IP|1-264|263	1-PPPAPPP	0.359	0.881	0.485	0.485	0.781
FIP1L1-202	Q6UN15	FIP1L1	362	367	PPGAPPT	Q6UN15|FIP1_HUMAN|FIP1L1|195-455|260	1-PPPAPPP	0.744	1	0.778	0.778	0.825
FIP1L1-202	Q6UN15	FIP1L1	391	396	PPGFPPP	Q6UN15|FIP1_HUMAN|FIP1L1|195-455|260	1-PPPAPPP	0.83	1	0.976	0.976	0.975
NUMB-213	P49757	NUMB	519	524	PYPAPNV	P49757|NUMB_HUMAN|NUMB|189-651|462	1-PPPAPPP	0.284	0.999	0.531	0.531	0.683
DOK1-201	Q99704	DOK1	409	414	DYAVPPP	Q99704|DOK1_HUMAN|DOK1|255-481|226	1-PPPAPPP	0.538	0.633	0.618	0.618	0.635
SYNJ1-213	O43426	SYNJ1	1117	1122	PPTRPAP	O43426|SYNJ1_HUMAN|SYNJ1|1012-1573|561	1-PPPAPPP	0.593	0.917	0.641	0.641	0.961
SEC23IP-201	Q9Y6Y8	SEC23IP	214	219	PPPSGPP	Q9Y6Y8|S23IP_HUMAN|SEC23IP|1-264|263	1-PPPAPPP	0.143	0.442	0.409	0.409	0.594
UBR5-207	O95071	UBR5	610	615	PPPSPAS	O95071|UBR5_HUMAN|UBR5|575-655|80	1-PPPAPPP	0.99	1	0.902	0.902	1
NUP214-201	P35658	NUP214	900	904	AVPSQS	P35658|NU214_HUMAN|NUP214|880-1914|1034	2-AVPSQS	0.191	0.004	0.333	0.327	0.436
SSBP2-201	P81877	SSBP2	12	16	AVPSDS	P81877|SSBP2_HUMAN|SSBP2|1-16|15	2-AVPSQS	0.858	1	0.64	0.64	0.694
MIOS-201	Q9NXC5	MIOS	751	755	AVPHQG	Q9NXC5|MIO_HUMAN|MIOS|740-772|32	2-AVPSQS	0.444	1	0.394	0.554	0.882
NUMB-213	P49757	NUMB	506	510	FVPAQS	P49757|NUMB_HUMAN|NUMB|189-651|462	2-AVPSQS	0.236	0.975	0.348	0.348	0.447
SSBP3-216	Q9BWW4	SSBP3	10	14	AVPSDG	Q9BWW4|SSBP3_HUMAN|SSBP3|1-14|13	2-AVPSQS	0.874	0.993	0.556	0.617	0.594
ZMYM1-201	Q5SVZ6	ZMYM1	14	18	AVASQL	Q5SVZ6|ZMYM1_HUMAN|ZMYM1|1-83|82	2-AVPSQS	0.133	0.628	0.305	0.305	0.305
TTF2-201	Q9UNY4	TTF2	473	477	QVPQQS	Q9UNY4|TTF2_HUMAN|TTF2|453-533|80	2-AVPSQS	0.141	0.057	0.215	0.215	0.269
PLEKHA5-201	Q9HAU0	PLEKHA5	1086	1090	AVKSLS	Q9HAU0|PKHA5_HUMAN|PLEKHA5|779-1116|337	2-AVPSQS	0.208	0.945	0.67	0.67	0.67
PLEKHA7-202	Q6IQ23	PLEKHA7	852	856	PVPSLS	Q6IQ23|PKHA7_HUMAN|PLEKHA7|839-1065|226	2-AVPSQS	0.217	0.999	0.768	0.768	0.768
NUP214-201	P35658	NUP214	562	566	PVPSVS	P35658|NU214_HUMAN|NUP214|427-711|284	2-AVPSQS	0.178	0.087	0.293	0.284	0.328
SYNJ1-213	O43426	SYNJ1	1247	1251	AFPPQS	O43426|SYNJ1_HUMAN|SYNJ1|1012-1573|561	2-AVPSQS	0.151	0.6	0.379	0.379	0.51
AKNA-206	Q7Z591	AKNA	268	272	APPAQS	Q7Z591|AKNA_HUMAN|AKNA|1-437|436	2-AVPSQS	0.178	0.11	0.423	0.423	0.423
EPN2-201	O95208	EPN2	531	535	APPAQS	O95208|EPN2_HUMAN|EPN2|305-641|336	2-AVPSQS	0.209	0.966	0.36	0.517	0.598
ZMYM1-201	Q5SVZ6	ZMYM1	395	399	AVASSS	Q5SVZ6|ZMYM1_HUMAN|ZMYM1|315-465|150	2-AVPSQS	0.127	0.019	0.606	0.606	0.606
WDHD1-201	O75717	WDHD1	1073	1075	ETAS	O75717|WDHD1_HUMAN|WDHD1|1066-1129|63	3-ETAS	0.117	0	0.391	0.36	0.3
DNAJA3-201	Q96EY1	DNAJA3	80	82	CTAS	Q96EY1|DNJA3_HUMAN|DNAJA3|1-92|91	3-ETAS	0.176	0.621	0.179	0.252	0.322
MAPRE1-201	Q15691	MAPRE1	135	137	ETAV	Q15691|MARE1_HUMAN|MAPRE1|134-197|63	3-ETAS	0.293	0.504	0.15	0.268	0.465
EXO1-202	Q9UQ84	EXO1	528	530	ETAV	Q9UQ84|EXO1_HUMAN|EXO1|344-846|502	3-ETAS	0.133	0.003	0.295	0.3	0.363
NUP214-201	P35658	NUP214	1198	1200	ETAV	P35658|NU214_HUMAN|NUP214|880-1914|1034	3-ETAS	0.202	0.462	0.332	0.37	0.401
UBR5-207	O95071	UBR5	237	239	DTAS	O95071|UBR5_HUMAN|UBR5|231-253|22	3-ETAS	0.598	1	0.563	0.563	1
GIGYF2-201	Q6Y7W6	GIGYF2	444	446	DTAS	Q6Y7W6|GGYF2_HUMAN|GIGYF2|91-500|409	3-ETAS	0.17	0.75	0.321	0.321	0.415
PIKFYVE-201	Q9Y2I7	PIKFYVE	1598	1600	DTAS	Q9Y2I7|FYV1_HUMAN|PIKFYVE|1515-1635|120	3-ETAS	0.169	0.498	0.463	0.463	0.72
WDR59-201	Q6PJI9	WDR59	359	361	HTAS	Q6PJI9|WDR59_HUMAN|WDR59|332-392|60	3-ETAS	0.115	0.586	0.131	0.182	0.315
NUP58-202	Q9BVL2	NUP58	561	563	ITAS	Q9BVL2|NUP58_HUMAN|NUP58|431-599|168	3-ETAS	0.694	1	0.469	0.538	0.839
UBR5-207	O95071	UBR5	2132	2134	ETES	O95071|UBR5_HUMAN|UBR5|2107-2147|40	3-ETAS	0.155	0.996	0.259	0.259	0.375
UBR5-207	O95071	UBR5	1622	1624	ETES	O95071|UBR5_HUMAN|UBR5|1496-1745|249	3-ETAS	0.936	1	0.747	0.747	1
TRIP11-201	Q15643	TRIP11	1870	1872	ETES	Q15643|TRIPB_HUMAN|TRIP11|1813-1979|166	3-ETAS	0.672	1	0.82	0.82	0.893
FIP1L1-202	Q6UN15	FIP1L1	248	250	ETAL	Q6UN15|FIP1_HUMAN|FIP1L1|195-455|260	3-ETAS	0.155	0.463	0.319	0.319	0.422
FIP1L1-202	Q6UN15	FIP1L1	68	70	ETAE	Q6UN15|FIP1_HUMAN|FIP1L1|1-149|148	3-ETAS	0.246	1	0.533	0.533	0.617
VIPAS39-211	Q9H9C1	VIPAS39	74	76	ETAG	Q9H9C1|SPE39_HUMAN|VIPAS39|42-152|110	3-ETAS	0.365	1	0.592	0.592	0.839
AKNA-206	Q7Z591	AKNA	922	924	ETDS	Q7Z591|AKNA_HUMAN|AKNA|663-1073|410	3-ETAS	0.827	1	1	1	1
TTF2-201	Q9UNY4	TTF2	319	321	ETHS	Q9UNY4|TTF2_HUMAN|TTF2|94-412|318	3-ETAS	0.094		0.286	0.286	0.171
GIGYF2-201	Q6Y7W6	GIGYF2	697	699	PTAS	Q6Y7W6|GGYF2_HUMAN|GIGYF2|655-736|81	3-ETAS	0.203	0.834	0.447	0.447	0.518
AKNA-206	Q7Z591	AKNA	1375	1377	PTAS	Q7Z591|AKNA_HUMAN|AKNA|1087-1401|314	3-ETAS	0.182	0.106	0.347	0.347	0.347
AGFG1-201	P52594	AGFG1	260	262	PTAS	P52594|AGFG1_HUMAN|AGFG1|141-562|421	3-ETAS	0.244	1	0.403	0.437	0.507
TRIP11-201	Q15643	TRIP11	141	143	TTAS	Q15643|TRIPB_HUMAN|TRIP11|122-168|46	3-ETAS	0.195	0.654	0.486	0.486	0.57
NUP58-202	Q9BVL2	NUP58	164	166	TTAS	Q9BVL2|NUP58_HUMAN|NUP58|1-258|257	3-ETAS	0.311	0.927	0.363	0.375	0.469
FBXO3-201	Q9UK99	FBXO3	8	10	ETAP	Q9UK99|FBX3_HUMAN|FBXO3|1-12|11	3-ETAS	0.139	0.084	0.092	0.092	0.141
MYCBP2-207	O75592	MYCBP2	4006	4008	EDAS	O75592|MYCB2_HUMAN|MYCBP2|3986-4008|22	3-ETAS	0.35	1	0.596	0.596	0.943
TRIM25-201	Q14258	TRIM25	310	312	EKAS	Q14258|TRI25_HUMAN|TRIM25|308-314|6	3-ETAS	0.404	0.753	0.385	0.385	0.398
UBR5-207	O95071	UBR5	587	589	EKAS	O95071|UBR5_HUMAN|UBR5|575-655|80	3-ETAS	0.35	1	0.445	0.445	0.725
ERCC6L-201	Q2NKX8	ERCC6L	1150	1152	ETLS	Q2NKX8|ERC6L_HUMAN|ERCC6L|1116-1203|87	3-ETAS	0.126	0.186	0.64	0.64	0.691
ZMYM1-201	Q5SVZ6	ZMYM1	56	58	ESAS	Q5SVZ6|ZMYM1_HUMAN|ZMYM1|1-83|82	3-ETAS	0.157	1	0.525	0.525	0.525
LEF1-201	Q9UJU2	LEF1	386	388	ESAS	Q9UJU2|LEF1_HUMAN|LEF1|363-399|36	3-ETAS	0.225	0.851	0.507	0.507	0.721
TRIP11-201	Q15643	TRIP11	894	896	ELAS	Q15643|TRIPB_HUMAN|TRIP11|865-898|33	3-ETAS	0.232	0.996	0.579	0.579	0.733
UBR5-207	O95071	UBR5	1889	1891	EEAS	O95071|UBR5_HUMAN|UBR5|1856-1908|52	3-ETAS	0.566	1	0.482	0.482	1
EPN2-201	O95208	EPN2	275	277	GEEE	O95208|EPN2_HUMAN|EPN2|153-283|130	4-GEEE	0.988	1	0.735	1	1
AKNA-206	Q7Z591	AKNA	784	786	GEEE	Q7Z591|AKNA_HUMAN|AKNA|663-1073|410	4-GEEE	0.229	0.013	0.379	0.379	0.379
WDR59-201	Q6PJI9	WDR59	364	366	GEEE	Q6PJI9|WDR59_HUMAN|WDR59|332-392|60	4-GEEE	0.205	1	0.252	0.337	0.491
WDHD1-201	O75717	WDHD1	399	401	EEEE	O75717|WDHD1_HUMAN|WDHD1|308-422|114	4-GEEE	0.166	0.993	0.259	0.305	0.447
FIP1L1-202	Q6UN15	FIP1L1	22	24	EEEE	Q6UN15|FIP1_HUMAN|FIP1L1|1-149|148	4-GEEE	0.933	1	0.953	0.953	1
AKNA-206	Q7Z591	AKNA	779	781	EEEE	Q7Z591|AKNA_HUMAN|AKNA|663-1073|410	4-GEEE	0.261	0.635	0.339	0.339	0.339
AKNA-206	Q7Z591	AKNA	780	782	EEEE	Q7Z591|AKNA_HUMAN|AKNA|663-1073|410	4-GEEE	0.235	0.304	0.278	0.278	0.278
AKNA-206	Q7Z591	AKNA	785	787	EEEE	Q7Z591|AKNA_HUMAN|AKNA|663-1073|410	4-GEEE	0.234	0.01	0.455	0.455	0.455
AKNA-206	Q7Z591	AKNA	786	788	EEEE	Q7Z591|AKNA_HUMAN|AKNA|663-1073|410	4-GEEE	0.239	0.026	0.526	0.526	0.526
AKNA-206	Q7Z591	AKNA	787	789	EEEE	Q7Z591|AKNA_HUMAN|AKNA|663-1073|410	4-GEEE	0.237	0.025	0.526	0.526	0.526
AKNA-206	Q7Z591	AKNA	788	790	EEEE	Q7Z591|AKNA_HUMAN|AKNA|663-1073|410	4-GEEE	0.224	0.024	0.404	0.404	0.404
GIGYF2-201	Q6Y7W6	GIGYF2	782	784	EEEE	Q6Y7W6|GGYF2_HUMAN|GIGYF2|755-802|47	4-GEEE	0.628		0.683	0.683	1
MYCBP2-207	O75592	MYCBP2	186	188	EEEE	O75592|MYCB2_HUMAN|MYCBP2|171-194|23	4-GEEE	0.526	1	0.761	0.761	1
INKA1-201	Q96EL1	INKA1	64	66	EEEE	Q96EL1|INKA1_HUMAN|INKA1|17-164|147	4-GEEE	0.275	1	0.614	0.614	0.614
INKA1-201	Q96EL1	INKA1	65	67	EEEE	Q96EL1|INKA1_HUMAN|INKA1|17-164|147	4-GEEE	0.302	0.999	0.728	0.728	0.728
INKA1-201	Q96EL1	INKA1	66	68	EEEE	Q96EL1|INKA1_HUMAN|INKA1|17-164|147	4-GEEE	0.278	0.992	0.6	0.6	0.6
INKA1-201	Q96EL1	INKA1	67	69	EEEE	Q96EL1|INKA1_HUMAN|INKA1|17-164|147	4-GEEE	0.259	0.978	0.551	0.551	0.551
INKA1-201	Q96EL1	INKA1	68	70	EEEE	Q96EL1|INKA1_HUMAN|INKA1|17-164|147	4-GEEE	0.253	0.979	0.462	0.462	0.462
INKA1-201	Q96EL1	INKA1	69	71	EEEE	Q96EL1|INKA1_HUMAN|INKA1|17-164|147	4-GEEE	0.26	0.957	0.406	0.406	0.406
GIGYF2-201	Q6Y7W6	GIGYF2	854	856	EEEE	Q6Y7W6|GGYF2_HUMAN|GIGYF2|844-856|12	4-GEEE	0.526		0.775	0.775	0.907
UBR5-207	O95071	UBR5	941	943	EEEE	O95071|UBR5_HUMAN|UBR5|934-955|21	4-GEEE	0.672	1	0.461	0.461	1
GIGYF2-201	Q6Y7W6	GIGYF2	1117	1119	EEEE	Q6Y7W6|GGYF2_HUMAN|GIGYF2|1009-1124|115	4-GEEE	0.903		0.758	0.758	0.927
FBXO3-201	Q9UK99	FBXO3	429	431	EEEE	Q9UK99|FBX3_HUMAN|FBXO3|428-471|43	4-GEEE	0.194		0.662	0.662	0.584
FBXO3-201	Q9UK99	FBXO3	430	432	EEEE	Q9UK99|FBX3_HUMAN|FBXO3|428-471|43	4-GEEE	0.191		0.662	0.662	0.584
FBXO3-201	Q9UK99	FBXO3	431	433	EEEE	Q9UK99|FBX3_HUMAN|FBXO3|428-471|43	4-GEEE	0.183		0.636	0.636	0.543
SYNJ1-213	O43426	SYNJ1	1486	1488	EEEE	O43426|SYNJ1_HUMAN|SYNJ1|1012-1573|561	4-GEEE	0.305	0.996	0.443	0.443	0.595
WDHD1-201	O75717	WDHD1	833	835	EEEE	O75717|WDHD1_HUMAN|WDHD1|832-1019|187	4-GEEE	0.236	1	0.589	0.677	0.792
GIGYF2-201	Q6Y7W6	GIGYF2	810	812	EEEE	Q6Y7W6|GGYF2_HUMAN|GIGYF2|805-812|7	4-GEEE	0.611		0.76	0.76	1
MYCBP2-207	O75592	MYCBP2	3610	3612	EEEE	O75592|MYCB2_HUMAN|MYCBP2|3604-3633|29	4-GEEE	0.287	1	0.728	0.728	0.888
GIGYF2-201	Q6Y7W6	GIGYF2	1292	1294	GEIE	Q6Y7W6|GGYF2_HUMAN|GIGYF2|1225-1299|74	4-GEEE	0.971		0.786	0.786	1
TRIP11-201	Q15643	TRIP11	720	722	GEIE	Q15643|TRIPB_HUMAN|TRIP11|712-765|53	4-GEEE	0.263	0.828	0.513	0.513	0.698
PITPNA-201	Q00169	PITPNA	247	249	MEEE	Q00169|PIPNA_HUMAN|PITPNA|233-270|37	4-GEEE	0.663	1	0.634	0.71	0.837
AKNA-206	Q7Z591	AKNA	778	780	MEEE	Q7Z591|AKNA_HUMAN|AKNA|663-1073|410	4-GEEE	0.298	0.938	0.569	0.569	0.569
PLEKHA5-201	Q9HAU0	PLEKHA5	427	429	HEEE	Q9HAU0|PKHA5_HUMAN|PLEKHA5|272-497|225	4-GEEE	0.512	1	0.753	0.753	0.753
PLEKHA5-201	Q9HAU0	PLEKHA5	825	827	GEEK	Q9HAU0|PKHA5_HUMAN|PLEKHA5|779-1116|337	4-GEEE	0.607	1	0.733	0.733	0.733
MYCBP2-207	O75592	MYCBP2	3936	3938	GEEK	O75592|MYCB2_HUMAN|MYCBP2|3913-3945|32	4-GEEE	0.358	1	0.634	0.634	0.91
TTF2-201	Q9UNY4	TTF2	147	149	GEEK	Q9UNY4|TTF2_HUMAN|TTF2|94-412|318	4-GEEE	0.215	0.189	0.417	0.417	0.557
PIKFYVE-201	Q9Y2I7	PIKFYVE	1556	1558	GEKE	Q9Y2I7|FYV1_HUMAN|PIKFYVE|1515-1635|120	4-GEEE	0.586	1	0.495	0.495	0.861
EIF4E2-201	O60573	EIF4E2	29	31	GEKE	O60573|IF4E2_HUMAN|EIF4E2|1-49|48	4-GEEE	0.345	1	0.431	0.49	0.706
SEC23IP-201	Q9Y6Y8	SEC23IP	62	64	GEED	Q9Y6Y8|S23IP_HUMAN|SEC23IP|1-264|263	4-GEEE	0.938	1	0.672	0.672	1
UBR5-207	O95071	UBR5	1581	1583	GEED	O95071|UBR5_HUMAN|UBR5|1496-1745|249	4-GEEE	0.643	1	0.59	0.59	1
NUP214-201	P35658	NUP214	708	710	GEEI	P35658|NU214_HUMAN|NUP214|427-711|284	4-GEEE	0.924	1	0.877	0.903	1
GIGYF2-201	Q6Y7W6	GIGYF2	214	216	GEDE	Q6Y7W6|GGYF2_HUMAN|GIGYF2|91-500|409	4-GEEE	0.489	1	0.579	0.579	0.657
ERCC6L-201	Q2NKX8	ERCC6L	1031	1033	GEDE	Q2NKX8|ERC6L_HUMAN|ERCC6L|721-1090|369	4-GEEE	0.198	0.996	0.71	0.71	0.765
DNAJA3-201	Q96EY1	DNAJA3	465	467	GEDE	Q96EY1|DNJA3_HUMAN|DNAJA3|438-480|42	4-GEEE	0.275	1	0.201	0.393	0.536
TRIP11-201	Q15643	TRIP11	617	619	NEEE	Q15643|TRIPB_HUMAN|TRIP11|591-649|58	4-GEEE	0.311	1	0.583	0.583	0.715
AKNA-206	Q7Z591	AKNA	1146	1148	GEEQ	Q7Z591|AKNA_HUMAN|AKNA|1087-1401|314	4-GEEE	0.249	0.378	0.387	0.387	0.387
UBR5-207	O95071	UBR5	2123	2125	GEEQ	O95071|UBR5_HUMAN|UBR5|2107-2147|40	4-GEEE	0.159	1	0.491	0.491	0.914
GIGYF2-201	Q6Y7W6	GIGYF2	1118	1120	EEEK	Q6Y7W6|GGYF2_HUMAN|GIGYF2|1009-1124|115	4-GEEE	0.9		0.758	0.758	1
UBR5-207	O95071	UBR5	643	645	EEEK	O95071|UBR5_HUMAN|UBR5|575-655|80	4-GEEE	0.789	1	0.526	0.526	1
EPN2-201	O95208	EPN2	612	617	PLGPAMM	O95208|EPN2_HUMAN|EPN2|305-641|336	5-PLGPAGP	0.185	0.57	0.312	0.29	0.36
EXO1-202	Q9UQ84	EXO1	758	763	PLGPARA	Q9UQ84|EXO1_HUMAN|EXO1|344-846|502	5-PLGPAGP	0.291	0.858	0.547	0.552	0.724
SSBP3-216	Q9BWW4	SSBP3	230	235	SLGPAMP	Q9BWW4|SSBP3_HUMAN|SSBP3|90-388|298	5-PLGPAGP	0.532	1	0.539	0.539	0.624
OIP5-201	O43482	OIP5	50	55	PLGPAGL	O43482|MS18B_HUMAN|OIP5|1-65|64	5-PLGPAGP	0.158	0.005	0.455	0.455	0.455
ATAD3A-202	Q9NVI7	ATAD3A	112	117	SLCRAGA	Q9NVI7|ATD3A_HUMAN|ATAD3A|105-130|25	5-PLGPAGP	0.174	0.001	0.908	0.872	0.796
NUP58-202	Q9BVL2	NUP58	171	176	SLGGALA	Q9BVL2|NUP58_HUMAN|NUP58|1-258|257	5-PLGPAGP	0.445	0.951	0.427	0.464	0.665
INPP5K-204	Q9BT40	INPP5K	441	446	PLGEAQP	Q9BT40|INP5K_HUMAN|INPP5K|435-448|13	5-PLGPAGP	0.135	0.073	0.293	0.293	0.391
NUP214-201	P35658	NUP214	684	689	SLQPAVA	P35658|NU214_HUMAN|NUP214|427-711|284	5-PLGPAGP	0.213	0.609	0.4	0.404	0.465
ATAD3A-202	Q9NVI7	ATAD3A	22	27	PLPPAQP	Q9NVI7|ATD3A_HUMAN|ATAD3A|1-28|27	5-PLGPAGP	0.18	0.877	0.432	0.517	0.615
AKNA-206	Q7Z591	AKNA	976	981	SLIPRRA	Q7Z591|AKNA_HUMAN|AKNA|663-1073|410	5-PLGPAGP	0.173	0.447	0.605	0.605	0.605
SSBP2-201	P81877	SSBP2	155	160	PLLPSGM	P81877|SSBP2_HUMAN|SSBP2|91-361|270	5-PLGPAGP	0.54	1	0.405	0.405	0.616
NUP214-201	P35658	NUP214	1172	1177	SLKPSGP	P35658|NU214_HUMAN|NUP214|880-1914|1034	5-PLGPAGP	0.204	0.198	0.415	0.434	0.524
GIGYF2-201	Q6Y7W6	GIGYF2	29	34	PLSPALP	Q6Y7W6|GGYF2_HUMAN|GIGYF2|1-59|58	5-PLGPAGP	0.748	0.999	0.72	0.72	1
TRIP11-201	Q15643	TRIP11	1938	1943	GLGPGGP	Q15643|TRIPB_HUMAN|TRIP11|1813-1979|166	5-PLGPAGP	0.212	0.57	0.457	0.457	0.574
PLEKHA7-202	Q6IQ23	PLEKHA7	1002	1007	SLGLVGP	Q6IQ23|PKHA7_HUMAN|PLEKHA7|839-1065|226	5-PLGPAGP	0.137	0.734	0.369	0.369	0.369
FBXO45-201	P0C2W1	FBXO45	19	24	SGGGAGA	P0C2W1|FBSP1_HUMAN|FBXO45|1-36|35	5-PLGPAGP	0.262		0.505	0.505	0.456
EIF4E2-201	O60573	EIF4E2	227	232	RLGPQRL	O60573|IF4E2_HUMAN|EIF4E2|219-245|26	5-PLGPAGP	0.286	1	0.478	0.412	0.279
AKNA-206	Q7Z591	AKNA	1261	1266	PLGPPPA	Q7Z591|AKNA_HUMAN|AKNA|1087-1401|314	5-PLGPAGP	0.141	0	0.427	0.427	0.427
SYNJ1-213	O43426	SYNJ1	1103	1108	PLEPKRP	O43426|SYNJ1_HUMAN|SYNJ1|1012-1573|561	5-PLGPAGP	0.557	0.88	0.557	0.557	0.962
MAPK1IP1L-201	Q8NDC0	MAPK1IP1L	229	234	PSGPSGA	Q8NDC0|MISSL_HUMAN|MAPK1IP1L|1-245|244	5-PLGPAGP	0.405	1	0.877	0.877	0.877
GIGYF2-201	Q6Y7W6	GIGYF2	770	776	LRRQQEEE	Q6Y7W6|GGYF2_HUMAN|GIGYF2|755-802|47	6-LRRQQEEE	0.501		0.62	0.62	0.781
GIGYF2-201	Q6Y7W6	GIGYF2	965	971	QRRQQREL	Q6Y7W6|GGYF2_HUMAN|GIGYF2|906-1006|100	6-LRRQQEEE	0.581		0.688	0.688	0.931
CNTRL-205	Q7Z7A1	CNTRL	2148	2154	ERRQMEIS	Q7Z7A1|CNTRL_HUMAN|CNTRL|2124-2156|32	6-LRRQQEEE	0.443	0.993	0.492	0.524	0.653
INKA1-201	Q96EL1	INKA1	123	129	LRRQCLSV	Q96EL1|INKA1_HUMAN|INKA1|17-164|147	6-LRRQQEEE	0.142	0.294	0.456	0.456	0.456
TRIP11-201	Q15643	TRIP11	1576	1582	FRSNQELE	Q15643|TRIPB_HUMAN|TRIP11|1572-1583|11	6-LRRQQEEE	0.412	1	0.653	0.653	0.843
GIGYF2-201	Q6Y7W6	GIGYF2	611	617	LTRQQELT	Q6Y7W6|GGYF2_HUMAN|GIGYF2|603-626|23	6-LRRQQEEE	0.495	0.999	0.687	0.687	0.85
WDHD1-201	O75717	WDHD1	858	864	FRNQVEED	O75717|WDHD1_HUMAN|WDHD1|832-1019|187	6-LRRQQEEE	0.153	0.684	0.402	0.4	0.473
GIGYF2-201	Q6Y7W6	GIGYF2	157	163	HRSQSWEE	Q6Y7W6|GGYF2_HUMAN|GIGYF2|91-500|409	6-LRRQQEEE	0.909	1	0.75	0.75	1
NUP214-201	P35658	NUP214	1098	1104	LRRQMASQ	P35658|NU214_HUMAN|NUP214|880-1914|1034	6-LRRQQEEE	0.547	0.93	0.661	0.706	0.829
GIGYF2-201	Q6Y7W6	GIGYF2	762	768	LRRQQEEI	Q6Y7W6|GGYF2_HUMAN|GIGYF2|755-802|47	6-LRRQQEEE	0.539		0.563	0.563	0.612
PLEKHA7-202	Q6IQ23	PLEKHA7	1039	1045	LRRGLNAE	Q6IQ23|PKHA7_HUMAN|PLEKHA7|839-1065|226	6-LRRQQEEE	0.264	0.57	0.576	0.576	0.576
UBR5-207	O95071	UBR5	2365	2371	FRRQLSID	O95071|UBR5_HUMAN|UBR5|2309-2418|109	6-LRRQQEEE	0.831	0.999	0.637	0.637	0.981
FIP1L1-202	Q6UN15	FIP1L1	550	556	RRRHESEE	Q6UN15|FIP1_HUMAN|FIP1L1|533-594|61	6-LRRQQEEE	0.9	1	0.885	0.885	0.948
ERCC6L-201	Q2NKX8	ERCC6L	5	11	SRRFPEAE	Q2NKX8|ERC6L_HUMAN|ERCC6L|1-14|13	6-LRRQQEEE	0.175	0.312	0.248	0.248	0.229
NUMB-213	P49757	NUMB	557	563	LVRQQTFP	P49757|NUMB_HUMAN|NUMB|189-651|462	6-LRRQQEEE	0.223	0.974	0.486	0.486	0.635
ZMYM1-201	Q5SVZ6	ZMYM1	40	46	QSRTQENE	Q5SVZ6|ZMYM1_HUMAN|ZMYM1|1-83|82	6-LRRQQEEE	0.145	0.992	0.492	0.492	0.492
PLEKHA7-202	Q6IQ23	PLEKHA7	337	343	ERQEQEGE	Q6IQ23|PKHA7_HUMAN|PLEKHA7|286-688|402	6-LRRQQEEE	0.152	0.887	0.437	0.437	0.437
GIGYF2-201	Q6Y7W6	GIGYF2	806	812	RRQREEEE	Q6Y7W6|GGYF2_HUMAN|GIGYF2|805-812|7	6-LRRQQEEE	0.591		0.69	0.69	0.888
PIKFYVE-201	Q9Y2I7	PIKFYVE	1529	1535	GRLRQGEE	Q9Y2I7|FYV1_HUMAN|PIKFYVE|1515-1635|120	6-LRRQQEEE	0.45	1	0.482	0.482	0.788
TRIP11-201	Q15643	TRIP11	389	395	FRLQQALS	Q15643|TRIPB_HUMAN|TRIP11|350-475|125	6-LRRQQEEE	0.36	0.828	0.43	0.43	0.628
RFWD3-201	Q6PCD5	RFWD3	210	217	QVSSSSDSD	Q6PCD5|RFWD3_HUMAN|RFWD3|1-284|283	7-QVSSSSDSD	0.17	0.342	0.468	0.468	0.511
WDR59-201	Q6PJI9	WDR59	612	619	QVSISSFYY	Q6PJI9|WDR59_HUMAN|WDR59|582-648|66	7-QVSSSSDSD	0.878	1	0.508	0.682	1
SEC23IP-201	Q9Y6Y8	SEC23IP	86	93	QVSSSSDPF	Q9Y6Y8|S23IP_HUMAN|SEC23IP|1-264|263	7-QVSSSSDSD	0.426	0.996	0.51	0.51	0.748
WDR59-201	Q6PJI9	WDR59	789	796	SGSCSSMSD	Q6PJI9|WDR59_HUMAN|WDR59|761-837|76	7-QVSSSSDSD	0.597	1	0.413	0.52	0.911
EXO1-202	Q9UQ84	EXO1	694	701	SQCSSKDSD	Q9UQ84|EXO1_HUMAN|EXO1|344-846|502	7-QVSSSSDSD	0.153	0.635	0.291	0.306	0.426
UBR5-207	O95071	UBR5	1668	1675	QSNDSSDSD	O95071|UBR5_HUMAN|UBR5|1496-1745|249	7-QVSSSSDSD	0.748	1	0.61	0.61	1
AGFG1-201	P52594	AGFG1	367	374	QSSASSDKY	P52594|AGFG1_HUMAN|AGFG1|141-562|421	7-QVSSSSDSD	0.452	0.992	0.519	0.448	0.475
RFWD3-201	Q6PCD5	RFWD3	212	219	SSSSDSDSD	Q6PCD5|RFWD3_HUMAN|RFWD3|1-284|283	7-QVSSSSDSD	0.183	0.576	0.48	0.48	0.51
NUP214-201	P35658	NUP214	1703	1710	QVSSSGFSS	P35658|NU214_HUMAN|NUP214|880-1914|1034	7-QVSSSSDSD	0.393	0.99	0.591	0.635	0.718
NUP58-202	Q9BVL2	NUP58	221	228	DFSSSSDKK	Q9BVL2|NUP58_HUMAN|NUP58|1-258|257	7-QVSSSSDSD	0.558	1	0.485	0.541	0.847
SYNJ1-213	O43426	SYNJ1	1508	1515	QPSSFSGSN	O43426|SYNJ1_HUMAN|SYNJ1|1012-1573|561	7-QVSSSSDSD	0.12	0.387	0.378	0.378	0.352
NUP214-201	P35658	NUP214	500	507	PPSYSSGSD	P35658|NU214_HUMAN|NUP214|427-711|284	7-QVSSSSDSD	0.192	0.082	0.394	0.367	0.424
USP9X-202	Q93008	USP9X	976	983	SPDSSSDSS	Q93008|USP9X_HUMAN|USP9X|966-996|30	7-QVSSSSDSD	0.919	1	0.965	0.965	1
FIP1L1-202	Q6UN15	FIP1L1	83	90	EDDSDSDSD	Q6UN15|FIP1_HUMAN|FIP1L1|1-149|148	7-QVSSSSDSD	0.825	1	0.714	0.714	0.811
MYCBP2-207	O75592	MYCBP2	177	184	VQSGESDSD	O75592|MYCB2_HUMAN|MYCBP2|171-194|23	7-QVSSSSDSD	0.526	1	0.737	0.737	0.91
UBR5-207	O95071	UBR5	693	700	QNSSGPDAD	O95071|UBR5_HUMAN|UBR5|683-704|21	7-QVSSSSDSD	0.278	0.989	0.356	0.356	0.561
RFWD3-201	Q6PCD5	RFWD3	214	221	SSDSDSDSS	Q6PCD5|RFWD3_HUMAN|RFWD3|1-284|283	7-QVSSSSDSD	0.193	0.822	0.517	0.517	0.549
UBR5-207	O95071	UBR5	979	986	AGSSSSRSL	O95071|UBR5_HUMAN|UBR5|966-1043|77	7-QVSSSSDSD	0.537	1	0.577	0.577	0.934
GIGYF2-201	Q6Y7W6	GIGYF2	373	380	QTSSSSARP	Q6Y7W6|GGYF2_HUMAN|GIGYF2|91-500|409	7-QVSSSSDSD	0.115	0.717	0.368	0.368	0.46
NUMB-213	P49757	NUMB	459	463	ASAAPL	P49757|NUMB_HUMAN|NUMB|189-651|462	8-ASAAPL	0.155	0.47	0.282	0.282	0.396
NUP214-201	P35658	NUP214	1513	1517	ASAASL	P35658|NU214_HUMAN|NUP214|880-1914|1034	8-ASAAPL	0.167	0.022	0.497	0.464	0.514
NUP188-201	Q5SRE5	NUP188	1526	1530	ASAAPS	Q5SRE5|NU188_HUMAN|NUP188|1503-1540|37	8-ASAAPL	0.145	0.071	0.441	0.441	0.459
WDHD1-201	O75717	WDHD1	974	978	ASAASY	O75717|WDHD1_HUMAN|WDHD1|832-1019|187	8-ASAAPL	0.342	0.999	0.303	0.394	0.553
SSBP3-216	Q9BWW4	SSBP3	95	99	AAAAPS	Q9BWW4|SSBP3_HUMAN|SSBP3|90-388|298	8-ASAAPL	0.828	1	0.565	0.666	1
SSBP2-201	P81877	SSBP2	97	101	AAAAPS	P81877|SSBP2_HUMAN|SSBP2|91-361|270	8-ASAAPL	0.842	1	0.662	0.662	1
MAPK1IP1L-201	Q8NDC0	MAPK1IP1L	138	142	AAAGPL	Q8NDC0|MISSL_HUMAN|MAPK1IP1L|1-245|244	8-ASAAPL	0.393	1	0.673	0.673	0.673
NUP58-202	Q9BVL2	NUP58	466	470	AMAATL	Q9BVL2|NUP58_HUMAN|NUP58|431-599|168	8-ASAAPL	0.893	1	0.651	0.736	1
NUP214-201	P35658	NUP214	452	456	AAAAPA	P35658|NU214_HUMAN|NUP214|427-711|284	8-ASAAPL	0.223	0.242	0.401	0.418	0.475
AKNA-206	Q7Z591	AKNA	521	525	ASAASG	Q7Z591|AKNA_HUMAN|AKNA|461-557|96	8-ASAAPL	0.197	0.285	0.482	0.482	0.482
AKNA-206	Q7Z591	AKNA	1051	1055	PAAAPL	Q7Z591|AKNA_HUMAN|AKNA|663-1073|410	8-ASAAPL	0.186	0	0.42	0.42	0.42
UBR5-207	O95071	UBR5	2046	2050	AEAIPL	O95071|UBR5_HUMAN|UBR5|2042-2083|41	8-ASAAPL	0.919	0.996	0.831	0.831	1
GIGYF2-201	Q6Y7W6	GIGYF2	98	102	NSAAVL	Q6Y7W6|GGYF2_HUMAN|GIGYF2|91-500|409	8-ASAAPL	0.81	1	0.749	0.749	0.972
SYNJ1-213	O43426	SYNJ1	1215	1219	ASAGRL	O43426|SYNJ1_HUMAN|SYNJ1|1012-1573|561	8-ASAAPL	0.203	0.983	0.293	0.293	0.543
TTF2-201	Q9UNY4	TTF2	334	338	APAAPG	Q9UNY4|TTF2_HUMAN|TTF2|94-412|318	8-ASAAPL	0.137	0.002	0.293	0.293	0.249
ZNRF1-202	Q8ND25	ZNRF1	126	130	ADALPL	Q8ND25|ZNRF1_HUMAN|ZNRF1|1-143|142	8-ASAAPL	0.815	1	0.604	0.604	0.813
AGFG1-201	P52594	AGFG1	439	443	AAAGPS	P52594|AGFG1_HUMAN|AGFG1|141-562|421	8-ASAAPL	0.242	1	0.319	0.256	0.459
ACACA-231	Q13085	ACACA	545	549	AAAGGL	Q13085|ACACA_HUMAN|ACACA|544-555|11	8-ASAAPL	0.857	1	0.649	0.848	1
SEC23IP-201	Q9Y6Y8	SEC23IP	46	50	ASPASL	Q9Y6Y8|S23IP_HUMAN|SEC23IP|1-264|263	8-ASAAPL	0.227	0.898	0.438	0.438	0.575
NUP214-201	P35658	NUP214	454	458	AAPASL	P35658|NU214_HUMAN|NUP214|427-711|284	8-ASAAPL	0.204	0.212	0.381	0.416	0.407
ERCC6L-201	Q2NKX8	ERCC6L	934	938	ASEAKL	Q2NKX8|ERC6L_HUMAN|ERCC6L|721-1090|369	8-ASAAPL	0.131	0.355	0.384	0.384	0.458
NUP214-201	P35658	NUP214	1599	1603	AAAISS	P35658|NU214_HUMAN|NUP214|880-1914|1034	8-ASAAPL	0.206	0.001	0.306	0.304	0.361
FBXO45-201	P0C2W1	FBXO45	3	7	AAPAPG	P0C2W1|FBSP1_HUMAN|FBXO45|1-36|35	8-ASAAPL	0.304		0.433	0.433	0.404
PLEKHA5-201	Q9HAU0	PLEKHA5	1100	1105	PVPSTQP	Q9HAU0|PKHA5_HUMAN|PLEKHA5|779-1116|337	9-PVPSTQP	0.179	0.434	0.466	0.466	0.466
SSBP3-216	Q9BWW4	SSBP3	174	179	GVPGTQP	Q9BWW4|SSBP3_HUMAN|SSBP3|90-388|298	9-PVPSTQP	0.505	1	0.564	0.595	0.796
SYNJ1-213	O43426	SYNJ1	1441	1446	PFPSLQP	O43426|SYNJ1_HUMAN|SYNJ1|1012-1573|561	9-PVPSTQP	0.138	0.368	0.315	0.315	0.418
NUP214-201	P35658	NUP214	959	964	PVRSTAP	P35658|NU214_HUMAN|NUP214|880-1914|1034	9-PVPSTQP	0.713	1	0.773	0.842	0.926
MYCBP2-207	O75592	MYCBP2	991	996	PGPSTQV	O75592|MYCB2_HUMAN|MYCBP2|968-1002|34	9-PVPSTQP	0.487	1	0.763	0.763	0.971
TTF2-201	Q9UNY4	TTF2	497	502	PRRGTQP	Q9UNY4|TTF2_HUMAN|TTF2|453-533|80	9-PVPSTQP	0.107	0	0.173	0.173	0.22
LEF1-201	Q9UJU2	LEF1	142	147	KVPVVQP	Q9UJU2|LEF1_HUMAN|LEF1|1-297|296	9-PVPSTQP	0.798	1	0.753	0.753	1
NUMB-213	P49757	NUMB	498	503	VVPALQP	P49757|NUMB_HUMAN|NUMB|189-651|462	9-PVPSTQP	0.264	0.996	0.654	0.654	0.747
UBR5-207	O95071	UBR5	1068	1073	PGPSTEP	O95071|UBR5_HUMAN|UBR5|1049-1081|32	9-PVPSTQP	0.365	1	0.525	0.525	0.928
INKA1-201	Q96EL1	INKA1	116	121	PAPSAQP	Q96EL1|INKA1_HUMAN|INKA1|17-164|147	9-PVPSTQP	0.124	0.077	0.277	0.277	0.277
RFWD3-201	Q6PCD5	RFWD3	184	189	QVSRTQP	Q6PCD5|RFWD3_HUMAN|RFWD3|1-284|283	9-PVPSTQP	0.283	0.999	0.513	0.513	0.6
FIP1L1-202	Q6UN15	FIP1L1	204	209	PVTSTTN	Q6UN15|FIP1_HUMAN|FIP1L1|195-455|260	9-PVPSTQP	0.547	1	0.564	0.564	0.654
NOSIP-204	Q9Y314	NOSIP	145	150	PGPSVGP	Q9Y314|NOSIP_HUMAN|NOSIP|110-175|65	9-PVPSTQP	0.136	0.383	0.234	0.349	0.389
MAPK1IP1L-201	Q8NDC0	MAPK1IP1L	75	80	SVPPTGP	Q8NDC0|MISSL_HUMAN|MAPK1IP1L|1-245|244	9-PVPSTQP	0.374	0.974	0.714	0.714	0.714
MYCBP2-207	O75592	MYCBP2	904	906	QLKH	O75592|MYCB2_HUMAN|MYCBP2|892-930|38	10-QLKH	0.321	1	0.655	0.655	0.886
RFWD3-201	Q6PCD5	RFWD3	432	434	QHKH	Q6PCD5|RFWD3_HUMAN|RFWD3|398-435|37	10-QLKH	0.131	0.996	0.501	0.501	0.521
TRIP11-201	Q15643	TRIP11	1820	1822	QLFH	Q15643|TRIPB_HUMAN|TRIP11|1813-1979|166	10-QLKH	0.298	0.478	0.341	0.341	0.404
RFWD3-201	Q6PCD5	RFWD3	14	16	QLNH	Q6PCD5|RFWD3_HUMAN|RFWD3|1-284|283	10-QLKH	0.111	0.087	0.452	0.452	0.471
CNTRL-205	Q7Z7A1	CNTRL	789	791	QLKD	Q7Z7A1|CNTRL_HUMAN|CNTRL|778-821|43	10-QLKH	0.404	1	0.573	0.625	0.646
ERCC6L-201	Q2NKX8	ERCC6L	884	886	QLKD	Q2NKX8|ERC6L_HUMAN|ERCC6L|721-1090|369	10-QLKH	0.142	0.182	0.332	0.332	0.402
NUP58-202	Q9BVL2	NUP58	587	589	QLKK	Q9BVL2|NUP58_HUMAN|NUP58|431-599|168	10-QLKH	0.933	1	0.672	0.753	0.923
PLEKHA7-202	Q6IQ23	PLEKHA7	659	661	QLKK	Q6IQ23|PKHA7_HUMAN|PLEKHA7|286-688|402	10-QLKH	0.873	1	1	1	1
CNTRL-205	Q7Z7A1	CNTRL	483	485	QLKK	Q7Z7A1|CNTRL_HUMAN|CNTRL|347-494|147	10-QLKH	0.343	1	0.622	0.628	0.781
EXO1-202	Q9UQ84	EXO1	390	392	QLKE	Q9UQ84|EXO1_HUMAN|EXO1|344-846|502	10-QLKH	0.151	0.337	0.508	0.523	0.586
PLEKHA5-201	Q9HAU0	PLEKHA5	982	984	QLKE	Q9HAU0|PKHA5_HUMAN|PLEKHA5|779-1116|337	10-QLKH	0.192	0.951	0.728	0.728	0.728
TRIP11-201	Q15643	TRIP11	759	761	QLEH	Q15643|TRIPB_HUMAN|TRIP11|712-765|53	10-QLKH	0.23	0.81	0.51	0.51	0.706
MYCBP2-207	O75592	MYCBP2	972	974	QLGH	O75592|MYCB2_HUMAN|MYCBP2|968-1002|34	10-QLKH	0.864	1	0.873	0.873	1
GIGYF2-201	Q6Y7W6	GIGYF2	488	490	GLKH	Q6Y7W6|GGYF2_HUMAN|GIGYF2|91-500|409	10-QLKH	0.725	1	0.541	0.541	0.854
CNTRL-205	Q7Z7A1	CNTRL	1411	1413	SLKH	Q7Z7A1|CNTRL_HUMAN|CNTRL|1387-1433|46	10-QLKH	0.203	0.738	0.62	0.701	0.82
EXO1-202	Q9UQ84	EXO1	654	656	QLKS	Q9UQ84|EXO1_HUMAN|EXO1|344-846|502	10-QLKH	0.129	0.001	0.282	0.271	0.369
VIPAS39-211	Q9H9C1	VIPAS39	88	90	QLKS	Q9H9C1|SPE39_HUMAN|VIPAS39|42-152|110	10-QLKH	0.165	0.913	0.241	0.241	0.316
SSBP2-201	P81877	SSBP2	228	236	ANSIPYSSAS	P81877|SSBP2_HUMAN|SSBP2|91-361|270	11-ANSIPSSSAS	0.666	1	0.509	0.509	0.932
NUP214-201	P35658	NUP214	1899	1907	ANKNPFSSAS	P35658|NU214_HUMAN|NUP214|880-1914|1034	11-ANSIPSSSAS	0.675	0.997	0.722	0.77	0.846
SSBP3-216	Q9BWW4	SSBP3	254	262	ANSIPYSSSS	Q9BWW4|SSBP3_HUMAN|SSBP3|90-388|298	11-ANSIPSSSAS	0.697	1	0.466	0.516	0.916
CNTRL-205	Q7Z7A1	CNTRL	13	21	KAKIPSSSHS	Q7Z7A1|CNTRL_HUMAN|CNTRL|1-79|78	11-ANSIPSSSAS	0.156	0.607	0.395	0.364	0.381
NUP214-201	P35658	NUP214	608	616	PPMSPFSSAS	P35658|NU214_HUMAN|NUP214|427-711|284	11-ANSIPSSSAS	0.215	0.504	0.417	0.411	0.46
NUP58-202	Q9BVL2	NUP58	124	132	ALPITSTSAS	Q9BVL2|NUP58_HUMAN|NUP58|1-258|257	11-ANSIPSSSAS	0.355	0.944	0.345	0.411	0.605
MYCBP2-207	O75592	MYCBP2	2830	2838	ANRSSPSGAS	O75592|MYCB2_HUMAN|MYCBP2|2702-3026|324	11-ANSIPSSSAS	0.235	0.92	0.42	0.42	0.639
NUP214-201	P35658	NUP214	1775	1783	AASSTSSSSS	P35658|NU214_HUMAN|NUP214|880-1914|1034	11-ANSIPSSSAS	0.349	0.883	0.608	0.603	0.661
PLEKHA7-202	Q6IQ23	PLEKHA7	361	369	KARSPYSPAE	Q6IQ23|PKHA7_HUMAN|PLEKHA7|286-688|402	11-ANSIPSSSAS	0.157	0.782	0.253	0.253	0.253
NUP214-201	P35658	NUP214	1760	1768	PASSTPTSTS	P35658|NU214_HUMAN|NUP214|880-1914|1034	11-ANSIPSSSAS	0.271	0.464	0.501	0.517	0.621
TRIP11-201	Q15643	TRIP11	1073	1081	HARISSTSHT	Q15643|TRIPB_HUMAN|TRIP11|1067-1094|27	11-ANSIPSSSAS	0.207	0.812	0.474	0.474	0.673
CNTRL-205	Q7Z7A1	CNTRL	1150	1158	PPSSKVSSHS	Q7Z7A1|CNTRL_HUMAN|CNTRL|1137-1251|114	11-ANSIPSSSAS	0.336	0.992	0.509	0.521	0.595
VIPAS39-211	Q9H9C1	VIPAS39	103	111	KPTSTYSLSS	Q9H9C1|SPE39_HUMAN|VIPAS39|42-152|110	11-ANSIPSSSAS	0.428	0.943	0.515	0.515	0.763
MAPRE1-201	Q15691	MAPRE1	149	157	KPKKPLTSSS	Q15691|MARE1_HUMAN|MAPRE1|134-197|63	11-ANSIPSSSAS	0.316	0.941	0.401	0.403	0.571
EPN2-201	O95208	EPN2	357	360	PSAST	O95208|EPN2_HUMAN|EPN2|305-641|336	12-PSAST	0.117	0.458	0.236	0.271	0.306
CNTRL-205	Q7Z7A1	CNTRL	1172	1175	YSAST	Q7Z7A1|CNTRL_HUMAN|CNTRL|1137-1251|114	12-PSAST	0.237	0.859	0.365	0.413	0.491
RFWD3-201	Q6PCD5	RFWD3	276	279	PSASM	Q6PCD5|RFWD3_HUMAN|RFWD3|1-284|283	12-PSAST	0.136	0.345	0.253	0.253	0.301
ZMYM1-201	Q5SVZ6	ZMYM1	79	82	PSVST	Q5SVZ6|ZMYM1_HUMAN|ZMYM1|1-83|82	12-PSAST	0.238	0.756	0.644	0.644	0.644
NUP188-201	Q5SRE5	NUP188	1382	1385	PSASR	Q5SRE5|NU188_HUMAN|NUP188|1372-1387|15	12-PSAST	0.282	0.922	0.506	0.506	0.573
NUP58-202	Q9BVL2	NUP58	145	148	PAAST	Q9BVL2|NUP58_HUMAN|NUP58|1-258|257	12-PSAST	0.328	1	0.44	0.447	0.62
UBR5-207	O95071	UBR5	1062	1065	PSTST	O95071|UBR5_HUMAN|UBR5|1049-1081|32	12-PSAST	0.465	1	0.504	0.504	1
ERCC6L-201	Q2NKX8	ERCC6L	943	946	PSASS	Q2NKX8|ERC6L_HUMAN|ERCC6L|721-1090|369	12-PSAST	0.127	0.507	0.372	0.372	0.449
TTF2-201	Q9UNY4	TTF2	233	236	PSASS	Q9UNY4|TTF2_HUMAN|TTF2|94-412|318	12-PSAST	0.109	0.003	0.322	0.322	0.276
NUP214-201	P35658	NUP214	1205	1208	PSASG	P35658|NU214_HUMAN|NUP214|880-1914|1034	12-PSAST	0.166	0.274	0.246	0.249	0.309
EXO1-202	Q9UQ84	EXO1	625	628	PSPST	Q9UQ84|EXO1_HUMAN|EXO1|344-846|502	12-PSAST	0.124	0.054	0.357	0.348	0.428
GIGYF2-201	Q6Y7W6	GIGYF2	925	928	PSSST	Q6Y7W6|GGYF2_HUMAN|GIGYF2|906-1006|100	12-PSAST	0.661		0.649	0.649	0.931
PLEKHA7-202	Q6IQ23	PLEKHA7	604	606	RSVD	Q6IQ23|PKHA7_HUMAN|PLEKHA7|286-688|402	13-RSVD	0.248	0.682	0.511	0.511	0.511
WDHD1-201	O75717	WDHD1	383	385	NSVD	O75717|WDHD1_HUMAN|WDHD1|308-422|114	13-RSVD	0.298	1	0.403	0.474	0.776
PLEKHA5-201	Q9HAU0	PLEKHA5	1060	1062	NSVD	Q9HAU0|PKHA5_HUMAN|PLEKHA5|779-1116|337	13-RSVD	0.105	0	0.2	0.2	0.2
GYS1-202	P13807	GYS1	710	712	NSVD	P13807|GYS1_HUMAN|GYS1|690-737|47	13-RSVD	0.153	0.991	0.665	0.553	0.473
WDHD1-201	O75717	WDHD1	1086	1088	RVVD	O75717|WDHD1_HUMAN|WDHD1|1066-1129|63	13-RSVD	0.116		0.192	0.168	0.223
LEF1-201	Q9UJU2	LEF1	234	236	LSVD	Q9UJU2|LEF1_HUMAN|LEF1|1-297|296	13-RSVD	0.412	1	0.374	0.374	0.495
RFWD3-201	Q6PCD5	RFWD3	77	79	LSVD	Q6PCD5|RFWD3_HUMAN|RFWD3|1-284|283	13-RSVD	0.168	0.023	0.511	0.511	0.515
ZMYM1-201	Q5SVZ6	ZMYM1	944	946	KSVD	Q5SVZ6|ZMYM1_HUMAN|ZMYM1|931-955|24	13-RSVD	0.135	0.24	0.655	0.655	0.655
MYCBP2-207	O75592	MYCBP2	2959	2961	KSVD	O75592|MYCB2_HUMAN|MYCBP2|2702-3026|324	13-RSVD	0.255	1	0.508	0.508	0.677
GIGYF2-201	Q6Y7W6	GIGYF2	327	329	RPVD	Q6Y7W6|GGYF2_HUMAN|GIGYF2|91-500|409	13-RSVD	0.258	1	0.468	0.468	0.647
CPSF4-201	O95639	CPSF4	7	9	ASVD	O95639|CPSF4_HUMAN|CPSF4|1-13|12	13-RSVD	0.672	1	0.405	0.599	0.795
UBR5-207	O95071	UBR5	2486	2488	RSVV	O95071|UBR5_HUMAN|UBR5|2462-2497|35	13-RSVD	0.707	1	0.548	0.548	1
UBR5-207	O95071	UBR5	1641	1643	RSVV	O95071|UBR5_HUMAN|UBR5|1496-1745|249	13-RSVD	0.922	1	0.723	0.723	1
TTF2-201	Q9UNY4	TTF2	390	392	RSVQ	Q9UNY4|TTF2_HUMAN|TTF2|94-412|318	13-RSVD	0.137	0.12	0.413	0.413	0.458
GYS1-202	P13807	GYS1	701	705	TSSTSG	P13807|GYS1_HUMAN|GYS1|690-737|47	14-TSSTSG	0.122	0.088	0.421	0.375	0.237
PIKFYVE-201	Q9Y2I7	PIKFYVE	1703	1707	TNSTSD	Q9Y2I7|FYV1_HUMAN|PIKFYVE|1691-1805|114	14-TSSTSG	0.217	0.794	0.365	0.365	0.499
PIKFYVE-201	Q9Y2I7	PIKFYVE	1572	1576	TSSTHL	Q9Y2I7|FYV1_HUMAN|PIKFYVE|1515-1635|120	14-TSSTSG	0.233	0.763	0.503	0.503	0.69
MYCBP2-207	O75592	MYCBP2	2938	2942	TSSTLK	O75592|MYCB2_HUMAN|MYCBP2|2702-3026|324	14-TSSTSG	0.5	1	0.631	0.631	0.898
UBR5-207	O95071	UBR5	1758	1762	TISTSA	O95071|UBR5_HUMAN|UBR5|1757-1763|6	14-TSSTSG	0.532	1	0.539	0.539	0.906
SYNJ1-213	O43426	SYNJ1	1228	1232	TSETSK	O43426|SYNJ1_HUMAN|SYNJ1|1012-1573|561	14-TSSTSG	0.199	0.469	0.285	0.285	0.49
TRIP11-201	Q15643	TRIP11	1190	1194	TSSTGN	Q15643|TRIPB_HUMAN|TRIP11|1177-1211|34	14-TSSTSG	0.213	0.302	0.427	0.427	0.542
NUMB-213	P49757	NUMB	244	248	TSPTSD	P49757|NUMB_HUMAN|NUMB|189-651|462	14-TSSTSG	0.206	0.797	0.556	0.556	0.61
MYCBP2-207	O75592	MYCBP2	2000	2004	TDSTTG	O75592|MYCB2_HUMAN|MYCBP2|1991-2013|22	14-TSSTSG	0.696	1	0.715	0.715	1
NUP214-201	P35658	NUP214	1356	1360	TSLTST	P35658|NU214_HUMAN|NUP214|880-1914|1034	14-TSSTSG	0.175	0.194	0.315	0.288	0.292
AGFG1-201	P52594	AGFG1	152	156	TSSTPE	P52594|AGFG1_HUMAN|AGFG1|141-562|421	14-TSSTSG	0.762	1	0.6	0.666	1
NUP58-202	Q9BVL2	NUP58	548	552	SSSTSG	Q9BVL2|NUP58_HUMAN|NUP58|431-599|168	14-TSSTSG	0.574	1	0.621	0.633	0.825
SSBP2-201	P81877	SSBP2	347	349	NPFQ	P81877|SSBP2_HUMAN|SSBP2|91-361|270	15-NPFQ	0.733	1	0.548	0.548	1
EPN2-201	O95208	EPN2	553	555	NPFQ	O95208|EPN2_HUMAN|EPN2|305-641|336	15-NPFQ	0.798	1	0.604	0.853	1
MAPK1IP1L-201	Q8NDC0	MAPK1IP1L	224	226	NPFQ	Q8NDC0|MISSL_HUMAN|MAPK1IP1L|1-245|244	15-NPFQ	0.598	1	0.861	0.861	0.861
AGFG1-201	P52594	AGFG1	450	452	NPFQ	P52594|AGFG1_HUMAN|AGFG1|141-562|421	15-NPFQ	0.774	1	0.769	0.896	1
CCDC134-201	Q9H6E4	CCDC134	181	183	NPFK	Q9H6E4|CC134_HUMAN|CCDC134|180-186|6	15-NPFQ	0.602	1	0.596	0.596	0.709
WDHD1-201	O75717	WDHD1	913	915	NPFK	O75717|WDHD1_HUMAN|WDHD1|832-1019|187	15-NPFQ	0.86	1	0.639	0.706	1
TTF2-201	Q9UNY4	TTF2	125	127	NPFK	Q9UNY4|TTF2_HUMAN|TTF2|94-412|318	15-NPFQ	0.748	1	0.717	0.717	0.918
PLEKHA5-201	Q9HAU0	PLEKHA5	945	947	NPFR	Q9HAU0|PKHA5_HUMAN|PLEKHA5|779-1116|337	15-NPFQ	0.18	0.126	0.56	0.56	0.56
SYNJ1-213	O43426	SYNJ1	1416	1418	NPFR	O43426|SYNJ1_HUMAN|SYNJ1|1012-1573|561	15-NPFQ	0.4	0.997	0.57	0.57	0.699
ERCC6L-201	Q2NKX8	ERCC6L	1045	1047	NPFN	Q2NKX8|ERC6L_HUMAN|ERCC6L|721-1090|369	15-NPFQ	0.132	0.064	0.227	0.227	0.275
SYNJ1-213	O43426	SYNJ1	1395	1397	NPFI	O43426|SYNJ1_HUMAN|SYNJ1|1012-1573|561	15-NPFQ	0.209	0.662	0.566	0.566	0.739
DNAJA3-201	Q96EY1	DNAJA3	76	78	NPFI	Q96EY1|DNJA3_HUMAN|DNAJA3|1-92|91	15-NPFQ	0.165	0.372	0.045	0.125	0.305
NOSIP-204	Q9Y314	NOSIP	128	130	NPFT	Q9Y314|NOSIP_HUMAN|NOSIP|110-175|65	15-NPFQ	0.571	1	0.245	0.48	0.888
EPN2-201	O95208	EPN2	538	540	NPFL	O95208|EPN2_HUMAN|EPN2|305-641|336	15-NPFQ	0.857	0.999	0.714	0.94	1
EPN2-201	O95208	EPN2	638	640	NPFL	O95208|EPN2_HUMAN|EPN2|305-641|336	15-NPFQ	0.924	1	0.69	0.963	1
AGFG1-201	P52594	AGFG1	560	562	NPFL	P52594|AGFG1_HUMAN|AGFG1|141-562|421	15-NPFQ	0.949	1	0.838	0.96	1
TRIP11-201	Q15643	TRIP11	1921	1923	NPFL	Q15643|TRIPB_HUMAN|TRIP11|1813-1979|166	15-NPFQ	0.506	0.993	0.748	0.748	0.958
WDR59-201	Q6PJI9	WDR59	505	507	NPFA	Q6PJI9|WDR59_HUMAN|WDR59|500-527|27	15-NPFQ	0.308	1	0.252	0.321	0.633
WDR59-201	Q6PJI9	WDR59	764	766	NPFG	Q6PJI9|WDR59_HUMAN|WDR59|761-837|76	15-NPFQ	0.143	0.802	0.22	0.264	0.507
AKNA-206	Q7Z591	AKNA	746	749	ARLRH	Q7Z591|AKNA_HUMAN|AKNA|663-1073|410	16-ARLRH	0.155	0.236	0.702	0.702	0.702
MYCBP2-207	O75592	MYCBP2	2667	2670	QYLRH	O75592|MYCB2_HUMAN|MYCBP2|2627-2697|70	16-ARLRH	0.774	1	0.745	0.745	1
AKNA-206	Q7Z591	AKNA	1383	1386	RRHRH	Q7Z591|AKNA_HUMAN|AKNA|1087-1401|314	16-ARLRH	0.186	0.128	0.515	0.515	0.515
ERCC6L-201	Q2NKX8	ERCC6L	889	892	EILRH	Q2NKX8|ERC6L_HUMAN|ERCC6L|721-1090|369	16-ARLRH	0.11	0	0.291	0.291	0.369
UBR5-207	O95071	UBR5	2478	2481	NRKRH	O95071|UBR5_HUMAN|UBR5|2462-2497|35	16-ARLRH	0.546	1	0.509	0.509	1
OIP5-201	O43482	OIP5	5	8	QPLRH	O43482|MS18B_HUMAN|OIP5|1-65|64	16-ARLRH	0.125		0.427	0.427	0.427
RFWD3-201	Q6PCD5	RFWD3	173	176	ARLRA	Q6PCD5|RFWD3_HUMAN|RFWD3|1-284|283	16-ARLRH	0.191	0.749	0.489	0.489	0.532
MYCBP2-207	O75592	MYCBP2	3514	3517	SLLRH	O75592|MYCB2_HUMAN|MYCBP2|3493-3518|25	16-ARLRH	0.935	1	0.871	0.871	1
MYCBP2-207	O75592	MYCBP2	896	899	ARLRS	O75592|MYCB2_HUMAN|MYCBP2|892-930|38	16-ARLRH	0.417	1	0.571	0.571	0.82
EXO1-202	Q9UQ84	EXO1	723	726	LRLSH	Q9UQ84|EXO1_HUMAN|EXO1|344-846|502	16-ARLRH	0.117	0.007	0.258	0.254	0.359
CNTRL-205	Q7Z7A1	CNTRL	467	470	QILRA	Q7Z7A1|CNTRL_HUMAN|CNTRL|347-494|147	16-ARLRH	0.373	1	0.574	0.637	0.745
GIGYF2-201	Q6Y7W6	GIGYF2	1297	1299	LDDY	Q6Y7W6|GGYF2_HUMAN|GIGYF2|1225-1299|74	17-LDDY	0.682		0.638	0.638	0.811
SYNJ1-213	O43426	SYNJ1	1016	1018	VDDY	O43426|SYNJ1_HUMAN|SYNJ1|1012-1573|561	17-LDDY	0.529	1	0.515	0.515	0.839
DNAJC10-201	Q8IXB1	DNAJC10	8	10	KDDY	Q8IXB1|DJC10_HUMAN|DNAJC10|1-24|23	17-LDDY	0.115	0.363	0.374	0.374	0.29
CNTRL-205	Q7Z7A1	CNTRL	66	68	LLDY	Q7Z7A1|CNTRL_HUMAN|CNTRL|1-79|78	17-LDDY	0.14	0.593	0.336	0.319	0.435
GIGYF2-201	Q6Y7W6	GIGYF2	39	41	LADY	Q6Y7W6|GGYF2_HUMAN|GIGYF2|1-59|58	17-LDDY	0.907	1	0.784	0.784	0.927
RFWD3-201	Q6PCD5	RFWD3	179	181	LDAY	Q6PCD5|RFWD3_HUMAN|RFWD3|1-284|283	17-LDDY	0.296	0.952	0.329	0.329	0.363
TRIP11-201	Q15643	TRIP11	1762	1764	LDDV	Q15643|TRIPB_HUMAN|TRIP11|1761-1789|28	17-LDDY	0.426	1	0.438	0.438	0.691
CNTRL-205	Q7Z7A1	CNTRL	1231	1233	LDDQ	Q7Z7A1|CNTRL_HUMAN|CNTRL|1137-1251|114	17-LDDY	0.164	0.561	0.294	0.293	0.388
UBR5-207	O95071	UBR5	2493	2495	LDDT	O95071|UBR5_HUMAN|UBR5|2462-2497|35	17-LDDY	0.44	1	0.449	0.449	0.801
GIGYF2-201	Q6Y7W6	GIGYF2	508	510	LDDE	Q6Y7W6|GGYF2_HUMAN|GIGYF2|507-531|24	17-LDDY	0.762	1	0.827	0.827	0.893
PIKFYVE-201	Q9Y2I7	PIKFYVE	985	987	VDDQ	Q9Y2I7|FYV1_HUMAN|PIKFYVE|888-1032|144	17-LDDY	0.151	0.526	0.422	0.422	0.403
AKNA-206	Q7Z591	AKNA	1155	1157	RQRA	Q7Z591|AKNA_HUMAN|AKNA|1087-1401|314	18-RQRA	0.228	0.146	0.483	0.483	0.483
AKNA-206	Q7Z591	AKNA	1004	1006	RQRA	Q7Z591|AKNA_HUMAN|AKNA|663-1073|410	18-RQRA	0.183	0.002	0.429	0.429	0.429
PLEKHA5-201	Q9HAU0	PLEKHA5	581	583	RHRA	Q9HAU0|PKHA5_HUMAN|PLEKHA5|509-633|124	18-RQRA	0.285	0.703	0.759	0.759	0.759
FIP1L1-202	Q6UN15	FIP1L1	518	520	RHRA	Q6UN15|FIP1_HUMAN|FIP1L1|484-530|46	18-RQRA	0.73	0.92	0.763	0.763	0.848
UBR5-207	O95071	UBR5	1899	1901	RRRA	O95071|UBR5_HUMAN|UBR5|1856-1908|52	18-RQRA	0.707	1	0.604	0.604	1
FIP1L1-202	Q6UN15	FIP1L1	330	332	RRRA	Q6UN15|FIP1_HUMAN|FIP1L1|195-455|260	18-RQRA	0.874	0.999	0.794	0.794	0.83
INKA1-201	Q96EL1	INKA1	216	218	RARA	Q96EL1|INKA1_HUMAN|INKA1|199-227|28	18-RQRA	0.186	0.096	0.572	0.572	0.572
RFWD3-201	Q6PCD5	RFWD3	161	163	RARA	Q6PCD5|RFWD3_HUMAN|RFWD3|1-284|283	18-RQRA	0.166	0.206	0.361	0.361	0.44
MYCBP2-207	O75592	MYCBP2	864	866	RQRV	O75592|MYCB2_HUMAN|MYCBP2|852-872|20	18-RQRA	0.501	1	0.636	0.636	0.91
GIGYF2-201	Q6Y7W6	GIGYF2	797	799	RQRE	Q6Y7W6|GGYF2_HUMAN|GIGYF2|755-802|47	18-RQRA	0.61		0.616	0.616	0.854
GIGYF2-201	Q6Y7W6	GIGYF2	807	809	RQRE	Q6Y7W6|GGYF2_HUMAN|GIGYF2|805-812|7	18-RQRA	0.597		0.636	0.636	0.812
MYCBP2-207	O75592	MYCBP2	825	827	RQRG	O75592|MYCB2_HUMAN|MYCBP2|824-830|6	18-RQRA	0.794	1	0.697	0.697	1
NUP214-201	P35658	NUP214	551	554	SSGFK	P35658|NU214_HUMAN|NUP214|427-711|284	19-SSGFK	0.357	0.583	0.462	0.468	0.498
EXO1-202	Q9UQ84	EXO1	798	801	NFGFK	Q9UQ84|EXO1_HUMAN|EXO1|344-846|502	19-SSGFK	0.541	1	0.668	0.736	0.78
TRIP11-201	Q15643	TRIP11	637	640	NSNFK	Q15643|TRIPB_HUMAN|TRIP11|591-649|58	19-SSGFK	0.164	0.15	0.268	0.268	0.283
NUP58-202	Q9BVL2	NUP58	517	520	SSGFG	Q9BVL2|NUP58_HUMAN|NUP58|431-599|168	19-SSGFK	0.552	1	0.686	0.734	0.853
NUP58-202	Q9BVL2	NUP58	61	64	SSGFG	Q9BVL2|NUP58_HUMAN|NUP58|1-258|257	19-SSGFK	0.403	0.847	0.481	0.47	0.656
NUP214-201	P35658	NUP214	1706	1709	SSGFS	P35658|NU214_HUMAN|NUP214|880-1914|1034	19-SSGFK	0.452	0.986	0.636	0.708	0.803
NUP214-201	P35658	NUP214	2061	2064	SSGFS	P35658|NU214_HUMAN|NUP214|1978-2090|112	19-SSGFK	0.55		0.753	0.764	0.843
INKA1-201	Q96EL1	INKA1	94	97	DSGFS	Q96EL1|INKA1_HUMAN|INKA1|17-164|147	19-SSGFK	0.808	1	0.883	0.883	0.883
MYCBP2-207	O75592	MYCBP2	2955	2958	SSEFK	O75592|MYCB2_HUMAN|MYCBP2|2702-3026|324	19-SSGFK	0.282	0.764	0.41	0.41	0.5
SYNJ1-213	O43426	SYNJ1	1459	1462	LDGFK	O43426|SYNJ1_HUMAN|SYNJ1|1012-1573|561	19-SSGFK	0.166	0.11	0.392	0.392	0.434
ACACA-231	Q13085	ACACA	517	520	DEGFK	Q13085|ACACA_HUMAN|ACACA|512-523|11	19-SSGFK	0.912	1	0.865	0.923	1
AGFG1-201	P52594	AGFG1	253	256	SSNFG	P52594|AGFG1_HUMAN|AGFG1|141-562|421	19-SSGFK	0.327	1	0.358	0.348	0.419
EXO1-202	Q9UQ84	EXO1	674	677	SSQSQ	Q9UQ84|EXO1_HUMAN|EXO1|344-846|502	20-SSQSQ	0.145	0.651	0.481	0.489	0.627
UBR5-207	O95071	UBR5	1532	1535	SSQSQ	O95071|UBR5_HUMAN|UBR5|1496-1745|249	20-SSQSQ	0.253	1	0.501	0.501	0.863
FIP1L1-202	Q6UN15	FIP1L1	277	280	SSQSQ	Q6UN15|FIP1_HUMAN|FIP1L1|195-455|260	20-SSQSQ	0.263	1	0.617	0.617	0.62
RFWD3-201	Q6PCD5	RFWD3	406	409	SHQSQ	Q6PCD5|RFWD3_HUMAN|RFWD3|398-435|37	20-SSQSQ	0.135	0.361	0.325	0.325	0.343
EIF4E2-201	O60573	EIF4E2	75	78	SSQSY	O60573|IF4E2_HUMAN|EIF4E2|67-80|13	20-SSQSQ	0.71	1	0.414	0.626	0.956
PNPT1-205	Q8TCS8	PNPT1	780	783	SSNSQ	Q8TCS8|PNPT1_HUMAN|PNPT1|751-783|32	20-SSQSQ	0.112	0.613	0.294	0.412	0.383
SYNJ1-213	O43426	SYNJ1	1302	1305	SSQPQ	O43426|SYNJ1_HUMAN|SYNJ1|1012-1573|561	20-SSQSQ	0.166	0.701	0.313	0.313	0.509
ERCC6L-201	Q2NKX8	ERCC6L	969	972	SSQSL	Q2NKX8|ERC6L_HUMAN|ERCC6L|721-1090|369	20-SSQSQ	0.111	0.026	0.329	0.329	0.372
NUP214-201	P35658	NUP214	603	606	SSQSA	P35658|NU214_HUMAN|NUP214|427-711|284	20-SSQSQ	0.173	0.231	0.33	0.357	0.362
PIKFYVE-201	Q9Y2I7	PIKFYVE	1567	1570	SSQSS	Q9Y2I7|FYV1_HUMAN|PIKFYVE|1515-1635|120	20-SSQSQ	0.279	1	0.575	0.575	0.819
AKNA-206	Q7Z591	AKNA	883	886	SHQSS	Q7Z591|AKNA_HUMAN|AKNA|663-1073|410	20-SSQSQ	0.351	0.999	0.876	0.876	0.876
NUP58-202	Q9BVL2	NUP58	205	210	TTAATST	Q9BVL2|NUP58_HUMAN|NUP58|1-258|257	21-TTAATST	0.262	0.646	0.32	0.373	0.42
NUP214-201	P35658	NUP214	1828	1833	TTAATSG	P35658|NU214_HUMAN|NUP214|880-1914|1034	21-TTAATST	0.357	0.769	0.524	0.563	0.651
UBR5-207	O95071	UBR5	1052	1057	TTAATGT	O95071|UBR5_HUMAN|UBR5|1049-1081|32	21-TTAATST	0.297	1	0.357	0.357	0.791
SEC23IP-201	Q9Y6Y8	SEC23IP	103	108	TTAATSV	Q9Y6Y8|S23IP_HUMAN|SEC23IP|1-264|263	21-TTAATST	0.152	0.275	0.239	0.239	0.413
NUP214-201	P35658	NUP214	593	598	TAAATST	P35658|NU214_HUMAN|NUP214|427-711|284	21-TTAATST	0.214	0.288	0.447	0.474	0.534
AKNA-206	Q7Z591	AKNA	713	718	TTAAAST	Q7Z591|AKNA_HUMAN|AKNA|663-1073|410	21-TTAATST	0.172	0	0.347	0.347	0.347
AGFG1-201	P52594	AGFG1	459	464	ATAATFG	P52594|AGFG1_HUMAN|AGFG1|141-562|421	21-TTAATST	0.479	0.999	0.468	0.509	0.72
SEC23IP-201	Q9Y6Y8	SEC23IP	717	722	AVAATST	Q9Y6Y8|S23IP_HUMAN|SEC23IP|709-763|54	21-TTAATST	0.115	0.004	0.196	0.196	0.334
UBR5-207	O95071	UBR5	1644	1649	VTAATAG	O95071|UBR5_HUMAN|UBR5|1496-1745|249	21-TTAATST	0.951	1	0.798	0.798	1
NUP58-202	Q9BVL2	NUP58	17	22	TVAAGGT	Q9BVL2|NUP58_HUMAN|NUP58|1-258|257	21-TTAATST	0.303		0.324	0.348	0.359
NUP214-201	P35658	NUP214	2017	2022	TAAASAG	P35658|NU214_HUMAN|NUP214|1978-2090|112	21-TTAATST	0.69	1	0.627	0.626	0.788
NUP58-202	Q9BVL2	NUP58	16	21	TTVAAGG	Q9BVL2|NUP58_HUMAN|NUP58|1-258|257	21-TTAATST	0.311		0.333	0.363	0.41
NUP214-201	P35658	NUP214	1631	1636	AEAAAFG	P35658|NU214_HUMAN|NUP214|880-1914|1034	21-TTAATST	0.264	0.563	0.42	0.407	0.402
EPN2-201	O95208	EPN2	630	635	AAQATGT	O95208|EPN2_HUMAN|EPN2|305-641|336	21-TTAATST	0.188	0.622	0.339	0.437	0.594
GIGYF2-201	Q6Y7W6	GIGYF2	682	686	RSVSVP	Q6Y7W6|GGYF2_HUMAN|GIGYF2|655-736|81	22-RSVSVP	0.337	1	0.639	0.639	0.846
PLEKHA7-202	Q6IQ23	PLEKHA7	563	567	RSISVP	Q6IQ23|PKHA7_HUMAN|PLEKHA7|286-688|402	22-RSVSVP	0.774	1	0.951	0.951	0.951
AKNA-206	Q7Z591	AKNA	1159	1163	RSSSVP	Q7Z591|AKNA_HUMAN|AKNA|1087-1401|314	22-RSVSVP	0.416	0.979	0.716	0.716	0.716
PIKFYVE-201	Q9Y2I7	PIKFYVE	289	293	RLVSVQ	Q9Y2I7|FYV1_HUMAN|PIKFYVE|231-347|116	22-RSVSVP	0.312	0.997	0.432	0.432	0.773
AGFG1-201	P52594	AGFG1	360	364	SVVSVP	P52594|AGFG1_HUMAN|AGFG1|141-562|421	22-RSVSVP	0.188	1	0.376	0.351	0.551
DNAJA3-201	Q96EY1	DNAJA3	42	46	RKLSVP	Q96EY1|DNJA3_HUMAN|DNAJA3|1-92|91	22-RSVSVP	0.13	0.451	0.406	0.304	0.313
ZMYM1-201	Q5SVZ6	ZMYM1	320	324	SSVSVV	Q5SVZ6|ZMYM1_HUMAN|ZMYM1|315-465|150	22-RSVSVP	0.164	0.9	0.694	0.694	0.694
TRIP11-201	Q15643	TRIP11	1927	1931	RSAAVP	Q15643|TRIPB_HUMAN|TRIP11|1813-1979|166	22-RSVSVP	0.719	1	0.75	0.75	1
SEC23IP-201	Q9Y6Y8	SEC23IP	253	257	PSVQVP	Q9Y6Y8|S23IP_HUMAN|SEC23IP|1-264|263	22-RSVSVP	0.148	0.208	0.362	0.362	0.547
ZNRF1-202	Q8ND25	ZNRF1	48	52	RSRSVS	Q8ND25|ZNRF1_HUMAN|ZNRF1|1-143|142	22-RSVSVP	0.911	1	0.648	0.648	0.902
UBR5-207	O95071	UBR5	356	359	SLGED	O95071|UBR5_HUMAN|UBR5|327-359|32	23-SLGED	0.696	1	0.698	0.698	0.924
RFWD3-201	Q6PCD5	RFWD3	86	89	VLGED	Q6PCD5|RFWD3_HUMAN|RFWD3|1-284|283	23-SLGED	0.126	0.001	0.487	0.487	0.484
GYG1-202	P46976	GYG1	305	308	SLGEI	P46976|GLYG_HUMAN|GYG1|277-319|42	23-SLGED	0.184	1	0.189	0.195	0.364
INPP5K-204	Q9BT40	INPP5K	436	439	SLRED	Q9BT40|INP5K_HUMAN|INPP5K|435-448|13	23-SLGED	0.141	0.001	0.437	0.437	0.456
CNTRL-205	Q7Z7A1	CNTRL	2308	2311	SLTED	Q7Z7A1|CNTRL_HUMAN|CNTRL|2293-2325|32	23-SLGED	0.165	0.468	0.354	0.337	0.487
TRIP11-201	Q15643	TRIP11	413	416	SLAED	Q15643|TRIPB_HUMAN|TRIP11|350-475|125	23-SLGED	0.269	0.64	0.535	0.535	0.687
MYCBP2-207	O75592	MYCBP2	611	614	SKGED	O75592|MYCB2_HUMAN|MYCBP2|610-630|20	23-SLGED	0.984	1	0.934	0.934	1
GYS1-202	P13807	GYS1	732	735	SLGEE	P13807|GYS1_HUMAN|GYS1|690-737|47	23-SLGED	0.185		0.526	0.48	0.528
TTF2-201	Q9UNY4	TTF2	341	344	SLGEG	Q9UNY4|TTF2_HUMAN|TTF2|94-412|318	23-SLGED	0.136	0.108	0.259	0.259	0.202
GIGYF2-201	Q6Y7W6	GIGYF2	946	949	SLAEI	Q6Y7W6|GGYF2_HUMAN|GIGYF2|906-1006|100	23-SLGED	0.875		0.911	0.911	1
SSBP3-216	Q9BWW4	SSBP3	101	105	PVLGNI	Q9BWW4|SSBP3_HUMAN|SSBP3|90-388|298	24-PVLGNI	0.687	1	0.471	0.53	0.814
SSBP2-201	P81877	SSBP2	103	107	PVLGNI	P81877|SSBP2_HUMAN|SSBP2|91-361|270	24-PVLGNI	0.691	1	0.486	0.486	0.751
EXO1-202	Q9UQ84	EXO1	817	821	PVRDNI	Q9UQ84|EXO1_HUMAN|EXO1|344-846|502	24-PVLGNI	0.622	1	0.481	0.511	0.62
FIP1L1-202	Q6UN15	FIP1L1	118	122	PVNLNI	Q6UN15|FIP1_HUMAN|FIP1L1|1-149|148	24-PVLGNI	0.87	1	0.943	0.943	1
ZMYM1-201	Q5SVZ6	ZMYM1	344	348	PVISNI	Q5SVZ6|ZMYM1_HUMAN|ZMYM1|315-465|150	24-PVLGNI	0.618	1	0.947	0.947	0.947
CTSA-220	P10619	CTSA	300	304	QDLGNI	P10619|PPGB_HUMAN|CTSA|288-327|39	24-PVLGNI	0.528	0.78	0.476	0.389	0.522
USP9X-202	Q93008	USP9X	10	14	PVGGND	Q93008|USP9X_HUMAN|USP9X|1-65|64	24-PVLGNI	0.338	1	0.641	0.641	0.933
MYCBP2-207	O75592	MYCBP2	2715	2719	GDRGNI	O75592|MYCB2_HUMAN|MYCBP2|2702-3026|324	24-PVLGNI	0.239	0.967	0.47	0.47	0.542
UBR5-207	O95071	UBR5	1554	1558	PVRGRD	O95071|UBR5_HUMAN|UBR5|1496-1745|249	24-PVLGNI	0.451	1	0.483	0.483	0.948
SSBP3-216	Q9BWW4	SSBP3	280	287	PIMPSPADS	Q9BWW4|SSBP3_HUMAN|SSBP3|90-388|298	25-PIMPSPAPS	0.862	1	0.648	0.742	0.884
SSBP2-201	P81877	SSBP2	254	261	PIMPSPADS	P81877|SSBP2_HUMAN|SSBP2|91-361|270	25-PIMPSPAPS	0.838	1	0.801	0.801	1
AKNA-206	Q7Z591	AKNA	1348	1355	PIMPYPPAA	Q7Z591|AKNA_HUMAN|AKNA|1087-1401|314	25-PIMPSPAPS	0.292	0.379	0.598	0.598	0.598
SYNJ1-213	O43426	SYNJ1	1066	1073	PIRPSRAPS	O43426|SYNJ1_HUMAN|SYNJ1|1012-1573|561	25-PIMPSPAPS	0.448	0.75	0.492	0.492	0.803
NUP214-201	P35658	NUP214	1060	1067	KIIPQGADS	P35658|NU214_HUMAN|NUP214|880-1914|1034	25-PIMPSPAPS	0.49	0.997	0.591	0.611	0.769
MAPK1IP1L-201	Q8NDC0	MAPK1IP1L	165	172	PNMPYPSPG	Q8NDC0|MISSL_HUMAN|MAPK1IP1L|1-245|244	25-PIMPSPAPS	0.521	0.994	0.845	0.845	0.845
INKA1-201	Q96EL1	INKA1	133	140	LPMPSRAPV	Q96EL1|INKA1_HUMAN|INKA1|17-164|147	25-PIMPSPAPS	0.16	0.014	0.36	0.36	0.36
RFWD3-201	Q6PCD5	RFWD3	51	58	PSILQPAPA	Q6PCD5|RFWD3_HUMAN|RFWD3|1-284|283	25-PIMPSPAPS	0.132	0.029	0.328	0.328	0.372

## Sheet: Summary
		Evolutionary scoring
motif_ID	STREME_Rank	Vertebrata_Rank	Vertebrata_MeanScore	Mammalia_Rank	Mammalia_MeanScore
15-NPFQ	15	1	0.792211	1	0.626368
24-PVLGNI	24	2	0.786333	4	0.6
18-RQRA	18	3	0.74475	3	0.6125
1-PPPAPPP	1	4	0.73296	2	0.62392
22-RSVSVP	22	5	0.7293	8	0.5847
4-GEEE	4	6	0.71248	7	0.59122
25-PIMPSPAPS	25	7	0.703875	5	0.597125
6-LRRQQEEE	6	8	0.7015	9	0.5705
7-QVSSSSDSD	7	9	0.691947	13	0.535737
16-ARLRH	16	10	0.679	11	0.546455
10-QLKH	10	11	0.671353	10	0.569118
14-TSSTSG	14	12	0.66575	17	0.498583
19-SSGFK	19	13	0.662667	6	0.592
9-PVPSTQP	9	14	0.650429	12	0.535929
11-ANSIPSSSAS	11	15	0.636857	21	0.477643
17-LDDY	17	16	0.621909	19	0.489818
8-ASAAPL	8	17	0.617957	16	0.499435
23-SLGED	23	18	0.6132	14	0.5273
20-SSQSQ	20	19	0.611818	18	0.492727
13-RSVD	13	20	0.601786	20	0.478929
5-PLGPAGP	5	21	0.5892	15	0.5077
3-ETAS	3	22	0.585781	23	0.453625
21-TTAATST	21	23	0.5545	24	0.431214
2-AVPSQS	2	24	0.537857	22	0.475214
12-PSAST	12	25	0.527333	25	0.414833
