# Supplementary material for: The non-catalytic DNA polymerase ε subunit is an NPF motif recognition protein
Source: Nat Commun. 2025 Dec 13;17:586. doi: 10.1038/s41467-025-67284-5 (PMC12808100; doi:10.1038/s41467-025-67284-5)
Supplement: Supplementary file 6 — Supplementary Data 4 [file 41467_2025_67284_MOESM6_ESM.xlsx]

## Sheet: Legend
Results of proximity labeling experiments.
Results of proximity labeling experiments performed with POLE2 and its variants. High-confidence interactors (HCIs) were defined as proteins with a Bayesian false discovery rate (BFDR) of 0 for each bait. Data for all HCIs across all baits were combined from the SAINT output file and used to generate the dot plots shown in the figures.

## Sheet: all_POLEs_BFDR_0_matrix_with_BA
Bait	Prey	PreyGene	Spec	SpecSum	AvgSpec	NumReplicates	ctrlCounts	AvgP	MaxP	TopoAvgP	TopoMaxP	SaintScore	logOddsScore	FoldChange	BFDR	boosted_by	Bait uniprot	Prey is bait
POLE2_D284G	Q9ULW3	ABT1	11|7|14	32	10.67	3	0|0|0|1|0|0|0|0|2|0|0|0|1|0|0|0|0|1|0|0|0|1|0|0|0|1|1|0|0|0|0|0|0|0|0|0|0|0|0|0|0|0|0|1|0|0|0|0|0|0|0|0|0|0|4|2|5|2|1|1|6|2|5|0|2|0|1|0|1|4|6|4|3|1|3|0|0|0|0|1|0|0|0|0|0|4|8|4|1|2|4|9|5|6|4|3|3|2|2	0.96	0.99	0.96	0.99	0.96	2.26	8.8	0.02		P56282	FALSE
POLE2_E520A	Q9ULW3	ABT1	14|7|7	28	9.33	3	0|0|0|1|0|0|0|0|2|0|0|0|1|0|0|0|0|1|0|0|0|1|0|0|0|1|1|0|0|0|0|0|0|0|0|0|0|0|0|0|0|0|0|1|0|0|0|0|0|0|0|0|0|0|4|2|5|2|1|1|6|2|5|0|2|0|1|0|1|4|6|4|3|1|3|0|0|0|0|1|0|0|0|0|0|4|8|4|1|2|4|9|5|6|4|3|3|2|2	0.93	0.99	0.93	0.99	0.93	2.26	7.7	0.03		P56282	FALSE
POLE2_S522A	Q9ULW3	ABT1	12|14|17	43	14.33	3	0|0|0|1|0|0|0|0|2|0|0|0|1|0|0|0|0|1|0|0|0|1|0|0|0|1|1|0|0|0|0|0|0|0|0|0|0|0|0|0|0|0|0|1|0|0|0|0|0|0|0|0|0|0|4|2|5|2|1|1|6|2|5|0|2|0|1|0|1|4|6|4|3|1|3|0|0|0|0|1|0|0|0|0|0|4|8|4|1|2|4|9|5|6|4|3|3|2|2	0.99	1	0.99	1	0.99	4.24	11.82	0		P56282	FALSE
POLE2_WT	Q9ULW3	ABT1	9|11|13|4|2|5	44	7.33	6	0|0|0|1|0|0|0|0|2|0|0|0|1|0|0|0|0|1|0|0|0|1|0|0|0|1|1|0|0|0|0|0|0|0|0|0|0|0|0|0|0|0|0|1|0|0|0|0|0|0|0|0|0|0|4|2|5|2|1|1|6|2|5|0|2|0|1|0|1|4|6|4|3|1|3|0|0|0|0|1|0|0|0|0|0|4|8|4|1|2|4|9|5|6|4|3|3|2|2	0.77	0.99	0.77	0.99	0.77	-1.27	6.05	0.1		P56282	FALSE
POLE2_Y311F	Q9ULW3	ABT1	11|8|10	29	9.67	3	0|0|0|1|0|0|0|0|2|0|0|0|1|0|0|0|0|1|0|0|0|1|0|0|0|1|1|0|0|0|0|0|0|0|0|0|0|0|0|0|0|0|0|1|0|0|0|0|0|0|0|0|0|0|4|2|5|2|1|1|6|2|5|0|2|0|1|0|1|4|6|4|3|1|3|0|0|0|0|1|0|0|0|0|0|4|8|4|1|2|4|9|5|6|4|3|3|2|2	0.96	0.98	0.96	0.98	0.96	2.68	7.97	0.02		P56282	FALSE
POLE2_Y513C	Q9ULW3	ABT1	20|16|13	49	16.33	3	0|0|0|1|0|0|0|0|2|0|0|0|1|0|0|0|0|1|0|0|0|1|0|0|0|1|1|0|0|0|0|0|0|0|0|0|0|0|0|0|0|0|0|1|0|0|0|0|0|0|0|0|0|0|4|2|5|2|1|1|6|2|5|0|2|0|1|0|1|4|6|4|3|1|3|0|0|0|0|1|0|0|0|0|0|4|8|4|1|2|4|9|5|6|4|3|3|2|2	1	1	1	1	1	4.61	13.47	0		P56282	FALSE
POLE2_D284G	Q9H6R3	ACSS3	5|3|4	12	4	3	0|0|0|1|0|0|0|0|0|0|1|0|1|0|0|0|0|1|0|2|0|0|0|1|0|1|2|0|0|0|0|0|0|0|0|0|0|0|0|0|0|0|0|0|0|0|0|0|0|0|0|0|0|0|0|0|0|0|0|0|0|0|0|0|0|0|0|0|0|0|0|0|0|0|0|0|0|0|0|0|0|0|0|0|0|1|3|0|0|1|2|0|0|2|0|1|1|0|1	0.98	1	0.98	1	0.98	3.29	18	0.01		P56282	FALSE
POLE2_E520A	Q9H6R3	ACSS3	2|3|3	8	2.67	3	0|0|0|1|0|0|0|0|0|0|1|0|1|0|0|0|0|1|0|2|0|0|0|1|0|1|2|0|0|0|0|0|0|0|0|0|0|0|0|0|0|0|0|0|0|0|0|0|0|0|0|0|0|0|0|0|0|0|0|0|0|0|0|0|0|0|0|0|0|0|0|0|0|0|0|0|0|0|0|0|0|0|0|0|0|1|3|0|0|1|2|0|0|2|0|1|1|0|1	0.93	0.96	0.93	0.96	0.93	1.92	12	0.03		P56282	FALSE
POLE2_S522A	Q9H6R3	ACSS3	10|5|7	22	7.33	3	0|0|0|1|0|0|0|0|0|0|1|0|1|0|0|0|0|1|0|2|0|0|0|1|0|1|2|0|0|0|0|0|0|0|0|0|0|0|0|0|0|0|0|0|0|0|0|0|0|0|0|0|0|0|0|0|0|0|0|0|0|0|0|0|0|0|0|0|0|0|0|0|0|0|0|0|0|0|0|0|0|0|0|0|0|1|3|0|0|1|2|0|0|2|0|1|1|0|1	1	1	1	1	1	5.82	33	0		P56282	FALSE
POLE2_WT	Q9H6R3	ACSS3	3|2|8|9|9|9	40	6.67	6	0|0|0|1|0|0|0|0|0|0|1|0|1|0|0|0|0|1|0|2|0|0|0|1|0|1|2|0|0|0|0|0|0|0|0|0|0|0|0|0|0|0|0|0|0|0|0|0|0|0|0|0|0|0|0|0|0|0|0|0|0|0|0|0|0|0|0|0|0|0|0|0|0|0|0|0|0|0|0|0|0|0|0|0|0|1|3|0|0|1|2|0|0|2|0|1|1|0|1	0.97	1	0.97	1	0.97	1.92	30	0.01		P56282	FALSE
POLE2_Y311F	Q9H6R3	ACSS3	4|2|2	8	2.67	3	0|0|0|1|0|0|0|0|0|0|1|0|1|0|0|0|0|1|0|2|0|0|0|1|0|1|2|0|0|0|0|0|0|0|0|0|0|0|0|0|0|0|0|0|0|0|0|0|0|0|0|0|0|0|0|0|0|0|0|0|0|0|0|0|0|0|0|0|0|0|0|0|0|0|0|0|0|0|0|0|0|0|0|0|0|1|3|0|0|1|2|0|0|2|0|1|1|0|1	0.91	0.99	0.91	0.99	0.91	1.92	12	0.04		P56282	FALSE
POLE2_Y513C	Q9H6R3	ACSS3	6|5|3	14	4.67	3	0|0|0|1|0|0|0|0|0|0|1|0|1|0|0|0|0|1|0|2|0|0|0|1|0|1|2|0|0|0|0|0|0|0|0|0|0|0|0|0|0|0|0|0|0|0|0|0|0|0|0|0|0|0|0|0|0|0|0|0|0|0|0|0|0|0|0|0|0|0|0|0|0|0|0|0|0|0|0|0|0|0|0|0|0|1|3|0|0|1|2|0|0|2|0|1|1|0|1	0.99	1	0.99	1	0.99	3.29	21	0.01		P56282	FALSE
POLE2_D284G	Q13705	ACVR2B	2|4|1	7	2.33	3	0|0|0|0|0|0|0|0|0|0|1|0|0|0|0|0|0|0|0|0|0|0|0|0|0|0|1|0|0|0|0|0|1|0|0|0|0|0|0|0|0|1|0|0|0|0|0|0|0|0|0|1|0|0|0|0|0|0|0|0|0|0|0|0|0|0|0|0|0|0|0|0|0|0|0|0|0|0|0|0|0|0|0|0|0|0|0|0|1|0|2|0|0|0|1|0|0|0|0	0.66	1	0.66	1	0.66	1.45	23.33	0.14		P56282	FALSE
POLE2_E520A	Q13705	ACVR2B	7|3|5	15	5	3	0|0|0|0|0|0|0|0|0|0|1|0|0|0|0|0|0|0|0|0|0|0|0|0|0|0|1|0|0|0|0|0|1|0|0|0|0|0|0|0|0|1|0|0|0|0|0|0|0|0|0|1|0|0|0|0|0|0|0|0|0|0|0|0|0|0|0|0|0|0|0|0|0|0|0|0|0|0|0|0|0|0|0|0|0|0|0|0|1|0|2|0|0|0|1|0|0|0|0	1	1	1	1	1	7.01	50	0		P56282	FALSE
POLE2_S522A	Q13705	ACVR2B	2|4|5	11	3.67	3	0|0|0|0|0|0|0|0|0|0|1|0|0|0|0|0|0|0|0|0|0|0|0|0|0|0|1|0|0|0|0|0|1|0|0|0|0|0|0|0|0|1|0|0|0|0|0|0|0|0|0|1|0|0|0|0|0|0|0|0|0|0|0|0|0|0|0|0|0|0|0|0|0|0|0|0|0|0|0|0|0|0|0|0|0|0|0|0|1|0|2|0|0|0|1|0|0|0|0	0.99	1	0.99	1	0.99	4.16	36.67	0		P56282	FALSE
POLE2_WT	Q13705	ACVR2B	4|3|2|1|0|3	13	2.17	6	0|0|0|0|0|0|0|0|0|0|1|0|0|0|0|0|0|0|0|0|0|0|0|0|0|0|1|0|0|0|0|0|1|0|0|0|0|0|0|0|0|1|0|0|0|0|0|0|0|0|0|1|0|0|0|0|0|0|0|0|0|0|0|0|0|0|0|0|0|0|0|0|0|0|0|0|0|0|0|0|0|0|0|0|0|0|0|0|1|0|2|0|0|0|1|0|0|0|0	0.66	1	0.66	1	0.66	-0.89	21.67	0.14		P56282	FALSE
POLE2_Y311F	Q13705	ACVR2B	4|3|7	14	4.67	3	0|0|0|0|0|0|0|0|0|0|1|0|0|0|0|0|0|0|0|0|0|0|0|0|0|0|1|0|0|0|0|0|1|0|0|0|0|0|0|0|0|1|0|0|0|0|0|0|0|0|0|1|0|0|0|0|0|0|0|0|0|0|0|0|0|0|0|0|0|0|0|0|0|0|0|0|0|0|0|0|0|0|0|0|0|0|0|0|1|0|2|0|0|0|1|0|0|0|0	1	1	1	1	1	7.01	46.67	0		P56282	FALSE
POLE2_Y513C	Q13705	ACVR2B	4|3|3	10	3.33	3	0|0|0|0|0|0|0|0|0|0|1|0|0|0|0|0|0|0|0|0|0|0|0|0|0|0|1|0|0|0|0|0|1|0|0|0|0|0|0|0|0|1|0|0|0|0|0|0|0|0|0|1|0|0|0|0|0|0|0|0|0|0|0|0|0|0|0|0|0|0|0|0|0|0|0|0|0|0|0|0|0|0|0|0|0|0|0|0|1|0|2|0|0|0|1|0|0|0|0	1	1	1	1	1	7.01	33.33	0		P56282	FALSE
POLE2_D284G	O00170	AIP	43|49|51	143	47.67	3	2|3|1|2|3|1|3|5|5|2|1|3|1|2|1|5|5|4|2|3|2|1|2|2|2|2|4|6|5|6|6|8|4|6|7|2|8|7|5|4|6|5|8|7|2|5|6|8|5|4|4|6|6|2|0|0|0|1|0|1|0|1|0|2|0|1|0|0|0|1|2|1|2|3|5|1|7|6|7|9|7|4|7|6|1|34|27|18|15|13|16|36|35|24|15|14|9|25|18	0.99	0.99	0.99	0.99	0.99	4.44	7.98	0		P56282	FALSE
POLE2_E520A	O00170	AIP	56|45|59	160	53.33	3	2|3|1|2|3|1|3|5|5|2|1|3|1|2|1|5|5|4|2|3|2|1|2|2|2|2|4|6|5|6|6|8|4|6|7|2|8|7|5|4|6|5|8|7|2|5|6|8|5|4|4|6|6|2|0|0|0|1|0|1|0|1|0|2|0|1|0|0|0|1|2|1|2|3|5|1|7|6|7|9|7|4|7|6|1|34|27|18|15|13|16|36|35|24|15|14|9|25|18	0.99	1	0.99	1	0.99	4.64	8.93	0		P56282	FALSE
POLE2_S522A	O00170	AIP	18|24|16	58	19.33	3	2|3|1|2|3|1|3|5|5|2|1|3|1|2|1|5|5|4|2|3|2|1|2|2|2|2|4|6|5|6|6|8|4|6|7|2|8|7|5|4|6|5|8|7|2|5|6|8|5|4|4|6|6|2|0|0|0|1|0|1|0|1|0|2|0|1|0|0|0|1|2|1|2|3|5|1|7|6|7|9|7|4|7|6|1|34|27|18|15|13|16|36|35|24|15|14|9|25|18	0.48	0.88	0.48	0.88	0.48	-1.58	3.24	0.25		P56282	FALSE
POLE2_WT	O00170	AIP	54|48|45|26|35|34	242	40.33	6	2|3|1|2|3|1|3|5|5|2|1|3|1|2|1|5|5|4|2|3|2|1|2|2|2|2|4|6|5|6|6|8|4|6|7|2|8|7|5|4|6|5|8|7|2|5|6|8|5|4|4|6|6|2|0|0|0|1|0|1|0|1|0|2|0|1|0|0|0|1|2|1|2|3|5|1|7|6|7|9|7|4|7|6|1|34|27|18|15|13|16|36|35|24|15|14|9|25|18	0.97	1	0.97	1	0.97	2.46	6.76	0.01		P56282	FALSE
POLE2_Y311F	O00170	AIP	48|37|47	132	44	3	2|3|1|2|3|1|3|5|5|2|1|3|1|2|1|5|5|4|2|3|2|1|2|2|2|2|4|6|5|6|6|8|4|6|7|2|8|7|5|4|6|5|8|7|2|5|6|8|5|4|4|6|6|2|0|0|0|1|0|1|0|1|0|2|0|1|0|0|0|1|2|1|2|3|5|1|7|6|7|9|7|4|7|6|1|34|27|18|15|13|16|36|35|24|15|14|9|25|18	0.99	0.99	0.99	0.99	0.99	3.82	7.37	0.01		P56282	FALSE
POLE2_Y513C	O00170	AIP	18|12|13	43	14.33	3	2|3|1|2|3|1|3|5|5|2|1|3|1|2|1|5|5|4|2|3|2|1|2|2|2|2|4|6|5|6|6|8|4|6|7|2|8|7|5|4|6|5|8|7|2|5|6|8|5|4|4|6|6|2|0|0|0|1|0|1|0|1|0|2|0|1|0|0|0|1|2|1|2|3|5|1|7|6|7|9|7|4|7|6|1|34|27|18|15|13|16|36|35|24|15|14|9|25|18	0.14	0.4	0.14	0.4	0.14	-4.64	2.4	0.46		P56282	FALSE
POLE2_D284G	Q9Y673	ALG5	6|4|9	19	6.33	3	0|0|0|0|0|0|0|0|0|0|0|0|0|0|1|0|0|0|0|0|1|0|0|1|0|0|0|0|0|0|1|0|0|0|0|0|0|0|0|0|0|0|0|0|2|0|0|0|0|0|0|0|0|0|0|0|0|0|0|0|0|0|1|0|0|0|0|0|0|0|1|0|0|0|0|0|0|0|0|1|0|0|1|0|0|5|4|1|6|2|6|5|6|2|0|1|0|2|4	0.95	0.99	0.95	0.99	0.95	2.25	11.61	0.03		P56282	FALSE
POLE2_E520A	Q9Y673	ALG5	5|4|3	12	4	3	0|0|0|0|0|0|0|0|0|0|0|0|0|0|1|0|0|0|0|0|1|0|0|1|0|0|0|0|0|0|1|0|0|0|0|0|0|0|0|0|0|0|0|0|2|0|0|0|0|0|0|0|0|0|0|0|0|0|0|0|0|0|1|0|0|0|0|0|0|0|1|0|0|0|0|0|0|0|0|1|0|0|1|0|0|5|4|1|6|2|6|5|6|2|0|1|0|2|4	0.89	0.94	0.89	0.94	0.89	1.65	7.33	0.05		P56282	FALSE
POLE2_S522A	Q9Y673	ALG5	10|5|5	20	6.67	3	0|0|0|0|0|0|0|0|0|0|0|0|0|0|1|0|0|0|0|0|1|0|0|1|0|0|0|0|0|0|1|0|0|0|0|0|0|0|0|0|0|0|0|0|2|0|0|0|0|0|0|0|0|0|0|0|0|0|0|0|0|0|1|0|0|0|0|0|0|0|1|0|0|0|0|0|0|0|0|1|0|0|1|0|0|5|4|1|6|2|6|5|6|2|0|1|0|2|4	0.96	0.99	0.96	0.99	0.96	2.77	12.22	0.02		P56282	FALSE
POLE2_WT	Q9Y673	ALG5	4|7|9|0|3|2	25	4.17	6	0|0|0|0|0|0|0|0|0|0|0|0|0|0|1|0|0|0|0|0|1|0|0|1|0|0|0|0|0|0|1|0|0|0|0|0|0|0|0|0|0|0|0|0|2|0|0|0|0|0|0|0|0|0|0|0|0|0|0|0|0|0|1|0|0|0|0|0|0|0|1|0|0|0|0|0|0|0|0|1|0|0|1|0|0|5|4|1|6|2|6|5|6|2|0|1|0|2|4	0.74	0.99	0.74	0.99	0.74	-2.7	7.64	0.11		P56282	FALSE
POLE2_Y311F	Q9Y673	ALG5	3|7|7	17	5.67	3	0|0|0|0|0|0|0|0|0|0|0|0|0|0|1|0|0|0|0|0|1|0|0|1|0|0|0|0|0|0|1|0|0|0|0|0|0|0|0|0|0|0|0|0|2|0|0|0|0|0|0|0|0|0|0|0|0|0|0|0|0|0|1|0|0|0|0|0|0|0|1|0|0|0|0|0|0|0|0|1|0|0|1|0|0|5|4|1|6|2|6|5|6|2|0|1|0|2|4	0.93	0.98	0.93	0.98	0.93	1.65	10.39	0.04		P56282	FALSE
POLE2_Y513C	Q9Y673	ALG5	11|14|8	33	11	3	0|0|0|0|0|0|0|0|0|0|0|0|0|0|1|0|0|0|0|0|1|0|0|1|0|0|0|0|0|0|1|0|0|0|0|0|0|0|0|0|0|0|0|0|2|0|0|0|0|0|0|0|0|0|0|0|0|0|0|0|0|0|1|0|0|0|0|0|0|0|1|0|0|0|0|0|0|0|0|1|0|0|1|0|0|5|4|1|6|2|6|5|6|2|0|1|0|2|4	0.99	1	0.99	1	0.99	4.11	20.17	0		P56282	FALSE
POLE2_D284G	Q68CP9	ARID2	71|58|56	185	61.67	3	26|33|31|30|28|25|24|31|34|24|31|25|40|33|30|24|38|30|27|35|22|29|27|24|29|43|35|7|7|8|8|9|5|4|9|5|8|9|10|7|5|4|7|2|3|11|7|11|3|5|2|4|1|5|6|3|10|6|10|4|12|0|12|0|8|0|10|11|8|35|33|35|40|11|10|0|8|8|3|10|8|7|10|7|1|61|62|30|14|13|16|57|42|2|1|2|1|18|37	0.5	0.95	0.5	0.95	0.5	-1.4	3.69	0.24		P56282	FALSE
POLE2_E520A	Q68CP9	ARID2	72|66|53	191	63.67	3	26|33|31|30|28|25|24|31|34|24|31|25|40|33|30|24|38|30|27|35|22|29|27|24|29|43|35|7|7|8|8|9|5|4|9|5|8|9|10|7|5|4|7|2|3|11|7|11|3|5|2|4|1|5|6|3|10|6|10|4|12|0|12|0|8|0|10|11|8|35|33|35|40|11|10|0|8|8|3|10|8|7|10|7|1|61|62|30|14|13|16|57|42|2|1|2|1|18|37	0.63	0.96	0.63	0.96	0.63	-2.65	3.81	0.17		P56282	FALSE
POLE2_S522A	Q68CP9	ARID2	78|71|81	230	76.67	3	26|33|31|30|28|25|24|31|34|24|31|25|40|33|30|24|38|30|27|35|22|29|27|24|29|43|35|7|7|8|8|9|5|4|9|5|8|9|10|7|5|4|7|2|3|11|7|11|3|5|2|4|1|5|6|3|10|6|10|4|12|0|12|0|8|0|10|11|8|35|33|35|40|11|10|0|8|8|3|10|8|7|10|7|1|61|62|30|14|13|16|57|42|2|1|2|1|18|37	0.97	0.99	0.97	0.99	0.97	2.92	4.58	0.01		P56282	FALSE
POLE2_WT	Q68CP9	ARID2	64|79|80|20|24|22	289	48.17	6	26|33|31|30|28|25|24|31|34|24|31|25|40|33|30|24|38|30|27|35|22|29|27|24|29|43|35|7|7|8|8|9|5|4|9|5|8|9|10|7|5|4|7|2|3|11|7|11|3|5|2|4|1|5|6|3|10|6|10|4|12|0|12|0|8|0|10|11|8|35|33|35|40|11|10|0|8|8|3|10|8|7|10|7|1|61|62|30|14|13|16|57|42|2|1|2|1|18|37	0.46	0.98	0.46	0.98	0.46	-29.38	2.88	0.26		P56282	FALSE
POLE2_Y311F	Q68CP9	ARID2	78|36|68	182	60.67	3	26|33|31|30|28|25|24|31|34|24|31|25|40|33|30|24|38|30|27|35|22|29|27|24|29|43|35|7|7|8|8|9|5|4|9|5|8|9|10|7|5|4|7|2|3|11|7|11|3|5|2|4|1|5|6|3|10|6|10|4|12|0|12|0|8|0|10|11|8|35|33|35|40|11|10|0|8|8|3|10|8|7|10|7|1|61|62|30|14|13|16|57|42|2|1|2|1|18|37	0.63	0.98	0.63	0.98	0.63	-12.9	3.63	0.17		P56282	FALSE
POLE2_Y513C	Q68CP9	ARID2	94|97|97	288	96	3	26|33|31|30|28|25|24|31|34|24|31|25|40|33|30|24|38|30|27|35|22|29|27|24|29|43|35|7|7|8|8|9|5|4|9|5|8|9|10|7|5|4|7|2|3|11|7|11|3|5|2|4|1|5|6|3|10|6|10|4|12|0|12|0|8|0|10|11|8|35|33|35|40|11|10|0|8|8|3|10|8|7|10|7|1|61|62|30|14|13|16|57|42|2|1|2|1|18|37	0.99	0.99	0.99	0.99	0.99	5.09	5.74	0		P56282	FALSE
POLE2_D284G	P12694	BCKDHA	8|7|7	22	7.33	3	0|0|0|0|0|0|0|0|0|0|0|0|0|0|0|0|0|0|0|0|0|0|0|0|0|0|0|0|0|0|1|1|0|0|1|0|0|2|0|1|0|0|0|1|0|1|1|0|1|0|0|0|3|1|5|0|0|0|0|0|0|0|0|0|0|0|0|0|0|0|0|0|0|0|0|0|0|0|1|0|0|0|1|1|0|0|2|1|3|5|3|2|1|1|0|1|0|1|3	0.99	1	0.99	1	0.99	4.73	16.13	0		P56282	FALSE
POLE2_E520A	P12694	BCKDHA	6|5|5	16	5.33	3	0|0|0|0|0|0|0|0|0|0|0|0|0|0|0|0|0|0|0|0|0|0|0|0|0|0|0|0|0|0|1|1|0|0|1|0|0|2|0|1|0|0|0|1|0|1|1|0|1|0|0|0|3|1|5|0|0|0|0|0|0|0|0|0|0|0|0|0|0|0|0|0|0|0|0|0|0|0|1|0|0|0|1|1|0|0|2|1|3|5|3|2|1|1|0|1|0|1|3	0.97	0.98	0.97	0.98	0.97	3.35	11.73	0.01		P56282	FALSE
POLE2_S522A	P12694	BCKDHA	6|7|7	20	6.67	3	0|0|0|0|0|0|0|0|0|0|0|0|0|0|0|0|0|0|0|0|0|0|0|0|0|0|0|0|0|0|1|1|0|0|1|0|0|2|0|1|0|0|0|1|0|1|1|0|1|0|0|0|3|1|5|0|0|0|0|0|0|0|0|0|0|0|0|0|0|0|0|0|0|0|0|0|0|0|1|0|0|0|1|1|0|0|2|1|3|5|3|2|1|1|0|1|0|1|3	0.99	0.99	0.99	0.99	0.99	4.06	14.67	0.01		P56282	FALSE
POLE2_WT	P12694	BCKDHA	5|5|4|0|0|0	14	2.33	6	0|0|0|0|0|0|0|0|0|0|0|0|0|0|0|0|0|0|0|0|0|0|0|0|0|0|0|0|0|0|1|1|0|0|1|0|0|2|0|1|0|0|0|1|0|1|1|0|1|0|0|0|3|1|5|0|0|0|0|0|0|0|0|0|0|0|0|0|0|0|0|0|0|0|0|0|0|0|1|0|0|0|1|1|0|0|2|1|3|5|3|2|1|1|0|1|0|1|3	0.48	0.97	0.48	0.97	0.48	-2.27	5.13	0.25		P56282	FALSE
POLE2_Y311F	P12694	BCKDHA	7|6|9	22	7.33	3	0|0|0|0|0|0|0|0|0|0|0|0|0|0|0|0|0|0|0|0|0|0|0|0|0|0|0|0|0|0|1|1|0|0|1|0|0|2|0|1|0|0|0|1|0|1|1|0|1|0|0|0|3|1|5|0|0|0|0|0|0|0|0|0|0|0|0|0|0|0|0|0|0|0|0|0|0|0|1|0|0|0|1|1|0|0|2|1|3|5|3|2|1|1|0|1|0|1|3	0.99	1	0.99	1	0.99	4.06	16.13	0		P56282	FALSE
POLE2_Y513C	P12694	BCKDHA	18|7|8	33	11	3	0|0|0|0|0|0|0|0|0|0|0|0|0|0|0|0|0|0|0|0|0|0|0|0|0|0|0|0|0|0|1|1|0|0|1|0|0|2|0|1|0|0|0|1|0|1|1|0|1|0|0|0|3|1|5|0|0|0|0|0|0|0|0|0|0|0|0|0|0|0|0|0|0|0|0|0|0|0|1|0|0|0|1|1|0|0|2|1|3|5|3|2|1|1|0|1|0|1|3	1	1	1	1	1	4.73	24.2	0		P56282	FALSE
POLE2_D284G	Q6AI39	BICRAL	1|1|2	4	1.33	3	0|0|0|0|0|0|0|0|0|0|0|0|0|0|0|0|0|0|0|0|0|0|0|0|0|0|0|0|0|0|0|0|0|0|0|0|0|0|0|0|0|0|0|0|0|0|0|0|0|0|0|0|0|0|0|0|0|0|0|0|0|0|0|0|0|0|0|0|0|0|0|0|0|0|0|0|0|0|0|0|0|0|0|0|0|2|2|0|0|0|2|2|1|1|0|0|0|4|1	0.31	0.94	0.31	0.94	0.31	1.49	8.8	0.36		P56282	FALSE
POLE2_E520A	Q6AI39	BICRAL	0|3|3	6	2	3	0|0|0|0|0|0|0|0|0|0|0|0|0|0|0|0|0|0|0|0|0|0|0|0|0|0|0|0|0|0|0|0|0|0|0|0|0|0|0|0|0|0|0|0|0|0|0|0|0|0|0|0|0|0|0|0|0|0|0|0|0|0|0|0|0|0|0|0|0|0|0|0|0|0|0|0|0|0|0|0|0|0|0|0|0|2|2|0|0|0|2|2|1|1|0|0|0|4|1	0.65	0.98	0.65	0.98	0.65	-1.12	13.2	0.15		P56282	FALSE
POLE2_S522A	Q6AI39	BICRAL	5|4|4	13	4.33	3	0|0|0|0|0|0|0|0|0|0|0|0|0|0|0|0|0|0|0|0|0|0|0|0|0|0|0|0|0|0|0|0|0|0|0|0|0|0|0|0|0|0|0|0|0|0|0|0|0|0|0|0|0|0|0|0|0|0|0|0|0|0|0|0|0|0|0|0|0|0|0|0|0|0|0|0|0|0|0|0|0|0|0|0|0|2|2|0|0|0|2|2|1|1|0|0|0|4|1	0.99	1	0.99	1	0.99	4.62	28.6	0		P56282	FALSE
POLE2_WT	Q6AI39	BICRAL	1|3|1|1|1|2	9	1.5	6	0|0|0|0|0|0|0|0|0|0|0|0|0|0|0|0|0|0|0|0|0|0|0|0|0|0|0|0|0|0|0|0|0|0|0|0|0|0|0|0|0|0|0|0|0|0|0|0|0|0|0|0|0|0|0|0|0|0|0|0|0|0|0|0|0|0|0|0|0|0|0|0|0|0|0|0|0|0|0|0|0|0|0|0|0|2|2|0|0|0|2|2|1|1|0|0|0|4|1	0.32	0.98	0.32	0.98	0.32	1.49	9.9	0.35		P56282	FALSE
POLE2_Y311F	Q6AI39	BICRAL	2|3|3	8	2.67	3	0|0|0|0|0|0|0|0|0|0|0|0|0|0|0|0|0|0|0|0|0|0|0|0|0|0|0|0|0|0|0|0|0|0|0|0|0|0|0|0|0|0|0|0|0|0|0|0|0|0|0|0|0|0|0|0|0|0|0|0|0|0|0|0|0|0|0|0|0|0|0|0|0|0|0|0|0|0|0|0|0|0|0|0|0|2|2|0|0|0|2|2|1|1|0|0|0|4|1	0.97	0.98	0.97	0.98	0.97	2.79	17.6	0.02		P56282	FALSE
POLE2_Y513C	Q6AI39	BICRAL	3|3|5	11	3.67	3	0|0|0|0|0|0|0|0|0|0|0|0|0|0|0|0|0|0|0|0|0|0|0|0|0|0|0|0|0|0|0|0|0|0|0|0|0|0|0|0|0|0|0|0|0|0|0|0|0|0|0|0|0|0|0|0|0|0|0|0|0|0|0|0|0|0|0|0|0|0|0|0|0|0|0|0|0|0|0|0|0|0|0|0|0|2|2|0|0|0|2|2|1|1|0|0|0|4|1	0.98	1	0.98	1	0.98	3.78	24.2	0.01		P56282	FALSE
POLE2_D284G	A1L170	C1orf226	10|7|3	20	6.67	3	0|1|0|2|1|1|1|1|1|0|1|0|0|1|1|0|0|0|0|2|0|0|0|0|0|0|0|0|2|0|0|0|0|1|0|0|0|0|0|0|0|0|0|0|0|0|0|0|0|1|0|0|0|0|0|0|0|0|0|0|0|0|0|0|0|0|1|0|0|0|0|0|0|0|0|0|0|0|0|0|0|0|0|0|0|4|3|0|0|0|0|3|6|0|0|0|0|1|1	0.97	1	0.97	1	0.97	2.23	18.33	0.02		P56282	FALSE
POLE2_E520A	A1L170	C1orf226	8|6|4	18	6	3	0|1|0|2|1|1|1|1|1|0|1|0|0|1|1|0|0|0|0|2|0|0|0|0|0|0|0|0|2|0|0|0|0|1|0|0|0|0|0|0|0|0|0|0|0|0|0|0|0|1|0|0|0|0|0|0|0|0|0|0|0|0|0|0|0|0|1|0|0|0|0|0|0|0|0|0|0|0|0|0|0|0|0|0|0|4|3|0|0|0|0|3|6|0|0|0|0|1|1	0.98	1	0.98	1	0.98	3	16.5	0.01		P56282	FALSE
POLE2_S522A	A1L170	C1orf226	7|6|9	22	7.33	3	0|1|0|2|1|1|1|1|1|0|1|0|0|1|1|0|0|0|0|2|0|0|0|0|0|0|0|0|2|0|0|0|0|1|0|0|0|0|0|0|0|0|0|0|0|0|0|0|0|1|0|0|0|0|0|0|0|0|0|0|0|0|0|0|0|0|1|0|0|0|0|0|0|0|0|0|0|0|0|0|0|0|0|0|0|4|3|0|0|0|0|3|6|0|0|0|0|1|1	0.99	1	0.99	1	0.99	4.36	20.17	0		P56282	FALSE
POLE2_WT	A1L170	C1orf226	3|5|7|0|1|1	17	2.83	6	0|1|0|2|1|1|1|1|1|0|1|0|0|1|1|0|0|0|0|2|0|0|0|0|0|0|0|0|2|0|0|0|0|1|0|0|0|0|0|0|0|0|0|0|0|0|0|0|0|1|0|0|0|0|0|0|0|0|0|0|0|0|0|0|0|0|1|0|0|0|0|0|0|0|0|0|0|0|0|0|0|0|0|0|0|4|3|0|0|0|0|3|6|0|0|0|0|1|1	0.48	0.99	0.48	0.99	0.48	-1.94	7.79	0.25		P56282	FALSE
POLE2_Y311F	A1L170	C1orf226	5|8|4	17	5.67	3	0|1|0|2|1|1|1|1|1|0|1|0|0|1|1|0|0|0|0|2|0|0|0|0|0|0|0|0|2|0|0|0|0|1|0|0|0|0|0|0|0|0|0|0|0|0|0|0|0|1|0|0|0|0|0|0|0|0|0|0|0|0|0|0|0|0|1|0|0|0|0|0|0|0|0|0|0|0|0|0|0|0|0|0|0|4|3|0|0|0|0|3|6|0|0|0|0|1|1	0.97	1	0.97	1	0.97	3	15.58	0.01		P56282	FALSE
POLE2_Y513C	A1L170	C1orf226	3|3|4	10	3.33	3	0|1|0|2|1|1|1|1|1|0|1|0|0|1|1|0|0|0|0|2|0|0|0|0|0|0|0|0|2|0|0|0|0|1|0|0|0|0|0|0|0|0|0|0|0|0|0|0|0|1|0|0|0|0|0|0|0|0|0|0|0|0|0|0|0|0|1|0|0|0|0|0|0|0|0|0|0|0|0|0|0|0|0|0|0|4|3|0|0|0|0|3|6|0|0|0|0|1|1	0.92	0.95	0.92	0.95	0.92	2.23	9.17	0.04		P56282	FALSE
POLE2_D284G	Q9H8G2	CAAP1	13|14|13	40	13.33	3	2|1|2|2|3|2|2|1|1|3|2|4|1|3|1|1|2|3|2|1|3|2|3|2|2|3|2|0|0|0|0|1|0|0|0|0|0|1|1|0|0|1|1|0|0|2|1|0|1|1|2|0|1|0|1|1|2|2|1|2|0|1|0|1|0|1|0|1|1|1|2|1|1|1|2|1|4|3|1|2|3|3|1|3|4|8|3|3|4|4|4|7|8|3|3|4|3|3|7	1	1	1	1	1	6.87	7.33	0		P56282	FALSE
POLE2_E520A	Q9H8G2	CAAP1	7|12|9	28	9.33	3	2|1|2|2|3|2|2|1|1|3|2|4|1|3|1|1|2|3|2|1|3|2|3|2|2|3|2|0|0|0|0|1|0|0|0|0|0|1|1|0|0|1|1|0|0|2|1|0|1|1|2|0|1|0|1|1|2|2|1|2|0|1|0|1|0|1|0|1|1|1|2|1|1|1|2|1|4|3|1|2|3|3|1|3|4|8|3|3|4|4|4|7|8|3|3|4|3|3|7	0.95	1	0.95	1	0.95	1.99	5.13	0.03		P56282	FALSE
POLE2_S522A	Q9H8G2	CAAP1	8|9|12	29	9.67	3	2|1|2|2|3|2|2|1|1|3|2|4|1|3|1|1|2|3|2|1|3|2|3|2|2|3|2|0|0|0|0|1|0|0|0|0|0|1|1|0|0|1|1|0|0|2|1|0|1|1|2|0|1|0|1|1|2|2|1|2|0|1|0|1|0|1|0|1|1|1|2|1|1|1|2|1|4|3|1|2|3|3|1|3|4|8|3|3|4|4|4|7|8|3|3|4|3|3|7	0.97	1	0.97	1	0.97	2.85	5.32	0.01		P56282	FALSE
POLE2_WT	Q9H8G2	CAAP1	11|8|9|2|2|2	34	5.67	6	2|1|2|2|3|2|2|1|1|3|2|4|1|3|1|1|2|3|2|1|3|2|3|2|2|3|2|0|0|0|0|1|0|0|0|0|0|1|1|0|0|1|1|0|0|2|1|0|1|1|2|0|1|0|1|1|2|2|1|2|0|1|0|1|0|1|0|1|1|1|2|1|1|1|2|1|4|3|1|2|3|3|1|3|4|8|3|3|4|4|4|7|8|3|3|4|3|3|7	0.5	0.99	0.5	0.99	0.5	-3.84	3.12	0.24		P56282	FALSE
POLE2_Y311F	Q9H8G2	CAAP1	10|5|14	29	9.67	3	2|1|2|2|3|2|2|1|1|3|2|4|1|3|1|1|2|3|2|1|3|2|3|2|2|3|2|0|0|0|0|1|0|0|0|0|0|1|1|0|0|1|1|0|0|2|1|0|1|1|2|0|1|0|1|1|2|2|1|2|0|1|0|1|0|1|0|1|1|1|2|1|1|1|2|1|4|3|1|2|3|3|1|3|4|8|3|3|4|4|4|7|8|3|3|4|3|3|7	0.83	1	0.83	1	0.83	0.02	5.32	0.08		P56282	FALSE
POLE2_Y513C	Q9H8G2	CAAP1	8|8|6	22	7.33	3	2|1|2|2|3|2|2|1|1|3|2|4|1|3|1|1|2|3|2|1|3|2|3|2|2|3|2|0|0|0|0|1|0|0|0|0|0|1|1|0|0|1|1|0|0|2|1|0|1|1|2|0|1|0|1|1|2|2|1|2|0|1|0|1|0|1|0|1|1|1|2|1|1|1|2|1|4|3|1|2|3|3|1|3|4|8|3|3|4|4|4|7|8|3|3|4|3|3|7	0.88	0.95	0.88	0.95	0.88	1.06	4.03	0.06		P56282	FALSE
POLE2_D284G	Q08289	CACNB2	4|5|4	13	4.33	3	0|0|0|0|0|0|0|0|0|0|0|0|0|0|0|0|0|0|0|0|0|0|0|0|0|0|0|0|0|0|0|0|0|0|0|0|0|0|0|0|0|0|0|0|0|0|0|0|0|0|0|0|0|0|0|0|0|0|0|0|0|0|0|0|0|0|0|0|0|0|0|0|0|0|0|0|0|0|0|0|0|0|0|0|0|2|0|1|1|1|3|2|0|0|1|1|0|1|0	1	1	1	1	1	5.34	33	0		P56282	FALSE
POLE2_E520A	Q08289	CACNB2	0|3|0	3	1	3	0|0|0|0|0|0|0|0|0|0|0|0|0|0|0|0|0|0|0|0|0|0|0|0|0|0|0|0|0|0|0|0|0|0|0|0|0|0|0|0|0|0|0|0|0|0|0|0|0|0|0|0|0|0|0|0|0|0|0|0|0|0|0|0|0|0|0|0|0|0|0|0|0|0|0|0|0|0|0|0|0|0|0|0|0|2|0|1|1|1|3|2|0|0|1|1|0|1|0	0.33	0.99	0.33	0.99	0.33	-1.03	7.62	0.32		P56282	FALSE
POLE2_S522A	Q08289	CACNB2	3|3|3	9	3	3	0|0|0|0|0|0|0|0|0|0|0|0|0|0|0|0|0|0|0|0|0|0|0|0|0|0|0|0|0|0|0|0|0|0|0|0|0|0|0|0|0|0|0|0|0|0|0|0|0|0|0|0|0|0|0|0|0|0|0|0|0|0|0|0|0|0|0|0|0|0|0|0|0|0|0|0|0|0|0|0|0|0|0|0|0|2|0|1|1|1|3|2|0|0|1|1|0|1|0	0.99	0.99	0.99	0.99	0.99	4.24	22.85	0.01		P56282	FALSE
POLE2_WT	Q08289	CACNB2	1|2|1|0|0|0	4	0.67	6	0|0|0|0|0|0|0|0|0|0|0|0|0|0|0|0|0|0|0|0|0|0|0|0|0|0|0|0|0|0|0|0|0|0|0|0|0|0|0|0|0|0|0|0|0|0|0|0|0|0|0|0|0|0|0|0|0|0|0|0|0|0|0|0|0|0|0|0|0|0|0|0|0|0|0|0|0|0|0|0|0|0|0|0|0|2|0|1|1|1|3|2|0|0|1|1|0|1|0	0.16	0.95	0.16	0.95	0.16	-1.03	5.08	0.45		P56282	FALSE
POLE2_Y311F	Q08289	CACNB2	2|3|1	6	2	3	0|0|0|0|0|0|0|0|0|0|0|0|0|0|0|0|0|0|0|0|0|0|0|0|0|0|0|0|0|0|0|0|0|0|0|0|0|0|0|0|0|0|0|0|0|0|0|0|0|0|0|0|0|0|0|0|0|0|0|0|0|0|0|0|0|0|0|0|0|0|0|0|0|0|0|0|0|0|0|0|0|0|0|0|0|2|0|1|1|1|3|2|0|0|1|1|0|1|0	0.65	0.99	0.65	0.99	0.65	1.48	15.23	0.16		P56282	FALSE
POLE2_Y513C	Q08289	CACNB2	2|3|6	11	3.67	3	0|0|0|0|0|0|0|0|0|0|0|0|0|0|0|0|0|0|0|0|0|0|0|0|0|0|0|0|0|0|0|0|0|0|0|0|0|0|0|0|0|0|0|0|0|0|0|0|0|0|0|0|0|0|0|0|0|0|0|0|0|0|0|0|0|0|0|0|0|0|0|0|0|0|0|0|0|0|0|0|0|0|0|0|0|2|0|1|1|1|3|2|0|0|1|1|0|1|0	0.98	1	0.98	1	0.98	2.99	27.92	0.01		P56282	FALSE
POLE2_D284G	P27482	CALML3	2|3|3	8	2.67	3	0|0|0|0|0|0|0|0|0|0|0|0|0|0|0|0|0|0|0|0|0|0|0|0|0|0|0|0|0|0|0|0|0|0|0|0|0|0|0|0|0|0|0|0|0|0|0|0|0|0|0|0|0|0|0|0|0|0|0|0|0|0|0|0|0|0|0|0|0|0|0|0|0|0|0|0|0|0|0|0|0|0|0|0|0|4|0|0|1|0|1|2|3|1|1|0|1|2|0	0.96	0.97	0.96	0.97	0.96	2.68	16.5	0.02		P56282	FALSE
POLE2_E520A	P27482	CALML3	3|3|5	11	3.67	3	0|0|0|0|0|0|0|0|0|0|0|0|0|0|0|0|0|0|0|0|0|0|0|0|0|0|0|0|0|0|0|0|0|0|0|0|0|0|0|0|0|0|0|0|0|0|0|0|0|0|0|0|0|0|0|0|0|0|0|0|0|0|0|0|0|0|0|0|0|0|0|0|0|0|0|0|0|0|0|0|0|0|0|0|0|4|0|0|1|0|1|2|3|1|1|0|1|2|0	0.98	0.99	0.98	0.99	0.98	3.66	22.69	0.01		P56282	FALSE
POLE2_S522A	P27482	CALML3	4|6|4	14	4.67	3	0|0|0|0|0|0|0|0|0|0|0|0|0|0|0|0|0|0|0|0|0|0|0|0|0|0|0|0|0|0|0|0|0|0|0|0|0|0|0|0|0|0|0|0|0|0|0|0|0|0|0|0|0|0|0|0|0|0|0|0|0|0|0|0|0|0|0|0|0|0|0|0|0|0|0|0|0|0|0|0|0|0|0|0|0|4|0|0|1|0|1|2|3|1|1|0|1|2|0	0.99	1	0.99	1	0.99	4.49	28.88	0		P56282	FALSE
POLE2_WT	P27482	CALML3	4|2|3|0|0|1	10	1.67	6	0|0|0|0|0|0|0|0|0|0|0|0|0|0|0|0|0|0|0|0|0|0|0|0|0|0|0|0|0|0|0|0|0|0|0|0|0|0|0|0|0|0|0|0|0|0|0|0|0|0|0|0|0|0|0|0|0|0|0|0|0|0|0|0|0|0|0|0|0|0|0|0|0|0|0|0|0|0|0|0|0|0|0|0|0|4|0|0|1|0|1|2|3|1|1|0|1|2|0	0.48	0.99	0.48	0.99	0.48	-1.16	10.31	0.25		P56282	FALSE
POLE2_Y311F	P27482	CALML3	3|4|3	10	3.33	3	0|0|0|0|0|0|0|0|0|0|0|0|0|0|0|0|0|0|0|0|0|0|0|0|0|0|0|0|0|0|0|0|0|0|0|0|0|0|0|0|0|0|0|0|0|0|0|0|0|0|0|0|0|0|0|0|0|0|0|0|0|0|0|0|0|0|0|0|0|0|0|0|0|0|0|0|0|0|0|0|0|0|0|0|0|4|0|0|1|0|1|2|3|1|1|0|1|2|0	0.98	0.99	0.98	0.99	0.98	3.66	20.62	0.01		P56282	FALSE
POLE2_Y513C	P27482	CALML3	5|4|5	14	4.67	3	0|0|0|0|0|0|0|0|0|0|0|0|0|0|0|0|0|0|0|0|0|0|0|0|0|0|0|0|0|0|0|0|0|0|0|0|0|0|0|0|0|0|0|0|0|0|0|0|0|0|0|0|0|0|0|0|0|0|0|0|0|0|0|0|0|0|0|0|0|0|0|0|0|0|0|0|0|0|0|0|0|0|0|0|0|4|0|0|1|0|1|2|3|1|1|0|1|2|0	0.99	0.99	0.99	0.99	0.99	4.49	28.88	0		P56282	FALSE
POLE2_D284G	Q8N350	CBARP	18|15|11	44	14.67	3	0|0|0|5|0|0|0|0|3|0|1|0|4|0|0|1|2|1|0|2|1|1|0|0|0|0|1|0|0|0|0|0|0|0|0|0|0|0|0|0|0|0|0|0|0|0|0|0|0|0|0|0|0|0|0|0|0|0|0|0|0|0|0|0|0|0|0|0|0|0|0|0|0|0|0|0|0|0|0|0|0|0|0|0|0|8|9|0|5|3|3|4|7|2|2|2|1|0|1	0.99	1	0.99	1	0.99	4.54	21.04	0		P56282	FALSE
POLE2_E520A	Q8N350	CBARP	17|16|15	48	16	3	0|0|0|5|0|0|0|0|3|0|1|0|4|0|0|1|2|1|0|2|1|1|0|0|0|0|1|0|0|0|0|0|0|0|0|0|0|0|0|0|0|0|0|0|0|0|0|0|0|0|0|0|0|0|0|0|0|0|0|0|0|0|0|0|0|0|0|0|0|0|0|0|0|0|0|0|0|0|0|0|0|0|0|0|0|8|9|0|5|3|3|4|7|2|2|2|1|0|1	1	1	1	1	1	5.72	22.96	0		P56282	FALSE
POLE2_S522A	Q8N350	CBARP	25|23|25	73	24.33	3	0|0|0|5|0|0|0|0|3|0|1|0|4|0|0|1|2|1|0|2|1|1|0|0|0|0|1|0|0|0|0|0|0|0|0|0|0|0|0|0|0|0|0|0|0|0|0|0|0|0|0|0|0|0|0|0|0|0|0|0|0|0|0|0|0|0|0|0|0|0|0|0|0|0|0|0|0|0|0|0|0|0|0|0|0|8|9|0|5|3|3|4|7|2|2|2|1|0|1	1	1	1	1	1	7.82	34.91	0		P56282	FALSE
POLE2_WT	Q8N350	CBARP	18|16|17|3|3|3	60	10	6	0|0|0|5|0|0|0|0|3|0|1|0|4|0|0|1|2|1|0|2|1|1|0|0|0|0|1|0|0|0|0|0|0|0|0|0|0|0|0|0|0|0|0|0|0|0|0|0|0|0|0|0|0|0|0|0|0|0|0|0|0|0|0|0|0|0|0|0|0|0|0|0|0|0|0|0|0|0|0|0|0|0|0|0|0|8|9|0|5|3|3|4|7|2|2|2|1|0|1	0.89	1	0.89	1	0.89	1.33	14.35	0.05		P56282	FALSE
POLE2_Y311F	Q8N350	CBARP	15|5|14	34	11.33	3	0|0|0|5|0|0|0|0|3|0|1|0|4|0|0|1|2|1|0|2|1|1|0|0|0|0|1|0|0|0|0|0|0|0|0|0|0|0|0|0|0|0|0|0|0|0|0|0|0|0|0|0|0|0|0|0|0|0|0|0|0|0|0|0|0|0|0|0|0|0|0|0|0|0|0|0|0|0|0|0|0|0|0|0|0|8|9|0|5|3|3|4|7|2|2|2|1|0|1	0.97	1	0.97	1	0.97	2.35	16.26	0.02		P56282	FALSE
POLE2_Y513C	Q8N350	CBARP	17|16|21	54	18	3	0|0|0|5|0|0|0|0|3|0|1|0|4|0|0|1|2|1|0|2|1|1|0|0|0|0|1|0|0|0|0|0|0|0|0|0|0|0|0|0|0|0|0|0|0|0|0|0|0|0|0|0|0|0|0|0|0|0|0|0|0|0|0|0|0|0|0|0|0|0|0|0|0|0|0|0|0|0|0|0|0|0|0|0|0|8|9|0|5|3|3|4|7|2|2|2|1|0|1	1	1	1	1	1	6	25.83	0		P56282	FALSE
POLE2_D284G	Q16543	CDC37	30|33|27	90	30	3	6|8|6|3|6|5|7|7|5|6|5|8|10|4|6|7|4|4|5|5|6|4|5|6|4|4|6|7|8|7|6|8|4|9|13|6|9|5|12|8|7|10|8|9|8|8|6|6|8|7|6|9|11|11|1|3|5|2|1|2|1|3|0|5|0|6|0|0|0|1|1|2|2|4|5|0|7|7|10|7|8|7|8|7|1|29|15|17|14|9|20|24|21|17|10|15|14|11|5	0.97	0.99	0.97	0.99	0.97	2.8	4.27	0.01		P56282	FALSE
POLE2_E520A	Q16543	CDC37	28|37|35	100	33.33	3	6|8|6|3|6|5|7|7|5|6|5|8|10|4|6|7|4|4|5|5|6|4|5|6|4|4|6|7|8|7|6|8|4|9|13|6|9|5|12|8|7|10|8|9|8|8|6|6|8|7|6|9|11|11|1|3|5|2|1|2|1|3|0|5|0|6|0|0|0|1|1|2|2|4|5|0|7|7|10|7|8|7|8|7|1|29|15|17|14|9|20|24|21|17|10|15|14|11|5	0.98	1	0.98	1	0.98	3.21	4.75	0.01		P56282	FALSE
POLE2_S522A	Q16543	CDC37	21|21|25	67	22.33	3	6|8|6|3|6|5|7|7|5|6|5|8|10|4|6|7|4|4|5|5|6|4|5|6|4|4|6|7|8|7|6|8|4|9|13|6|9|5|12|8|7|10|8|9|8|8|6|6|8|7|6|9|11|11|1|3|5|2|1|2|1|3|0|5|0|6|0|0|0|1|1|2|2|4|5|0|7|7|10|7|8|7|8|7|1|29|15|17|14|9|20|24|21|17|10|15|14|11|5	0.56	0.87	0.56	0.87	0.56	-0.38	3.18	0.21		P56282	FALSE
POLE2_WT	Q16543	CDC37	27|29|35|16|20|15	142	23.67	6	6|8|6|3|6|5|7|7|5|6|5|8|10|4|6|7|4|4|5|5|6|4|5|6|4|4|6|7|8|7|6|8|4|9|13|6|9|5|12|8|7|10|8|9|8|8|6|6|8|7|6|9|11|11|1|3|5|2|1|2|1|3|0|5|0|6|0|0|0|1|1|2|2|4|5|0|7|7|10|7|8|7|8|7|1|29|15|17|14|9|20|24|21|17|10|15|14|11|5	0.53	1	0.53	1	0.53	-5.01	3.37	0.22		P56282	FALSE
POLE2_Y311F	Q16543	CDC37	30|36|34	100	33.33	3	6|8|6|3|6|5|7|7|5|6|5|8|10|4|6|7|4|4|5|5|6|4|5|6|4|4|6|7|8|7|6|8|4|9|13|6|9|5|12|8|7|10|8|9|8|8|6|6|8|7|6|9|11|11|1|3|5|2|1|2|1|3|0|5|0|6|0|0|0|1|1|2|2|4|5|0|7|7|10|7|8|7|8|7|1|29|15|17|14|9|20|24|21|17|10|15|14|11|5	0.99	1	0.99	1	0.99	3.96	4.75	0		P56282	FALSE
POLE2_Y513C	Q16543	CDC37	22|14|21	57	19	3	6|8|6|3|6|5|7|7|5|6|5|8|10|4|6|7|4|4|5|5|6|4|5|6|4|4|6|7|8|7|6|8|4|9|13|6|9|5|12|8|7|10|8|9|8|8|6|6|8|7|6|9|11|11|1|3|5|2|1|2|1|3|0|5|0|6|0|0|0|1|1|2|2|4|5|0|7|7|10|7|8|7|8|7|1|29|15|17|14|9|20|24|21|17|10|15|14|11|5	0.32	0.56	0.32	0.56	0.32	-5.96	2.71	0.35		P56282	FALSE
POLE2_D284G	P49454	CENPF	167|174|166	507	169	3	41|56|79|83|83|59|65|83|96|49|73|61|87|79|63|66|95|115|48|71|63|85|76|62|64|96|102|7|11|10|11|22|14|11|15|20|10|9|9|9|12|4|17|5|19|7|9|13|10|10|4|10|5|14|5|10|5|7|9|6|1|2|3|0|0|0|4|2|1|13|13|20|20|3|6|4|39|42|36|43|38|41|36|34|1|125|89|32|30|17|17|135|107|50|25|22|24|33|39	0.98	0.99	0.98	0.99	0.98	4	4.8	0.01		P56282	FALSE
POLE2_E520A	P49454	CENPF	156|172|161	489	163	3	41|56|79|83|83|59|65|83|96|49|73|61|87|79|63|66|95|115|48|71|63|85|76|62|64|96|102|7|11|10|11|22|14|11|15|20|10|9|9|9|12|4|17|5|19|7|9|13|10|10|4|10|5|14|5|10|5|7|9|6|1|2|3|0|0|0|4|2|1|13|13|20|20|3|6|4|39|42|36|43|38|41|36|34|1|125|89|32|30|17|17|135|107|50|25|22|24|33|39	0.97	0.99	0.97	0.99	0.97	3.05	4.63	0.01		P56282	FALSE
POLE2_S522A	P49454	CENPF	161|174|161	496	165.33	3	41|56|79|83|83|59|65|83|96|49|73|61|87|79|63|66|95|115|48|71|63|85|76|62|64|96|102|7|11|10|11|22|14|11|15|20|10|9|9|9|12|4|17|5|19|7|9|13|10|10|4|10|5|14|5|10|5|7|9|6|1|2|3|0|0|0|4|2|1|13|13|20|20|3|6|4|39|42|36|43|38|41|36|34|1|125|89|32|30|17|17|135|107|50|25|22|24|33|39	0.98	0.99	0.98	0.99	0.98	3.59	4.7	0.01		P56282	FALSE
POLE2_WT	P49454	CENPF	148|157|160|44|54|50	613	102.17	6	41|56|79|83|83|59|65|83|96|49|73|61|87|79|63|66|95|115|48|71|63|85|76|62|64|96|102|7|11|10|11|22|14|11|15|20|10|9|9|9|12|4|17|5|19|7|9|13|10|10|4|10|5|14|5|10|5|7|9|6|1|2|3|0|0|0|4|2|1|13|13|20|20|3|6|4|39|42|36|43|38|41|36|34|1|125|89|32|30|17|17|135|107|50|25|22|24|33|39	0.47	0.97	0.47	0.97	0.47	-59.88	2.9	0.26		P56282	FALSE
POLE2_Y311F	P49454	CENPF	179|182|174	535	178.33	3	41|56|79|83|83|59|65|83|96|49|73|61|87|79|63|66|95|115|48|71|63|85|76|62|64|96|102|7|11|10|11|22|14|11|15|20|10|9|9|9|12|4|17|5|19|7|9|13|10|10|4|10|5|14|5|10|5|7|9|6|1|2|3|0|0|0|4|2|1|13|13|20|20|3|6|4|39|42|36|43|38|41|36|34|1|125|89|32|30|17|17|135|107|50|25|22|24|33|39	0.99	0.99	0.99	0.99	0.99	4.4	5.06	0		P56282	FALSE
POLE2_Y513C	P49454	CENPF	180|185|194	559	186.33	3	41|56|79|83|83|59|65|83|96|49|73|61|87|79|63|66|95|115|48|71|63|85|76|62|64|96|102|7|11|10|11|22|14|11|15|20|10|9|9|9|12|4|17|5|19|7|9|13|10|10|4|10|5|14|5|10|5|7|9|6|1|2|3|0|0|0|4|2|1|13|13|20|20|3|6|4|39|42|36|43|38|41|36|34|1|125|89|32|30|17|17|135|107|50|25|22|24|33|39	0.99	0.99	0.99	0.99	0.99	4.55	5.29	0		P56282	FALSE
POLE2_D284G	Q8TAP6	CEP76	8|10|10	28	9.33	3	0|0|0|0|0|0|0|0|0|0|0|0|0|0|0|0|0|0|0|0|0|0|0|0|0|0|0|0|0|0|0|0|0|0|0|0|0|0|0|0|0|0|0|0|0|0|0|0|0|0|0|0|0|0|2|1|2|4|2|3|0|0|0|1|0|0|0|0|0|2|1|1|1|1|0|0|0|0|0|0|0|0|0|0|0|11|3|1|0|0|2|11|9|4|2|6|2|3|2	0.97	0.98	0.97	0.98	0.97	3.28	12	0.01		P56282	FALSE
POLE2_E520A	Q8TAP6	CEP76	14|16|24	54	18	3	0|0|0|0|0|0|0|0|0|0|0|0|0|0|0|0|0|0|0|0|0|0|0|0|0|0|0|0|0|0|0|0|0|0|0|0|0|0|0|0|0|0|0|0|0|0|0|0|0|0|0|0|0|0|2|1|2|4|2|3|0|0|0|1|0|0|0|0|0|2|1|1|1|1|0|0|0|0|0|0|0|0|0|0|0|11|3|1|0|0|2|11|9|4|2|6|2|3|2	1	1	1	1	1	4.9	23.14	0		P56282	FALSE
POLE2_S522A	Q8TAP6	CEP76	13|22|18	53	17.67	3	0|0|0|0|0|0|0|0|0|0|0|0|0|0|0|0|0|0|0|0|0|0|0|0|0|0|0|0|0|0|0|0|0|0|0|0|0|0|0|0|0|0|0|0|0|0|0|0|0|0|0|0|0|0|2|1|2|4|2|3|0|0|0|1|0|0|0|0|0|2|1|1|1|1|0|0|0|0|0|0|0|0|0|0|0|11|3|1|0|0|2|11|9|4|2|6|2|3|2	1	1	1	1	1	4.66	22.71	0		P56282	FALSE
POLE2_WT	Q8TAP6	CEP76	15|10|6|2|6|3	42	7	6	0|0|0|0|0|0|0|0|0|0|0|0|0|0|0|0|0|0|0|0|0|0|0|0|0|0|0|0|0|0|0|0|0|0|0|0|0|0|0|0|0|0|0|0|0|0|0|0|0|0|0|0|0|0|2|1|2|4|2|3|0|0|0|1|0|0|0|0|0|2|1|1|1|1|0|0|0|0|0|0|0|0|0|0|0|11|3|1|0|0|2|11|9|4|2|6|2|3|2	0.87	0.99	0.87	0.99	0.87	0.48	9	0.06		P56282	FALSE
POLE2_Y311F	Q8TAP6	CEP76	10|6|14	30	10	3	0|0|0|0|0|0|0|0|0|0|0|0|0|0|0|0|0|0|0|0|0|0|0|0|0|0|0|0|0|0|0|0|0|0|0|0|0|0|0|0|0|0|0|0|0|0|0|0|0|0|0|0|0|0|2|1|2|4|2|3|0|0|0|1|0|0|0|0|0|2|1|1|1|1|0|0|0|0|0|0|0|0|0|0|0|11|3|1|0|0|2|11|9|4|2|6|2|3|2	0.97	0.99	0.97	0.99	0.97	2.6	12.86	0.02		P56282	FALSE
POLE2_Y513C	Q8TAP6	CEP76	8|11|9	28	9.33	3	0|0|0|0|0|0|0|0|0|0|0|0|0|0|0|0|0|0|0|0|0|0|0|0|0|0|0|0|0|0|0|0|0|0|0|0|0|0|0|0|0|0|0|0|0|0|0|0|0|0|0|0|0|0|2|1|2|4|2|3|0|0|0|1|0|0|0|0|0|2|1|1|1|1|0|0|0|0|0|0|0|0|0|0|0|11|3|1|0|0|2|11|9|4|2|6|2|3|2	0.97	0.98	0.97	0.98	0.97	3.28	12	0.01		P56282	FALSE
POLE2_D284G	Q8WVB6	CHTF18	17|17|12	46	15.33	3	0|0|0|0|0|0|0|0|0|0|0|0|0|0|0|0|0|0|0|0|0|0|0|0|0|0|0|0|0|0|0|0|0|0|0|0|0|0|0|0|0|0|0|0|0|0|0|0|0|0|0|0|0|0|0|0|0|0|0|0|0|0|0|1|0|0|0|0|0|0|1|2|2|0|0|0|1|1|0|1|0|0|0|0|0|1|4|2|4|5|3|2|1|0|0|0|1|4|2	1	1	1	1	1	7.26	39.95	0		P56282	FALSE
POLE2_E520A	Q8WVB6	CHTF18	8|8|6	22	7.33	3	0|0|0|0|0|0|0|0|0|0|0|0|0|0|0|0|0|0|0|0|0|0|0|0|0|0|0|0|0|0|0|0|0|0|0|0|0|0|0|0|0|0|0|0|0|0|0|0|0|0|0|0|0|0|0|0|0|0|0|0|0|0|0|1|0|0|0|0|0|0|1|2|2|0|0|0|1|1|0|1|0|0|0|0|0|1|4|2|4|5|3|2|1|0|0|0|1|4|2	0.99	0.99	0.99	0.99	0.99	4.13	19.11	0		P56282	FALSE
POLE2_S522A	Q8WVB6	CHTF18	1|2|1	4	1.33	3	0|0|0|0|0|0|0|0|0|0|0|0|0|0|0|0|0|0|0|0|0|0|0|0|0|0|0|0|0|0|0|0|0|0|0|0|0|0|0|0|0|0|0|0|0|0|0|0|0|0|0|0|0|0|0|0|0|0|0|0|0|0|0|1|0|0|0|0|0|0|1|2|2|0|0|0|1|1|0|1|0|0|0|0|0|1|4|2|4|5|3|2|1|0|0|0|1|4|2	0.26	0.79	0.26	0.79	0.26	0.22	3.47	0.4		P56282	FALSE
POLE2_WT	Q8WVB6	CHTF18	9|15|13|14|16|16	83	13.83	6	0|0|0|0|0|0|0|0|0|0|0|0|0|0|0|0|0|0|0|0|0|0|0|0|0|0|0|0|0|0|0|0|0|0|0|0|0|0|0|0|0|0|0|0|0|0|0|0|0|0|0|0|0|0|0|0|0|0|0|0|0|0|0|1|0|0|0|0|0|0|1|2|2|0|0|0|1|1|0|1|0|0|0|0|0|1|4|2|4|5|3|2|1|0|0|0|1|4|2	1	1	1	1	1	5.77	36.04	0		P56282	FALSE
POLE2_Y311F	Q8WVB6	CHTF18	9|7|17	33	11	3	0|0|0|0|0|0|0|0|0|0|0|0|0|0|0|0|0|0|0|0|0|0|0|0|0|0|0|0|0|0|0|0|0|0|0|0|0|0|0|0|0|0|0|0|0|0|0|0|0|0|0|0|0|0|0|0|0|0|0|0|0|0|0|1|0|0|0|0|0|0|1|2|2|0|0|0|1|1|0|1|0|0|0|0|0|1|4|2|4|5|3|2|1|0|0|0|1|4|2	1	1	1	1	1	4.7	28.66	0		P56282	FALSE
POLE2_Y513C	Q8WVB6	CHTF18	2|3|1	6	2	3	0|0|0|0|0|0|0|0|0|0|0|0|0|0|0|0|0|0|0|0|0|0|0|0|0|0|0|0|0|0|0|0|0|0|0|0|0|0|0|0|0|0|0|0|0|0|0|0|0|0|0|0|0|0|0|0|0|0|0|0|0|0|0|1|0|0|0|0|0|0|1|2|2|0|0|0|1|1|0|1|0|0|0|0|0|1|4|2|4|5|3|2|1|0|0|0|1|4|2	0.56	0.89	0.56	0.89	0.56	0.22	5.21	0.21		P56282	FALSE
POLE2_D284G	Q9Y3Y2	CHTOP	19|10|18	47	15.67	3	5|4|3|3|4|4|3|5|6|3|3|3|4|3|2|5|4|5|3|5|3|3|4|4|7|5|7|1|1|1|1|3|1|1|1|2|1|1|2|1|2|2|1|1|1|1|1|1|1|1|1|1|1|1|3|3|3|2|2|5|8|3|4|1|8|5|5|11|8|2|4|2|5|4|6|2|2|2|3|4|2|3|4|4|2|9|12|3|10|3|9|9|8|7|4|6|6|5|7	0.82	1	0.82	1	0.82	-0.13	4.27	0.08		P56282	FALSE
POLE2_E520A	Q9Y3Y2	CHTOP	12|15|12	39	13	3	5|4|3|3|4|4|3|5|6|3|3|3|4|3|2|5|4|5|3|5|3|3|4|4|7|5|7|1|1|1|1|3|1|1|1|2|1|1|2|1|2|2|1|1|1|1|1|1|1|1|1|1|1|1|3|3|3|2|2|5|8|3|4|1|8|5|5|11|8|2|4|2|5|4|6|2|2|2|3|4|2|3|4|4|2|9|12|3|10|3|9|9|8|7|4|6|6|5|7	0.89	0.98	0.89	0.98	0.89	1.73	3.55	0.05		P56282	FALSE
POLE2_S522A	Q9Y3Y2	CHTOP	16|13|14	43	14.33	3	5|4|3|3|4|4|3|5|6|3|3|3|4|3|2|5|4|5|3|5|3|3|4|4|7|5|7|1|1|1|1|3|1|1|1|2|1|1|2|1|2|2|1|1|1|1|1|1|1|1|1|1|1|1|3|3|3|2|2|5|8|3|4|1|8|5|5|11|8|2|4|2|5|4|6|2|2|2|3|4|2|3|4|4|2|9|12|3|10|3|9|9|8|7|4|6|6|5|7	0.96	0.99	0.96	0.99	0.96	2.58	3.91	0.02		P56282	FALSE
POLE2_WT	Q9Y3Y2	CHTOP	13|20|15|7|6|4	65	10.83	6	5|4|3|3|4|4|3|5|6|3|3|3|4|3|2|5|4|5|3|5|3|3|4|4|7|5|7|1|1|1|1|3|1|1|1|2|1|1|2|1|2|2|1|1|1|1|1|1|1|1|1|1|1|1|3|3|3|2|2|5|8|3|4|1|8|5|5|11|8|2|4|2|5|4|6|2|2|2|3|4|2|3|4|4|2|9|12|3|10|3|9|9|8|7|4|6|6|5|7	0.49	1	0.49	1	0.49	-7.4	2.95	0.24		P56282	FALSE
POLE2_Y311F	Q9Y3Y2	CHTOP	15|11|17	43	14.33	3	5|4|3|3|4|4|3|5|6|3|3|3|4|3|2|5|4|5|3|5|3|3|4|4|7|5|7|1|1|1|1|3|1|1|1|2|1|1|2|1|2|2|1|1|1|1|1|1|1|1|1|1|1|1|3|3|3|2|2|5|8|3|4|1|8|5|5|11|8|2|4|2|5|4|6|2|2|2|3|4|2|3|4|4|2|9|12|3|10|3|9|9|8|7|4|6|6|5|7	0.89	1	0.89	1	0.89	0.83	3.91	0.05		P56282	FALSE
POLE2_Y513C	Q9Y3Y2	CHTOP	19|17|23	59	19.67	3	5|4|3|3|4|4|3|5|6|3|3|3|4|3|2|5|4|5|3|5|3|3|4|4|7|5|7|1|1|1|1|3|1|1|1|2|1|1|2|1|2|2|1|1|1|1|1|1|1|1|1|1|1|1|3|3|3|2|2|5|8|3|4|1|8|5|5|11|8|2|4|2|5|4|6|2|2|2|3|4|2|3|4|4|2|9|12|3|10|3|9|9|8|7|4|6|6|5|7	1	1	1	1	1	5.5	5.36	0		P56282	FALSE
POLE2_D284G	Q9H078	CLPB	9|8|6	23	7.67	3	1|0|0|0|0|0|0|1|0|1|0|1|1|0|0|1|1|0|0|0|0|0|0|0|0|0|0|1|1|1|0|1|0|0|2|2|2|0|1|0|0|1|0|4|2|1|1|1|0|0|0|1|6|1|8|7|6|7|7|9|2|9|1|7|0|11|0|0|0|0|0|0|1|0|0|0|0|0|1|3|2|2|1|0|0|3|0|0|4|6|1|2|4|1|1|1|0|0|0	0.88	0.93	0.88	0.93	0.88	1.51	5.31	0.06		P56282	FALSE
POLE2_E520A	Q9H078	CLPB	10|13|8	31	10.33	3	1|0|0|0|0|0|0|1|0|1|0|1|1|0|0|1|1|0|0|0|0|0|0|0|0|0|0|1|1|1|0|1|0|0|2|2|2|0|1|0|0|1|0|4|2|1|1|1|0|0|0|1|6|1|8|7|6|7|7|9|2|9|1|7|0|11|0|0|0|0|0|0|1|0|0|0|0|0|1|3|2|2|1|0|0|3|0|0|4|6|1|2|4|1|1|1|0|0|0	0.94	0.98	0.94	0.98	0.94	2.24	7.15	0.03		P56282	FALSE
POLE2_S522A	Q9H078	CLPB	12|13|12	37	12.33	3	1|0|0|0|0|0|0|1|0|1|0|1|1|0|0|1|1|0|0|0|0|0|0|0|0|0|0|1|1|1|0|1|0|0|2|2|2|0|1|0|0|1|0|4|2|1|1|1|0|0|0|1|6|1|8|7|6|7|7|9|2|9|1|7|0|11|0|0|0|0|0|0|1|0|0|0|0|0|1|3|2|2|1|0|0|3|0|0|4|6|1|2|4|1|1|1|0|0|0	0.97	0.98	0.97	0.98	0.97	3.52	8.54	0.01		P56282	FALSE
POLE2_WT	Q9H078	CLPB	12|13|7|2|3|2	39	6.5	6	1|0|0|0|0|0|0|1|0|1|0|1|1|0|0|1|1|0|0|0|0|0|0|0|0|0|0|1|1|1|0|1|0|0|2|2|2|0|1|0|0|1|0|4|2|1|1|1|0|0|0|1|6|1|8|7|6|7|7|9|2|9|1|7|0|11|0|0|0|0|0|0|1|0|0|0|0|0|1|3|2|2|1|0|0|3|0|0|4|6|1|2|4|1|1|1|0|0|0	0.57	0.98	0.57	0.98	0.57	-1.96	4.5	0.2		P56282	FALSE
POLE2_Y311F	Q9H078	CLPB	11|3|10	24	8	3	1|0|0|0|0|0|0|1|0|1|0|1|1|0|0|1|1|0|0|0|0|0|0|0|0|0|0|1|1|1|0|1|0|0|2|2|2|0|1|0|0|1|0|4|2|1|1|1|0|0|0|1|6|1|8|7|6|7|7|9|2|9|1|7|0|11|0|0|0|0|0|0|1|0|0|0|0|0|1|3|2|2|1|0|0|3|0|0|4|6|1|2|4|1|1|1|0|0|0	0.75	0.96	0.75	0.96	0.75	-0.68	5.54	0.11		P56282	FALSE
POLE2_Y513C	Q9H078	CLPB	21|14|21	56	18.67	3	1|0|0|0|0|0|0|1|0|1|0|1|1|0|0|1|1|0|0|0|0|0|0|0|0|0|0|1|1|1|0|1|0|0|2|2|2|0|1|0|0|1|0|4|2|1|1|1|0|0|0|1|6|1|8|7|6|7|7|9|2|9|1|7|0|11|0|0|0|0|0|0|1|0|0|0|0|0|1|3|2|2|1|0|0|3|0|0|4|6|1|2|4|1|1|1|0|0|0	0.99	1	0.99	1	0.99	4.11	12.92	0		P56282	FALSE
POLE2_D284G	Q9HAW4	CLSPN	89|105|86	280	93.33	3	14|12|12|13|14|15|10|12|17|11|10|10|13|15|13|9|13|17|13|14|14|11|15|14|11|14|15|0|0|0|1|0|0|0|0|0|0|0|0|0|0|0|0|0|0|0|0|0|0|0|0|0|0|0|6|7|13|3|2|6|0|0|0|1|0|0|0|0|0|7|10|6|8|1|1|0|6|5|8|4|7|6|10|7|0|59|43|32|20|17|20|52|41|14|25|22|14|28|35	1	1	1	1	1	5.84	10.29	0		P56282	FALSE
POLE2_E520A	Q9HAW4	CLSPN	75|78|87	240	80	3	14|12|12|13|14|15|10|12|17|11|10|10|13|15|13|9|13|17|13|14|14|11|15|14|11|14|15|0|0|0|1|0|0|0|0|0|0|0|0|0|0|0|0|0|0|0|0|0|0|0|0|0|0|0|6|7|13|3|2|6|0|0|0|1|0|0|0|0|0|7|10|6|8|1|1|0|6|5|8|4|7|6|10|7|0|59|43|32|20|17|20|52|41|14|25|22|14|28|35	1	1	1	1	1	5.18	8.82	0		P56282	FALSE
POLE2_S522A	Q9HAW4	CLSPN	45|54|48	147	49	3	14|12|12|13|14|15|10|12|17|11|10|10|13|15|13|9|13|17|13|14|14|11|15|14|11|14|15|0|0|0|1|0|0|0|0|0|0|0|0|0|0|0|0|0|0|0|0|0|0|0|0|0|0|0|6|7|13|3|2|6|0|0|0|1|0|0|0|0|0|7|10|6|8|1|1|0|6|5|8|4|7|6|10|7|0|59|43|32|20|17|20|52|41|14|25|22|14|28|35	0.97	0.98	0.97	0.98	0.97	3.22	5.4	0.02		P56282	FALSE
POLE2_WT	Q9HAW4	CLSPN	115|102|125|104|101|98	645	107.5	6	14|12|12|13|14|15|10|12|17|11|10|10|13|15|13|9|13|17|13|14|14|11|15|14|11|14|15|0|0|0|1|0|0|0|0|0|0|0|0|0|0|0|0|0|0|0|0|0|0|0|0|0|0|0|6|7|13|3|2|6|0|0|0|1|0|0|0|0|0|7|10|6|8|1|1|0|6|5|8|4|7|6|10|7|0|59|43|32|20|17|20|52|41|14|25|22|14|28|35	1	1	1	1	1	6.53	11.85	0		P56282	FALSE
POLE2_Y311F	Q9HAW4	CLSPN	90|110|102	302	100.67	3	14|12|12|13|14|15|10|12|17|11|10|10|13|15|13|9|13|17|13|14|14|11|15|14|11|14|15|0|0|0|1|0|0|0|0|0|0|0|0|0|0|0|0|0|0|0|0|0|0|0|0|0|0|0|6|7|13|3|2|6|0|0|0|1|0|0|0|0|0|7|10|6|8|1|1|0|6|5|8|4|7|6|10|7|0|59|43|32|20|17|20|52|41|14|25|22|14|28|35	1	1	1	1	1	6.07	11.1	0		P56282	FALSE
POLE2_Y513C	Q9HAW4	CLSPN	44|41|40	125	41.67	3	14|12|12|13|14|15|10|12|17|11|10|10|13|15|13|9|13|17|13|14|14|11|15|14|11|14|15|0|0|0|1|0|0|0|0|0|0|0|0|0|0|0|0|0|0|0|0|0|0|0|0|0|0|0|6|7|13|3|2|6|0|0|0|1|0|0|0|0|0|7|10|6|8|1|1|0|6|5|8|4|7|6|10|7|0|59|43|32|20|17|20|52|41|14|25|22|14|28|35	0.95	0.96	0.95	0.96	0.95	2.65	4.59	0.03		P56282	FALSE
POLE2_D284G	Q5TZA2	CROCC	1|5|0	6	2	3	0|0|0|0|0|0|0|0|0|0|0|0|0|0|0|0|0|0|0|0|0|0|0|0|0|0|0|0|0|0|0|0|0|0|0|0|0|0|0|0|0|0|0|0|0|0|0|0|0|0|0|0|0|0|0|0|0|0|0|0|0|0|0|0|0|0|0|0|0|0|0|0|0|0|0|0|0|0|0|0|0|0|0|0|0|2|3|0|0|0|0|3|0|2|0|0|0|0|0	0.33	1	0.33	1	0.33	-0.93	19.8	0.32		P56282	FALSE
POLE2_E520A	Q5TZA2	CROCC	0|2|3	5	1.67	3	0|0|0|0|0|0|0|0|0|0|0|0|0|0|0|0|0|0|0|0|0|0|0|0|0|0|0|0|0|0|0|0|0|0|0|0|0|0|0|0|0|0|0|0|0|0|0|0|0|0|0|0|0|0|0|0|0|0|0|0|0|0|0|0|0|0|0|0|0|0|0|0|0|0|0|0|0|0|0|0|0|0|0|0|0|2|3|0|0|0|0|3|0|2|0|0|0|0|0	0.65	0.99	0.65	0.99	0.65	-0.93	16.5	0.15		P56282	FALSE
POLE2_S522A	Q5TZA2	CROCC	5|4|1	10	3.33	3	0|0|0|0|0|0|0|0|0|0|0|0|0|0|0|0|0|0|0|0|0|0|0|0|0|0|0|0|0|0|0|0|0|0|0|0|0|0|0|0|0|0|0|0|0|0|0|0|0|0|0|0|0|0|0|0|0|0|0|0|0|0|0|0|0|0|0|0|0|0|0|0|0|0|0|0|0|0|0|0|0|0|0|0|0|2|3|0|0|0|0|3|0|2|0|0|0|0|0	0.66	1	0.66	1	0.66	2.2	33	0.14		P56282	FALSE
POLE2_WT	Q5TZA2	CROCC	1|4|2|0|0|0	7	1.17	6	0|0|0|0|0|0|0|0|0|0|0|0|0|0|0|0|0|0|0|0|0|0|0|0|0|0|0|0|0|0|0|0|0|0|0|0|0|0|0|0|0|0|0|0|0|0|0|0|0|0|0|0|0|0|0|0|0|0|0|0|0|0|0|0|0|0|0|0|0|0|0|0|0|0|0|0|0|0|0|0|0|0|0|0|0|2|3|0|0|0|0|3|0|2|0|0|0|0|0	0.33	0.99	0.33	0.99	0.33	-0.93	11.55	0.33		P56282	FALSE
POLE2_Y311F	Q5TZA2	CROCC	5|3|8	16	5.33	3	0|0|0|0|0|0|0|0|0|0|0|0|0|0|0|0|0|0|0|0|0|0|0|0|0|0|0|0|0|0|0|0|0|0|0|0|0|0|0|0|0|0|0|0|0|0|0|0|0|0|0|0|0|0|0|0|0|0|0|0|0|0|0|0|0|0|0|0|0|0|0|0|0|0|0|0|0|0|0|0|0|0|0|0|0|2|3|0|0|0|0|3|0|2|0|0|0|0|0	0.99	1	0.99	1	0.99	4.4	52.8	0		P56282	FALSE
POLE2_Y513C	Q5TZA2	CROCC	2|2|3	7	2.33	3	0|0|0|0|0|0|0|0|0|0|0|0|0|0|0|0|0|0|0|0|0|0|0|0|0|0|0|0|0|0|0|0|0|0|0|0|0|0|0|0|0|0|0|0|0|0|0|0|0|0|0|0|0|0|0|0|0|0|0|0|0|0|0|0|0|0|0|0|0|0|0|0|0|0|0|0|0|0|0|0|0|0|0|0|0|2|3|0|0|0|0|3|0|2|0|0|0|0|0	0.98	0.99	0.98	0.99	0.98	3.48	23.1	0.01		P56282	FALSE
POLE2_D284G	P11182	DBT	319|262|276	857	285.67	3	22|28|22|22|20|19|26|22|28|30|25|25|19|24|17|32|28|32|26|31|22|28|31|15|33|37|32|39|44|46|39|43|32|32|30|35|37|45|43|35|41|29|38|30|40|44|47|48|39|40|35|41|33|41|55|49|30|28|27|19|9|15|8|11|14|10|38|41|48|6|8|5|7|4|8|12|30|33|34|30|30|32|35|33|8|85|176|79|57|69|71|101|89|32|31|24|27|49|91	1	1	1	1	1	10.12	8.22	0		P56282	FALSE
POLE2_E520A	P11182	DBT	225|222|195	642	214	3	22|28|22|22|20|19|26|22|28|30|25|25|19|24|17|32|28|32|26|31|22|28|31|15|33|37|32|39|44|46|39|43|32|32|30|35|37|45|43|35|41|29|38|30|40|44|47|48|39|40|35|41|33|41|55|49|30|28|27|19|9|15|8|11|14|10|38|41|48|6|8|5|7|4|8|12|30|33|34|30|30|32|35|33|8|85|176|79|57|69|71|101|89|32|31|24|27|49|91	1	1	1	1	1	7.19	6.16	0		P56282	FALSE
POLE2_S522A	P11182	DBT	220|283|232	735	245	3	22|28|22|22|20|19|26|22|28|30|25|25|19|24|17|32|28|32|26|31|22|28|31|15|33|37|32|39|44|46|39|43|32|32|30|35|37|45|43|35|41|29|38|30|40|44|47|48|39|40|35|41|33|41|55|49|30|28|27|19|9|15|8|11|14|10|38|41|48|6|8|5|7|4|8|12|30|33|34|30|30|32|35|33|8|85|176|79|57|69|71|101|89|32|31|24|27|49|91	1	1	1	1	1	8.29	7.05	0		P56282	FALSE
POLE2_WT	P11182	DBT	254|220|237|130|149|138	1128	188	6	22|28|22|22|20|19|26|22|28|30|25|25|19|24|17|32|28|32|26|31|22|28|31|15|33|37|32|39|44|46|39|43|32|32|30|35|37|45|43|35|41|29|38|30|40|44|47|48|39|40|35|41|33|41|55|49|30|28|27|19|9|15|8|11|14|10|38|41|48|6|8|5|7|4|8|12|30|33|34|30|30|32|35|33|8|85|176|79|57|69|71|101|89|32|31|24|27|49|91	0.86	1	0.86	1	0.86	-0.55	5.41	0.07		P56282	FALSE
POLE2_Y311F	P11182	DBT	281|195|263	739	246.33	3	22|28|22|22|20|19|26|22|28|30|25|25|19|24|17|32|28|32|26|31|22|28|31|15|33|37|32|39|44|46|39|43|32|32|30|35|37|45|43|35|41|29|38|30|40|44|47|48|39|40|35|41|33|41|55|49|30|28|27|19|9|15|8|11|14|10|38|41|48|6|8|5|7|4|8|12|30|33|34|30|30|32|35|33|8|85|176|79|57|69|71|101|89|32|31|24|27|49|91	1	1	1	1	1	7.19	7.09	0		P56282	FALSE
POLE2_Y513C	P11182	DBT	301|313|337	951	317	3	22|28|22|22|20|19|26|22|28|30|25|25|19|24|17|32|28|32|26|31|22|28|31|15|33|37|32|39|44|46|39|43|32|32|30|35|37|45|43|35|41|29|38|30|40|44|47|48|39|40|35|41|33|41|55|49|30|28|27|19|9|15|8|11|14|10|38|41|48|6|8|5|7|4|8|12|30|33|34|30|30|32|35|33|8|85|176|79|57|69|71|101|89|32|31|24|27|49|91	1	1	1	1	1	11.8	9.12	0		P56282	FALSE
POLE2_D284G	Q6PJP8	DCLRE1A	9|8|8	25	8.33	3	0|0|0|0|0|0|0|0|0|0|0|0|0|0|0|0|0|0|0|1|0|1|1|1|0|0|0|0|0|0|0|0|0|0|0|0|0|0|0|0|0|1|0|0|0|0|0|0|0|0|1|0|0|0|0|2|1|1|1|1|0|0|0|0|0|0|0|0|0|0|2|2|0|0|0|0|0|0|0|0|0|0|0|0|0|8|1|1|2|2|1|5|2|0|0|0|0|0|0	0.99	1	0.99	1	0.99	4.94	21.71	0		P56282	FALSE
POLE2_E520A	Q6PJP8	DCLRE1A	7|6|7	20	6.67	3	0|0|0|0|0|0|0|0|0|0|0|0|0|0|0|0|0|0|0|1|0|1|1|1|0|0|0|0|0|0|0|0|0|0|0|0|0|0|0|0|0|1|0|0|0|0|0|0|0|0|1|0|0|0|0|2|1|1|1|1|0|0|0|0|0|0|0|0|0|0|2|2|0|0|0|0|0|0|0|0|0|0|0|0|0|8|1|1|2|2|1|5|2|0|0|0|0|0|0	0.99	0.99	0.99	0.99	0.99	3.96	17.37	0.01		P56282	FALSE
POLE2_S522A	Q6PJP8	DCLRE1A	2|4|4	10	3.33	3	0|0|0|0|0|0|0|0|0|0|0|0|0|0|0|0|0|0|0|1|0|1|1|1|0|0|0|0|0|0|0|0|0|0|0|0|0|0|0|0|0|1|0|0|0|0|0|0|0|0|1|0|0|0|0|2|1|1|1|1|0|0|0|0|0|0|0|0|0|0|2|2|0|0|0|0|0|0|0|0|0|0|0|0|0|8|1|1|2|2|1|5|2|0|0|0|0|0|0	0.9	0.94	0.9	0.94	0.9	1.37	8.68	0.05		P56282	FALSE
POLE2_WT	Q6PJP8	DCLRE1A	12|7|11|13|7|5	55	9.17	6	0|0|0|0|0|0|0|0|0|0|0|0|0|0|0|0|0|0|0|1|0|1|1|1|0|0|0|0|0|0|0|0|0|0|0|0|0|0|0|0|0|1|0|0|0|0|0|0|0|0|1|0|0|0|0|2|1|1|1|1|0|0|0|0|0|0|0|0|0|0|2|2|0|0|0|0|0|0|0|0|0|0|0|0|0|8|1|1|2|2|1|5|2|0|0|0|0|0|0	0.99	1	0.99	1	0.99	3.42	23.88	0		P56282	FALSE
POLE2_Y311F	Q6PJP8	DCLRE1A	7|6|9	22	7.33	3	0|0|0|0|0|0|0|0|0|0|0|0|0|0|0|0|0|0|0|1|0|1|1|1|0|0|0|0|0|0|0|0|0|0|0|0|0|0|0|0|0|1|0|0|0|0|0|0|0|0|1|0|0|0|0|2|1|1|1|1|0|0|0|0|0|0|0|0|0|0|2|2|0|0|0|0|0|0|0|0|0|0|0|0|0|8|1|1|2|2|1|5|2|0|0|0|0|0|0	0.99	1	0.99	1	0.99	3.96	19.11	0.01		P56282	FALSE
POLE2_Y513C	Q6PJP8	DCLRE1A	4|3|3	10	3.33	3	0|0|0|0|0|0|0|0|0|0|0|0|0|0|0|0|0|0|0|1|0|1|1|1|0|0|0|0|0|0|0|0|0|0|0|0|0|0|0|0|0|1|0|0|0|0|0|0|0|0|1|0|0|0|0|2|1|1|1|1|0|0|0|0|0|0|0|0|0|0|2|2|0|0|0|0|0|0|0|0|0|0|0|0|0|8|1|1|2|2|1|5|2|0|0|0|0|0|0	0.91	0.94	0.91	0.94	0.91	2.17	8.68	0.04		P56282	FALSE
POLE2_D284G	P32321	DCTD	20|20|23	63	21	3	1|2|1|2|1|1|1|1|1|1|1|2|1|1|1|1|0|0|1|1|1|1|1|1|1|1|1|1|0|0|1|0|0|0|0|1|1|0|1|1|1|0|0|0|0|1|1|0|1|2|0|0|0|1|0|0|0|0|0|0|0|0|0|0|0|0|0|0|0|0|0|0|0|0|0|0|0|1|0|0|1|0|1|0|0|16|10|6|2|6|8|14|16|14|13|11|12|6|8	0.99	0.99	0.99	0.99	0.99	4.13	11.18	0.01		P56282	FALSE
POLE2_E520A	P32321	DCTD	23|21|28	72	24	3	1|2|1|2|1|1|1|1|1|1|1|2|1|1|1|1|0|0|1|1|1|1|1|1|1|1|1|1|0|0|1|0|0|0|0|1|1|0|1|1|1|0|0|0|0|1|1|0|1|2|0|0|0|1|0|0|0|0|0|0|0|0|0|0|0|0|0|0|0|0|0|0|0|0|0|0|0|1|0|0|1|0|1|0|0|16|10|6|2|6|8|14|16|14|13|11|12|6|8	0.99	1	0.99	1	0.99	4.29	12.77	0		P56282	FALSE
POLE2_S522A	P32321	DCTD	20|16|22	58	19.33	3	1|2|1|2|1|1|1|1|1|1|1|2|1|1|1|1|0|0|1|1|1|1|1|1|1|1|1|1|0|0|1|0|0|0|0|1|1|0|1|1|1|0|0|0|0|1|1|0|1|2|0|0|0|1|0|0|0|0|0|0|0|0|0|0|0|0|0|0|0|0|0|0|0|0|0|0|0|1|0|0|1|0|1|0|0|16|10|6|2|6|8|14|16|14|13|11|12|6|8	0.98	0.99	0.98	0.99	0.98	3.46	10.29	0.01		P56282	FALSE
POLE2_WT	P32321	DCTD	23|19|23|7|10|6	88	14.67	6	1|2|1|2|1|1|1|1|1|1|1|2|1|1|1|1|0|0|1|1|1|1|1|1|1|1|1|1|0|0|1|0|0|0|0|1|1|0|1|1|1|0|0|0|0|1|1|0|1|2|0|0|0|1|0|0|0|0|0|0|0|0|0|0|0|0|0|0|0|0|0|0|0|0|0|0|0|1|0|0|1|0|1|0|0|16|10|6|2|6|8|14|16|14|13|11|12|6|8	0.9	0.99	0.9	0.99	0.9	0.91	7.81	0.05		P56282	FALSE
POLE2_Y311F	P32321	DCTD	16|7|14	37	12.33	3	1|2|1|2|1|1|1|1|1|1|1|2|1|1|1|1|0|0|1|1|1|1|1|1|1|1|1|1|0|0|1|0|0|0|0|1|1|0|1|1|1|0|0|0|0|1|1|0|1|2|0|0|0|1|0|0|0|0|0|0|0|0|0|0|0|0|0|0|0|0|0|0|0|0|0|0|0|1|0|0|1|0|1|0|0|16|10|6|2|6|8|14|16|14|13|11|12|6|8	0.91	0.97	0.91	0.97	0.91	1.42	6.56	0.04		P56282	FALSE
POLE2_Y513C	P32321	DCTD	17|9|9	35	11.67	3	1|2|1|2|1|1|1|1|1|1|1|2|1|1|1|1|0|0|1|1|1|1|1|1|1|1|1|1|0|0|1|0|0|0|0|1|1|0|1|1|1|0|0|0|0|1|1|0|1|2|0|0|0|1|0|0|0|0|0|0|0|0|0|0|0|0|0|0|0|0|0|0|0|0|0|0|0|1|0|0|1|0|1|0|0|16|10|6|2|6|8|14|16|14|13|11|12|6|8	0.92	0.97	0.92	0.97	0.92	2.05	6.21	0.04		P56282	FALSE
POLE2_D284G	Q9NYP3	DONSON	3|7|2	12	4	3	0|0|0|0|0|0|0|0|2|0|1|0|0|0|1|0|1|1|0|1|0|1|0|0|0|1|1|0|0|0|0|0|1|0|0|0|0|0|0|0|0|0|0|0|0|0|0|0|0|0|0|0|1|1|3|3|5|4|4|2|0|0|0|3|0|1|0|0|0|1|4|3|1|0|0|0|0|0|0|0|0|0|1|0|0|5|4|4|1|2|3|2|2|4|3|3|5|2|7	0.65	0.95	0.65	0.95	0.65	-0.55	4.17	0.16		P56282	FALSE
POLE2_E520A	Q9NYP3	DONSON	2|1|1	4	1.33	3	0|0|0|0|0|0|0|0|2|0|1|0|0|0|1|0|1|1|0|1|0|1|0|0|0|1|1|0|0|0|0|0|1|0|0|0|0|0|0|0|0|0|0|0|0|0|0|0|0|0|0|0|1|1|3|3|5|4|4|2|0|0|0|3|0|1|0|0|0|1|4|3|1|0|0|0|0|0|0|0|0|0|1|0|0|5|4|4|1|2|3|2|2|4|3|3|5|2|7	0.12	0.37	0.12	0.37	0.12	-2.03	1.39	0.47		P56282	FALSE
POLE2_S522A	Q9NYP3	DONSON	0|0|1	1	0.33	3	0|0|0|0|0|0|0|0|2|0|1|0|0|0|1|0|1|1|0|1|0|1|0|0|0|1|1|0|0|0|0|0|1|0|0|0|0|0|0|0|0|0|0|0|0|0|0|0|0|0|0|0|1|1|3|3|5|4|4|2|0|0|0|3|0|1|0|0|0|1|4|3|1|0|0|0|0|0|0|0|0|0|1|0|0|5|4|4|1|2|3|2|2|4|3|3|5|2|7	0	0	0	0	0	-4.25	0.35	0.65		P56282	FALSE
POLE2_WT	Q9NYP3	DONSON	15|17|17|18|17|19	103	17.17	6	0|0|0|0|0|0|0|0|2|0|1|0|0|0|1|0|1|1|0|1|0|1|0|0|0|1|1|0|0|0|0|0|1|0|0|0|0|0|0|0|0|0|0|0|0|0|0|0|0|0|0|0|1|1|3|3|5|4|4|2|0|0|0|3|0|1|0|0|0|1|4|3|1|0|0|0|0|0|0|0|0|0|1|0|0|5|4|4|1|2|3|2|2|4|3|3|5|2|7	1	1	1	1	1	6.91	17.89	0		P56282	FALSE
POLE2_Y311F	Q9NYP3	DONSON	3|2|6	11	3.67	3	0|0|0|0|0|0|0|0|2|0|1|0|0|0|1|0|1|1|0|1|0|1|0|0|0|1|1|0|0|0|0|0|1|0|0|0|0|0|0|0|0|0|0|0|0|0|0|0|0|0|0|0|1|1|3|3|5|4|4|2|0|0|0|3|0|1|0|0|0|1|4|3|1|0|0|0|0|0|0|0|0|0|1|0|0|5|4|4|1|2|3|2|2|4|3|3|5|2|7	0.64	0.92	0.64	0.92	0.64	-0.55	3.82	0.16		P56282	FALSE
POLE2_Y513C	Q9NYP3	DONSON	0|2|1	3	1	3	0|0|0|0|0|0|0|0|2|0|1|0|0|0|1|0|1|1|0|1|0|1|0|0|0|1|1|0|0|0|0|0|1|0|0|0|0|0|0|0|0|0|0|0|0|0|0|0|0|0|0|0|1|1|3|3|5|4|4|2|0|0|0|3|0|1|0|0|0|1|4|3|1|0|0|0|0|0|0|0|0|0|1|0|0|5|4|4|1|2|3|2|2|4|3|3|5|2|7	0.12	0.37	0.12	0.37	0.12	-4.25	1.04	0.47		P56282	FALSE
POLE2_D284G	Q9BVC3	DSCC1	4|3|2	9	3	3	0|0|0|0|0|0|0|0|0|0|0|0|0|0|0|0|0|0|0|0|0|0|0|0|0|0|0|0|0|0|0|0|0|0|0|0|0|0|0|0|0|0|0|0|0|0|0|0|0|0|0|0|0|0|0|0|0|0|0|0|0|0|0|0|0|0|0|0|0|0|0|0|0|0|0|0|0|0|0|0|0|0|0|0|0|0|0|0|2|0|0|0|0|1|1|1|0|0|0	0.99	1	0.99	1	0.99	3.64	30	0		P56282	FALSE
POLE2_E520A	Q9BVC3	DSCC1	0|2|1	3	1	3	0|0|0|0|0|0|0|0|0|0|0|0|0|0|0|0|0|0|0|0|0|0|0|0|0|0|0|0|0|0|0|0|0|0|0|0|0|0|0|0|0|0|0|0|0|0|0|0|0|0|0|0|0|0|0|0|0|0|0|0|0|0|0|0|0|0|0|0|0|0|0|0|0|0|0|0|0|0|0|0|0|0|0|0|0|0|0|0|2|0|0|0|0|1|1|1|0|0|0	0.32	0.97	0.32	0.97	0.32	-0.9	10	0.33		P56282	FALSE
POLE2_S522A	Q9BVC3	DSCC1	0|1|0	1	0.33	3	0|0|0|0|0|0|0|0|0|0|0|0|0|0|0|0|0|0|0|0|0|0|0|0|0|0|0|0|0|0|0|0|0|0|0|0|0|0|0|0|0|0|0|0|0|0|0|0|0|0|0|0|0|0|0|0|0|0|0|0|0|0|0|0|0|0|0|0|0|0|0|0|0|0|0|0|0|0|0|0|0|0|0|0|0|0|0|0|2|0|0|0|0|1|1|1|0|0|0	0	0	0	0	0	-0.9	3.33	0.65		P56282	FALSE
POLE2_WT	Q9BVC3	DSCC1	0|2|2|6|2|1	13	2.17	6	0|0|0|0|0|0|0|0|0|0|0|0|0|0|0|0|0|0|0|0|0|0|0|0|0|0|0|0|0|0|0|0|0|0|0|0|0|0|0|0|0|0|0|0|0|0|0|0|0|0|0|0|0|0|0|0|0|0|0|0|0|0|0|0|0|0|0|0|0|0|0|0|0|0|0|0|0|0|0|0|0|0|0|0|0|0|0|0|2|0|0|0|0|1|1|1|0|0|0	0.65	1	0.65	1	0.65	-0.9	21.67	0.15		P56282	FALSE
POLE2_Y311F	Q9BVC3	DSCC1	2|0|2	4	1.33	3	0|0|0|0|0|0|0|0|0|0|0|0|0|0|0|0|0|0|0|0|0|0|0|0|0|0|0|0|0|0|0|0|0|0|0|0|0|0|0|0|0|0|0|0|0|0|0|0|0|0|0|0|0|0|0|0|0|0|0|0|0|0|0|0|0|0|0|0|0|0|0|0|0|0|0|0|0|0|0|0|0|0|0|0|0|0|0|0|2|0|0|0|0|1|1|1|0|0|0	0.65	0.97	0.65	0.97	0.65	-0.9	13.33	0.15		P56282	FALSE
POLE2_Y513C	Q9BVC3	DSCC1	1|0|0	1	0.33	3	0|0|0|0|0|0|0|0|0|0|0|0|0|0|0|0|0|0|0|0|0|0|0|0|0|0|0|0|0|0|0|0|0|0|0|0|0|0|0|0|0|0|0|0|0|0|0|0|0|0|0|0|0|0|0|0|0|0|0|0|0|0|0|0|0|0|0|0|0|0|0|0|0|0|0|0|0|0|0|0|0|0|0|0|0|0|0|0|2|0|0|0|0|1|1|1|0|0|0	0	0	0	0	0	-0.9	3.33	0.65		P56282	FALSE
POLE2_D284G	Q9H0I2	ENKD1	0|2|3	5	1.67	3	0|0|0|0|0|0|0|0|0|0|0|0|0|0|0|0|0|0|0|0|0|0|0|0|0|0|0|0|0|0|0|0|0|0|0|0|0|0|0|1|0|0|0|0|1|0|0|0|0|0|1|0|0|0|0|0|0|0|0|0|0|0|0|0|0|0|0|0|0|0|0|0|0|0|0|0|0|0|0|0|0|0|0|0|0|1|0|0|0|0|0|2|1|0|0|1|0|0|0	0.66	1	0.66	1	0.66	-0.9	16.67	0.15		P56282	FALSE
POLE2_E520A	Q9H0I2	ENKD1	1|0|1	2	0.67	3	0|0|0|0|0|0|0|0|0|0|0|0|0|0|0|0|0|0|0|0|0|0|0|0|0|0|0|0|0|0|0|0|0|0|0|0|0|0|0|1|0|0|0|0|1|0|0|0|0|0|1|0|0|0|0|0|0|0|0|0|0|0|0|0|0|0|0|0|0|0|0|0|0|0|0|0|0|0|0|0|0|0|0|0|0|1|0|0|0|0|0|2|1|0|0|1|0|0|0	0	0	0	0	0	-0.9	6.67	0.65		P56282	FALSE
POLE2_S522A	Q9H0I2	ENKD1	3|3|4	10	3.33	3	0|0|0|0|0|0|0|0|0|0|0|0|0|0|0|0|0|0|0|0|0|0|0|0|0|0|0|0|0|0|0|0|0|0|0|0|0|0|0|1|0|0|0|0|1|0|0|0|0|0|1|0|0|0|0|0|0|0|0|0|0|0|0|0|0|0|0|0|0|0|0|0|0|0|0|0|0|0|0|0|0|0|0|0|0|1|0|0|0|0|0|2|1|0|0|1|0|0|0	1	1	1	1	1	5.48	33.33	0		P56282	FALSE
POLE2_WT	Q9H0I2	ENKD1	0|4|2|0|0|0	6	1	6	0|0|0|0|0|0|0|0|0|0|0|0|0|0|0|0|0|0|0|0|0|0|0|0|0|0|0|0|0|0|0|0|0|0|0|0|0|0|0|1|0|0|0|0|1|0|0|0|0|0|1|0|0|0|0|0|0|0|0|0|0|0|0|0|0|0|0|0|0|0|0|0|0|0|0|0|0|0|0|0|0|0|0|0|0|1|0|0|0|0|0|2|1|0|0|1|0|0|0	0.33	1	0.33	1	0.33	-0.9	10	0.32		P56282	FALSE
POLE2_Y311F	Q9H0I2	ENKD1	3|0|4	7	2.33	3	0|0|0|0|0|0|0|0|0|0|0|0|0|0|0|0|0|0|0|0|0|0|0|0|0|0|0|0|0|0|0|0|0|0|0|0|0|0|0|1|0|0|0|0|1|0|0|0|0|0|1|0|0|0|0|0|0|0|0|0|0|0|0|0|0|0|0|0|0|0|0|0|0|0|0|0|0|0|0|0|0|0|0|0|0|1|0|0|0|0|0|2|1|0|0|1|0|0|0	0.67	1	0.67	1	0.67	-0.9	23.33	0.14		P56282	FALSE
POLE2_Y513C	Q9H0I2	ENKD1	3|2|1	6	2	3	0|0|0|0|0|0|0|0|0|0|0|0|0|0|0|0|0|0|0|0|0|0|0|0|0|0|0|0|0|0|0|0|0|0|0|0|0|0|0|1|0|0|0|0|1|0|0|0|0|0|1|0|0|0|0|0|0|0|0|0|0|0|0|0|0|0|0|0|0|0|0|0|0|0|0|0|0|0|0|0|0|0|0|0|0|1|0|0|0|0|0|2|1|0|0|1|0|0|0	0.66	1	0.66	1	0.66	1.61	20	0.15		P56282	FALSE
POLE2_D284G	P29320	EPHA3	6|5|1	12	4	3	0|0|0|0|0|0|0|0|0|0|0|0|0|0|0|0|0|0|0|0|0|0|0|0|0|0|0|0|0|0|0|0|0|0|0|0|0|0|0|0|0|0|0|0|0|0|0|0|0|0|0|0|0|0|0|0|0|0|0|0|0|0|0|0|0|0|0|0|0|0|0|0|0|0|0|0|0|0|0|0|0|0|0|0|0|2|1|1|1|0|1|2|1|0|0|1|0|0|1	0.67	1	0.67	1	0.67	1.48	36	0.14		P56282	FALSE
POLE2_E520A	P29320	EPHA3	1|2|4	7	2.33	3	0|0|0|0|0|0|0|0|0|0|0|0|0|0|0|0|0|0|0|0|0|0|0|0|0|0|0|0|0|0|0|0|0|0|0|0|0|0|0|0|0|0|0|0|0|0|0|0|0|0|0|0|0|0|0|0|0|0|0|0|0|0|0|0|0|0|0|0|0|0|0|0|0|0|0|0|0|0|0|0|0|0|0|0|0|2|1|1|1|0|1|2|1|0|0|1|0|0|1	0.66	1	0.66	1	0.66	1.48	21	0.15		P56282	FALSE
POLE2_S522A	P29320	EPHA3	3|5|3	11	3.67	3	0|0|0|0|0|0|0|0|0|0|0|0|0|0|0|0|0|0|0|0|0|0|0|0|0|0|0|0|0|0|0|0|0|0|0|0|0|0|0|0|0|0|0|0|0|0|0|0|0|0|0|0|0|0|0|0|0|0|0|0|0|0|0|0|0|0|0|0|0|0|0|0|0|0|0|0|0|0|0|0|0|0|0|0|0|2|1|1|1|0|1|2|1|0|0|1|0|0|1	1	1	1	1	1	5.18	33	0		P56282	FALSE
POLE2_WT	P29320	EPHA3	0|3|5|1|0|0	9	1.5	6	0|0|0|0|0|0|0|0|0|0|0|0|0|0|0|0|0|0|0|0|0|0|0|0|0|0|0|0|0|0|0|0|0|0|0|0|0|0|0|0|0|0|0|0|0|0|0|0|0|0|0|0|0|0|0|0|0|0|0|0|0|0|0|0|0|0|0|0|0|0|0|0|0|0|0|0|0|0|0|0|0|0|0|0|0|2|1|1|1|0|1|2|1|0|0|1|0|0|1	0.33	1	0.33	1	0.33	-0.94	13.5	0.32		P56282	FALSE
POLE2_Y311F	P29320	EPHA3	0|3|1	4	1.33	3	0|0|0|0|0|0|0|0|0|0|0|0|0|0|0|0|0|0|0|0|0|0|0|0|0|0|0|0|0|0|0|0|0|0|0|0|0|0|0|0|0|0|0|0|0|0|0|0|0|0|0|0|0|0|0|0|0|0|0|0|0|0|0|0|0|0|0|0|0|0|0|0|0|0|0|0|0|0|0|0|0|0|0|0|0|2|1|1|1|0|1|2|1|0|0|1|0|0|1	0.33	0.99	0.33	0.99	0.33	-0.94	12	0.32		P56282	FALSE
POLE2_Y513C	P29320	EPHA3	5|1|5	11	3.67	3	0|0|0|0|0|0|0|0|0|0|0|0|0|0|0|0|0|0|0|0|0|0|0|0|0|0|0|0|0|0|0|0|0|0|0|0|0|0|0|0|0|0|0|0|0|0|0|0|0|0|0|0|0|0|0|0|0|0|0|0|0|0|0|0|0|0|0|0|0|0|0|0|0|0|0|0|0|0|0|0|0|0|0|0|0|2|1|1|1|0|1|2|1|0|0|1|0|0|1	0.67	1	0.67	1	0.67	1.48	33	0.14		P56282	FALSE
POLE2_D284G	Q8IV48	ERI1	2|1|4	7	2.33	3	0|0|0|0|0|0|0|0|0|0|0|0|0|0|0|0|0|0|0|0|0|0|0|0|0|0|0|0|0|0|0|0|0|0|0|0|0|0|0|0|0|0|0|0|0|0|0|0|0|0|0|0|0|0|0|0|0|0|0|0|0|0|0|0|0|0|0|0|0|0|0|0|0|0|0|0|0|0|0|0|0|0|0|0|0|1|1|0|3|1|3|1|3|0|0|0|0|0|0	0.65	0.99	0.65	0.99	0.65	1.73	17.77	0.16		P56282	FALSE
POLE2_E520A	Q8IV48	ERI1	2|2|2	6	2	3	0|0|0|0|0|0|0|0|0|0|0|0|0|0|0|0|0|0|0|0|0|0|0|0|0|0|0|0|0|0|0|0|0|0|0|0|0|0|0|0|0|0|0|0|0|0|0|0|0|0|0|0|0|0|0|0|0|0|0|0|0|0|0|0|0|0|0|0|0|0|0|0|0|0|0|0|0|0|0|0|0|0|0|0|0|1|1|0|3|1|3|1|3|0|0|0|0|0|0	0.95	0.95	0.95	0.95	0.95	3.04	15.23	0.02		P56282	FALSE
POLE2_S522A	Q8IV48	ERI1	6|5|3	14	4.67	3	0|0|0|0|0|0|0|0|0|0|0|0|0|0|0|0|0|0|0|0|0|0|0|0|0|0|0|0|0|0|0|0|0|0|0|0|0|0|0|0|0|0|0|0|0|0|0|0|0|0|0|0|0|0|0|0|0|0|0|0|0|0|0|0|0|0|0|0|0|0|0|0|0|0|0|0|0|0|0|0|0|0|0|0|0|1|1|0|3|1|3|1|3|0|0|0|0|0|0	0.99	1	0.99	1	0.99	4.01	35.54	0		P56282	FALSE
POLE2_WT	Q8IV48	ERI1	1|5|2|0|0|0	8	1.33	6	0|0|0|0|0|0|0|0|0|0|0|0|0|0|0|0|0|0|0|0|0|0|0|0|0|0|0|0|0|0|0|0|0|0|0|0|0|0|0|0|0|0|0|0|0|0|0|0|0|0|0|0|0|0|0|0|0|0|0|0|0|0|0|0|0|0|0|0|0|0|0|0|0|0|0|0|0|0|0|0|0|0|0|0|0|1|1|0|3|1|3|1|3|0|0|0|0|0|0	0.33	1	0.33	1	0.33	-1.04	10.15	0.33		P56282	FALSE
POLE2_Y311F	Q8IV48	ERI1	1|1|3	5	1.67	3	0|0|0|0|0|0|0|0|0|0|0|0|0|0|0|0|0|0|0|0|0|0|0|0|0|0|0|0|0|0|0|0|0|0|0|0|0|0|0|0|0|0|0|0|0|0|0|0|0|0|0|0|0|0|0|0|0|0|0|0|0|0|0|0|0|0|0|0|0|0|0|0|0|0|0|0|0|0|0|0|0|0|0|0|0|1|1|0|3|1|3|1|3|0|0|0|0|0|0	0.33	0.98	0.33	0.98	0.33	1.73	12.69	0.33		P56282	FALSE
POLE2_Y513C	Q8IV48	ERI1	3|2|4	9	3	3	0|0|0|0|0|0|0|0|0|0|0|0|0|0|0|0|0|0|0|0|0|0|0|0|0|0|0|0|0|0|0|0|0|0|0|0|0|0|0|0|0|0|0|0|0|0|0|0|0|0|0|0|0|0|0|0|0|0|0|0|0|0|0|0|0|0|0|0|0|0|0|0|0|0|0|0|0|0|0|0|0|0|0|0|0|1|1|0|3|1|3|1|3|0|0|0|0|0|0	0.98	0.99	0.98	0.99	0.98	3.04	22.85	0.01		P56282	FALSE
POLE2_D284G	Q9UQ84	EXO1	6|7|9	22	7.33	3	0|0|2|0|0|1|0|0|0|0|0|0|0|1|1|1|1|0|1|0|0|0|1|1|0|1|1|0|0|0|0|0|0|0|0|0|0|0|0|0|0|0|0|0|0|0|0|0|0|0|0|1|0|0|0|0|0|1|0|0|0|0|0|0|0|0|0|0|0|0|0|0|0|0|0|0|0|0|0|0|0|0|0|0|0|7|6|9|6|6|8|2|10|6|8|3|3|4|6	0.93	0.96	0.93	0.96	0.93	2.2	7.41	0.04		P56282	FALSE
POLE2_E520A	Q9UQ84	EXO1	9|10|9	28	9.33	3	0|0|2|0|0|1|0|0|0|0|0|0|0|1|1|1|1|0|1|0|0|0|1|1|0|1|1|0|0|0|0|0|0|0|0|0|0|0|0|0|0|0|0|0|0|0|0|0|0|0|0|1|0|0|0|0|0|1|0|0|0|0|0|0|0|0|0|0|0|0|0|0|0|0|0|0|0|0|0|0|0|0|0|0|0|7|6|9|6|6|8|2|10|6|8|3|3|4|6	0.96	0.97	0.96	0.97	0.96	3.17	9.43	0.02		P56282	FALSE
POLE2_S522A	Q9UQ84	EXO1	9|3|4	16	5.33	3	0|0|2|0|0|1|0|0|0|0|0|0|0|1|1|1|1|0|1|0|0|0|1|1|0|1|1|0|0|0|0|0|0|0|0|0|0|0|0|0|0|0|0|0|0|0|0|0|0|0|0|1|0|0|0|0|0|1|0|0|0|0|0|0|0|0|0|0|0|0|0|0|0|0|0|0|0|0|0|0|0|0|0|0|0|7|6|9|6|6|8|2|10|6|8|3|3|4|6	0.81	0.96	0.81	0.96	0.81	0.76	5.39	0.08		P56282	FALSE
POLE2_WT	Q9UQ84	EXO1	14|15|33|29|24|22	137	22.83	6	0|0|2|0|0|1|0|0|0|0|0|0|0|1|1|1|1|0|1|0|0|0|1|1|0|1|1|0|0|0|0|0|0|0|0|0|0|0|0|0|0|0|0|0|0|0|0|0|0|0|0|1|0|0|0|0|0|1|0|0|0|0|0|0|0|0|0|0|0|0|0|0|0|0|0|0|0|0|0|0|0|0|0|0|0|7|6|9|6|6|8|2|10|6|8|3|3|4|6	1	1	1	1	1	4.5	23.07	0		P56282	FALSE
POLE2_Y311F	Q9UQ84	EXO1	7|7|13	27	9	3	0|0|2|0|0|1|0|0|0|0|0|0|0|1|1|1|1|0|1|0|0|0|1|1|0|1|1|0|0|0|0|0|0|0|0|0|0|0|0|0|0|0|0|0|0|0|0|0|0|0|0|1|0|0|0|0|0|1|0|0|0|0|0|0|0|0|0|0|0|0|0|0|0|0|0|0|0|0|0|0|0|0|0|0|0|7|6|9|6|6|8|2|10|6|8|3|3|4|6	0.95	0.99	0.95	0.99	0.95	2.54	9.09	0.03		P56282	FALSE
POLE2_Y513C	Q9UQ84	EXO1	6|5|5	16	5.33	3	0|0|2|0|0|1|0|0|0|0|0|0|0|1|1|1|1|0|1|0|0|0|1|1|0|1|1|0|0|0|0|0|0|0|0|0|0|0|0|0|0|0|0|0|0|0|0|0|0|0|0|1|0|0|0|0|0|1|0|0|0|0|0|0|0|0|0|0|0|0|0|0|0|0|0|0|0|0|0|0|0|0|0|0|0|7|6|9|6|6|8|2|10|6|8|3|3|4|6	0.87	0.9	0.87	0.9	0.87	1.81	5.39	0.06		P56282	FALSE
POLE2_D284G	Q9NVF7	FBXO28	2|0|2	4	1.33	3	0|0|0|0|1|0|0|0|0|0|0|0|0|0|0|0|0|0|0|0|0|0|0|0|0|0|0|0|0|0|0|0|1|0|0|0|0|0|0|0|0|0|0|0|0|0|0|0|0|0|0|0|0|0|0|0|0|0|0|0|0|0|0|0|0|0|0|0|0|0|0|0|0|0|1|0|0|0|0|1|0|0|0|0|0|1|0|1|0|0|0|1|2|1|0|0|0|0|0	0.65	0.98	0.65	0.98	0.65	-0.9	13.2	0.15		P56282	FALSE
POLE2_E520A	Q9NVF7	FBXO28	1|1|4	6	2	3	0|0|0|0|1|0|0|0|0|0|0|0|0|0|0|0|0|0|0|0|0|0|0|0|0|0|0|0|0|0|0|0|1|0|0|0|0|0|0|0|0|0|0|0|0|0|0|0|0|0|0|0|0|0|0|0|0|0|0|0|0|0|0|0|0|0|0|0|0|0|0|0|0|0|1|0|0|0|0|1|0|0|0|0|0|1|0|1|0|0|0|1|2|1|0|0|0|0|0	0.33	1	0.33	1	0.33	1.5	19.8	0.32		P56282	FALSE
POLE2_S522A	Q9NVF7	FBXO28	5|1|6	12	4	3	0|0|0|0|1|0|0|0|0|0|0|0|0|0|0|0|0|0|0|0|0|0|0|0|0|0|0|0|0|0|0|0|1|0|0|0|0|0|0|0|0|0|0|0|0|0|0|0|0|0|0|0|0|0|0|0|0|0|0|0|0|0|0|0|0|0|0|0|0|0|0|0|0|0|1|0|0|0|0|1|0|0|0|0|0|1|0|1|0|0|0|1|2|1|0|0|0|0|0	0.67	1	0.67	1	0.67	1.5	39.6	0.14		P56282	FALSE
POLE2_WT	Q9NVF7	FBXO28	1|2|6|0|0|0	9	1.5	6	0|0|0|0|1|0|0|0|0|0|0|0|0|0|0|0|0|0|0|0|0|0|0|0|0|0|0|0|0|0|0|0|1|0|0|0|0|0|0|0|0|0|0|0|0|0|0|0|0|0|0|0|0|0|0|0|0|0|0|0|0|0|0|0|0|0|0|0|0|0|0|0|0|0|1|0|0|0|0|1|0|0|0|0|0|1|0|1|0|0|0|1|2|1|0|0|0|0|0	0.33	1	0.33	1	0.33	-0.9	14.85	0.32		P56282	FALSE
POLE2_Y311F	Q9NVF7	FBXO28	1|0|1	2	0.67	3	0|0|0|0|1|0|0|0|0|0|0|0|0|0|0|0|0|0|0|0|0|0|0|0|0|0|0|0|0|0|0|0|1|0|0|0|0|0|0|0|0|0|0|0|0|0|0|0|0|0|0|0|0|0|0|0|0|0|0|0|0|0|0|0|0|0|0|0|0|0|0|0|0|0|1|0|0|0|0|1|0|0|0|0|0|1|0|1|0|0|0|1|2|1|0|0|0|0|0	0	0	0	0	0	-0.9	6.6	0.65		P56282	FALSE
POLE2_Y513C	Q9NVF7	FBXO28	3|2|3	8	2.67	3	0|0|0|0|1|0|0|0|0|0|0|0|0|0|0|0|0|0|0|0|0|0|0|0|0|0|0|0|0|0|0|0|1|0|0|0|0|0|0|0|0|0|0|0|0|0|0|0|0|0|0|0|0|0|0|0|0|0|0|0|0|0|0|0|0|0|0|0|0|0|0|0|0|0|1|0|0|0|0|1|0|0|0|0|0|1|0|1|0|0|0|1|2|1|0|0|0|0|0	0.99	1	0.99	1	0.99	3.86	26.4	0		P56282	FALSE
POLE2_D284G	Q6ZV73	FGD6	12|18|8	38	12.67	3	0|0|0|0|0|0|0|0|0|0|0|0|0|0|0|0|0|0|0|0|0|0|0|0|0|0|0|0|0|0|0|0|0|0|0|0|0|0|0|0|0|0|0|0|0|0|0|0|0|0|0|0|0|0|0|0|0|0|0|0|0|0|0|1|0|0|0|0|0|0|0|0|0|1|2|0|0|0|0|0|0|0|0|0|0|1|3|1|0|0|1|0|1|3|2|2|4|4|3	1	1	1	1	1	5.88	43.24	0		P56282	FALSE
POLE2_E520A	Q6ZV73	FGD6	5|11|14	30	10	3	0|0|0|0|0|0|0|0|0|0|0|0|0|0|0|0|0|0|0|0|0|0|0|0|0|0|0|0|0|0|0|0|0|0|0|0|0|0|0|0|0|0|0|0|0|0|0|0|0|0|0|0|0|0|0|0|0|0|0|0|0|0|0|1|0|0|0|0|0|0|0|0|0|1|2|0|0|0|0|0|0|0|0|0|0|1|3|1|0|0|1|0|1|3|2|2|4|4|3	0.99	1	0.99	1	0.99	4.04	34.14	0		P56282	FALSE
POLE2_S522A	Q6ZV73	FGD6	1|2|0	3	1	3	0|0|0|0|0|0|0|0|0|0|0|0|0|0|0|0|0|0|0|0|0|0|0|0|0|0|0|0|0|0|0|0|0|0|0|0|0|0|0|0|0|0|0|0|0|0|0|0|0|0|0|0|0|0|0|0|0|0|0|0|0|0|0|1|0|0|0|0|0|0|0|0|0|1|2|0|0|0|0|0|0|0|0|0|0|1|3|1|0|0|1|0|1|3|2|2|4|4|3	0.28	0.84	0.28	0.84	0.28	-1.67	3.41	0.39		P56282	FALSE
POLE2_WT	Q6ZV73	FGD6	10|14|29|13|16|13	95	15.83	6	0|0|0|0|0|0|0|0|0|0|0|0|0|0|0|0|0|0|0|0|0|0|0|0|0|0|0|0|0|0|0|0|0|0|0|0|0|0|0|0|0|0|0|0|0|0|0|0|0|0|0|0|0|0|0|0|0|0|0|0|0|0|0|1|0|0|0|0|0|0|0|0|0|1|2|0|0|0|0|0|0|0|0|0|0|1|3|1|0|0|1|0|1|3|2|2|4|4|3	1	1	1	1	1	6.99	54.05	0		P56282	FALSE
POLE2_Y311F	Q6ZV73	FGD6	21|12|24	57	19	3	0|0|0|0|0|0|0|0|0|0|0|0|0|0|0|0|0|0|0|0|0|0|0|0|0|0|0|0|0|0|0|0|0|0|0|0|0|0|0|0|0|0|0|0|0|0|0|0|0|0|0|0|0|0|0|0|0|0|0|0|0|0|0|1|0|0|0|0|0|0|0|0|0|1|2|0|0|0|0|0|0|0|0|0|0|1|3|1|0|0|1|0|1|3|2|2|4|4|3	1	1	1	1	1	8.04	64.86	0		P56282	FALSE
POLE2_Y513C	Q6ZV73	FGD6	0|1|1	2	0.67	3	0|0|0|0|0|0|0|0|0|0|0|0|0|0|0|0|0|0|0|0|0|0|0|0|0|0|0|0|0|0|0|0|0|0|0|0|0|0|0|0|0|0|0|0|0|0|0|0|0|0|0|0|0|0|0|0|0|0|0|0|0|0|0|1|0|0|0|0|0|0|0|0|0|1|2|0|0|0|0|0|0|0|0|0|0|1|3|1|0|0|1|0|1|3|2|2|4|4|3	0	0	0	0	0	-1.67	2.28	0.65		P56282	FALSE
POLE2_D284G	Q9Y613	FHOD1	28|27|32	87	29	3	1|3|0|5|2|2|4|3|3|3|3|2|3|3|2|3|5|4|2|6|3|3|3|1|3|4|3|3|4|3|5|4|4|2|1|6|4|3|4|5|6|4|4|3|3|4|5|6|4|3|3|6|1|6|0|0|1|3|1|0|0|2|0|5|0|4|0|0|0|2|0|1|0|6|7|0|0|0|0|0|0|0|0|0|0|15|23|15|21|12|17|17|16|6|5|11|4|17|26	0.98	0.99	0.98	0.99	0.98	3.8	6.8	0.01		P56282	FALSE
POLE2_E520A	Q9Y613	FHOD1	33|30|36	99	33	3	1|3|0|5|2|2|4|3|3|3|3|2|3|3|2|3|5|4|2|6|3|3|3|1|3|4|3|3|4|3|5|4|4|2|1|6|4|3|4|5|6|4|4|3|3|4|5|6|4|3|3|6|1|6|0|0|1|3|1|0|0|2|0|5|0|4|0|0|0|2|0|1|0|6|7|0|0|0|0|0|0|0|0|0|0|15|23|15|21|12|17|17|16|6|5|11|4|17|26	0.99	0.99	0.99	0.99	0.99	4.27	7.74	0		P56282	FALSE
POLE2_S522A	Q9Y613	FHOD1	43|35|44	122	40.67	3	1|3|0|5|2|2|4|3|3|3|3|2|3|3|2|3|5|4|2|6|3|3|3|1|3|4|3|3|4|3|5|4|4|2|1|6|4|3|4|5|6|4|4|3|3|4|5|6|4|3|3|6|1|6|0|0|1|3|1|0|0|2|0|5|0|4|0|0|0|2|0|1|0|6|7|0|0|0|0|0|0|0|0|0|0|15|23|15|21|12|17|17|16|6|5|11|4|17|26	1	1	1	1	1	5.01	9.54	0		P56282	FALSE
POLE2_WT	Q9Y613	FHOD1	28|35|31|41|26|34	195	32.5	6	1|3|0|5|2|2|4|3|3|3|3|2|3|3|2|3|5|4|2|6|3|3|3|1|3|4|3|3|4|3|5|4|4|2|1|6|4|3|4|5|6|4|4|3|3|4|5|6|4|3|3|6|1|6|0|0|1|3|1|0|0|2|0|5|0|4|0|0|0|2|0|1|0|6|7|0|0|0|0|0|0|0|0|0|0|15|23|15|21|12|17|17|16|6|5|11|4|17|26	0.99	1	0.99	1	0.99	3.65	7.62	0.01		P56282	FALSE
POLE2_Y311F	Q9Y613	FHOD1	23|23|35	81	27	3	1|3|0|5|2|2|4|3|3|3|3|2|3|3|2|3|5|4|2|6|3|3|3|1|3|4|3|3|4|3|5|4|4|2|1|6|4|3|4|5|6|4|4|3|3|4|5|6|4|3|3|6|1|6|0|0|1|3|1|0|0|2|0|5|0|4|0|0|0|2|0|1|0|6|7|0|0|0|0|0|0|0|0|0|0|15|23|15|21|12|17|17|16|6|5|11|4|17|26	0.97	0.99	0.97	0.99	0.97	3.17	6.33	0.02		P56282	FALSE
POLE2_Y513C	Q9Y613	FHOD1	34|42|28	104	34.67	3	1|3|0|5|2|2|4|3|3|3|3|2|3|3|2|3|5|4|2|6|3|3|3|1|3|4|3|3|4|3|5|4|4|2|1|6|4|3|4|5|6|4|4|3|3|4|5|6|4|3|3|6|1|6|0|0|1|3|1|0|0|2|0|5|0|4|0|0|0|2|0|1|0|6|7|0|0|0|0|0|0|0|0|0|0|15|23|15|21|12|17|17|16|6|5|11|4|17|26	0.99	1	0.99	1	0.99	3.96	8.13	0		P56282	FALSE
POLE2_D284G	Q9NZ56	FMN2	0|2|0	2	0.67	3	0|0|0|0|0|0|0|0|0|0|0|0|1|0|0|0|0|0|0|0|0|0|0|0|0|0|0|0|0|0|0|0|0|1|0|0|0|0|0|0|0|1|0|0|0|0|0|0|0|0|0|0|0|0|0|0|0|0|0|0|0|0|0|0|0|1|0|0|0|0|0|0|0|0|0|0|0|0|0|0|0|0|0|0|0|0|2|0|0|0|0|0|1|0|0|0|0|0|0	0.32	0.97	0.32	0.97	0.32	-0.9	6.67	0.33		P56282	FALSE
POLE2_E520A	Q9NZ56	FMN2	0|2|1	3	1	3	0|0|0|0|0|0|0|0|0|0|0|0|1|0|0|0|0|0|0|0|0|0|0|0|0|0|0|0|0|0|0|0|0|1|0|0|0|0|0|0|0|1|0|0|0|0|0|0|0|0|0|0|0|0|0|0|0|0|0|0|0|0|0|0|0|1|0|0|0|0|0|0|0|0|0|0|0|0|0|0|0|0|0|0|0|0|2|0|0|0|0|0|1|0|0|0|0|0|0	0.32	0.97	0.32	0.97	0.32	-0.9	10	0.33		P56282	FALSE
POLE2_S522A	Q9NZ56	FMN2	4|4|3	11	3.67	3	0|0|0|0|0|0|0|0|0|0|0|0|1|0|0|0|0|0|0|0|0|0|0|0|0|0|0|0|0|0|0|0|0|1|0|0|0|0|0|0|0|1|0|0|0|0|0|0|0|0|0|0|0|0|0|0|0|0|0|0|0|0|0|0|0|1|0|0|0|0|0|0|0|0|0|0|0|0|0|0|0|0|0|0|0|0|2|0|0|0|0|0|1|0|0|0|0|0|0	1	1	1	1	1	5.48	36.67	0		P56282	FALSE
POLE2_WT	Q9NZ56	FMN2	1|1|1|0|0|0	3	0.5	6	0|0|0|0|0|0|0|0|0|0|0|0|1|0|0|0|0|0|0|0|0|0|0|0|0|0|0|0|0|0|0|0|0|1|0|0|0|0|0|0|0|1|0|0|0|0|0|0|0|0|0|0|0|0|0|0|0|0|0|0|0|0|0|0|0|1|0|0|0|0|0|0|0|0|0|0|0|0|0|0|0|0|0|0|0|0|2|0|0|0|0|0|1|0|0|0|0|0|0	0	0	0	0	0	-0.9	5	0.65		P56282	FALSE
POLE2_D284G	Q92908	GATA6	22|20|14	56	18.67	3	1|1|1|1|1|0|1|2|1|1|0|1|2|1|1|1|2|1|0|1|0|1|1|1|1|1|3|0|0|1|0|0|0|0|0|0|0|0|0|0|0|0|0|0|0|0|0|0|0|0|0|0|0|0|0|0|0|0|0|0|0|0|0|0|0|1|0|0|0|0|0|0|0|0|0|0|0|0|1|0|0|0|0|0|0|14|11|5|5|2|2|10|12|1|0|0|0|5|5	0.99	1	0.99	1	0.99	4.24	17.94	0		P56282	FALSE
POLE2_E520A	Q92908	GATA6	16|14|14	44	14.67	3	1|1|1|1|1|0|1|2|1|1|0|1|2|1|1|1|2|1|0|1|0|1|1|1|1|1|3|0|0|1|0|0|0|0|0|0|0|0|0|0|0|0|0|0|0|0|0|0|0|0|0|0|0|0|0|0|0|0|0|0|0|0|0|0|0|1|0|0|0|0|0|0|0|0|0|0|0|0|1|0|0|0|0|0|0|14|11|5|5|2|2|10|12|1|0|0|0|5|5	0.99	0.99	0.99	0.99	0.99	4.24	14.1	0.01		P56282	FALSE
POLE2_S522A	Q92908	GATA6	12|13|16	41	13.67	3	1|1|1|1|1|0|1|2|1|1|0|1|2|1|1|1|2|1|0|1|0|1|1|1|1|1|3|0|0|1|0|0|0|0|0|0|0|0|0|0|0|0|0|0|0|0|0|0|0|0|0|0|0|0|0|0|0|0|0|0|0|0|0|0|0|1|0|0|0|0|0|0|0|0|0|0|0|0|1|0|0|0|0|0|0|14|11|5|5|2|2|10|12|1|0|0|0|5|5	0.98	0.99	0.98	0.99	0.98	3.79	13.14	0.01		P56282	FALSE
POLE2_WT	Q92908	GATA6	14|19|25|4|3|3	68	11.33	6	1|1|1|1|1|0|1|2|1|1|0|1|2|1|1|1|2|1|0|1|0|1|1|1|1|1|3|0|0|1|0|0|0|0|0|0|0|0|0|0|0|0|0|0|0|0|0|0|0|0|0|0|0|0|0|0|0|0|0|0|0|0|0|0|0|1|0|0|0|0|0|0|0|0|0|0|0|0|1|0|0|0|0|0|0|14|11|5|5|2|2|10|12|1|0|0|0|5|5	0.85	1	0.85	1	0.85	0.71	10.89	0.07		P56282	FALSE
POLE2_Y311F	Q92908	GATA6	13|10|13	36	12	3	1|1|1|1|1|0|1|2|1|1|0|1|2|1|1|1|2|1|0|1|0|1|1|1|1|1|3|0|0|1|0|0|0|0|0|0|0|0|0|0|0|0|0|0|0|0|0|0|0|0|0|0|0|0|0|0|0|0|0|0|0|0|0|0|0|1|0|0|0|0|0|0|0|0|0|0|0|0|1|0|0|0|0|0|0|14|11|5|5|2|2|10|12|1|0|0|0|5|5	0.98	0.98	0.98	0.98	0.98	3.3	11.53	0.01		P56282	FALSE
POLE2_Y513C	Q92908	GATA6	7|4|7	18	6	3	1|1|1|1|1|0|1|2|1|1|0|1|2|1|1|1|2|1|0|1|0|1|1|1|1|1|3|0|0|1|0|0|0|0|0|0|0|0|0|0|0|0|0|0|0|0|0|0|0|0|0|0|0|0|0|0|0|0|0|0|0|0|0|0|0|1|0|0|0|0|0|0|0|0|0|0|0|0|1|0|0|0|0|0|0|14|11|5|5|2|2|10|12|1|0|0|0|5|5	0.88	0.92	0.88	0.92	0.88	1.36	5.77	0.06		P56282	FALSE
POLE2_D284G	Q969S9	GFM2	0|4|1	5	1.67	3	0|0|0|0|0|0|0|0|1|1|0|0|0|1|0|0|0|0|0|0|0|0|0|0|0|1|0|0|0|0|0|0|0|0|0|0|0|0|0|0|1|0|0|0|0|1|0|0|1|0|1|0|0|0|0|0|0|0|0|0|0|0|0|0|0|0|0|0|0|0|0|0|0|0|0|0|0|0|0|1|0|0|1|0|0|0|2|0|1|0|3|0|1|0|0|0|0|0|0	0.33	1	0.33	1	0.33	-1.16	9.71	0.32		P56282	FALSE
POLE2_E520A	Q969S9	GFM2	2|2|4	8	2.67	3	0|0|0|0|0|0|0|0|1|1|0|0|0|1|0|0|0|0|0|0|0|0|0|0|0|1|0|0|0|0|0|0|0|0|0|0|0|0|0|0|1|0|0|0|0|1|0|0|1|0|1|0|0|0|0|0|0|0|0|0|0|0|0|0|0|0|0|0|0|0|0|0|0|0|0|0|0|0|0|1|0|0|1|0|0|0|2|0|1|0|3|0|1|0|0|0|0|0|0	0.95	1	0.95	1	0.95	2.59	15.53	0.03		P56282	FALSE
POLE2_S522A	Q969S9	GFM2	4|4|3	11	3.67	3	0|0|0|0|0|0|0|0|1|1|0|0|0|1|0|0|0|0|0|0|0|0|0|0|0|1|0|0|0|0|0|0|0|0|0|0|0|0|0|0|1|0|0|0|0|1|0|0|1|0|1|0|0|0|0|0|0|0|0|0|0|0|0|0|0|0|0|0|0|0|0|0|0|0|0|0|0|0|0|1|0|0|1|0|0|0|2|0|1|0|3|0|1|0|0|0|0|0|0	0.99	1	0.99	1	0.99	4.17	21.35	0		P56282	FALSE
POLE2_WT	Q969S9	GFM2	0|1|2|1|1|1	6	1	6	0|0|0|0|0|0|0|0|1|1|0|0|0|1|0|0|0|0|0|0|0|0|0|0|0|1|0|0|0|0|0|0|0|0|0|0|0|0|0|0|1|0|0|0|0|1|0|0|1|0|1|0|0|0|0|0|0|0|0|0|0|0|0|0|0|0|0|0|0|0|0|0|0|0|0|0|0|0|0|1|0|0|1|0|0|0|2|0|1|0|3|0|1|0|0|0|0|0|0	0.16	0.93	0.16	0.93	0.16	-1.16	5.82	0.46		P56282	FALSE
POLE2_Y311F	Q969S9	GFM2	2|0|2	4	1.33	3	0|0|0|0|0|0|0|0|1|1|0|0|0|1|0|0|0|0|0|0|0|0|0|0|0|1|0|0|0|0|0|0|0|0|0|0|0|0|0|0|1|0|0|0|0|1|0|0|1|0|1|0|0|0|0|0|0|0|0|0|0|0|0|0|0|0|0|0|0|0|0|0|0|0|0|0|0|0|0|1|0|0|1|0|0|0|2|0|1|0|3|0|1|0|0|0|0|0|0	0.62	0.93	0.62	0.93	0.62	-1.16	7.76	0.17		P56282	FALSE
POLE2_Y513C	Q969S9	GFM2	3|0|1	4	1.33	3	0|0|0|0|0|0|0|0|1|1|0|0|0|1|0|0|0|0|0|0|0|0|0|0|0|1|0|0|0|0|0|0|0|0|0|0|0|0|0|0|1|0|0|0|0|1|0|0|1|0|1|0|0|0|0|0|0|0|0|0|0|0|0|0|0|0|0|0|0|0|0|0|0|0|0|0|0|0|0|1|0|0|1|0|0|0|2|0|1|0|3|0|1|0|0|0|0|0|0	0.33	0.98	0.33	0.98	0.33	-1.16	7.76	0.32		P56282	FALSE
POLE2_D284G	P16278	GLB1	10|4|8	22	7.33	3	0|0|0|0|0|0|0|0|0|0|0|1|0|0|0|0|0|0|0|0|1|0|0|1|0|0|0|2|0|0|2|0|0|0|0|0|0|0|1|0|0|0|0|0|0|0|0|0|1|0|0|0|0|0|0|0|0|0|0|0|0|0|0|0|0|0|0|0|0|0|0|0|0|0|0|0|2|1|1|1|2|1|0|0|0|2|2|3|11|4|7|6|7|2|2|1|3|3|7	0.93	0.98	0.93	0.98	0.93	1.71	9.43	0.03		P56282	FALSE
POLE2_E520A	P16278	GLB1	6|12|8	26	8.67	3	0|0|0|0|0|0|0|0|0|0|0|1|0|0|0|0|0|0|0|0|1|0|0|1|0|0|0|2|0|0|2|0|0|0|0|0|0|0|1|0|0|0|0|0|0|0|0|0|1|0|0|0|0|0|0|0|0|0|0|0|0|0|0|0|0|0|0|0|0|0|0|0|0|0|0|0|2|1|1|1|2|1|0|0|0|2|2|3|11|4|7|6|7|2|2|1|3|3|7	0.96	0.99	0.96	0.99	0.96	2.59	11.14	0.02		P56282	FALSE
POLE2_S522A	P16278	GLB1	4|12|7	23	7.67	3	0|0|0|0|0|0|0|0|0|0|0|1|0|0|0|0|0|0|0|0|1|0|0|1|0|0|0|2|0|0|2|0|0|0|0|0|0|0|1|0|0|0|0|0|0|0|0|0|1|0|0|0|0|0|0|0|0|0|0|0|0|0|0|0|0|0|0|0|0|0|0|0|0|0|0|0|2|1|1|1|2|1|0|0|0|2|2|3|11|4|7|6|7|2|2|1|3|3|7	0.93	0.99	0.93	0.99	0.93	1.71	9.86	0.04		P56282	FALSE
POLE2_WT	P16278	GLB1	8|9|14|4|1|4	40	6.67	6	0|0|0|0|0|0|0|0|0|0|0|1|0|0|0|0|0|0|0|0|1|0|0|1|0|0|0|2|0|0|2|0|0|0|0|0|0|0|1|0|0|0|0|0|0|0|0|0|1|0|0|0|0|0|0|0|0|0|0|0|0|0|0|0|0|0|0|0|0|0|0|0|0|0|0|0|2|1|1|1|2|1|0|0|0|2|2|3|11|4|7|6|7|2|2|1|3|3|7	0.77	0.99	0.77	0.99	0.77	-1.01	8.57	0.1		P56282	FALSE
POLE2_Y311F	P16278	GLB1	4|3|5	12	4	3	0|0|0|0|0|0|0|0|0|0|0|1|0|0|0|0|0|0|0|0|1|0|0|1|0|0|0|2|0|0|2|0|0|0|0|0|0|0|1|0|0|0|0|0|0|0|0|0|1|0|0|0|0|0|0|0|0|0|0|0|0|0|0|0|0|0|0|0|0|0|0|0|0|0|0|0|2|1|1|1|2|1|0|0|0|2|2|3|11|4|7|6|7|2|2|1|3|3|7	0.84	0.9	0.84	0.9	0.84	1.18	5.14	0.07		P56282	FALSE
POLE2_Y513C	P16278	GLB1	14|13|13	40	13.33	3	0|0|0|0|0|0|0|0|0|0|0|1|0|0|0|0|0|0|0|0|1|0|0|1|0|0|0|2|0|0|2|0|0|0|0|0|0|0|1|0|0|0|0|0|0|0|0|0|1|0|0|0|0|0|0|0|0|0|0|0|0|0|0|0|0|0|0|0|0|0|0|0|0|0|0|0|2|1|1|1|2|1|0|0|0|2|2|3|11|4|7|6|7|2|2|1|3|3|7	0.99	0.99	0.99	0.99	0.99	4.89	17.14	0		P56282	FALSE
POLE2_D284G	P15586	GNS	5|5|5	15	5	3	0|0|0|0|0|0|0|0|0|0|0|0|0|0|0|0|0|1|0|0|0|0|0|0|0|0|0|0|0|0|1|0|0|0|0|0|1|0|0|0|0|1|0|0|0|0|0|0|1|0|0|0|1|0|0|0|0|0|0|0|0|0|0|0|0|0|0|0|0|0|0|0|0|0|0|0|0|0|0|0|0|1|0|0|0|3|4|0|3|1|1|4|5|1|1|0|0|3|1	0.98	0.98	0.98	0.98	0.98	3.74	14.56	0.01		P56282	FALSE
POLE2_E520A	P15586	GNS	6|4|6	16	5.33	3	0|0|0|0|0|0|0|0|0|0|0|0|0|0|0|0|0|1|0|0|0|0|0|0|0|0|0|0|0|0|1|0|0|0|0|0|1|0|0|0|0|1|0|0|0|0|0|0|1|0|0|0|1|0|0|0|0|0|0|0|0|0|0|0|0|0|0|0|0|0|0|0|0|0|0|0|0|0|0|0|0|1|0|0|0|3|4|0|3|1|1|4|5|1|1|0|0|3|1	0.98	0.99	0.98	0.99	0.98	3.07	15.53	0.01		P56282	FALSE
POLE2_S522A	P15586	GNS	5|3|5	13	4.33	3	0|0|0|0|0|0|0|0|0|0|0|0|0|0|0|0|0|1|0|0|0|0|0|0|0|0|0|0|0|0|1|0|0|0|0|0|1|0|0|0|0|1|0|0|0|0|0|0|1|0|0|0|1|0|0|0|0|0|0|0|0|0|0|0|0|0|0|0|0|0|0|0|0|0|0|0|0|0|0|0|0|1|0|0|0|3|4|0|3|1|1|4|5|1|1|0|0|3|1	0.96	0.98	0.96	0.98	0.96	2.33	12.62	0.02		P56282	FALSE
POLE2_WT	P15586	GNS	7|6|3|2|1|1	20	3.33	6	0|0|0|0|0|0|0|0|0|0|0|0|0|0|0|0|0|1|0|0|0|0|0|0|0|0|0|0|0|0|1|0|0|0|0|0|1|0|0|0|0|1|0|0|0|0|0|0|1|0|0|0|1|0|0|0|0|0|0|0|0|0|0|0|0|0|0|0|0|0|0|0|0|0|0|0|0|0|0|0|0|1|0|0|0|3|4|0|3|1|1|4|5|1|1|0|0|3|1	0.62	0.99	0.62	0.99	0.62	0.36	9.71	0.18		P56282	FALSE
POLE2_Y311F	P15586	GNS	5|4|8	17	5.67	3	0|0|0|0|0|0|0|0|0|0|0|0|0|0|0|0|0|1|0|0|0|0|0|0|0|0|0|0|0|0|1|0|0|0|0|0|1|0|0|0|0|1|0|0|0|0|0|0|1|0|0|0|1|0|0|0|0|0|0|0|0|0|0|0|0|0|0|0|0|0|0|0|0|0|0|0|0|0|0|0|0|1|0|0|0|3|4|0|3|1|1|4|5|1|1|0|0|3|1	0.98	1	0.98	1	0.98	3.07	16.5	0.01		P56282	FALSE
POLE2_Y513C	P15586	GNS	9|8|11	28	9.33	3	0|0|0|0|0|0|0|0|0|0|0|0|0|0|0|0|0|1|0|0|0|0|0|0|0|0|0|0|0|0|1|0|0|0|0|0|1|0|0|0|0|1|0|0|0|0|0|0|1|0|0|0|1|0|0|0|0|0|0|0|0|0|0|0|0|0|0|0|0|0|0|0|0|0|0|0|0|0|0|0|0|1|0|0|0|3|4|0|3|1|1|4|5|1|1|0|0|3|1	1	1	1	1	1	5.48	27.18	0		P56282	FALSE
POLE2_D284G	Q5T7V8	GORAB	4|3|3	10	3.33	3	1|0|0|1|0|0|0|0|0|0|0|0|0|0|2|0|0|0|0|0|0|0|0|1|0|0|0|0|0|0|0|0|0|0|0|0|0|0|0|0|0|0|0|0|0|0|0|0|0|0|0|0|0|0|0|0|0|0|0|0|0|0|0|1|0|0|0|0|0|0|0|0|0|3|1|0|0|0|0|0|0|0|0|0|0|3|1|1|1|1|1|4|0|2|1|2|2|0|3	0.94	0.97	0.94	0.97	0.94	2.47	10.31	0.03		P56282	FALSE
POLE2_E520A	Q5T7V8	GORAB	7|5|8	20	6.67	3	1|0|0|1|0|0|0|0|0|0|0|0|0|0|2|0|0|0|0|0|0|0|0|1|0|0|0|0|0|0|0|0|0|0|0|0|0|0|0|0|0|0|0|0|0|0|0|0|0|0|0|0|0|0|0|0|0|0|0|0|0|0|0|1|0|0|0|0|0|0|0|0|0|3|1|0|0|0|0|0|0|0|0|0|0|3|1|1|1|1|1|4|0|2|1|2|2|0|3	0.99	1	0.99	1	0.99	4.25	20.62	0		P56282	FALSE
POLE2_S522A	Q5T7V8	GORAB	4|5|3	12	4	3	1|0|0|1|0|0|0|0|0|0|0|0|0|0|2|0|0|0|0|0|0|0|0|1|0|0|0|0|0|0|0|0|0|0|0|0|0|0|0|0|0|0|0|0|0|0|0|0|0|0|0|0|0|0|0|0|0|0|0|0|0|0|0|1|0|0|0|0|0|0|0|0|0|3|1|0|0|0|0|0|0|0|0|0|0|3|1|1|1|1|1|4|0|2|1|2|2|0|3	0.96	0.99	0.96	0.99	0.96	2.47	12.37	0.02		P56282	FALSE
POLE2_WT	Q5T7V8	GORAB	2|2|2|1|4|3	14	2.33	6	1|0|0|1|0|0|0|0|0|0|0|0|0|0|2|0|0|0|0|0|0|0|0|1|0|0|0|0|0|0|0|0|0|0|0|0|0|0|0|0|0|0|0|0|0|0|0|0|0|0|0|0|0|0|0|0|0|0|0|0|0|0|0|1|0|0|0|0|0|0|0|0|0|3|1|0|0|0|0|0|0|0|0|0|0|3|1|1|1|1|1|4|0|2|1|2|2|0|3	0.72	0.97	0.72	0.97	0.72	0.23	7.22	0.12		P56282	FALSE
POLE2_Y311F	Q5T7V8	GORAB	0|2|3	5	1.67	3	1|0|0|1|0|0|0|0|0|0|0|0|0|0|2|0|0|0|0|0|0|0|0|1|0|0|0|0|0|0|0|0|0|0|0|0|0|0|0|0|0|0|0|0|0|0|0|0|0|0|0|0|0|0|0|0|0|0|0|0|0|0|0|1|0|0|0|0|0|0|0|0|0|3|1|0|0|0|0|0|0|0|0|0|0|3|1|1|1|1|1|4|0|2|1|2|2|0|3	0.58	0.92	0.58	0.92	0.58	-1.76	5.16	0.2		P56282	FALSE
POLE2_Y513C	Q5T7V8	GORAB	2|0|1	3	1	3	1|0|0|1|0|0|0|0|0|0|0|0|0|0|2|0|0|0|0|0|0|0|0|1|0|0|0|0|0|0|0|0|0|0|0|0|0|0|0|0|0|0|0|0|0|0|0|0|0|0|0|0|0|0|0|0|0|0|0|0|0|0|0|1|0|0|0|0|0|0|0|0|0|3|1|0|0|0|0|0|0|0|0|0|0|3|1|1|1|1|1|4|0|2|1|2|2|0|3	0.27	0.81	0.27	0.81	0.27	-1.76	3.09	0.39		P56282	FALSE
POLE2_D284G	Q8TD30	GPT2	3|1|1	5	1.67	3	0|0|0|0|0|0|0|0|0|0|0|0|0|0|0|0|0|0|0|0|0|0|0|0|0|0|0|0|0|0|0|0|0|0|0|0|0|0|0|0|0|0|0|0|0|0|0|0|0|0|0|0|0|0|0|0|0|0|0|0|0|0|0|0|0|0|0|0|0|0|0|0|0|0|0|0|0|0|0|0|0|0|0|0|0|0|0|1|0|0|1|1|1|0|0|1|0|0|0	0.33	1	0.33	1	0.33	1.61	16.67	0.32		P56282	FALSE
POLE2_E520A	Q8TD30	GPT2	4|7|3	14	4.67	3	0|0|0|0|0|0|0|0|0|0|0|0|0|0|0|0|0|0|0|0|0|0|0|0|0|0|0|0|0|0|0|0|0|0|0|0|0|0|0|0|0|0|0|0|0|0|0|0|0|0|0|0|0|0|0|0|0|0|0|0|0|0|0|0|0|0|0|0|0|0|0|0|0|0|0|0|0|0|0|0|0|0|0|0|0|0|0|1|0|0|1|1|1|0|0|1|0|0|0	1	1	1	1	1	5.48	46.67	0		P56282	FALSE
POLE2_S522A	Q8TD30	GPT2	2|4|4	10	3.33	3	0|0|0|0|0|0|0|0|0|0|0|0|0|0|0|0|0|0|0|0|0|0|0|0|0|0|0|0|0|0|0|0|0|0|0|0|0|0|0|0|0|0|0|0|0|0|0|0|0|0|0|0|0|0|0|0|0|0|0|0|0|0|0|0|0|0|0|0|0|0|0|0|0|0|0|0|0|0|0|0|0|0|0|0|0|0|0|1|0|0|1|1|1|0|0|1|0|0|0	0.99	1	0.99	1	0.99	3.64	33.33	0		P56282	FALSE
POLE2_WT	Q8TD30	GPT2	3|4|3|0|0|1	11	1.83	6	0|0|0|0|0|0|0|0|0|0|0|0|0|0|0|0|0|0|0|0|0|0|0|0|0|0|0|0|0|0|0|0|0|0|0|0|0|0|0|0|0|0|0|0|0|0|0|0|0|0|0|0|0|0|0|0|0|0|0|0|0|0|0|0|0|0|0|0|0|0|0|0|0|0|0|0|0|0|0|0|0|0|0|0|0|0|0|1|0|0|1|1|1|0|0|1|0|0|0	0.5	1	0.5	1	0.5	-0.9	18.33	0.24		P56282	FALSE
POLE2_Y311F	Q8TD30	GPT2	2|1|2	5	1.67	3	0|0|0|0|0|0|0|0|0|0|0|0|0|0|0|0|0|0|0|0|0|0|0|0|0|0|0|0|0|0|0|0|0|0|0|0|0|0|0|0|0|0|0|0|0|0|0|0|0|0|0|0|0|0|0|0|0|0|0|0|0|0|0|0|0|0|0|0|0|0|0|0|0|0|0|0|0|0|0|0|0|0|0|0|0|0|0|1|0|0|1|1|1|0|0|1|0|0|0	0.65	0.97	0.65	0.97	0.65	1.61	16.67	0.15		P56282	FALSE
POLE2_Y513C	Q8TD30	GPT2	6|1|3	10	3.33	3	0|0|0|0|0|0|0|0|0|0|0|0|0|0|0|0|0|0|0|0|0|0|0|0|0|0|0|0|0|0|0|0|0|0|0|0|0|0|0|0|0|0|0|0|0|0|0|0|0|0|0|0|0|0|0|0|0|0|0|0|0|0|0|0|0|0|0|0|0|0|0|0|0|0|0|0|0|0|0|0|0|0|0|0|0|0|0|1|0|0|1|1|1|0|0|1|0|0|0	0.67	1	0.67	1	0.67	1.61	33.33	0.14		P56282	FALSE
POLE2_D284G	Q969F1	GTF3C6	4|4|5	13	4.33	3	1|1|2|1|1|2|1|1|3|1|1|2|1|2|1|1|3|1|1|1|3|2|1|1|2|1|1|1|1|1|1|1|1|1|1|1|1|2|1|1|1|1|1|0|3|3|1|1|1|1|1|1|2|3|1|1|1|2|0|0|0|1|2|0|1|0|0|0|0|3|2|1|1|1|1|0|0|1|1|1|1|0|1|0|0|3|2|1|2|1|2|4|3|1|0|0|0|2|2	0.76	0.88	0.76	0.88	0.76	0.84	3.61	0.11		P56282	FALSE
POLE2_E520A	Q969F1	GTF3C6	8|9|6	23	7.67	3	1|1|2|1|1|2|1|1|3|1|1|2|1|2|1|1|3|1|1|1|3|2|1|1|2|1|1|1|1|1|1|1|1|1|1|1|1|2|1|1|1|1|1|0|3|3|1|1|1|1|1|1|2|3|1|1|1|2|0|0|0|1|2|0|1|0|0|0|0|3|2|1|1|1|1|0|0|1|1|1|1|0|1|0|0|3|2|1|2|1|2|4|3|1|0|0|0|2|2	0.98	1	0.98	1	0.98	3.11	6.38	0.01		P56282	FALSE
POLE2_S522A	Q969F1	GTF3C6	12|11|10	33	11	3	1|1|2|1|1|2|1|1|3|1|1|2|1|2|1|1|3|1|1|1|3|2|1|1|2|1|1|1|1|1|1|1|1|1|1|1|1|2|1|1|1|1|1|0|3|3|1|1|1|1|1|1|2|3|1|1|1|2|0|0|0|1|2|0|1|0|0|0|0|3|2|1|1|1|1|0|0|1|1|1|1|0|1|0|0|3|2|1|2|1|2|4|3|1|0|0|0|2|2	1	1	1	1	1	8.03	9.15	0		P56282	FALSE
POLE2_WT	Q969F1	GTF3C6	12|12|15|1|4|2	46	7.67	6	1|1|2|1|1|2|1|1|3|1|1|2|1|2|1|1|3|1|1|1|3|2|1|1|2|1|1|1|1|1|1|1|1|1|1|1|1|2|1|1|1|1|1|0|3|3|1|1|1|1|1|1|2|3|1|1|1|2|0|0|0|1|2|0|1|0|0|0|0|3|2|1|1|1|1|0|0|1|1|1|1|0|1|0|0|3|2|1|2|1|2|4|3|1|0|0|0|2|2	0.64	1	0.64	1	0.64	-3.26	6.38	0.16		P56282	FALSE
POLE2_Y311F	Q969F1	GTF3C6	7|7|5	19	6.33	3	1|1|2|1|1|2|1|1|3|1|1|2|1|2|1|1|3|1|1|1|3|2|1|1|2|1|1|1|1|1|1|1|1|1|1|1|1|2|1|1|1|1|1|0|3|3|1|1|1|1|1|1|2|3|1|1|1|2|0|0|0|1|2|0|1|0|0|0|0|3|2|1|1|1|1|0|0|1|1|1|1|0|1|0|0|3|2|1|2|1|2|4|3|1|0|0|0|2|2	0.95	0.99	0.95	0.99	0.95	2.01	5.27	0.03		P56282	FALSE
POLE2_Y513C	Q969F1	GTF3C6	7|8|6	21	7	3	1|1|2|1|1|2|1|1|3|1|1|2|1|2|1|1|3|1|1|1|3|2|1|1|2|1|1|1|1|1|1|1|1|1|1|1|1|2|1|1|1|1|1|0|3|3|1|1|1|1|1|1|2|3|1|1|1|2|0|0|0|1|2|0|1|0|0|0|0|3|2|1|1|1|1|0|0|1|1|1|1|0|1|0|0|3|2|1|2|1|2|4|3|1|0|0|0|2|2	0.98	1	0.98	1	0.98	3.11	5.82	0.01		P56282	FALSE
POLE2_D284G	Q9UJ83	HACL1	5|9|6	20	6.67	3	0|0|0|0|0|0|1|0|0|0|1|0|0|2|1|0|0|0|0|0|0|0|0|0|0|0|0|0|0|0|0|0|0|0|0|0|0|0|0|0|0|0|0|0|0|0|0|0|0|0|0|0|0|0|0|0|0|0|0|0|0|0|0|0|0|0|0|0|0|0|0|0|0|0|0|0|0|0|0|0|0|0|0|0|0|2|4|1|1|0|2|1|2|5|3|3|3|0|0	0.99	1	0.99	1	0.99	3.84	20.62	0.01		P56282	FALSE
POLE2_E520A	Q9UJ83	HACL1	11|7|9	27	9	3	0|0|0|0|0|0|1|0|0|0|1|0|0|2|1|0|0|0|0|0|0|0|0|0|0|0|0|0|0|0|0|0|0|0|0|0|0|0|0|0|0|0|0|0|0|0|0|0|0|0|0|0|0|0|0|0|0|0|0|0|0|0|0|0|0|0|0|0|0|0|0|0|0|0|0|0|0|0|0|0|0|0|0|0|0|2|4|1|1|0|2|1|2|5|3|3|3|0|0	1	1	1	1	1	5.03	27.84	0		P56282	FALSE
POLE2_S522A	Q9UJ83	HACL1	9|10|7	26	8.67	3	0|0|0|0|0|0|1|0|0|0|1|0|0|2|1|0|0|0|0|0|0|0|0|0|0|0|0|0|0|0|0|0|0|0|0|0|0|0|0|0|0|0|0|0|0|0|0|0|0|0|0|0|0|0|0|0|0|0|0|0|0|0|0|0|0|0|0|0|0|0|0|0|0|0|0|0|0|0|0|0|0|0|0|0|0|2|4|1|1|0|2|1|2|5|3|3|3|0|0	1	1	1	1	1	5.03	26.81	0		P56282	FALSE
POLE2_WT	Q9UJ83	HACL1	2|3|7|1|0|1	14	2.33	6	0|0|0|0|0|0|1|0|0|0|1|0|0|2|1|0|0|0|0|0|0|0|0|0|0|0|0|0|0|0|0|0|0|0|0|0|0|0|0|0|0|0|0|0|0|0|0|0|0|0|0|0|0|0|0|0|0|0|0|0|0|0|0|0|0|0|0|0|0|0|0|0|0|0|0|0|0|0|0|0|0|0|0|0|0|2|4|1|1|0|2|1|2|5|3|3|3|0|0	0.46	0.99	0.46	0.99	0.46	-1.79	7.22	0.26		P56282	FALSE
POLE2_Y311F	Q9UJ83	HACL1	6|1|7	14	4.67	3	0|0|0|0|0|0|1|0|0|0|1|0|0|2|1|0|0|0|0|0|0|0|0|0|0|0|0|0|0|0|0|0|0|0|0|0|0|0|0|0|0|0|0|0|0|0|0|0|0|0|0|0|0|0|0|0|0|0|0|0|0|0|0|0|0|0|0|0|0|0|0|0|0|0|0|0|0|0|0|0|0|0|0|0|0|2|4|1|1|0|2|1|2|5|3|3|3|0|0	0.66	0.99	0.66	0.99	0.66	0.44	14.44	0.14		P56282	FALSE
POLE2_Y513C	Q9UJ83	HACL1	9|5|7	21	7	3	0|0|0|0|0|0|1|0|0|0|1|0|0|2|1|0|0|0|0|0|0|0|0|0|0|0|0|0|0|0|0|0|0|0|0|0|0|0|0|0|0|0|0|0|0|0|0|0|0|0|0|0|0|0|0|0|0|0|0|0|0|0|0|0|0|0|0|0|0|0|0|0|0|0|0|0|0|0|0|0|0|0|0|0|0|2|4|1|1|0|2|1|2|5|3|3|3|0|0	0.99	1	0.99	1	0.99	3.84	21.66	0		P56282	FALSE
POLE2_D284G	Q9NRZ9	HELLS	33|38|27	98	32.67	3	3|5|3|3|2|5|1|5|5|3|4|6|5|3|7|3|5|6|6|4|7|3|4|4|2|5|8|0|0|0|0|1|1|1|0|0|0|0|1|0|1|0|1|0|0|0|0|0|0|0|0|0|0|0|5|7|7|3|3|2|0|2|0|1|0|1|0|0|0|1|2|2|3|0|0|0|1|4|1|4|3|4|3|1|0|19|18|21|20|16|12|16|16|15|16|12|11|21|21	0.98	0.99	0.98	0.99	0.98	3.59	7.76	0.01		P56282	FALSE
POLE2_E520A	Q9NRZ9	HELLS	27|30|27	84	28	3	3|5|3|3|2|5|1|5|5|3|4|6|5|3|7|3|5|6|6|4|7|3|4|4|2|5|8|0|0|0|0|1|1|1|0|0|0|0|1|0|1|0|1|0|0|0|0|0|0|0|0|0|0|0|5|7|7|3|3|2|0|2|0|1|0|1|0|0|0|1|2|2|3|0|0|0|1|4|1|4|3|4|3|1|0|19|18|21|20|16|12|16|16|15|16|12|11|21|21	0.98	0.98	0.98	0.98	0.98	3.59	6.65	0.01		P56282	FALSE
POLE2_S522A	Q9NRZ9	HELLS	31|33|36	100	33.33	3	3|5|3|3|2|5|1|5|5|3|4|6|5|3|7|3|5|6|6|4|7|3|4|4|2|5|8|0|0|0|0|1|1|1|0|0|0|0|1|0|1|0|1|0|0|0|0|0|0|0|0|0|0|0|5|7|7|3|3|2|0|2|0|1|0|1|0|0|0|1|2|2|3|0|0|0|1|4|1|4|3|4|3|1|0|19|18|21|20|16|12|16|16|15|16|12|11|21|21	0.99	0.99	0.99	0.99	0.99	4.12	7.91	0.01		P56282	FALSE
POLE2_WT	Q9NRZ9	HELLS	27|31|36|32|19|21	166	27.67	6	3|5|3|3|2|5|1|5|5|3|4|6|5|3|7|3|5|6|6|4|7|3|4|4|2|5|8|0|0|0|0|1|1|1|0|0|0|0|1|0|1|0|1|0|0|0|0|0|0|0|0|0|0|0|5|7|7|3|3|2|0|2|0|1|0|1|0|0|0|1|2|2|3|0|0|0|1|4|1|4|3|4|3|1|0|19|18|21|20|16|12|16|16|15|16|12|11|21|21	0.97	0.99	0.97	0.99	0.97	2.41	6.57	0.02		P56282	FALSE
POLE2_Y311F	Q9NRZ9	HELLS	32|34|46	112	37.33	3	3|5|3|3|2|5|1|5|5|3|4|6|5|3|7|3|5|6|6|4|7|3|4|4|2|5|8|0|0|0|0|1|1|1|0|0|0|0|1|0|1|0|1|0|0|0|0|0|0|0|0|0|0|0|5|7|7|3|3|2|0|2|0|1|0|1|0|0|0|1|2|2|3|0|0|0|1|4|1|4|3|4|3|1|0|19|18|21|20|16|12|16|16|15|16|12|11|21|21	0.99	1	0.99	1	0.99	4.26	8.86	0		P56282	FALSE
POLE2_Y513C	Q9NRZ9	HELLS	27|26|25	78	26	3	3|5|3|3|2|5|1|5|5|3|4|6|5|3|7|3|5|6|6|4|7|3|4|4|2|5|8|0|0|0|0|1|1|1|0|0|0|0|1|0|1|0|1|0|0|0|0|0|0|0|0|0|0|0|5|7|7|3|3|2|0|2|0|1|0|1|0|0|0|1|2|2|3|0|0|0|1|4|1|4|3|4|3|1|0|19|18|21|20|16|12|16|16|15|16|12|11|21|21	0.97	0.97	0.97	0.97	0.97	3.31	6.17	0.02		P56282	FALSE
POLE2_D284G	P37235	HPCAL1	20|17|14	51	17	3	1|1|0|0|1|3|0|0|5|0|5|3|1|3|3|3|3|8|1|7|4|3|2|1|2|1|7|1|2|5|3|2|0|0|2|2|2|1|2|1|1|1|1|3|1|1|2|3|5|1|4|2|3|1|0|0|0|0|0|0|0|0|0|0|0|0|0|0|0|0|0|0|0|0|0|0|1|1|0|0|1|0|1|0|0|11|8|3|7|4|6|15|12|12|8|5|5|4|6	0.98	0.99	0.98	0.99	0.98	3.15	7.32	0.01		P56282	FALSE
POLE2_E520A	P37235	HPCAL1	24|24|19	67	22.33	3	1|1|0|0|1|3|0|0|5|0|5|3|1|3|3|3|3|8|1|7|4|3|2|1|2|1|7|1|2|5|3|2|0|0|2|2|2|1|2|1|1|1|1|3|1|1|2|3|5|1|4|2|3|1|0|0|0|0|0|0|0|0|0|0|0|0|0|0|0|0|0|0|0|0|0|0|1|1|0|0|1|0|1|0|0|11|8|3|7|4|6|15|12|12|8|5|5|4|6	0.99	1	0.99	1	0.99	4.52	9.61	0		P56282	FALSE
POLE2_S522A	P37235	HPCAL1	15|16|19	50	16.67	3	1|1|0|0|1|3|0|0|5|0|5|3|1|3|3|3|3|8|1|7|4|3|2|1|2|1|7|1|2|5|3|2|0|0|2|2|2|1|2|1|1|1|1|3|1|1|2|3|5|1|4|2|3|1|0|0|0|0|0|0|0|0|0|0|0|0|0|0|0|0|0|0|0|0|0|0|1|1|0|0|1|0|1|0|0|11|8|3|7|4|6|15|12|12|8|5|5|4|6	0.98	0.99	0.98	0.99	0.98	3.44	7.17	0.01		P56282	FALSE
POLE2_WT	P37235	HPCAL1	18|19|20|8|7|8	80	13.33	6	1|1|0|0|1|3|0|0|5|0|5|3|1|3|3|3|3|8|1|7|4|3|2|1|2|1|7|1|2|5|3|2|0|0|2|2|2|1|2|1|1|1|1|3|1|1|2|3|5|1|4|2|3|1|0|0|0|0|0|0|0|0|0|0|0|0|0|0|0|0|0|0|0|0|0|0|1|1|0|0|1|0|1|0|0|11|8|3|7|4|6|15|12|12|8|5|5|4|6	0.84	0.99	0.84	0.99	0.84	0.4	5.74	0.07		P56282	FALSE
POLE2_Y311F	P37235	HPCAL1	20|15|20	55	18.33	3	1|1|0|0|1|3|0|0|5|0|5|3|1|3|3|3|3|8|1|7|4|3|2|1|2|1|7|1|2|5|3|2|0|0|2|2|2|1|2|1|1|1|1|3|1|1|2|3|5|1|4|2|3|1|0|0|0|0|0|0|0|0|0|0|0|0|0|0|0|0|0|0|0|0|0|0|1|1|0|0|1|0|1|0|0|11|8|3|7|4|6|15|12|12|8|5|5|4|6	0.98	0.99	0.98	0.99	0.98	3.44	7.89	0.01		P56282	FALSE
POLE2_Y513C	P37235	HPCAL1	14|17|16	47	15.67	3	1|1|0|0|1|3|0|0|5|0|5|3|1|3|3|3|3|8|1|7|4|3|2|1|2|1|7|1|2|5|3|2|0|0|2|2|2|1|2|1|1|1|1|3|1|1|2|3|5|1|4|2|3|1|0|0|0|0|0|0|0|0|0|0|0|0|0|0|0|0|0|0|0|0|0|0|1|1|0|0|1|0|1|0|0|11|8|3|7|4|6|15|12|12|8|5|5|4|6	0.97	0.98	0.97	0.98	0.97	3.15	6.74	0.01		P56282	FALSE
POLE2_D284G	Q96RY7	IFT140	66|79|62	207	69	3	14|11|6|12|7|8|12|9|9|14|11|7|14|12|7|12|12|15|9|14|8|14|11|10|14|10|14|5|2|4|3|3|2|5|4|4|3|5|10|3|5|5|4|3|5|5|9|10|5|4|5|4|2|3|0|0|0|0|0|0|0|0|0|0|0|0|0|0|0|0|0|1|0|0|0|1|12|9|9|9|10|12|12|13|4|38|32|55|37|28|37|45|44|15|19|13|16|37|51	0.99	1	0.99	1	0.99	4.24	6.99	0		P56282	FALSE
POLE2_E520A	Q96RY7	IFT140	52|57|60	169	56.33	3	14|11|6|12|7|8|12|9|9|14|11|7|14|12|7|12|12|15|9|14|8|14|11|10|14|10|14|5|2|4|3|3|2|5|4|4|3|5|10|3|5|5|4|3|5|5|9|10|5|4|5|4|2|3|0|0|0|0|0|0|0|0|0|0|0|0|0|0|0|0|0|1|0|0|0|1|12|9|9|9|10|12|12|13|4|38|32|55|37|28|37|45|44|15|19|13|16|37|51	0.98	0.98	0.98	0.98	0.98	3.56	5.71	0.01		P56282	FALSE
POLE2_S522A	Q96RY7	IFT140	56|76|57	189	63	3	14|11|6|12|7|8|12|9|9|14|11|7|14|12|7|12|12|15|9|14|8|14|11|10|14|10|14|5|2|4|3|3|2|5|4|4|3|5|10|3|5|5|4|3|5|5|9|10|5|4|5|4|2|3|0|0|0|0|0|0|0|0|0|0|0|0|0|0|0|0|0|1|0|0|0|1|12|9|9|9|10|12|12|13|4|38|32|55|37|28|37|45|44|15|19|13|16|37|51	0.98	0.99	0.98	0.99	0.98	3.84	6.38	0.01		P56282	FALSE
POLE2_WT	Q96RY7	IFT140	63|62|59|38|51|43	316	52.67	6	14|11|6|12|7|8|12|9|9|14|11|7|14|12|7|12|12|15|9|14|8|14|11|10|14|10|14|5|2|4|3|3|2|5|4|4|3|5|10|3|5|5|4|3|5|5|9|10|5|4|5|4|2|3|0|0|0|0|0|0|0|0|0|0|0|0|0|0|0|0|0|1|0|0|0|1|12|9|9|9|10|12|12|13|4|38|32|55|37|28|37|45|44|15|19|13|16|37|51	0.95	0.99	0.95	0.99	0.95	1.52	5.34	0.03		P56282	FALSE
POLE2_Y311F	Q96RY7	IFT140	61|35|61	157	52.33	3	14|11|6|12|7|8|12|9|9|14|11|7|14|12|7|12|12|15|9|14|8|14|11|10|14|10|14|5|2|4|3|3|2|5|4|4|3|5|10|3|5|5|4|3|5|5|9|10|5|4|5|4|2|3|0|0|0|0|0|0|0|0|0|0|0|0|0|0|0|0|0|1|0|0|0|1|12|9|9|9|10|12|12|13|4|38|32|55|37|28|37|45|44|15|19|13|16|37|51	0.87	0.98	0.87	0.98	0.87	0.58	5.3	0.06		P56282	FALSE
POLE2_Y513C	Q96RY7	IFT140	59|36|49	144	48	3	14|11|6|12|7|8|12|9|9|14|11|7|14|12|7|12|12|15|9|14|8|14|11|10|14|10|14|5|2|4|3|3|2|5|4|4|3|5|10|3|5|5|4|3|5|5|9|10|5|4|5|4|2|3|0|0|0|0|0|0|0|0|0|0|0|0|0|0|0|0|0|1|0|0|0|1|12|9|9|9|10|12|12|13|4|38|32|55|37|28|37|45|44|15|19|13|16|37|51	0.89	0.98	0.89	0.98	0.89	0.92	4.86	0.05		P56282	FALSE
POLE2_D284G	A0AVF1	IFT56	2|1|1	4	1.33	3	0|0|0|0|0|0|0|0|0|0|0|0|0|0|0|0|0|0|0|0|0|0|0|0|0|0|0|0|0|0|0|0|0|0|0|0|0|0|0|0|0|0|0|0|0|0|0|0|0|0|0|0|0|0|0|0|1|0|1|0|0|0|0|0|0|0|0|0|0|0|0|0|0|0|0|0|0|0|0|0|0|0|0|0|0|3|2|2|2|0|1|1|3|0|0|0|0|0|2	0.31	0.92	0.31	0.92	0.31	1.09	7.33	0.37		P56282	FALSE
POLE2_E520A	A0AVF1	IFT56	2|3|1	6	2	3	0|0|0|0|0|0|0|0|0|0|0|0|0|0|0|0|0|0|0|0|0|0|0|0|0|0|0|0|0|0|0|0|0|0|0|0|0|0|0|0|0|0|0|0|0|0|0|0|0|0|0|0|0|0|0|0|1|0|1|0|0|0|0|0|0|0|0|0|0|0|0|0|0|0|0|0|0|0|0|0|0|0|0|0|0|3|2|2|2|0|1|1|3|0|0|0|0|0|2	0.63	0.97	0.63	0.97	0.63	1.09	11	0.17		P56282	FALSE
POLE2_S522A	A0AVF1	IFT56	5|5|4	14	4.67	3	0|0|0|0|0|0|0|0|0|0|0|0|0|0|0|0|0|0|0|0|0|0|0|0|0|0|0|0|0|0|0|0|0|0|0|0|0|0|0|0|0|0|0|0|0|0|0|0|0|0|0|0|0|0|0|0|1|0|1|0|0|0|0|0|0|0|0|0|0|0|0|0|0|0|0|0|0|0|0|0|0|0|0|0|0|3|2|2|2|0|1|1|3|0|0|0|0|0|2	0.99	0.99	0.99	0.99	0.99	4.42	25.67	0		P56282	FALSE
POLE2_WT	A0AVF1	IFT56	1|3|4|0|0|1	9	1.5	6	0|0|0|0|0|0|0|0|0|0|0|0|0|0|0|0|0|0|0|0|0|0|0|0|0|0|0|0|0|0|0|0|0|0|0|0|0|0|0|0|0|0|0|0|0|0|0|0|0|0|0|0|0|0|0|0|1|0|1|0|0|0|0|0|0|0|0|0|0|0|0|0|0|0|0|0|0|0|0|0|0|0|0|0|0|3|2|2|2|0|1|1|3|0|0|0|0|0|2	0.33	0.99	0.33	0.99	0.33	-1.23	8.25	0.33		P56282	FALSE
POLE2_Y311F	A0AVF1	IFT56	0|0|1	1	0.33	3	0|0|0|0|0|0|0|0|0|0|0|0|0|0|0|0|0|0|0|0|0|0|0|0|0|0|0|0|0|0|0|0|0|0|0|0|0|0|0|0|0|0|0|0|0|0|0|0|0|0|0|0|0|0|0|0|1|0|1|0|0|0|0|0|0|0|0|0|0|0|0|0|0|0|0|0|0|0|0|0|0|0|0|0|0|3|2|2|2|0|1|1|3|0|0|0|0|0|2	0	0	0	0	0	-1.23	1.83	0.65		P56282	FALSE
POLE2_Y513C	A0AVF1	IFT56	1|0|0	1	0.33	3	0|0|0|0|0|0|0|0|0|0|0|0|0|0|0|0|0|0|0|0|0|0|0|0|0|0|0|0|0|0|0|0|0|0|0|0|0|0|0|0|0|0|0|0|0|0|0|0|0|0|0|0|0|0|0|0|1|0|1|0|0|0|0|0|0|0|0|0|0|0|0|0|0|0|0|0|0|0|0|0|0|0|0|0|0|3|2|2|2|0|1|1|3|0|0|0|0|0|2	0	0	0	0	0	-1.23	1.83	0.65		P56282	FALSE
POLE2_D284G	Q9NVR2	INTS10	22|27|12	61	20.33	3	2|4|2|7|4|2|4|3|3|2|2|1|4|1|4|2|3|5|4|2|1|9|3|3|1|3|2|1|0|0|0|0|1|0|0|0|0|2|0|0|0|1|0|0|0|0|0|0|0|0|1|0|0|0|1|0|1|1|2|3|0|0|0|0|0|0|0|0|0|1|2|2|2|0|0|0|0|0|0|0|0|0|0|0|0|6|10|5|7|6|5|7|8|14|12|15|12|7|5	0.97	1	0.97	1	0.97	2.51	9.03	0.01		P56282	FALSE
POLE2_E520A	Q9NVR2	INTS10	21|16|24	61	20.33	3	2|4|2|7|4|2|4|3|3|2|2|1|4|1|4|2|3|5|4|2|1|9|3|3|1|3|2|1|0|0|0|0|1|0|0|0|0|2|0|0|0|1|0|0|0|0|0|0|0|0|1|0|0|0|1|0|1|1|2|3|0|0|0|0|0|0|0|0|0|1|2|2|2|0|0|0|0|0|0|0|0|0|0|0|0|6|10|5|7|6|5|7|8|14|12|15|12|7|5	0.99	0.99	0.99	0.99	0.99	3.5	9.03	0.01		P56282	FALSE
POLE2_S522A	Q9NVR2	INTS10	18|29|25	72	24	3	2|4|2|7|4|2|4|3|3|2|2|1|4|1|4|2|3|5|4|2|1|9|3|3|1|3|2|1|0|0|0|0|1|0|0|0|0|2|0|0|0|1|0|0|0|0|0|0|0|0|1|0|0|0|1|0|1|1|2|3|0|0|0|0|0|0|0|0|0|1|2|2|2|0|0|0|0|0|0|0|0|0|0|0|0|6|10|5|7|6|5|7|8|14|12|15|12|7|5	0.99	1	0.99	1	0.99	3.96	10.65	0		P56282	FALSE
POLE2_WT	Q9NVR2	INTS10	11|18|28|15|13|15	100	16.67	6	2|4|2|7|4|2|4|3|3|2|2|1|4|1|4|2|3|5|4|2|1|9|3|3|1|3|2|1|0|0|0|0|1|0|0|0|0|2|0|0|0|1|0|0|0|0|0|0|0|0|1|0|0|0|1|0|1|1|2|3|0|0|0|0|0|0|0|0|0|1|2|2|2|0|0|0|0|0|0|0|0|0|0|0|0|6|10|5|7|6|5|7|8|14|12|15|12|7|5	0.96	1	0.96	1	0.96	2.25	7.4	0.02		P56282	FALSE
POLE2_Y311F	Q9NVR2	INTS10	22|11|26	59	19.67	3	2|4|2|7|4|2|4|3|3|2|2|1|4|1|4|2|3|5|4|2|1|9|3|3|1|3|2|1|0|0|0|0|1|0|0|0|0|2|0|0|0|1|0|0|0|0|0|0|0|0|1|0|0|0|1|0|1|1|2|3|0|0|0|0|0|0|0|0|0|1|2|2|2|0|0|0|0|0|0|0|0|0|0|0|0|6|10|5|7|6|5|7|8|14|12|15|12|7|5	0.96	1	0.96	1	0.96	2.25	8.73	0.02		P56282	FALSE
POLE2_Y513C	Q9NVR2	INTS10	16|18|16	50	16.67	3	2|4|2|7|4|2|4|3|3|2|2|1|4|1|4|2|3|5|4|2|1|9|3|3|1|3|2|1|0|0|0|0|1|0|0|0|0|2|0|0|0|1|0|0|0|0|0|0|0|0|1|0|0|0|1|0|1|1|2|3|0|0|0|0|0|0|0|0|0|1|2|2|2|0|0|0|0|0|0|0|0|0|0|0|0|6|10|5|7|6|5|7|8|14|12|15|12|7|5	0.97	0.98	0.97	0.98	0.97	3.5	7.4	0.01		P56282	FALSE
POLE2_D284G	O95235	KIF20A	49|48|37	134	44.67	3	2|6|5|7|5|4|5|7|6|5|5|11|8|5|2|4|4|3|7|4|6|13|7|4|4|7|10|0|1|0|0|0|0|0|0|0|0|0|0|0|0|0|0|1|1|0|0|1|0|0|0|0|0|0|7|9|8|4|3|4|0|1|0|3|0|2|0|0|0|9|12|6|8|5|1|0|0|0|0|0|0|0|1|1|0|36|12|12|8|7|3|29|29|23|25|30|23|13|11	0.99	0.99	0.99	0.99	0.99	3.97	8.76	0		P56282	FALSE
POLE2_E520A	O95235	KIF20A	35|40|51	126	42	3	2|6|5|7|5|4|5|7|6|5|5|11|8|5|2|4|4|3|7|4|6|13|7|4|4|7|10|0|1|0|0|0|0|0|0|0|0|0|0|0|0|0|0|1|1|0|0|1|0|0|0|0|0|0|7|9|8|4|3|4|0|1|0|3|0|2|0|0|0|9|12|6|8|5|1|0|0|0|0|0|0|0|1|1|0|36|12|12|8|7|3|29|29|23|25|30|23|13|11	0.99	0.99	0.99	0.99	0.99	3.78	8.23	0.01		P56282	FALSE
POLE2_S522A	O95235	KIF20A	29|34|50	113	37.67	3	2|6|5|7|5|4|5|7|6|5|5|11|8|5|2|4|4|3|7|4|6|13|7|4|4|7|10|0|1|0|0|0|0|0|0|0|0|0|0|0|0|0|0|1|1|0|0|1|0|0|0|0|0|0|7|9|8|4|3|4|0|1|0|3|0|2|0|0|0|9|12|6|8|5|1|0|0|0|0|0|0|0|1|1|0|36|12|12|8|7|3|29|29|23|25|30|23|13|11	0.98	0.99	0.98	0.99	0.98	3.17	7.38	0.01		P56282	FALSE
POLE2_WT	O95235	KIF20A	40|38|53|21|23|26	201	33.5	6	2|6|5|7|5|4|5|7|6|5|5|11|8|5|2|4|4|3|7|4|6|13|7|4|4|7|10|0|1|0|0|0|0|0|0|0|0|0|0|0|0|0|0|1|1|0|0|1|0|0|0|0|0|0|7|9|8|4|3|4|0|1|0|3|0|2|0|0|0|9|12|6|8|5|1|0|0|0|0|0|0|0|1|1|0|36|12|12|8|7|3|29|29|23|25|30|23|13|11	0.95	1	0.95	1	0.95	2.03	6.57	0.03		P56282	FALSE
POLE2_Y311F	O95235	KIF20A	47|35|54	136	45.33	3	2|6|5|7|5|4|5|7|6|5|5|11|8|5|2|4|4|3|7|4|6|13|7|4|4|7|10|0|1|0|0|0|0|0|0|0|0|0|0|0|0|0|0|1|1|0|0|1|0|0|0|0|0|0|7|9|8|4|3|4|0|1|0|3|0|2|0|0|0|9|12|6|8|5|1|0|0|0|0|0|0|0|1|1|0|36|12|12|8|7|3|29|29|23|25|30|23|13|11	0.99	1	0.99	1	0.99	3.78	8.89	0		P56282	FALSE
POLE2_Y513C	O95235	KIF20A	47|35|31	113	37.67	3	2|6|5|7|5|4|5|7|6|5|5|11|8|5|2|4|4|3|7|4|6|13|7|4|4|7|10|0|1|0|0|0|0|0|0|0|0|0|0|0|0|0|0|1|1|0|0|1|0|0|0|0|0|0|7|9|8|4|3|4|0|1|0|3|0|2|0|0|0|9|12|6|8|5|1|0|0|0|0|0|0|0|1|1|0|36|12|12|8|7|3|29|29|23|25|30|23|13|11	0.98	0.99	0.98	0.99	0.98	3.38	7.38	0.01		P56282	FALSE
POLE2_D284G	O00139	KIF2A	15|11|16	42	14	3	0|0|1|0|1|1|0|0|1|2|1|0|2|1|2|2|1|2|0|0|3|0|1|1|0|0|2|2|3|1|1|2|1|1|1|5|2|3|1|1|0|0|3|4|3|3|1|4|2|2|3|1|2|1|9|9|8|7|5|6|3|7|8|12|3|9|2|3|6|5|6|3|4|4|6|0|5|2|2|4|3|5|5|3|0|19|14|6|13|5|10|11|13|6|8|8|7|6|9	0.79	0.93	0.79	0.93	0.79	0.1	3.79	0.1		P56282	FALSE
POLE2_E520A	O00139	KIF2A	18|18|16	52	17.33	3	0|0|1|0|1|1|0|0|1|2|1|0|2|1|2|2|1|2|0|0|3|0|1|1|0|0|2|2|3|1|1|2|1|1|1|5|2|3|1|1|0|0|3|4|3|3|1|4|2|2|3|1|2|1|9|9|8|7|5|6|3|7|8|12|3|9|2|3|6|5|6|3|4|4|6|0|5|2|2|4|3|5|5|3|0|19|14|6|13|5|10|11|13|6|8|8|7|6|9	0.95	0.96	0.95	0.96	0.95	2.61	4.69	0.03		P56282	FALSE
POLE2_S522A	O00139	KIF2A	28|24|25	77	25.67	3	0|0|1|0|1|1|0|0|1|2|1|0|2|1|2|2|1|2|0|0|3|0|1|1|0|0|2|2|3|1|1|2|1|1|1|5|2|3|1|1|0|0|3|4|3|3|1|4|2|2|3|1|2|1|9|9|8|7|5|6|3|7|8|12|3|9|2|3|6|5|6|3|4|4|6|0|5|2|2|4|3|5|5|3|0|19|14|6|13|5|10|11|13|6|8|8|7|6|9	0.99	1	0.99	1	0.99	4.8	6.94	0		P56282	FALSE
POLE2_WT	O00139	KIF2A	14|19|26|6|8|10	83	13.83	6	0|0|1|0|1|1|0|0|1|2|1|0|2|1|2|2|1|2|0|0|3|0|1|1|0|0|2|2|3|1|1|2|1|1|1|5|2|3|1|1|0|0|3|4|3|3|1|4|2|2|3|1|2|1|9|9|8|7|5|6|3|7|8|12|3|9|2|3|6|5|6|3|4|4|6|0|5|2|2|4|3|5|5|3|0|19|14|6|13|5|10|11|13|6|8|8|7|6|9	0.55	1	0.55	1	0.55	-4.43	3.74	0.21		P56282	FALSE
POLE2_Y311F	O00139	KIF2A	20|11|23	54	18	3	0|0|1|0|1|1|0|0|1|2|1|0|2|1|2|2|1|2|0|0|3|0|1|1|0|0|2|2|3|1|1|2|1|1|1|5|2|3|1|1|0|0|3|4|3|3|1|4|2|2|3|1|2|1|9|9|8|7|5|6|3|7|8|12|3|9|2|3|6|5|6|3|4|4|6|0|5|2|2|4|3|5|5|3|0|19|14|6|13|5|10|11|13|6|8|8|7|6|9	0.83	0.99	0.83	0.99	0.83	0.1	4.87	0.08		P56282	FALSE
POLE2_Y513C	O00139	KIF2A	22|14|17	53	17.67	3	0|0|1|0|1|1|0|0|1|2|1|0|2|1|2|2|1|2|0|0|3|0|1|1|0|0|2|2|3|1|1|2|1|1|1|5|2|3|1|1|0|0|3|4|3|3|1|4|2|2|3|1|2|1|9|9|8|7|5|6|3|7|8|12|3|9|2|3|6|5|6|3|4|4|6|0|5|2|2|4|3|5|5|3|0|19|14|6|13|5|10|11|13|6|8|8|7|6|9	0.93	0.99	0.93	0.99	0.93	1.79	4.78	0.03		P56282	FALSE
POLE2_D284G	Q96EK5	KIFBP	60|76|79	215	71.67	3	9|8|8|11|15|12|9|9|11|12|12|10|12|13|8|12|11|11|9|7|8|9|12|10|10|12|11|17|15|10|12|13|11|9|13|15|16|11|13|20|20|14|12|13|12|13|13|18|16|13|14|10|13|10|1|0|0|0|0|0|0|0|0|0|0|0|0|0|0|0|0|0|0|0|0|0|1|2|1|1|1|1|4|1|0|36|29|38|24|26|20|31|29|37|44|43|44|34|36	0.99	1	0.99	1	0.99	4.17	6.27	0		P56282	FALSE
POLE2_E520A	Q96EK5	KIFBP	65|72|77	214	71.33	3	9|8|8|11|15|12|9|9|11|12|12|10|12|13|8|12|11|11|9|7|8|9|12|10|10|12|11|17|15|10|12|13|11|9|13|15|16|11|13|20|20|14|12|13|12|13|13|18|16|13|14|10|13|10|1|0|0|0|0|0|0|0|0|0|0|0|0|0|0|0|0|0|0|0|0|0|1|2|1|1|1|1|4|1|0|36|29|38|24|26|20|31|29|37|44|43|44|34|36	0.99	1	0.99	1	0.99	4.56	6.24	0		P56282	FALSE
POLE2_S522A	Q96EK5	KIFBP	34|35|33	102	34	3	9|8|8|11|15|12|9|9|11|12|12|10|12|13|8|12|11|11|9|7|8|9|12|10|10|12|11|17|15|10|12|13|11|9|13|15|16|11|13|20|20|14|12|13|12|13|13|18|16|13|14|10|13|10|1|0|0|0|0|0|0|0|0|0|0|0|0|0|0|0|0|0|0|0|0|0|1|2|1|1|1|1|4|1|0|36|29|38|24|26|20|31|29|37|44|43|44|34|36	0.1	0.14	0.1	0.14	0.1	-2.84	2.98	0.49		P56282	FALSE
POLE2_WT	Q96EK5	KIFBP	69|75|67|60|59|50	380	63.33	6	9|8|8|11|15|12|9|9|11|12|12|10|12|13|8|12|11|11|9|7|8|9|12|10|10|12|11|17|15|10|12|13|11|9|13|15|16|11|13|20|20|14|12|13|12|13|13|18|16|13|14|10|13|10|1|0|0|0|0|0|0|0|0|0|0|0|0|0|0|0|0|0|0|0|0|0|1|2|1|1|1|1|4|1|0|36|29|38|24|26|20|31|29|37|44|43|44|34|36	0.98	1	0.98	1	0.98	3.05	5.54	0.01		P56282	FALSE
POLE2_Y311F	Q96EK5	KIFBP	62|56|74	192	64	3	9|8|8|11|15|12|9|9|11|12|12|10|12|13|8|12|11|11|9|7|8|9|12|10|10|12|11|17|15|10|12|13|11|9|13|15|16|11|13|20|20|14|12|13|12|13|13|18|16|13|14|10|13|10|1|0|0|0|0|0|0|0|0|0|0|0|0|0|0|0|0|0|0|0|0|0|1|2|1|1|1|1|4|1|0|36|29|38|24|26|20|31|29|37|44|43|44|34|36	0.99	0.99	0.99	0.99	0.99	3.85	5.6	0.01		P56282	FALSE
POLE2_Y513C	Q96EK5	KIFBP	33|34|37	104	34.67	3	9|8|8|11|15|12|9|9|11|12|12|10|12|13|8|12|11|11|9|7|8|9|12|10|10|12|11|17|15|10|12|13|11|9|13|15|16|11|13|20|20|14|12|13|12|13|13|18|16|13|14|10|13|10|1|0|0|0|0|0|0|0|0|0|0|0|0|0|0|0|0|0|0|0|0|0|1|2|1|1|1|1|4|1|0|36|29|38|24|26|20|31|29|37|44|43|44|34|36	0.15	0.29	0.15	0.29	0.15	-2.84	3.03	0.46		P56282	FALSE
POLE2_D284G	Q9Y2M5	KLHL20	13|22|16	51	17	3	1|3|1|3|3|0|2|4|5|4|4|1|2|4|3|0|4|1|3|3|3|4|2|3|1|3|5|0|0|1|0|0|1|0|0|0|0|0|0|0|0|0|1|0|0|0|0|0|0|0|1|0|0|0|0|0|0|0|0|0|0|0|0|0|0|0|0|0|0|0|0|0|0|0|0|0|2|1|1|1|1|1|1|1|0|3|6|3|3|1|2|6|5|5|6|5|6|1|2	1	1	1	1	1	5.26	12.11	0		P56282	FALSE
POLE2_E520A	Q9Y2M5	KLHL20	15|15|15	45	15	3	1|3|1|3|3|0|2|4|5|4|4|1|2|4|3|0|4|1|3|3|3|4|2|3|1|3|5|0|0|1|0|0|1|0|0|0|0|0|0|0|0|0|1|0|0|0|0|0|0|0|1|0|0|0|0|0|0|0|0|0|0|0|0|0|0|0|0|0|0|0|0|0|0|0|0|0|2|1|1|1|1|1|1|1|0|3|6|3|3|1|2|6|5|5|6|5|6|1|2	1	1	1	1	1	6.24	10.68	0		P56282	FALSE
POLE2_S522A	Q9Y2M5	KLHL20	15|12|11	38	12.67	3	1|3|1|3|3|0|2|4|5|4|4|1|2|4|3|0|4|1|3|3|3|4|2|3|1|3|5|0|0|1|0|0|1|0|0|0|0|0|0|0|0|0|1|0|0|0|0|0|0|0|1|0|0|0|0|0|0|0|0|0|0|0|0|0|0|0|0|0|0|0|0|0|0|0|0|0|2|1|1|1|1|1|1|1|0|3|6|3|3|1|2|6|5|5|6|5|6|1|2	0.99	1	0.99	1	0.99	4.25	9.02	0		P56282	FALSE
POLE2_WT	Q9Y2M5	KLHL20	8|16|16|7|2|4	53	8.83	6	1|3|1|3|3|0|2|4|5|4|4|1|2|4|3|0|4|1|3|3|3|4|2|3|1|3|5|0|0|1|0|0|1|0|0|0|0|0|0|0|0|0|1|0|0|0|0|0|0|0|1|0|0|0|0|0|0|0|0|0|0|0|0|0|0|0|0|0|0|0|0|0|0|0|0|0|2|1|1|1|1|1|1|1|0|3|6|3|3|1|2|6|5|5|6|5|6|1|2	0.75	1	0.75	1	0.75	-2.12	6.29	0.11		P56282	FALSE
POLE2_Y311F	Q9Y2M5	KLHL20	17|10|15	42	14	3	1|3|1|3|3|0|2|4|5|4|4|1|2|4|3|0|4|1|3|3|3|4|2|3|1|3|5|0|0|1|0|0|1|0|0|0|0|0|0|0|0|0|1|0|0|0|0|0|0|0|1|0|0|0|0|0|0|0|0|0|0|0|0|0|0|0|0|0|0|0|0|0|0|0|0|0|2|1|1|1|1|1|1|1|0|3|6|3|3|1|2|6|5|5|6|5|6|1|2	0.99	1	0.99	1	0.99	3.74	9.97	0		P56282	FALSE
POLE2_Y513C	Q9Y2M5	KLHL20	11|15|18	44	14.67	3	1|3|1|3|3|0|2|4|5|4|4|1|2|4|3|0|4|1|3|3|3|4|2|3|1|3|5|0|0|1|0|0|1|0|0|0|0|0|0|0|0|0|1|0|0|0|0|0|0|0|1|0|0|0|0|0|0|0|0|0|0|0|0|0|0|0|0|0|0|0|0|0|0|0|0|0|2|1|1|1|1|1|1|1|0|3|6|3|3|1|2|6|5|5|6|5|6|1|2	0.99	1	0.99	1	0.99	4.25	10.45	0		P56282	FALSE
POLE2_D284G	Q53HC5	KLHL26	14|13|19	46	15.33	3	0|0|0|0|0|0|0|0|0|0|0|0|0|0|0|0|0|0|0|0|0|0|0|0|0|0|0|1|0|1|0|0|0|0|0|1|0|0|0|0|0|0|0|0|0|0|0|0|1|0|0|0|0|0|0|0|0|0|0|0|0|0|0|0|0|0|0|0|0|0|0|0|1|0|1|0|0|0|0|0|0|0|0|0|0|8|7|5|2|3|4|8|10|0|3|4|7|5|7	0.99	1	0.99	1	0.99	4.57	19.22	0		P56282	FALSE
POLE2_E520A	Q53HC5	KLHL26	10|9|10	29	9.67	3	0|0|0|0|0|0|0|0|0|0|0|0|0|0|0|0|0|0|0|0|0|0|0|0|0|0|0|1|0|1|0|0|0|0|0|1|0|0|0|0|0|0|0|0|0|0|0|0|1|0|0|0|0|0|0|0|0|0|0|0|0|0|0|0|0|0|0|0|0|0|0|0|1|0|1|0|0|0|0|0|0|0|0|0|0|8|7|5|2|3|4|8|10|0|3|4|7|5|7	0.98	0.98	0.98	0.98	0.98	3.52	12.11	0.01		P56282	FALSE
POLE2_S522A	Q53HC5	KLHL26	7|2|4	13	4.33	3	0|0|0|0|0|0|0|0|0|0|0|0|0|0|0|0|0|0|0|0|0|0|0|0|0|0|0|1|0|1|0|0|0|0|0|1|0|0|0|0|0|0|0|0|0|0|0|0|1|0|0|0|0|0|0|0|0|0|0|0|0|0|0|0|0|0|0|0|0|0|0|0|1|0|1|0|0|0|0|0|0|0|0|0|0|8|7|5|2|3|4|8|10|0|3|4|7|5|7	0.8	0.95	0.8	0.95	0.8	0.44	5.43	0.09		P56282	FALSE
POLE2_WT	Q53HC5	KLHL26	13|11|6|2|3|5	40	6.67	6	0|0|0|0|0|0|0|0|0|0|0|0|0|0|0|0|0|0|0|0|0|0|0|0|0|0|0|1|0|1|0|0|0|0|0|1|0|0|0|0|0|0|0|0|0|0|0|0|1|0|0|0|0|0|0|0|0|0|0|0|0|0|0|0|0|0|0|0|0|0|0|0|1|0|1|0|0|0|0|0|0|0|0|0|0|8|7|5|2|3|4|8|10|0|3|4|7|5|7	0.86	0.99	0.86	0.99	0.86	0.44	8.35	0.06		P56282	FALSE
POLE2_Y311F	Q53HC5	KLHL26	12|5|7	24	8	3	0|0|0|0|0|0|0|0|0|0|0|0|0|0|0|0|0|0|0|0|0|0|0|0|0|0|0|1|0|1|0|0|0|0|0|1|0|0|0|0|0|0|0|0|0|0|0|0|1|0|0|0|0|0|0|0|0|0|0|0|0|0|0|0|0|0|0|0|0|0|0|0|1|0|1|0|0|0|0|0|0|0|0|0|0|8|7|5|2|3|4|8|10|0|3|4|7|5|7	0.94	0.99	0.94	0.99	0.94	2.18	10.03	0.03		P56282	FALSE
POLE2_Y513C	Q53HC5	KLHL26	2|2|7	11	3.67	3	0|0|0|0|0|0|0|0|0|0|0|0|0|0|0|0|0|0|0|0|0|0|0|0|0|0|0|1|0|1|0|0|0|0|0|1|0|0|0|0|0|0|0|0|0|0|0|0|1|0|0|0|0|0|0|0|0|0|0|0|0|0|0|0|0|0|0|0|0|0|0|0|1|0|1|0|0|0|0|0|0|0|0|0|0|8|7|5|2|3|4|8|10|0|3|4|7|5|7	0.72	0.95	0.72	0.95	0.72	0.44	4.59	0.12		P56282	FALSE
POLE2_D284G	Q9Y448	KNSTRN	6|4|6	16	5.33	3	0|0|0|0|1|0|0|0|0|0|1|0|0|0|0|0|0|0|0|1|0|1|1|1|0|0|0|0|0|0|0|0|0|0|0|0|0|0|0|0|0|0|0|0|0|0|0|0|0|0|0|0|0|0|0|0|0|0|0|0|0|0|0|0|0|1|0|0|0|0|0|0|0|3|4|0|1|0|0|0|0|0|1|1|0|9|8|2|0|0|2|8|7|3|1|3|1|1|1	0.93	0.95	0.93	0.95	0.93	2.01	8.38	0.04		P56282	FALSE
POLE2_E520A	Q9Y448	KNSTRN	14|13|12	39	13	3	0|0|0|0|1|0|0|0|0|0|1|0|0|0|0|0|0|0|0|1|0|1|1|1|0|0|0|0|0|0|0|0|0|0|0|0|0|0|0|0|0|0|0|0|0|0|0|0|0|0|0|0|0|0|0|0|0|0|0|0|0|0|0|0|0|1|0|0|0|0|0|0|0|3|4|0|1|0|0|0|0|0|1|1|0|9|8|2|0|0|2|8|7|3|1|3|1|1|1	0.99	1	0.99	1	0.99	4.85	20.43	0		P56282	FALSE
POLE2_S522A	Q9Y448	KNSTRN	6|13|8	27	9	3	0|0|0|0|1|0|0|0|0|0|1|0|0|0|0|0|0|0|0|1|0|1|1|1|0|0|0|0|0|0|0|0|0|0|0|0|0|0|0|0|0|0|0|0|0|0|0|0|0|0|0|0|0|0|0|0|0|0|0|0|0|0|0|0|0|1|0|0|0|0|0|0|0|3|4|0|1|0|0|0|0|0|1|1|0|9|8|2|0|0|2|8|7|3|1|3|1|1|1	0.97	0.99	0.97	0.99	0.97	2.89	14.14	0.01		P56282	FALSE
POLE2_WT	Q9Y448	KNSTRN	7|7|10|0|0|1	25	4.17	6	0|0|0|0|1|0|0|0|0|0|1|0|0|0|0|0|0|0|0|1|0|1|1|1|0|0|0|0|0|0|0|0|0|0|0|0|0|0|0|0|0|0|0|0|0|0|0|0|0|0|0|0|0|0|0|0|0|0|0|0|0|0|0|0|0|1|0|0|0|0|0|0|0|3|4|0|1|0|0|0|0|0|1|1|0|9|8|2|0|0|2|8|7|3|1|3|1|1|1	0.49	0.99	0.49	0.99	0.49	-3.11	6.55	0.25		P56282	FALSE
POLE2_Y311F	Q9Y448	KNSTRN	8|5|12	25	8.33	3	0|0|0|0|1|0|0|0|0|0|1|0|0|0|0|0|0|0|0|1|0|1|1|1|0|0|0|0|0|0|0|0|0|0|0|0|0|0|0|0|0|0|0|0|0|0|0|0|0|0|0|0|0|0|0|0|0|0|0|0|0|0|0|0|0|1|0|0|0|0|0|0|0|3|4|0|1|0|0|0|0|0|1|1|0|9|8|2|0|0|2|8|7|3|1|3|1|1|1	0.96	0.99	0.96	0.99	0.96	2.48	13.1	0.02		P56282	FALSE
POLE2_Y513C	Q9Y448	KNSTRN	6|7|4	17	5.67	3	0|0|0|0|1|0|0|0|0|0|1|0|0|0|0|0|0|0|0|1|0|1|1|1|0|0|0|0|0|0|0|0|0|0|0|0|0|0|0|0|0|0|0|0|0|0|0|0|0|0|0|0|0|0|0|0|0|0|0|0|0|0|0|0|0|1|0|0|0|0|0|0|0|3|4|0|1|0|0|0|0|0|1|1|0|9|8|2|0|0|2|8|7|3|1|3|1|1|1	0.93	0.96	0.93	0.96	0.93	2.01	8.9	0.03		P56282	FALSE
POLE2_D284G	Q13601	KRR1	18|12|15	45	15	3	1|4|2|2|2|1|2|3|2|4|3|1|3|2|2|2|2|3|3|3|1|1|1|0|3|2|2|1|1|2|3|4|0|0|0|0|0|1|0|0|1|0|0|0|1|0|0|1|0|3|0|1|0|1|5|5|6|1|2|1|9|2|5|2|6|2|5|6|10|16|9|12|9|2|6|0|3|2|3|0|1|2|1|2|0|17|17|6|8|5|7|15|17|1|1|1|1|3|10	0.89	0.96	0.89	0.96	0.89	1.43	4.63	0.05		P56282	FALSE
POLE2_E520A	Q13601	KRR1	16|18|10	44	14.67	3	1|4|2|2|2|1|2|3|2|4|3|1|3|2|2|2|2|3|3|3|1|1|1|0|3|2|2|1|1|2|3|4|0|0|0|0|0|1|0|0|1|0|0|0|1|0|0|1|0|3|0|1|0|1|5|5|6|1|2|1|9|2|5|2|6|2|5|6|10|16|9|12|9|2|6|0|3|2|3|0|1|2|1|2|0|17|17|6|8|5|7|15|17|1|1|1|1|3|10	0.83	0.96	0.83	0.96	0.83	0.39	4.52	0.08		P56282	FALSE
POLE2_S522A	Q13601	KRR1	19|12|16	47	15.67	3	1|4|2|2|2|1|2|3|2|4|3|1|3|2|2|2|2|3|3|3|1|1|1|0|3|2|2|1|1|2|3|4|0|0|0|0|0|1|0|0|1|0|0|0|1|0|0|1|0|3|0|1|0|1|5|5|6|1|2|1|9|2|5|2|6|2|5|6|10|16|9|12|9|2|6|0|3|2|3|0|1|2|1|2|0|17|17|6|8|5|7|15|17|1|1|1|1|3|10	0.9	0.97	0.9	0.97	0.9	1.43	4.83	0.05		P56282	FALSE
POLE2_WT	Q13601	KRR1	19|18|21|2|2|3	65	10.83	6	1|4|2|2|2|1|2|3|2|4|3|1|3|2|2|2|2|3|3|3|1|1|1|0|3|2|2|1|1|2|3|4|0|0|0|0|0|1|0|0|1|0|0|0|1|0|0|1|0|3|0|1|0|1|5|5|6|1|2|1|9|2|5|2|6|2|5|6|10|16|9|12|9|2|6|0|3|2|3|0|1|2|1|2|0|17|17|6|8|5|7|15|17|1|1|1|1|3|10	0.48	0.98	0.48	0.98	0.48	-8.4	3.34	0.25		P56282	FALSE
POLE2_Y311F	Q13601	KRR1	15|7|15	37	12.33	3	1|4|2|2|2|1|2|3|2|4|3|1|3|2|2|2|2|3|3|3|1|1|1|0|3|2|2|1|1|2|3|4|0|0|0|0|0|1|0|0|1|0|0|0|1|0|0|1|0|3|0|1|0|1|5|5|6|1|2|1|9|2|5|2|6|2|5|6|10|16|9|12|9|2|6|0|3|2|3|0|1|2|1|2|0|17|17|6|8|5|7|15|17|1|1|1|1|3|10	0.66	0.92	0.66	0.92	0.66	-1.87	3.8	0.15		P56282	FALSE
POLE2_Y513C	Q13601	KRR1	28|27|29	84	28	3	1|4|2|2|2|1|2|3|2|4|3|1|3|2|2|2|2|3|3|3|1|1|1|0|3|2|2|1|1|2|3|4|0|0|0|0|0|1|0|0|1|0|0|0|1|0|0|1|0|3|0|1|0|1|5|5|6|1|2|1|9|2|5|2|6|2|5|6|10|16|9|12|9|2|6|0|3|2|3|0|1|2|1|2|0|17|17|6|8|5|7|15|17|1|1|1|1|3|10	0.99	1	0.99	1	0.99	4.95	8.64	0		P56282	FALSE
POLE2_D284G	Q9BRS8	LARP6	27|22|25	74	24.67	3	3|3|4|2|3|4|4|1|3|2|2|4|2|2|3|1|0|2|2|3|4|2|2|1|3|4|1|3|1|0|1|1|0|0|0|1|1|1|1|1|1|1|0|0|1|2|1|1|3|1|1|1|0|1|0|0|0|0|0|0|0|0|0|0|0|0|0|0|0|0|0|0|0|0|1|0|0|0|0|0|0|0|0|0|0|9|9|4|1|1|1|10|5|13|13|17|18|4|5	0.99	1	0.99	1	0.99	4.7	12.03	0		P56282	FALSE
POLE2_E520A	Q9BRS8	LARP6	25|22|19	66	22	3	3|3|4|2|3|4|4|1|3|2|2|4|2|2|3|1|0|2|2|3|4|2|2|1|3|4|1|3|1|0|1|1|0|0|0|1|1|1|1|1|1|1|0|0|1|2|1|1|3|1|1|1|0|1|0|0|0|0|0|0|0|0|0|0|0|0|0|0|0|0|0|0|0|0|1|0|0|0|0|0|0|0|0|0|0|9|9|4|1|1|1|10|5|13|13|17|18|4|5	0.99	0.99	0.99	0.99	0.99	4.12	10.73	0		P56282	FALSE
POLE2_S522A	Q9BRS8	LARP6	12|26|14	52	17.33	3	3|3|4|2|3|4|4|1|3|2|2|4|2|2|3|1|0|2|2|3|4|2|2|1|3|4|1|3|1|0|1|1|0|0|0|1|1|1|1|1|1|1|0|0|1|2|1|1|3|1|1|1|0|1|0|0|0|0|0|0|0|0|0|0|0|0|0|0|0|0|0|0|0|0|1|0|0|0|0|0|0|0|0|0|0|9|9|4|1|1|1|10|5|13|13|17|18|4|5	0.96	1	0.96	1	0.96	2.61	8.45	0.02		P56282	FALSE
POLE2_WT	Q9BRS8	LARP6	18|15|17|14|14|9	87	14.5	6	3|3|4|2|3|4|4|1|3|2|2|4|2|2|3|1|0|2|2|3|4|2|2|1|3|4|1|3|1|0|1|1|0|0|0|1|1|1|1|1|1|1|0|0|1|2|1|1|3|1|1|1|0|1|0|0|0|0|0|0|0|0|0|0|0|0|0|0|0|0|0|0|0|0|1|0|0|0|0|0|0|0|0|0|0|9|9|4|1|1|1|10|5|13|13|17|18|4|5	0.95	0.98	0.95	0.98	0.95	1.87	7.07	0.03		P56282	FALSE
POLE2_Y311F	Q9BRS8	LARP6	15|16|22	53	17.67	3	3|3|4|2|3|4|4|1|3|2|2|4|2|2|3|1|0|2|2|3|4|2|2|1|3|4|1|3|1|0|1|1|0|0|0|1|1|1|1|1|1|1|0|0|1|2|1|1|3|1|1|1|0|1|0|0|0|0|0|0|0|0|0|0|0|0|0|0|0|0|0|0|0|0|1|0|0|0|0|0|0|0|0|0|0|9|9|4|1|1|1|10|5|13|13|17|18|4|5	0.98	0.99	0.98	0.99	0.98	3.29	8.62	0.01		P56282	FALSE
POLE2_Y513C	Q9BRS8	LARP6	15|9|10	34	11.33	3	3|3|4|2|3|4|4|1|3|2|2|4|2|2|3|1|0|2|2|3|4|2|2|1|3|4|1|3|1|0|1|1|0|0|0|1|1|1|1|1|1|1|0|0|1|2|1|1|3|1|1|1|0|1|0|0|0|0|0|0|0|0|0|0|0|0|0|0|0|0|0|0|0|0|1|0|0|0|0|0|0|0|0|0|0|9|9|4|1|1|1|10|5|13|13|17|18|4|5	0.91	0.96	0.91	0.96	0.91	1.87	5.53	0.05		P56282	FALSE
POLE2_D284G	Q9UIQ6	LNPEP	19|15|16	50	16.67	3	1|0|0|0|0|0|0|0|0|0|1|1|0|0|0|0|0|0|0|0|0|1|0|1|0|1|0|0|0|0|0|0|0|0|0|0|1|0|0|0|0|1|1|1|0|0|2|0|0|0|0|1|0|0|0|0|0|0|0|0|0|0|0|0|0|0|0|0|0|0|0|0|0|0|0|0|0|0|0|0|0|0|0|0|0|6|3|1|4|1|1|10|6|3|5|4|6|4|2	1	1	1	1	1	5.8	23.91	0		P56282	FALSE
POLE2_E520A	Q9UIQ6	LNPEP	12|17|13	42	14	3	1|0|0|0|0|0|0|0|0|0|1|1|0|0|0|0|0|0|0|0|0|1|0|1|0|1|0|0|0|0|0|0|0|0|0|0|1|0|0|0|0|1|1|1|0|0|2|0|0|0|0|1|0|0|0|0|0|0|0|0|0|0|0|0|0|0|0|0|0|0|0|0|0|0|0|0|0|0|0|0|0|0|0|0|0|6|3|1|4|1|1|10|6|3|5|4|6|4|2	1	1	1	1	1	4.9	20.09	0		P56282	FALSE
POLE2_S522A	Q9UIQ6	LNPEP	23|24|21	68	22.67	3	1|0|0|0|0|0|0|0|0|0|1|1|0|0|0|0|0|0|0|0|0|1|0|1|0|1|0|0|0|0|0|0|0|0|0|0|1|0|0|0|0|1|1|1|0|0|2|0|0|0|0|1|0|0|0|0|0|0|0|0|0|0|0|0|0|0|0|0|0|0|0|0|0|0|0|0|0|0|0|0|0|0|0|0|0|6|3|1|4|1|1|10|6|3|5|4|6|4|2	1	1	1	1	1	7.45	32.52	0		P56282	FALSE
POLE2_WT	Q9UIQ6	LNPEP	10|10|13|6|4|4	47	7.83	6	1|0|0|0|0|0|0|0|0|0|1|1|0|0|0|0|0|0|0|0|0|1|0|1|0|1|0|0|0|0|0|0|0|0|0|0|1|0|0|0|0|1|1|1|0|0|2|0|0|0|0|1|0|0|0|0|0|0|0|0|0|0|0|0|0|0|0|0|0|0|0|0|0|0|0|0|0|0|0|0|0|0|0|0|0|6|3|1|4|1|1|10|6|3|5|4|6|4|2	0.94	0.99	0.94	0.99	0.94	1.86	11.24	0.03		P56282	FALSE
POLE2_Y311F	Q9UIQ6	LNPEP	16|19|14	49	16.33	3	1|0|0|0|0|0|0|0|0|0|1|1|0|0|0|0|0|0|0|0|0|1|0|1|0|1|0|0|0|0|0|0|0|0|0|0|1|0|0|0|0|1|1|1|0|0|2|0|0|0|0|1|0|0|0|0|0|0|0|0|0|0|0|0|0|0|0|0|0|0|0|0|0|0|0|0|0|0|0|0|0|0|0|0|0|6|3|1|4|1|1|10|6|3|5|4|6|4|2	1	1	1	1	1	5.51	23.43	0		P56282	FALSE
POLE2_Y513C	Q9UIQ6	LNPEP	18|20|13	51	17	3	1|0|0|0|0|0|0|0|0|0|1|1|0|0|0|0|0|0|0|0|0|1|0|1|0|1|0|0|0|0|0|0|0|0|0|0|1|0|0|0|0|1|1|1|0|0|2|0|0|0|0|1|0|0|0|0|0|0|0|0|0|0|0|0|0|0|0|0|0|0|0|0|0|0|0|0|0|0|0|0|0|0|0|0|0|6|3|1|4|1|1|10|6|3|5|4|6|4|2	1	1	1	1	1	5.21	24.39	0		P56282	FALSE
POLE2_D284G	Q9C0E8	LNPK	0|0|1	1	0.33	3	0|0|0|0|0|0|0|0|0|0|0|0|0|0|0|0|1|0|0|0|0|0|0|0|0|0|0|0|0|0|0|0|0|0|0|0|0|0|0|0|0|0|0|0|0|0|0|0|0|0|0|0|0|1|0|0|0|0|0|0|0|0|0|0|0|0|0|0|0|0|0|0|0|0|0|0|0|0|1|0|1|0|0|0|0|1|0|1|1|0|0|2|1|1|2|0|0|1|0	0	0	0	0	0	-1.04	2.36	0.65		P56282	FALSE
POLE2_E520A	Q9C0E8	LNPK	5|3|3	11	3.67	3	0|0|0|0|0|0|0|0|0|0|0|0|0|0|0|0|1|0|0|0|0|0|0|0|0|0|0|0|0|0|0|0|0|0|0|0|0|0|0|0|0|0|0|0|0|0|0|0|0|0|0|0|0|1|0|0|0|0|0|0|0|0|0|0|0|0|0|0|0|0|0|0|0|0|0|0|0|0|1|0|1|0|0|0|0|1|0|1|1|0|0|2|1|1|2|0|0|1|0	1	1	1	1	1	5.14	25.93	0		P56282	FALSE
POLE2_S522A	Q9C0E8	LNPK	7|4|1	12	4	3	0|0|0|0|0|0|0|0|0|0|0|0|0|0|0|0|1|0|0|0|0|0|0|0|0|0|0|0|0|0|0|0|0|0|0|0|0|0|0|0|0|0|0|0|0|0|0|0|0|0|0|0|0|1|0|0|0|0|0|0|0|0|0|0|0|0|0|0|0|0|0|0|0|0|0|0|0|0|1|0|1|0|0|0|0|1|0|1|1|0|0|2|1|1|2|0|0|1|0	0.67	1	0.67	1	0.67	1.05	28.29	0.14		P56282	FALSE
POLE2_WT	Q9C0E8	LNPK	2|2|1|0|0|1	6	1	6	0|0|0|0|0|0|0|0|0|0|0|0|0|0|0|0|1|0|0|0|0|0|0|0|0|0|0|0|0|0|0|0|0|0|0|0|0|0|0|0|0|0|0|0|0|0|0|0|0|0|0|0|0|1|0|0|0|0|0|0|0|0|0|0|0|0|0|0|0|0|0|0|0|0|0|0|0|0|1|0|1|0|0|0|0|1|0|1|1|0|0|2|1|1|2|0|0|1|0	0.32	0.96	0.32	0.96	0.32	-1.04	7.07	0.35		P56282	FALSE
POLE2_Y513C	Q9C0E8	LNPK	4|5|3	12	4	3	0|0|0|0|0|0|0|0|0|0|0|0|0|0|0|0|1|0|0|0|0|0|0|0|0|0|0|0|0|0|0|0|0|0|0|0|0|0|0|0|0|0|0|0|0|0|0|0|0|0|0|0|0|1|0|0|0|0|0|0|0|0|0|0|0|0|0|0|0|0|0|0|0|0|0|0|0|0|1|0|1|0|0|0|0|1|0|1|1|0|0|2|1|1|2|0|0|1|0	1	1	1	1	1	5.14	28.29	0		P56282	FALSE
POLE2_D284G	Q96A72	MAGOHB	32|50|38	120	40	3	0|0|0|0|0|0|0|0|0|0|0|0|0|0|0|0|0|0|0|0|0|0|0|0|0|0|0|0|0|0|0|0|0|0|0|0|0|0|0|0|0|0|0|0|0|0|0|0|0|0|0|0|0|0|0|0|0|0|0|0|0|0|0|0|0|0|0|0|0|0|0|0|0|0|0|0|0|0|0|0|0|0|0|0|0|24|19|16|21|25|15|18|26|46|37|47|41|21|19	0.98	0.99	0.98	0.99	0.98	3.74	10.56	0.01		P56282	FALSE
POLE2_E520A	Q96A72	MAGOHB	42|38|36	116	38.67	3	0|0|0|0|0|0|0|0|0|0|0|0|0|0|0|0|0|0|0|0|0|0|0|0|0|0|0|0|0|0|0|0|0|0|0|0|0|0|0|0|0|0|0|0|0|0|0|0|0|0|0|0|0|0|0|0|0|0|0|0|0|0|0|0|0|0|0|0|0|0|0|0|0|0|0|0|0|0|0|0|0|0|0|0|0|24|19|16|21|25|15|18|26|46|37|47|41|21|19	0.98	0.99	0.98	0.99	0.98	4	10.21	0.01		P56282	FALSE
POLE2_S522A	Q96A72	MAGOHB	28|30|27	85	28.33	3	0|0|0|0|0|0|0|0|0|0|0|0|0|0|0|0|0|0|0|0|0|0|0|0|0|0|0|0|0|0|0|0|0|0|0|0|0|0|0|0|0|0|0|0|0|0|0|0|0|0|0|0|0|0|0|0|0|0|0|0|0|0|0|0|0|0|0|0|0|0|0|0|0|0|0|0|0|0|0|0|0|0|0|0|0|24|19|16|21|25|15|18|26|46|37|47|41|21|19	0.97	0.97	0.97	0.97	0.97	3.39	7.48	0.02		P56282	FALSE
POLE2_WT	Q96A72	MAGOHB	45|59|52|47|42|44	289	48.17	6	0|0|0|0|0|0|0|0|0|0|0|0|0|0|0|0|0|0|0|0|0|0|0|0|0|0|0|0|0|0|0|0|0|0|0|0|0|0|0|0|0|0|0|0|0|0|0|0|0|0|0|0|0|0|0|0|0|0|0|0|0|0|0|0|0|0|0|0|0|0|0|0|0|0|0|0|0|0|0|0|0|0|0|0|0|24|19|16|21|25|15|18|26|46|37|47|41|21|19	0.99	0.99	0.99	0.99	0.99	4.35	12.72	0		P56282	FALSE
POLE2_Y311F	Q96A72	MAGOHB	43|32|32	107	35.67	3	0|0|0|0|0|0|0|0|0|0|0|0|0|0|0|0|0|0|0|0|0|0|0|0|0|0|0|0|0|0|0|0|0|0|0|0|0|0|0|0|0|0|0|0|0|0|0|0|0|0|0|0|0|0|0|0|0|0|0|0|0|0|0|0|0|0|0|0|0|0|0|0|0|0|0|0|0|0|0|0|0|0|0|0|0|24|19|16|21|25|15|18|26|46|37|47|41|21|19	0.98	0.99	0.98	0.99	0.98	3.74	9.42	0.01		P56282	FALSE
POLE2_Y513C	Q96A72	MAGOHB	26|24|21	71	23.67	3	0|0|0|0|0|0|0|0|0|0|0|0|0|0|0|0|0|0|0|0|0|0|0|0|0|0|0|0|0|0|0|0|0|0|0|0|0|0|0|0|0|0|0|0|0|0|0|0|0|0|0|0|0|0|0|0|0|0|0|0|0|0|0|0|0|0|0|0|0|0|0|0|0|0|0|0|0|0|0|0|0|0|0|0|0|24|19|16|21|25|15|18|26|46|37|47|41|21|19	0.96	0.96	0.96	0.96	0.96	2.9	6.25	0.02		P56282	FALSE
POLE2_D284G	Q66K74	MAP1S	17|20|25	62	20.67	3	0|0|0|1|0|2|1|2|4|3|2|0|1|0|2|0|2|4|0|1|0|0|0|1|0|1|2|3|2|3|3|4|4|2|5|2|4|2|4|5|5|3|3|3|2|2|3|2|5|6|4|4|4|4|1|2|4|5|1|1|0|9|0|9|0|8|0|0|0|0|1|0|0|7|5|0|0|0|0|0|0|1|0|0|0|20|14|17|9|9|13|13|19|8|13|12|13|9|18	0.95	0.98	0.95	0.98	0.95	2.49	5.64	0.03		P56282	FALSE
POLE2_E520A	Q66K74	MAP1S	32|30|31	93	31	3	0|0|0|1|0|2|1|2|4|3|2|0|1|0|2|0|2|4|0|1|0|0|0|1|0|1|2|3|2|3|3|4|4|2|5|2|4|2|4|5|5|3|3|3|2|2|3|2|5|6|4|4|4|4|1|2|4|5|1|1|0|9|0|9|0|8|0|0|0|0|1|0|0|7|5|0|0|0|0|0|0|1|0|0|0|20|14|17|9|9|13|13|19|8|13|12|13|9|18	0.99	0.99	0.99	0.99	0.99	4.74	8.45	0		P56282	FALSE
POLE2_S522A	Q66K74	MAP1S	31|30|18	79	26.33	3	0|0|0|1|0|2|1|2|4|3|2|0|1|0|2|0|2|4|0|1|0|0|0|1|0|1|2|3|2|3|3|4|4|2|5|2|4|2|4|5|5|3|3|3|2|2|3|2|5|6|4|4|4|4|1|2|4|5|1|1|0|9|0|9|0|8|0|0|0|0|1|0|0|7|5|0|0|0|0|0|0|1|0|0|0|20|14|17|9|9|13|13|19|8|13|12|13|9|18	0.97	0.99	0.97	0.99	0.97	2.68	7.18	0.01		P56282	FALSE
POLE2_WT	Q66K74	MAP1S	28|22|14|10|13|6	93	15.5	6	0|0|0|1|0|2|1|2|4|3|2|0|1|0|2|0|2|4|0|1|0|0|0|1|0|1|2|3|2|3|3|4|4|2|5|2|4|2|4|5|5|3|3|3|2|2|3|2|5|6|4|4|4|4|1|2|4|5|1|1|0|9|0|9|0|8|0|0|0|0|1|0|0|7|5|0|0|0|0|0|0|1|0|0|0|20|14|17|9|9|13|13|19|8|13|12|13|9|18	0.66	0.99	0.66	0.99	0.66	-4.1	4.23	0.15		P56282	FALSE
POLE2_Y311F	Q66K74	MAP1S	19|12|34	65	21.67	3	0|0|0|1|0|2|1|2|4|3|2|0|1|0|2|0|2|4|0|1|0|0|0|1|0|1|2|3|2|3|3|4|4|2|5|2|4|2|4|5|5|3|3|3|2|2|3|2|5|6|4|4|4|4|1|2|4|5|1|1|0|9|0|9|0|8|0|0|0|0|1|0|0|7|5|0|0|0|0|0|0|1|0|0|0|20|14|17|9|9|13|13|19|8|13|12|13|9|18	0.87	1	0.87	1	0.87	0.7	5.91	0.06		P56282	FALSE
POLE2_Y513C	Q66K74	MAP1S	25|13|24	62	20.67	3	0|0|0|1|0|2|1|2|4|3|2|0|1|0|2|0|2|4|0|1|0|0|0|1|0|1|2|3|2|3|3|4|4|2|5|2|4|2|4|5|5|3|3|3|2|2|3|2|5|6|4|4|4|4|1|2|4|5|1|1|0|9|0|9|0|8|0|0|0|0|1|0|0|7|5|0|0|0|0|0|0|1|0|0|0|20|14|17|9|9|13|13|19|8|13|12|13|9|18	0.91	0.98	0.91	0.98	0.91	1.18	5.64	0.05		P56282	FALSE
POLE2_D284G	P27816	MAP4	92|100|108	300	100	3	13|19|11|16|16|14|18|24|27|14|18|19|23|20|10|13|28|25|20|19|17|15|21|13|22|22|29|20|17|13|23|17|8|19|6|19|16|18|11|22|19|14|14|10|21|19|16|19|18|21|12|15|10|15|16|15|20|21|15|22|26|39|23|38|23|32|17|20|14|16|15|16|19|47|49|4|25|23|20|19|23|28|25|25|6|86|63|51|37|26|46|99|85|70|57|67|64|56|59	0.75	0.97	0.75	0.97	0.75	-0.38	3.95	0.11		P56282	FALSE
POLE2_E520A	P27816	MAP4	106|117|105	328	109.33	3	13|19|11|16|16|14|18|24|27|14|18|19|23|20|10|13|28|25|20|19|17|15|21|13|22|22|29|20|17|13|23|17|8|19|6|19|16|18|11|22|19|14|14|10|21|19|16|19|18|21|12|15|10|15|16|15|20|21|15|22|26|39|23|38|23|32|17|20|14|16|15|16|19|47|49|4|25|23|20|19|23|28|25|25|6|86|63|51|37|26|46|99|85|70|57|67|64|56|59	0.97	0.99	0.97	0.99	0.97	3.01	4.32	0.02		P56282	FALSE
POLE2_S522A	P27816	MAP4	110|142|127	379	126.33	3	13|19|11|16|16|14|18|24|27|14|18|19|23|20|10|13|28|25|20|19|17|15|21|13|22|22|29|20|17|13|23|17|8|19|6|19|16|18|11|22|19|14|14|10|21|19|16|19|18|21|12|15|10|15|16|15|20|21|15|22|26|39|23|38|23|32|17|20|14|16|15|16|19|47|49|4|25|23|20|19|23|28|25|25|6|86|63|51|37|26|46|99|85|70|57|67|64|56|59	0.99	1	0.99	1	0.99	3.95	4.99	0		P56282	FALSE
POLE2_WT	P27816	MAP4	97|107|111|50|52|48	465	77.5	6	13|19|11|16|16|14|18|24|27|14|18|19|23|20|10|13|28|25|20|19|17|15|21|13|22|22|29|20|17|13|23|17|8|19|6|19|16|18|11|22|19|14|14|10|21|19|16|19|18|21|12|15|10|15|16|15|20|21|15|22|26|39|23|38|23|32|17|20|14|16|15|16|19|47|49|4|25|23|20|19|23|28|25|25|6|86|63|51|37|26|46|99|85|70|57|67|64|56|59	0.45	0.98	0.45	0.98	0.45	-25.57	3.06	0.26		P56282	FALSE
POLE2_Y311F	P27816	MAP4	117|119|121	357	119	3	13|19|11|16|16|14|18|24|27|14|18|19|23|20|10|13|28|25|20|19|17|15|21|13|22|22|29|20|17|13|23|17|8|19|6|19|16|18|11|22|19|14|14|10|21|19|16|19|18|21|12|15|10|15|16|15|20|21|15|22|26|39|23|38|23|32|17|20|14|16|15|16|19|47|49|4|25|23|20|19|23|28|25|25|6|86|63|51|37|26|46|99|85|70|57|67|64|56|59	0.99	1	0.99	1	0.99	4.94	4.7	0		P56282	FALSE
POLE2_Y513C	P27816	MAP4	129|107|120	356	118.67	3	13|19|11|16|16|14|18|24|27|14|18|19|23|20|10|13|28|25|20|19|17|15|21|13|22|22|29|20|17|13|23|17|8|19|6|19|16|18|11|22|19|14|14|10|21|19|16|19|18|21|12|15|10|15|16|15|20|21|15|22|26|39|23|38|23|32|17|20|14|16|15|16|19|47|49|4|25|23|20|19|23|28|25|25|6|86|63|51|37|26|46|99|85|70|57|67|64|56|59	0.99	1	0.99	1	0.99	3.41	4.69	0.01		P56282	FALSE
POLE2_D284G	Q9BTE3	MCMBP	26|30|34	90	30	3	2|3|5|5|4|3|5|5|4|4|8|3|6|4|3|3|4|5|3|4|3|4|3|3|3|4|6|3|2|4|3|7|3|2|6|6|5|3|4|2|3|3|3|3|2|6|5|5|3|5|2|6|4|2|6|5|6|5|6|7|2|0|0|0|0|1|0|0|0|5|6|5|5|1|1|0|2|2|1|1|1|1|0|3|0|32|33|20|20|19|20|27|28|15|11|10|9|21|21	0.96	0.98	0.96	0.98	0.96	2.68	5.22	0.02		P56282	FALSE
POLE2_E520A	Q9BTE3	MCMBP	39|49|39	127	42.33	3	2|3|5|5|4|3|5|5|4|4|8|3|6|4|3|3|4|5|3|4|3|4|3|3|3|4|6|3|2|4|3|7|3|2|6|6|5|3|4|2|3|3|3|3|2|6|5|5|3|5|2|6|4|2|6|5|6|5|6|7|2|0|0|0|0|1|0|0|0|5|6|5|5|1|1|0|2|2|1|1|1|1|0|3|0|32|33|20|20|19|20|27|28|15|11|10|9|21|21	0.99	1	0.99	1	0.99	4.31	7.37	0		P56282	FALSE
POLE2_S522A	Q9BTE3	MCMBP	32|36|34	102	34	3	2|3|5|5|4|3|5|5|4|4|8|3|6|4|3|3|4|5|3|4|3|4|3|3|3|4|6|3|2|4|3|7|3|2|6|6|5|3|4|2|3|3|3|3|2|6|5|5|3|5|2|6|4|2|6|5|6|5|6|7|2|0|0|0|0|1|0|0|0|5|6|5|5|1|1|0|2|2|1|1|1|1|0|3|0|32|33|20|20|19|20|27|28|15|11|10|9|21|21	0.98	0.98	0.98	0.98	0.98	3.49	5.92	0.01		P56282	FALSE
POLE2_WT	Q9BTE3	MCMBP	34|36|29|32|27|21	179	29.83	6	2|3|5|5|4|3|5|5|4|4|8|3|6|4|3|3|4|5|3|4|3|4|3|3|3|4|6|3|2|4|3|7|3|2|6|6|5|3|4|2|3|3|3|3|2|6|5|5|3|5|2|6|4|2|6|5|6|5|6|7|2|0|0|0|0|1|0|0|0|5|6|5|5|1|1|0|2|2|1|1|1|1|0|3|0|32|33|20|20|19|20|27|28|15|11|10|9|21|21	0.94	0.98	0.94	0.98	0.94	1.31	5.19	0.03		P56282	FALSE
POLE2_Y311F	Q9BTE3	MCMBP	31|24|40	95	31.67	3	2|3|5|5|4|3|5|5|4|4|8|3|6|4|3|3|4|5|3|4|3|4|3|3|3|4|6|3|2|4|3|7|3|2|6|6|5|3|4|2|3|3|3|3|2|6|5|5|3|5|2|6|4|2|6|5|6|5|6|7|2|0|0|0|0|1|0|0|0|5|6|5|5|1|1|0|2|2|1|1|1|1|0|3|0|32|33|20|20|19|20|27|28|15|11|10|9|21|21	0.95	0.99	0.95	0.99	0.95	2.24	5.51	0.02		P56282	FALSE
POLE2_Y513C	Q9BTE3	MCMBP	35|24|27	86	28.67	3	2|3|5|5|4|3|5|5|4|4|8|3|6|4|3|3|4|5|3|4|3|4|3|3|3|4|6|3|2|4|3|7|3|2|6|6|5|3|4|2|3|3|3|3|2|6|5|5|3|5|2|6|4|2|6|5|6|5|6|7|2|0|0|0|0|1|0|0|0|5|6|5|5|1|1|0|2|2|1|1|1|1|0|3|0|32|33|20|20|19|20|27|28|15|11|10|9|21|21	0.94	0.98	0.94	0.98	0.94	2.24	4.99	0.03		P56282	FALSE
POLE2_D284G	O75448	MED24	48|51|39	138	46	3	9|10|9|14|11|10|9|17|14|8|14|10|14|16|10|8|14|12|13|8|10|12|12|12|12|15|13|4|6|4|9|12|7|5|6|6|4|7|7|5|9|5|6|9|3|3|6|7|8|9|5|5|8|3|3|2|2|1|0|0|9|0|8|0|2|1|4|6|1|15|8|10|4|6|4|0|1|3|3|1|2|5|2|3|0|41|39|24|17|10|10|30|28|15|12|14|13|23|23	0.98	0.99	0.98	0.99	0.98	3.39	5.12	0.01		P56282	FALSE
POLE2_E520A	O75448	MED24	51|48|45	144	48	3	9|10|9|14|11|10|9|17|14|8|14|10|14|16|10|8|14|12|13|8|10|12|12|12|12|15|13|4|6|4|9|12|7|5|6|6|4|7|7|5|9|5|6|9|3|3|6|7|8|9|5|5|8|3|3|2|2|1|0|0|9|0|8|0|2|1|4|6|1|15|8|10|4|6|4|0|1|3|3|1|2|5|2|3|0|41|39|24|17|10|10|30|28|15|12|14|13|23|23	0.99	0.99	0.99	0.99	0.99	4.44	5.35	0		P56282	FALSE
POLE2_S522A	O75448	MED24	45|53|59	157	52.33	3	9|10|9|14|11|10|9|17|14|8|14|10|14|16|10|8|14|12|13|8|10|12|12|12|12|15|13|4|6|4|9|12|7|5|6|6|4|7|7|5|9|5|6|9|3|3|6|7|8|9|5|5|8|3|3|2|2|1|0|0|9|0|8|0|2|1|4|6|1|15|8|10|4|6|4|0|1|3|3|1|2|5|2|3|0|41|39|24|17|10|10|30|28|15|12|14|13|23|23	0.99	1	0.99	1	0.99	4.44	5.83	0		P56282	FALSE
POLE2_WT	O75448	MED24	50|45|60|35|34|25	249	41.5	6	9|10|9|14|11|10|9|17|14|8|14|10|14|16|10|8|14|12|13|8|10|12|12|12|12|15|13|4|6|4|9|12|7|5|6|6|4|7|7|5|9|5|6|9|3|3|6|7|8|9|5|5|8|3|3|2|2|1|0|0|9|0|8|0|2|1|4|6|1|15|8|10|4|6|4|0|1|3|3|1|2|5|2|3|0|41|39|24|17|10|10|30|28|15|12|14|13|23|23	0.81	1	0.81	1	0.81	-2.37	4.62	0.09		P56282	FALSE
POLE2_Y311F	O75448	MED24	39|32|48	119	39.67	3	9|10|9|14|11|10|9|17|14|8|14|10|14|16|10|8|14|12|13|8|10|12|12|12|12|15|13|4|6|4|9|12|7|5|6|6|4|7|7|5|9|5|6|9|3|3|6|7|8|9|5|5|8|3|3|2|2|1|0|0|9|0|8|0|2|1|4|6|1|15|8|10|4|6|4|0|1|3|3|1|2|5|2|3|0|41|39|24|17|10|10|30|28|15|12|14|13|23|23	0.91	0.99	0.91	0.99	0.91	1.17	4.42	0.05		P56282	FALSE
POLE2_Y513C	O75448	MED24	37|50|46	133	44.33	3	9|10|9|14|11|10|9|17|14|8|14|10|14|16|10|8|14|12|13|8|10|12|12|12|12|15|13|4|6|4|9|12|7|5|6|6|4|7|7|5|9|5|6|9|3|3|6|7|8|9|5|5|8|3|3|2|2|1|0|0|9|0|8|0|2|1|4|6|1|15|8|10|4|6|4|0|1|3|3|1|2|5|2|3|0|41|39|24|17|10|10|30|28|15|12|14|13|23|23	0.98	0.99	0.98	0.99	0.98	2.87	4.94	0.01		P56282	FALSE
POLE2_D284G	O43513	MED7	3|5|2	10	3.33	3	0|0|0|0|0|0|0|0|0|0|0|1|0|1|0|0|0|0|0|1|1|0|0|0|0|0|0|1|0|0|1|0|0|0|0|0|0|0|0|0|0|0|0|0|0|0|0|0|0|1|0|0|0|0|0|0|0|0|0|0|1|0|1|0|0|0|0|0|0|0|0|0|0|0|0|0|0|0|0|0|0|0|0|0|0|3|1|1|2|1|3|2|1|1|0|0|0|0|0	0.94	1	0.94	1	0.94	1.81	13.75	0.03		P56282	FALSE
POLE2_E520A	O43513	MED7	3|4|1	8	2.67	3	0|0|0|0|0|0|0|0|0|0|0|1|0|1|0|0|0|0|0|1|1|0|0|0|0|0|0|1|0|0|1|0|0|0|0|0|0|0|0|0|0|0|0|0|0|0|0|0|0|1|0|0|0|0|0|0|0|0|0|0|1|0|1|0|0|0|0|0|0|0|0|0|0|0|0|0|0|0|0|0|0|0|0|0|0|3|1|1|2|1|3|2|1|1|0|0|0|0|0	0.65	0.99	0.65	0.99	0.65	0.32	11	0.16		P56282	FALSE
POLE2_S522A	O43513	MED7	5|3|5	13	4.33	3	0|0|0|0|0|0|0|0|0|0|0|1|0|1|0|0|0|0|0|1|1|0|0|0|0|0|0|1|0|0|1|0|0|0|0|0|0|0|0|0|0|0|0|0|0|0|0|0|0|1|0|0|0|0|0|0|0|0|0|0|1|0|1|0|0|0|0|0|0|0|0|0|0|0|0|0|0|0|0|0|0|0|0|0|0|3|1|1|2|1|3|2|1|1|0|0|0|0|0	0.98	1	0.98	1	0.98	3.16	17.88	0.01		P56282	FALSE
POLE2_WT	O43513	MED7	5|3|3|2|1|0	14	2.33	6	0|0|0|0|0|0|0|0|0|0|0|1|0|1|0|0|0|0|0|1|1|0|0|0|0|0|0|1|0|0|1|0|0|0|0|0|0|0|0|0|0|0|0|0|0|0|0|0|0|1|0|0|0|0|0|0|0|0|0|0|1|0|1|0|0|0|0|0|0|0|0|0|0|0|0|0|0|0|0|0|0|0|0|0|0|3|1|1|2|1|3|2|1|1|0|0|0|0|0	0.63	1	0.63	1	0.63	-1.43	9.62	0.17		P56282	FALSE
POLE2_Y311F	O43513	MED7	1|1|3	5	1.67	3	0|0|0|0|0|0|0|0|0|0|0|1|0|1|0|0|0|0|0|1|1|0|0|0|0|0|0|1|0|0|1|0|0|0|0|0|0|0|0|0|0|0|0|0|0|0|0|0|0|1|0|0|0|0|0|0|0|0|0|0|1|0|1|0|0|0|0|0|0|0|0|0|0|0|0|0|0|0|0|0|0|0|0|0|0|3|1|1|2|1|3|2|1|1|0|0|0|0|0	0.32	0.96	0.32	0.96	0.32	0.32	6.88	0.35		P56282	FALSE
POLE2_Y513C	O43513	MED7	7|4|5	16	5.33	3	0|0|0|0|0|0|0|0|0|0|0|1|0|1|0|0|0|0|0|1|1|0|0|0|0|0|0|1|0|0|1|0|0|0|0|0|0|0|0|0|0|0|0|0|0|0|0|0|0|1|0|0|0|0|0|0|0|0|0|0|1|0|1|0|0|0|0|0|0|0|0|0|0|0|0|0|0|0|0|0|0|0|0|0|0|3|1|1|2|1|3|2|1|1|0|0|0|0|0	0.99	1	0.99	1	0.99	4.43	22	0		P56282	FALSE
POLE2_D284G	O95822	MLYCD	3|2|2	7	2.33	3	0|0|0|0|0|0|0|0|0|0|0|0|0|0|0|0|0|0|0|0|0|0|0|0|0|0|0|0|0|0|0|0|0|0|0|0|0|0|0|0|0|0|0|0|0|0|0|0|0|0|0|0|0|0|0|0|0|0|0|0|0|0|0|0|0|0|0|0|0|0|0|0|0|0|0|0|0|0|0|0|0|0|0|0|0|2|2|1|0|0|0|2|0|1|0|0|0|0|1	0.98	0.99	0.98	0.99	0.98	3.48	23.33	0.01		P56282	FALSE
POLE2_E520A	O95822	MLYCD	0|1|2	3	1	3	0|0|0|0|0|0|0|0|0|0|0|0|0|0|0|0|0|0|0|0|0|0|0|0|0|0|0|0|0|0|0|0|0|0|0|0|0|0|0|0|0|0|0|0|0|0|0|0|0|0|0|0|0|0|0|0|0|0|0|0|0|0|0|0|0|0|0|0|0|0|0|0|0|0|0|0|0|0|0|0|0|0|0|0|0|2|2|1|0|0|0|2|0|1|0|0|0|0|1	0.32	0.97	0.32	0.97	0.32	-0.91	10	0.34		P56282	FALSE
POLE2_S522A	O95822	MLYCD	4|4|2	10	3.33	3	0|0|0|0|0|0|0|0|0|0|0|0|0|0|0|0|0|0|0|0|0|0|0|0|0|0|0|0|0|0|0|0|0|0|0|0|0|0|0|0|0|0|0|0|0|0|0|0|0|0|0|0|0|0|0|0|0|0|0|0|0|0|0|0|0|0|0|0|0|0|0|0|0|0|0|0|0|0|0|0|0|0|0|0|0|2|2|1|0|0|0|2|0|1|0|0|0|0|1	0.99	1	0.99	1	0.99	3.48	33.33	0		P56282	FALSE
POLE2_WT	O95822	MLYCD	1|0|2|0|0|0	3	0.5	6	0|0|0|0|0|0|0|0|0|0|0|0|0|0|0|0|0|0|0|0|0|0|0|0|0|0|0|0|0|0|0|0|0|0|0|0|0|0|0|0|0|0|0|0|0|0|0|0|0|0|0|0|0|0|0|0|0|0|0|0|0|0|0|0|0|0|0|0|0|0|0|0|0|0|0|0|0|0|0|0|0|0|0|0|0|2|2|1|0|0|0|2|0|1|0|0|0|0|1	0.16	0.97	0.16	0.97	0.16	-0.91	5	0.45		P56282	FALSE
POLE2_Y311F	O95822	MLYCD	1|0|3	4	1.33	3	0|0|0|0|0|0|0|0|0|0|0|0|0|0|0|0|0|0|0|0|0|0|0|0|0|0|0|0|0|0|0|0|0|0|0|0|0|0|0|0|0|0|0|0|0|0|0|0|0|0|0|0|0|0|0|0|0|0|0|0|0|0|0|0|0|0|0|0|0|0|0|0|0|0|0|0|0|0|0|0|0|0|0|0|0|2|2|1|0|0|0|2|0|1|0|0|0|0|1	0.33	0.99	0.33	0.99	0.33	-0.91	13.33	0.32		P56282	FALSE
POLE2_Y513C	O95822	MLYCD	3|3|6	12	4	3	0|0|0|0|0|0|0|0|0|0|0|0|0|0|0|0|0|0|0|0|0|0|0|0|0|0|0|0|0|0|0|0|0|0|0|0|0|0|0|0|0|0|0|0|0|0|0|0|0|0|0|0|0|0|0|0|0|0|0|0|0|0|0|0|0|0|0|0|0|0|0|0|0|0|0|0|0|0|0|0|0|0|0|0|0|2|2|1|0|0|0|2|0|1|0|0|0|0|1	1	1	1	1	1	4.94	40	0		P56282	FALSE
POLE2_D284G	P22033	MMUT	8|7|6	21	7	3	0|0|0|0|0|0|0|0|0|0|0|0|0|0|0|0|0|0|0|0|0|0|0|0|0|0|0|0|0|1|0|0|0|0|3|0|0|0|1|0|0|0|0|4|1|1|0|0|0|0|0|0|2|0|0|0|0|0|0|0|0|0|0|0|0|0|0|0|0|0|0|0|0|0|0|0|0|0|0|0|0|0|0|0|0|4|2|3|1|1|2|2|4|2|2|1|1|1|2	0.99	1	0.99	1	0.99	4.19	16.9	0		P56282	FALSE
POLE2_E520A	P22033	MMUT	7|9|8	24	8	3	0|0|0|0|0|0|0|0|0|0|0|0|0|0|0|0|0|0|0|0|0|0|0|0|0|0|0|0|0|1|0|0|0|0|3|0|0|0|1|0|0|0|0|4|1|1|0|0|0|0|0|0|2|0|0|0|0|0|0|0|0|0|0|0|0|0|0|0|0|0|0|0|0|0|0|0|0|0|0|0|0|0|0|0|0|4|2|3|1|1|2|2|4|2|2|1|1|1|2	1	1	1	1	1	4.87	19.32	0		P56282	FALSE
POLE2_S522A	P22033	MMUT	4|12|8	24	8	3	0|0|0|0|0|0|0|0|0|0|0|0|0|0|0|0|0|0|0|0|0|0|0|0|0|0|0|0|0|1|0|0|0|0|3|0|0|0|1|0|0|0|0|4|1|1|0|0|0|0|0|0|2|0|0|0|0|0|0|0|0|0|0|0|0|0|0|0|0|0|0|0|0|0|0|0|0|0|0|0|0|0|0|0|0|4|2|3|1|1|2|2|4|2|2|1|1|1|2	0.98	1	0.98	1	0.98	2.73	19.32	0.01		P56282	FALSE
POLE2_WT	P22033	MMUT	6|5|7|0|1|0	19	3.17	6	0|0|0|0|0|0|0|0|0|0|0|0|0|0|0|0|0|0|0|0|0|0|0|0|0|0|0|0|0|1|0|0|0|0|3|0|0|0|1|0|0|0|0|4|1|1|0|0|0|0|0|0|2|0|0|0|0|0|0|0|0|0|0|0|0|0|0|0|0|0|0|0|0|0|0|0|0|0|0|0|0|0|0|0|0|4|2|3|1|1|2|2|4|2|2|1|1|1|2	0.49	0.99	0.49	0.99	0.49	-2.12	7.65	0.24		P56282	FALSE
POLE2_Y311F	P22033	MMUT	6|4|4	14	4.67	3	0|0|0|0|0|0|0|0|0|0|0|0|0|0|0|0|0|0|0|0|0|0|0|0|0|0|0|0|0|1|0|0|0|0|3|0|0|0|1|0|0|0|0|4|1|1|0|0|0|0|0|0|2|0|0|0|0|0|0|0|0|0|0|0|0|0|0|0|0|0|0|0|0|0|0|0|0|0|0|0|0|0|0|0|0|4|2|3|1|1|2|2|4|2|2|1|1|1|2	0.95	0.99	0.95	0.99	0.95	2.73	11.27	0.02		P56282	FALSE
POLE2_Y513C	P22033	MMUT	10|8|6	24	8	3	0|0|0|0|0|0|0|0|0|0|0|0|0|0|0|0|0|0|0|0|0|0|0|0|0|0|0|0|0|1|0|0|0|0|3|0|0|0|1|0|0|0|0|4|1|1|0|0|0|0|0|0|2|0|0|0|0|0|0|0|0|0|0|0|0|0|0|0|0|0|0|0|0|0|0|0|0|0|0|0|0|0|0|0|0|4|2|3|1|1|2|2|4|2|2|1|1|1|2	0.99	1	0.99	1	0.99	4.19	19.32	0		P56282	FALSE
POLE2_D284G	Q9BWT6	MND1	0|2|3	5	1.67	3	0|0|0|0|0|0|0|0|0|0|0|0|0|0|0|0|0|0|0|0|0|0|0|0|0|0|0|0|0|0|0|0|0|0|0|0|0|0|0|0|0|0|0|0|0|0|0|0|0|0|0|0|0|0|0|0|0|0|0|0|0|0|0|0|0|0|0|0|0|0|0|0|0|0|0|0|0|0|0|0|0|0|0|0|0|3|1|0|2|1|0|0|2|0|0|0|0|0|0	0.65	0.99	0.65	0.99	0.65	-0.92	16.67	0.15		P56282	FALSE
POLE2_E520A	Q9BWT6	MND1	3|3|3	9	3	3	0|0|0|0|0|0|0|0|0|0|0|0|0|0|0|0|0|0|0|0|0|0|0|0|0|0|0|0|0|0|0|0|0|0|0|0|0|0|0|0|0|0|0|0|0|0|0|0|0|0|0|0|0|0|0|0|0|0|0|0|0|0|0|0|0|0|0|0|0|0|0|0|0|0|0|0|0|0|0|0|0|0|0|0|0|3|1|0|2|1|0|0|2|0|0|0|0|0|0	0.99	0.99	0.99	0.99	0.99	4.56	30	0		P56282	FALSE
POLE2_S522A	Q9BWT6	MND1	3|2|4	9	3	3	0|0|0|0|0|0|0|0|0|0|0|0|0|0|0|0|0|0|0|0|0|0|0|0|0|0|0|0|0|0|0|0|0|0|0|0|0|0|0|0|0|0|0|0|0|0|0|0|0|0|0|0|0|0|0|0|0|0|0|0|0|0|0|0|0|0|0|0|0|0|0|0|0|0|0|0|0|0|0|0|0|0|0|0|0|3|1|0|2|1|0|0|2|0|0|0|0|0|0	0.98	1	0.98	1	0.98	3.42	30	0.01		P56282	FALSE
POLE2_WT	Q9BWT6	MND1	2|5|3|2|3|2	17	2.83	6	0|0|0|0|0|0|0|0|0|0|0|0|0|0|0|0|0|0|0|0|0|0|0|0|0|0|0|0|0|0|0|0|0|0|0|0|0|0|0|0|0|0|0|0|0|0|0|0|0|0|0|0|0|0|0|0|0|0|0|0|0|0|0|0|0|0|0|0|0|0|0|0|0|0|0|0|0|0|0|0|0|0|0|0|0|3|1|0|2|1|0|0|2|0|0|0|0|0|0	0.98	1	0.98	1	0.98	3.42	28.33	0.01		P56282	FALSE
POLE2_Y311F	Q9BWT6	MND1	2|1|2	5	1.67	3	0|0|0|0|0|0|0|0|0|0|0|0|0|0|0|0|0|0|0|0|0|0|0|0|0|0|0|0|0|0|0|0|0|0|0|0|0|0|0|0|0|0|0|0|0|0|0|0|0|0|0|0|0|0|0|0|0|0|0|0|0|0|0|0|0|0|0|0|0|0|0|0|0|0|0|0|0|0|0|0|0|0|0|0|0|3|1|0|2|1|0|0|2|0|0|0|0|0|0	0.65	0.97	0.65	0.97	0.65	1.96	16.67	0.16		P56282	FALSE
POLE2_Y513C	Q9BWT6	MND1	0|2|0	2	0.67	3	0|0|0|0|0|0|0|0|0|0|0|0|0|0|0|0|0|0|0|0|0|0|0|0|0|0|0|0|0|0|0|0|0|0|0|0|0|0|0|0|0|0|0|0|0|0|0|0|0|0|0|0|0|0|0|0|0|0|0|0|0|0|0|0|0|0|0|0|0|0|0|0|0|0|0|0|0|0|0|0|0|0|0|0|0|3|1|0|2|1|0|0|2|0|0|0|0|0|0	0.32	0.97	0.32	0.97	0.32	-0.92	6.67	0.35		P56282	FALSE
POLE2_D284G	O43347	MSI1	11|10|13	34	11.33	3	0|0|0|0|0|0|0|0|0|0|0|0|0|0|0|0|0|0|0|0|0|0|0|0|0|0|1|1|2|0|1|0|1|0|0|0|0|3|0|0|0|0|0|0|0|0|0|1|0|0|0|1|0|1|0|0|0|0|0|0|0|0|0|0|0|0|0|0|0|0|0|0|0|0|0|0|4|1|2|3|1|1|3|5|0|7|9|2|9|6|7|6|9|0|1|1|1|1|4	0.98	0.99	0.98	0.99	0.98	3.58	11.81	0.01		P56282	FALSE
POLE2_E520A	O43347	MSI1	18|15|20	53	17.67	3	0|0|0|0|0|0|0|0|0|0|0|0|0|0|0|0|0|0|0|0|0|0|0|0|0|0|1|1|2|0|1|0|1|0|0|0|0|3|0|0|0|0|0|0|0|0|0|1|0|0|0|1|0|1|0|0|0|0|0|0|0|0|0|0|0|0|0|0|0|0|0|0|0|0|0|0|4|1|2|3|1|1|3|5|0|7|9|2|9|6|7|6|9|0|1|1|1|1|4	1	1	1	1	1	4.96	18.41	0		P56282	FALSE
POLE2_S522A	O43347	MSI1	7|5|4	16	5.33	3	0|0|0|0|0|0|0|0|0|0|0|0|0|0|0|0|0|0|0|0|0|0|0|0|0|0|1|1|2|0|1|0|1|0|0|0|0|3|0|0|0|0|0|0|0|0|0|1|0|0|0|1|0|1|0|0|0|0|0|0|0|0|0|0|0|0|0|0|0|0|0|0|0|0|0|0|4|1|2|3|1|1|3|5|0|7|9|2|9|6|7|6|9|0|1|1|1|1|4	0.87	0.93	0.87	0.93	0.87	1.4	5.56	0.06		P56282	FALSE
POLE2_WT	O43347	MSI1	14|15|14|5|2|8	58	9.67	6	0|0|0|0|0|0|0|0|0|0|0|0|0|0|0|0|0|0|0|0|0|0|0|0|0|0|1|1|2|0|1|0|1|0|0|0|0|3|0|0|0|0|0|0|0|0|0|1|0|0|0|1|0|1|0|0|0|0|0|0|0|0|0|0|0|0|0|0|0|0|0|0|0|0|0|0|4|1|2|3|1|1|3|5|0|7|9|2|9|6|7|6|9|0|1|1|1|1|4	0.87	0.99	0.87	0.99	0.87	-0.18	10.07	0.06		P56282	FALSE
POLE2_Y311F	O43347	MSI1	14|9|15	38	12.67	3	0|0|0|0|0|0|0|0|0|0|0|0|0|0|0|0|0|0|0|0|0|0|0|0|0|0|1|1|2|0|1|0|1|0|0|0|0|3|0|0|0|0|0|0|0|0|0|1|0|0|0|1|0|1|0|0|0|0|0|0|0|0|0|0|0|0|0|0|0|0|0|0|0|0|0|0|4|1|2|3|1|1|3|5|0|7|9|2|9|6|7|6|9|0|1|1|1|1|4	0.98	0.99	0.98	0.99	0.98	3.27	13.2	0.01		P56282	FALSE
POLE2_Y513C	O43347	MSI1	4|2|4	10	3.33	3	0|0|0|0|0|0|0|0|0|0|0|0|0|0|0|0|0|0|0|0|0|0|0|0|0|0|1|1|2|0|1|0|1|0|0|0|0|3|0|0|0|0|0|0|0|0|0|1|0|0|0|1|0|1|0|0|0|0|0|0|0|0|0|0|0|0|0|0|0|0|0|0|0|0|0|0|4|1|2|3|1|1|3|5|0|7|9|2|9|6|7|6|9|0|1|1|1|1|4	0.69	0.8	0.69	0.8	0.69	-0.18	3.47	0.13		P56282	FALSE
POLE2_D284G	Q9BTC8	MTA3	26|27|24	77	25.67	3	8|12|12|17|17|13|11|12|20|13|13|19|27|12|16|10|13|20|16|13|16|21|15|12|13|8|15|7|12|9|12|6|8|6|4|14|6|8|7|12|7|4|8|4|11|10|9|6|5|6|4|5|4|10|13|12|15|16|14|12|12|9|12|7|4|5|2|4|3|15|10|10|11|4|5|0|4|5|6|8|7|5|7|5|0|23|14|13|10|8|9|16|22|8|14|16|13|11|12	0.02	0.05	0.02	0.05	0.02	-5.68	2.47	0.53		P56282	FALSE
POLE2_E520A	Q9BTC8	MTA3	38|37|39	114	38	3	8|12|12|17|17|13|11|12|20|13|13|19|27|12|16|10|13|20|16|13|16|21|15|12|13|8|15|7|12|9|12|6|8|6|4|14|6|8|7|12|7|4|8|4|11|10|9|6|5|6|4|5|4|10|13|12|15|16|14|12|12|9|12|7|4|5|2|4|3|15|10|10|11|4|5|0|4|5|6|8|7|5|7|5|0|23|14|13|10|8|9|16|22|8|14|16|13|11|12	0.99	0.99	0.99	0.99	0.99	4.01	3.66	0		P56282	FALSE
POLE2_S522A	Q9BTC8	MTA3	34|33|33	100	33.33	3	8|12|12|17|17|13|11|12|20|13|13|19|27|12|16|10|13|20|16|13|16|21|15|12|13|8|15|7|12|9|12|6|8|6|4|14|6|8|7|12|7|4|8|4|11|10|9|6|5|6|4|5|4|10|13|12|15|16|14|12|12|9|12|7|4|5|2|4|3|15|10|10|11|4|5|0|4|5|6|8|7|5|7|5|0|23|14|13|10|8|9|16|22|8|14|16|13|11|12	0.84	0.89	0.84	0.89	0.84	1.47	3.21	0.07		P56282	FALSE
POLE2_WT	Q9BTC8	MTA3	25|25|30|21|17|17	135	22.5	6	8|12|12|17|17|13|11|12|20|13|13|19|27|12|16|10|13|20|16|13|16|21|15|12|13|8|15|7|12|9|12|6|8|6|4|14|6|8|7|12|7|4|8|4|11|10|9|6|5|6|4|5|4|10|13|12|15|16|14|12|12|9|12|7|4|5|2|4|3|15|10|10|11|4|5|0|4|5|6|8|7|5|7|5|0|23|14|13|10|8|9|16|22|8|14|16|13|11|12	0.06	0.34	0.06	0.34	0.06	-12.95	2.16	0.51		P56282	FALSE
POLE2_Y311F	Q9BTC8	MTA3	26|22|35	83	27.67	3	8|12|12|17|17|13|11|12|20|13|13|19|27|12|16|10|13|20|16|13|16|21|15|12|13|8|15|7|12|9|12|6|8|6|4|14|6|8|7|12|7|4|8|4|11|10|9|6|5|6|4|5|4|10|13|12|15|16|14|12|12|9|12|7|4|5|2|4|3|15|10|10|11|4|5|0|4|5|6|8|7|5|7|5|0|23|14|13|10|8|9|16|22|8|14|16|13|11|12	0.32	0.94	0.32	0.94	0.32	-7.58	2.66	0.35		P56282	FALSE
POLE2_Y513C	Q9BTC8	MTA3	22|24|26	72	24	3	8|12|12|17|17|13|11|12|20|13|13|19|27|12|16|10|13|20|16|13|16|21|15|12|13|8|15|7|12|9|12|6|8|6|4|14|6|8|7|12|7|4|8|4|11|10|9|6|5|6|4|5|4|10|13|12|15|16|14|12|12|9|12|7|4|5|2|4|3|15|10|10|11|4|5|0|4|5|6|8|7|5|7|5|0|23|14|13|10|8|9|16|22|8|14|16|13|11|12	0.01	0.02	0.01	0.02	0.01	-7.58	2.31	0.56		P56282	FALSE
POLE2_D284G	P84157	MXRA7	4|2|3	9	3	3	0|0|0|0|0|0|0|0|0|0|0|0|0|0|0|0|0|0|0|0|0|0|0|0|0|0|0|0|0|0|0|0|0|0|0|0|0|0|0|0|0|0|0|0|0|0|0|0|0|0|0|0|0|0|0|0|0|0|0|0|0|0|0|0|0|0|0|0|0|0|0|0|0|0|0|0|0|0|0|0|0|0|0|0|0|2|0|0|0|0|0|3|0|1|0|0|0|0|0	0.99	1	0.99	1	0.99	3.5	30	0.01		P56282	FALSE
POLE2_E520A	P84157	MXRA7	3|5|5	13	4.33	3	0|0|0|0|0|0|0|0|0|0|0|0|0|0|0|0|0|0|0|0|0|0|0|0|0|0|0|0|0|0|0|0|0|0|0|0|0|0|0|0|0|0|0|0|0|0|0|0|0|0|0|0|0|0|0|0|0|0|0|0|0|0|0|0|0|0|0|0|0|0|0|0|0|0|0|0|0|0|0|0|0|0|0|0|0|2|0|0|0|0|0|3|0|1|0|0|0|0|0	1	1	1	1	1	5.04	43.33	0		P56282	FALSE
POLE2_S522A	P84157	MXRA7	4|2|5	11	3.67	3	0|0|0|0|0|0|0|0|0|0|0|0|0|0|0|0|0|0|0|0|0|0|0|0|0|0|0|0|0|0|0|0|0|0|0|0|0|0|0|0|0|0|0|0|0|0|0|0|0|0|0|0|0|0|0|0|0|0|0|0|0|0|0|0|0|0|0|0|0|0|0|0|0|0|0|0|0|0|0|0|0|0|0|0|0|2|0|0|0|0|0|3|0|1|0|0|0|0|0	0.99	1	0.99	1	0.99	3.5	36.67	0		P56282	FALSE
POLE2_WT	P84157	MXRA7	2|2|5|0|0|0	9	1.5	6	0|0|0|0|0|0|0|0|0|0|0|0|0|0|0|0|0|0|0|0|0|0|0|0|0|0|0|0|0|0|0|0|0|0|0|0|0|0|0|0|0|0|0|0|0|0|0|0|0|0|0|0|0|0|0|0|0|0|0|0|0|0|0|0|0|0|0|0|0|0|0|0|0|0|0|0|0|0|0|0|0|0|0|0|0|2|0|0|0|0|0|3|0|1|0|0|0|0|0	0.49	1	0.49	1	0.49	-0.91	15	0.24		P56282	FALSE
POLE2_Y311F	P84157	MXRA7	3|3|5	11	3.67	3	0|0|0|0|0|0|0|0|0|0|0|0|0|0|0|0|0|0|0|0|0|0|0|0|0|0|0|0|0|0|0|0|0|0|0|0|0|0|0|0|0|0|0|0|0|0|0|0|0|0|0|0|0|0|0|0|0|0|0|0|0|0|0|0|0|0|0|0|0|0|0|0|0|0|0|0|0|0|0|0|0|0|0|0|0|2|0|0|0|0|0|3|0|1|0|0|0|0|0	1	1	1	1	1	5.04	36.67	0		P56282	FALSE
POLE2_Y513C	P84157	MXRA7	3|5|3	11	3.67	3	0|0|0|0|0|0|0|0|0|0|0|0|0|0|0|0|0|0|0|0|0|0|0|0|0|0|0|0|0|0|0|0|0|0|0|0|0|0|0|0|0|0|0|0|0|0|0|0|0|0|0|0|0|0|0|0|0|0|0|0|0|0|0|0|0|0|0|0|0|0|0|0|0|0|0|0|0|0|0|0|0|0|0|0|0|2|0|0|0|0|0|3|0|1|0|0|0|0|0	1	1	1	1	1	5.04	36.67	0		P56282	FALSE
POLE2_D284G	Q9P2K5	MYEF2	10|7|9	26	8.67	3	1|0|0|0|1|1|0|0|2|1|0|1|0|0|1|1|0|0|0|0|0|1|0|1|0|0|0|0|0|1|1|0|1|1|2|0|0|0|0|1|2|1|0|3|0|0|0|1|0|0|1|1|2|0|0|1|0|0|0|1|0|0|0|0|0|0|0|0|1|1|2|0|5|0|1|0|0|0|0|0|0|1|1|0|0|2|3|2|5|1|10|1|5|0|0|0|1|4|3	0.98	0.99	0.98	0.99	0.98	3.18	10.72	0.01		P56282	FALSE
POLE2_E520A	Q9P2K5	MYEF2	4|4|3	11	3.67	3	1|0|0|0|1|1|0|0|2|1|0|1|0|0|1|1|0|0|0|0|0|1|0|1|0|0|0|0|0|1|1|0|1|1|2|0|0|0|0|1|2|1|0|3|0|0|0|1|0|0|1|1|2|0|0|1|0|0|0|1|0|0|0|0|0|0|0|0|1|1|2|0|5|0|1|0|0|0|0|0|0|1|1|0|0|2|3|2|5|1|10|1|5|0|0|0|1|4|3	0.78	0.82	0.78	0.82	0.78	0.9	4.54	0.1		P56282	FALSE
POLE2_S522A	Q9P2K5	MYEF2	10|8|7	25	8.33	3	1|0|0|0|1|1|0|0|2|1|0|1|0|0|1|1|0|0|0|0|0|1|0|1|0|0|0|0|0|1|1|0|1|1|2|0|0|0|0|1|2|1|0|3|0|0|0|1|0|0|1|1|2|0|0|1|0|0|0|1|0|0|0|0|0|0|0|0|1|1|2|0|5|0|1|0|0|0|0|0|0|1|1|0|0|2|3|2|5|1|10|1|5|0|0|0|1|4|3	0.98	0.99	0.98	0.99	0.98	3.18	10.31	0.01		P56282	FALSE
POLE2_WT	Q9P2K5	MYEF2	2|7|6|5|13|11	44	7.33	6	1|0|0|0|1|1|0|0|2|1|0|1|0|0|1|1|0|0|0|0|0|1|0|1|0|0|0|0|0|1|1|0|1|1|2|0|0|0|0|1|2|1|0|3|0|0|0|1|0|0|1|1|2|0|0|1|0|0|0|1|0|0|0|0|0|0|0|0|1|1|2|0|5|0|1|0|0|0|0|0|0|1|1|0|0|2|3|2|5|1|10|1|5|0|0|0|1|4|3	0.88	1	0.88	1	0.88	-0.01	9.07	0.06		P56282	FALSE
POLE2_Y311F	Q9P2K5	MYEF2	9|17|14	40	13.33	3	1|0|0|0|1|1|0|0|2|1|0|1|0|0|1|1|0|0|0|0|0|1|0|1|0|0|0|0|0|1|1|0|1|1|2|0|0|0|0|1|2|1|0|3|0|0|0|1|0|0|1|1|2|0|0|1|0|0|0|1|0|0|0|0|0|0|0|0|1|1|2|0|5|0|1|0|0|0|0|0|0|1|1|0|0|2|3|2|5|1|10|1|5|0|0|0|1|4|3	0.99	1	0.99	1	0.99	4.17	16.5	0		P56282	FALSE
POLE2_Y513C	Q9P2K5	MYEF2	9|9|6	24	8	3	1|0|0|0|1|1|0|0|2|1|0|1|0|0|1|1|0|0|0|0|0|1|0|1|0|0|0|0|0|1|1|0|1|1|2|0|0|0|0|1|2|1|0|3|0|0|0|1|0|0|1|1|2|0|0|1|0|0|0|1|0|0|0|0|0|0|0|0|1|1|2|0|5|0|1|0|0|0|0|0|0|1|1|0|0|2|3|2|5|1|10|1|5|0|0|0|1|4|3	0.97	0.98	0.97	0.98	0.97	2.65	9.9	0.02		P56282	FALSE
POLE2_D284G	P61599	NAA20	17|13|14	44	14.67	3	0|3|1|4|1|0|0|2|3|0|1|0|7|1|0|0|0|4|0|1|1|2|1|0|1|2|3|1|2|2|5|3|0|1|0|2|1|3|2|1|1|1|1|2|1|2|1|2|2|2|1|2|0|1|0|0|0|0|0|0|0|0|0|0|0|0|0|0|0|0|0|0|0|0|0|0|1|1|1|1|1|0|1|1|0|5|2|1|0|0|0|7|5|7|3|5|5|0|2	1	1	1	1	1	5.8	11.26	0		P56282	FALSE
POLE2_E520A	P61599	NAA20	12|11|9	32	10.67	3	0|3|1|4|1|0|0|2|3|0|1|0|7|1|0|0|0|4|0|1|1|2|1|0|1|2|3|1|2|2|5|3|0|1|0|2|1|3|2|1|1|1|1|2|1|2|1|2|2|2|1|2|0|1|0|0|0|0|0|0|0|0|0|0|0|0|0|0|0|0|0|0|0|0|0|0|1|1|1|1|1|0|1|1|0|5|2|1|0|0|0|7|5|7|3|5|5|0|2	0.99	0.99	0.99	0.99	0.99	3.59	8.19	0.01		P56282	FALSE
POLE2_S522A	P61599	NAA20	17|16|14	47	15.67	3	0|3|1|4|1|0|0|2|3|0|1|0|7|1|0|0|0|4|0|1|1|2|1|0|1|2|3|1|2|2|5|3|0|1|0|2|1|3|2|1|1|1|1|2|1|2|1|2|2|2|1|2|0|1|0|0|0|0|0|0|0|0|0|0|0|0|0|0|0|0|0|0|0|0|0|0|1|1|1|1|1|0|1|1|0|5|2|1|0|0|0|7|5|7|3|5|5|0|2	1	1	1	1	1	6.34	12.02	0		P56282	FALSE
POLE2_WT	P61599	NAA20	7|10|9|0|3|3	32	5.33	6	0|3|1|4|1|0|0|2|3|0|1|0|7|1|0|0|0|4|0|1|1|2|1|0|1|2|3|1|2|2|5|3|0|1|0|2|1|3|2|1|1|1|1|2|1|2|1|2|2|2|1|2|0|1|0|0|0|0|0|0|0|0|0|0|0|0|0|0|0|0|0|0|0|0|0|0|1|1|1|1|1|0|1|1|0|5|2|1|0|0|0|7|5|7|3|5|5|0|2	0.6	0.98	0.6	0.98	0.6	-5.08	4.09	0.18		P56282	FALSE
POLE2_Y311F	P61599	NAA20	14|5|11	30	10	3	0|3|1|4|1|0|0|2|3|0|1|0|7|1|0|0|0|4|0|1|1|2|1|0|1|2|3|1|2|2|5|3|0|1|0|2|1|3|2|1|1|1|1|2|1|2|1|2|2|2|1|2|0|1|0|0|0|0|0|0|0|0|0|0|0|0|0|0|0|0|0|0|0|0|0|0|1|1|1|1|1|0|1|1|0|5|2|1|0|0|0|7|5|7|3|5|5|0|2	0.92	1	0.92	1	0.92	1.23	7.67	0.04		P56282	FALSE
POLE2_Y513C	P61599	NAA20	14|10|12	36	12	3	0|3|1|4|1|0|0|2|3|0|1|0|7|1|0|0|0|4|0|1|1|2|1|0|1|2|3|1|2|2|5|3|0|1|0|2|1|3|2|1|1|1|1|2|1|2|1|2|2|2|1|2|0|1|0|0|0|0|0|0|0|0|0|0|0|0|0|0|0|0|0|0|0|0|0|0|1|1|1|1|1|0|1|1|0|5|2|1|0|0|0|7|5|7|3|5|5|0|2	0.99	1	0.99	1	0.99	4.15	9.21	0		P56282	FALSE
POLE2_D284G	Q9BSC4	NOL10	18|15|17	50	16.67	3	3|3|3|6|5|5|5|4|4|2|4|5|6|3|4|3|3|6|2|3|3|3|3|5|3|3|7|0|0|0|0|1|1|0|0|2|0|1|0|0|0|1|0|0|0|0|2|0|1|1|1|0|0|0|10|6|10|6|2|6|1|5|2|3|1|4|1|0|0|10|9|6|10|6|5|0|4|5|2|3|1|3|2|3|0|16|19|3|5|2|4|15|13|5|0|0|0|4|3	0.95	0.97	0.95	0.97	0.95	2.54	4.97	0.03		P56282	FALSE
POLE2_E520A	Q9BSC4	NOL10	14|19|9	42	14	3	3|3|3|6|5|5|5|4|4|2|4|5|6|3|4|3|3|6|2|3|3|3|3|5|3|3|7|0|0|0|0|1|1|0|0|2|0|1|0|0|0|1|0|0|0|0|2|0|1|1|1|0|0|0|10|6|10|6|2|6|1|5|2|3|1|4|1|0|0|10|9|6|10|6|5|0|4|5|2|3|1|3|2|3|0|16|19|3|5|2|4|15|13|5|0|0|0|4|3	0.75	0.97	0.75	0.97	0.75	-0.55	4.17	0.11		P56282	FALSE
POLE2_S522A	Q9BSC4	NOL10	19|16|18	53	17.67	3	3|3|3|6|5|5|5|4|4|2|4|5|6|3|4|3|3|6|2|3|3|3|3|5|3|3|7|0|0|0|0|1|1|0|0|2|0|1|0|0|0|1|0|0|0|0|2|0|1|1|1|0|0|0|10|6|10|6|2|6|1|5|2|3|1|4|1|0|0|10|9|6|10|6|5|0|4|5|2|3|1|3|2|3|0|16|19|3|5|2|4|15|13|5|0|0|0|4|3	0.96	0.97	0.96	0.97	0.96	2.83	5.27	0.02		P56282	FALSE
POLE2_WT	Q9BSC4	NOL10	18|16|21|4|5|6	70	11.67	6	3|3|3|6|5|5|5|4|4|2|4|5|6|3|4|3|3|6|2|3|3|3|3|5|3|3|7|0|0|0|0|1|1|0|0|2|0|1|0|0|0|1|0|0|0|0|2|0|1|1|1|0|0|0|10|6|10|6|2|6|1|5|2|3|1|4|1|0|0|10|9|6|10|6|5|0|4|5|2|3|1|3|2|3|0|16|19|3|5|2|4|15|13|5|0|0|0|4|3	0.49	0.98	0.49	0.98	0.49	-5.85	3.48	0.24		P56282	FALSE
POLE2_Y311F	Q9BSC4	NOL10	16|11|21	48	16	3	3|3|3|6|5|5|5|4|4|2|4|5|6|3|4|3|3|6|2|3|3|3|3|5|3|3|7|0|0|0|0|1|1|0|0|2|0|1|0|0|0|1|0|0|0|0|2|0|1|1|1|0|0|0|10|6|10|6|2|6|1|5|2|3|1|4|1|0|0|10|9|6|10|6|5|0|4|5|2|3|1|3|2|3|0|16|19|3|5|2|4|15|13|5|0|0|0|4|3	0.87	0.98	0.87	0.98	0.87	0.78	4.77	0.06		P56282	FALSE
POLE2_Y513C	Q9BSC4	NOL10	23|24|28	75	25	3	3|3|3|6|5|5|5|4|4|2|4|5|6|3|4|3|3|6|2|3|3|3|3|5|3|3|7|0|0|0|0|1|1|0|0|2|0|1|0|0|0|1|0|0|0|0|2|0|1|1|1|0|0|0|10|6|10|6|2|6|1|5|2|3|1|4|1|0|0|10|9|6|10|6|5|0|4|5|2|3|1|3|2|3|0|16|19|3|5|2|4|15|13|5|0|0|0|4|3	0.99	1	0.99	1	0.99	4.6	7.45	0		P56282	FALSE
POLE2_D284G	Q9UGY1	NOL12	3|0|0	3	1	3	0|0|0|0|0|0|0|0|0|0|0|0|0|0|0|0|0|0|0|0|0|0|0|0|0|0|0|0|0|0|0|0|0|0|0|0|0|0|0|0|0|0|0|0|0|0|0|0|0|0|0|0|0|0|0|0|0|0|0|0|0|0|0|0|0|0|0|0|0|2|0|1|1|0|1|0|0|0|0|0|0|0|0|0|0|1|1|0|0|1|0|2|2|0|0|0|0|0|0	0.33	0.99	0.33	0.99	0.33	-0.98	8.25	0.32		P56282	FALSE
POLE2_E520A	Q9UGY1	NOL12	1|1|0	2	0.67	3	0|0|0|0|0|0|0|0|0|0|0|0|0|0|0|0|0|0|0|0|0|0|0|0|0|0|0|0|0|0|0|0|0|0|0|0|0|0|0|0|0|0|0|0|0|0|0|0|0|0|0|0|0|0|0|0|0|0|0|0|0|0|0|0|0|0|0|0|0|2|0|1|1|0|1|0|0|0|0|0|0|0|0|0|0|1|1|0|0|1|0|2|2|0|0|0|0|0|0	0	0	0	0	0	-0.98	5.5	0.65		P56282	FALSE
POLE2_S522A	Q9UGY1	NOL12	2|0|3	5	1.67	3	0|0|0|0|0|0|0|0|0|0|0|0|0|0|0|0|0|0|0|0|0|0|0|0|0|0|0|0|0|0|0|0|0|0|0|0|0|0|0|0|0|0|0|0|0|0|0|0|0|0|0|0|0|0|0|0|0|0|0|0|0|0|0|0|0|0|0|0|0|2|0|1|1|0|1|0|0|0|0|0|0|0|0|0|0|1|1|0|0|1|0|2|2|0|0|0|0|0|0	0.65	0.99	0.65	0.99	0.65	-0.98	13.75	0.15		P56282	FALSE
POLE2_WT	Q9UGY1	NOL12	2|2|2|0|0|0	6	1	6	0|0|0|0|0|0|0|0|0|0|0|0|0|0|0|0|0|0|0|0|0|0|0|0|0|0|0|0|0|0|0|0|0|0|0|0|0|0|0|0|0|0|0|0|0|0|0|0|0|0|0|0|0|0|0|0|0|0|0|0|0|0|0|0|0|0|0|0|0|2|0|1|1|0|1|0|0|0|0|0|0|0|0|0|0|1|1|0|0|1|0|2|2|0|0|0|0|0|0	0.48	0.96	0.48	0.96	0.48	-0.98	8.25	0.25		P56282	FALSE
POLE2_Y311F	Q9UGY1	NOL12	1|1|0	2	0.67	3	0|0|0|0|0|0|0|0|0|0|0|0|0|0|0|0|0|0|0|0|0|0|0|0|0|0|0|0|0|0|0|0|0|0|0|0|0|0|0|0|0|0|0|0|0|0|0|0|0|0|0|0|0|0|0|0|0|0|0|0|0|0|0|0|0|0|0|0|0|2|0|1|1|0|1|0|0|0|0|0|0|0|0|0|0|1|1|0|0|1|0|2|2|0|0|0|0|0|0	0	0	0	0	0	-0.98	5.5	0.65		P56282	FALSE
POLE2_Y513C	Q9UGY1	NOL12	4|4|7	15	5	3	0|0|0|0|0|0|0|0|0|0|0|0|0|0|0|0|0|0|0|0|0|0|0|0|0|0|0|0|0|0|0|0|0|0|0|0|0|0|0|0|0|0|0|0|0|0|0|0|0|0|0|0|0|0|0|0|0|0|0|0|0|0|0|0|0|0|0|0|0|2|0|1|1|0|1|0|0|0|0|0|0|0|0|0|0|1|1|0|0|1|0|2|2|0|0|0|0|0|0	1	1	1	1	1	6.09	41.25	0		P56282	FALSE
POLE2_D284G	P78316	NOP14	37|37|38	112	37.33	3	4|2|4|2|5|4|3|4|8|4|3|3|5|7|5|4|5|4|6|4|2|6|6|4|6|6|5|1|3|3|2|2|1|1|3|5|2|2|2|3|2|2|2|2|4|4|2|4|2|4|7|0|1|2|9|8|9|8|10|6|1|4|4|3|2|3|0|0|0|9|7|6|8|2|4|0|0|0|1|0|0|1|0|2|0|31|23|15|20|13|17|34|30|18|8|8|5|14|15	0.99	0.99	0.99	0.99	0.99	4.31	6.76	0.01		P56282	FALSE
POLE2_E520A	P78316	NOP14	39|42|50	131	43.67	3	4|2|4|2|5|4|3|4|8|4|3|3|5|7|5|4|5|4|6|4|2|6|6|4|6|6|5|1|3|3|2|2|1|1|3|5|2|2|2|3|2|2|2|2|4|4|2|4|2|4|7|0|1|2|9|8|9|8|10|6|1|4|4|3|2|3|0|0|0|9|7|6|8|2|4|0|0|0|1|0|0|1|0|2|0|31|23|15|20|13|17|34|30|18|8|8|5|14|15	0.99	1	0.99	1	0.99	4.56	7.9	0		P56282	FALSE
POLE2_S522A	P78316	NOP14	32|43|47	122	40.67	3	4|2|4|2|5|4|3|4|8|4|3|3|5|7|5|4|5|4|6|4|2|6|6|4|6|6|5|1|3|3|2|2|1|1|3|5|2|2|2|3|2|2|2|2|4|4|2|4|2|4|7|0|1|2|9|8|9|8|10|6|1|4|4|3|2|3|0|0|0|9|7|6|8|2|4|0|0|0|1|0|0|1|0|2|0|31|23|15|20|13|17|34|30|18|8|8|5|14|15	0.99	1	0.99	1	0.99	3.68	7.36	0.01		P56282	FALSE
POLE2_WT	P78316	NOP14	33|36|45|22|22|18	176	29.33	6	4|2|4|2|5|4|3|4|8|4|3|3|5|7|5|4|5|4|6|4|2|6|6|4|6|6|5|1|3|3|2|2|1|1|3|5|2|2|2|3|2|2|2|2|4|4|2|4|2|4|7|0|1|2|9|8|9|8|10|6|1|4|4|3|2|3|0|0|0|9|7|6|8|2|4|0|0|0|1|0|0|1|0|2|0|31|23|15|20|13|17|34|30|18|8|8|5|14|15	0.88	0.99	0.88	0.99	0.88	0.39	5.31	0.06		P56282	FALSE
POLE2_Y311F	P78316	NOP14	40|30|44	114	38	3	4|2|4|2|5|4|3|4|8|4|3|3|5|7|5|4|5|4|6|4|2|6|6|4|6|6|5|1|3|3|2|2|1|1|3|5|2|2|2|3|2|2|2|2|4|4|2|4|2|4|7|0|1|2|9|8|9|8|10|6|1|4|4|3|2|3|0|0|0|9|7|6|8|2|4|0|0|0|1|0|0|1|0|2|0|31|23|15|20|13|17|34|30|18|8|8|5|14|15	0.98	0.99	0.98	0.99	0.98	3.42	6.88	0.01		P56282	FALSE
POLE2_Y513C	P78316	NOP14	38|40|39	117	39	3	4|2|4|2|5|4|3|4|8|4|3|3|5|7|5|4|5|4|6|4|2|6|6|4|6|6|5|1|3|3|2|2|1|1|3|5|2|2|2|3|2|2|2|2|4|4|2|4|2|4|7|0|1|2|9|8|9|8|10|6|1|4|4|3|2|3|0|0|0|9|7|6|8|2|4|0|0|0|1|0|0|1|0|2|0|31|23|15|20|13|17|34|30|18|8|8|5|14|15	0.99	0.99	0.99	0.99	0.99	4.43	7.06	0		P56282	FALSE
POLE2_D284G	Q8WV22	NSMCE1	12|17|17	46	15.33	3	1|3|2|4|1|1|4|3|5|2|2|1|1|2|2|3|5|2|2|2|1|4|1|2|1|4|4|0|1|0|0|0|0|0|0|0|0|0|0|0|0|0|0|0|0|0|0|0|0|0|0|0|0|0|2|1|1|3|1|0|0|2|0|0|0|0|0|0|0|0|0|0|0|0|0|0|3|1|1|2|3|2|7|4|0|13|3|7|5|1|2|7|6|1|3|1|1|5|8	0.99	1	0.99	1	0.99	3.66	9.37	0		P56282	FALSE
POLE2_E520A	Q8WV22	NSMCE1	9|14|18	41	13.67	3	1|3|2|4|1|1|4|3|5|2|2|1|1|2|2|3|5|2|2|2|1|4|1|2|1|4|4|0|1|0|0|0|0|0|0|0|0|0|0|0|0|0|0|0|0|0|0|0|0|0|0|0|0|0|2|1|1|3|1|0|0|2|0|0|0|0|0|0|0|0|0|0|0|0|0|0|3|1|1|2|3|2|7|4|0|13|3|7|5|1|2|7|6|1|3|1|1|5|8	0.97	1	0.97	1	0.97	2.51	8.35	0.02		P56282	FALSE
POLE2_S522A	Q8WV22	NSMCE1	18|15|14	47	15.67	3	1|3|2|4|1|1|4|3|5|2|2|1|1|2|2|3|5|2|2|2|1|4|1|2|1|4|4|0|1|0|0|0|0|0|0|0|0|0|0|0|0|0|0|0|0|0|0|0|0|0|0|0|0|0|2|1|1|3|1|0|0|2|0|0|0|0|0|0|0|0|0|0|0|0|0|0|3|1|1|2|3|2|7|4|0|13|3|7|5|1|2|7|6|1|3|1|1|5|8	0.99	1	0.99	1	0.99	4.39	9.57	0		P56282	FALSE
POLE2_WT	Q8WV22	NSMCE1	20|14|11|9|11|7	72	12	6	1|3|2|4|1|1|4|3|5|2|2|1|1|2|2|3|5|2|2|2|1|4|1|2|1|4|4|0|1|0|0|0|0|0|0|0|0|0|0|0|0|0|0|0|0|0|0|0|0|0|0|0|0|0|2|1|1|3|1|0|0|2|0|0|0|0|0|0|0|0|0|0|0|0|0|0|3|1|1|2|3|2|7|4|0|13|3|7|5|1|2|7|6|1|3|1|1|5|8	0.95	1	0.95	1	0.95	1.7	7.33	0.03		P56282	FALSE
POLE2_Y311F	Q8WV22	NSMCE1	13|6|15	34	11.33	3	1|3|2|4|1|1|4|3|5|2|2|1|1|2|2|3|5|2|2|2|1|4|1|2|1|4|4|0|1|0|0|0|0|0|0|0|0|0|0|0|0|0|0|0|0|0|0|0|0|0|0|0|0|0|2|1|1|3|1|0|0|2|0|0|0|0|0|0|0|0|0|0|0|0|0|0|3|1|1|2|3|2|7|4|0|13|3|7|5|1|2|7|6|1|3|1|1|5|8	0.91	0.99	0.91	0.99	0.91	1.17	6.93	0.04		P56282	FALSE
POLE2_Y513C	Q8WV22	NSMCE1	9|11|10	30	10	3	1|3|2|4|1|1|4|3|5|2|2|1|1|2|2|3|5|2|2|2|1|4|1|2|1|4|4|0|1|0|0|0|0|0|0|0|0|0|0|0|0|0|0|0|0|0|0|0|0|0|0|0|0|0|2|1|1|3|1|0|0|2|0|0|0|0|0|0|0|0|0|0|0|0|0|0|3|1|1|2|3|2|7|4|0|13|3|7|5|1|2|7|6|1|3|1|1|5|8	0.95	0.96	0.95	0.96	0.95	2.51	6.11	0.03		P56282	FALSE
POLE2_D284G	Q96MG7	NSMCE3	23|18|18	59	19.67	3	2|4|3|3|1|4|4|4|3|1|1|4|5|1|3|3|5|3|1|2|1|2|2|4|6|6|5|1|0|2|1|1|1|0|1|1|0|0|2|2|0|0|0|0|0|1|1|0|2|2|2|1|0|1|1|0|2|1|0|0|0|0|0|0|0|0|0|0|0|0|0|0|0|0|0|0|1|1|0|0|0|0|1|1|0|8|8|11|4|7|5|7|11|5|3|1|1|9|12	0.99	1	0.99	1	0.99	4.81	9.5	0		P56282	FALSE
POLE2_E520A	Q96MG7	NSMCE3	15|22|17	54	18	3	2|4|3|3|1|4|4|4|3|1|1|4|5|1|3|3|5|3|1|2|1|2|2|4|6|6|5|1|0|2|1|1|1|0|1|1|0|0|2|2|0|0|0|0|0|1|1|0|2|2|2|1|0|1|1|0|2|1|0|0|0|0|0|0|0|0|0|0|0|0|0|0|0|0|0|0|1|1|0|0|0|0|1|1|0|8|8|11|4|7|5|7|11|5|3|1|1|9|12	0.99	1	0.99	1	0.99	3.9	8.69	0		P56282	FALSE
POLE2_S522A	Q96MG7	NSMCE3	20|19|21	60	20	3	2|4|3|3|1|4|4|4|3|1|1|4|5|1|3|3|5|3|1|2|1|2|2|4|6|6|5|1|0|2|1|1|1|0|1|1|0|0|2|2|0|0|0|0|0|1|1|0|2|2|2|1|0|1|1|0|2|1|0|0|0|0|0|0|0|0|0|0|0|0|0|0|0|0|0|0|1|1|0|0|0|0|1|1|0|8|8|11|4|7|5|7|11|5|3|1|1|9|12	1	1	1	1	1	5.11	9.66	0		P56282	FALSE
POLE2_WT	Q96MG7	NSMCE3	18|19|18|13|11|12	91	15.17	6	2|4|3|3|1|4|4|4|3|1|1|4|5|1|3|3|5|3|1|2|1|2|2|4|6|6|5|1|0|2|1|1|1|0|1|1|0|0|2|2|0|0|0|0|0|1|1|0|2|2|2|1|0|1|1|0|2|1|0|0|0|0|0|0|0|0|0|0|0|0|0|0|0|0|0|0|1|1|0|0|0|0|1|1|0|8|8|11|4|7|5|7|11|5|3|1|1|9|12	0.97	0.99	0.97	0.99	0.97	2.62	7.32	0.02		P56282	FALSE
POLE2_Y311F	Q96MG7	NSMCE3	19|5|16	40	13.33	3	2|4|3|3|1|4|4|4|3|1|1|4|5|1|3|3|5|3|1|2|1|2|2|4|6|6|5|1|0|2|1|1|1|0|1|1|0|0|2|2|0|0|0|0|0|1|1|0|2|2|2|1|0|1|1|0|2|1|0|0|0|0|0|0|0|0|0|0|0|0|0|0|0|0|0|0|1|1|0|0|0|0|1|1|0|8|8|11|4|7|5|7|11|5|3|1|1|9|12	0.78	0.99	0.78	0.99	0.78	-0.59	6.44	0.1		P56282	FALSE
POLE2_Y513C	Q96MG7	NSMCE3	17|11|19	47	15.67	3	2|4|3|3|1|4|4|4|3|1|1|4|5|1|3|3|5|3|1|2|1|2|2|4|6|6|5|1|0|2|1|1|1|0|1|1|0|0|2|2|0|0|0|0|0|1|1|0|2|2|2|1|0|1|1|0|2|1|0|0|0|0|0|0|0|0|0|0|0|0|0|0|0|0|0|0|1|1|0|0|0|0|1|1|0|8|8|11|4|7|5|7|11|5|3|1|1|9|12	0.97	0.99	0.97	0.99	0.97	2.62	7.57	0.01		P56282	FALSE
POLE2_D284G	Q9NXX6	NSMCE4A	23|22|19	64	21.33	3	3|5|4|8|6|5|5|6|7|5|6|3|10|6|4|9|7|9|5|8|3|8|9|2|6|9|7|1|1|2|1|3|3|3|2|2|1|2|3|2|4|1|1|3|3|1|3|2|4|1|2|1|1|2|1|1|1|1|1|2|0|1|0|2|0|1|0|0|0|0|1|1|1|1|2|0|3|4|2|4|2|2|3|2|0|9|5|6|6|2|3|7|8|4|6|3|5|8|5	1	1	1	1	1	5.83	6.29	0		P56282	FALSE
POLE2_E520A	Q9NXX6	NSMCE4A	17|10|18	45	15	3	3|5|4|8|6|5|5|6|7|5|6|3|10|6|4|9|7|9|5|8|3|8|9|2|6|9|7|1|1|2|1|3|3|3|2|2|1|2|3|2|4|1|1|3|3|1|3|2|4|1|2|1|1|2|1|1|1|1|1|2|0|1|0|2|0|1|0|0|0|0|1|1|1|1|2|0|3|4|2|4|2|2|3|2|0|9|5|6|6|2|3|7|8|4|6|3|5|8|5	0.86	1	0.86	1	0.86	0.37	4.42	0.07		P56282	FALSE
POLE2_S522A	Q9NXX6	NSMCE4A	21|21|19	61	20.33	3	3|5|4|8|6|5|5|6|7|5|6|3|10|6|4|9|7|9|5|8|3|8|9|2|6|9|7|1|1|2|1|3|3|3|2|2|1|2|3|2|4|1|1|3|3|1|3|2|4|1|2|1|1|2|1|1|1|1|1|2|0|1|0|2|0|1|0|0|0|0|1|1|1|1|2|0|3|4|2|4|2|2|3|2|0|9|5|6|6|2|3|7|8|4|6|3|5|8|5	1	1	1	1	1	5.83	5.99	0		P56282	FALSE
POLE2_WT	Q9NXX6	NSMCE4A	22|13|18|10|14|10	87	14.5	6	3|5|4|8|6|5|5|6|7|5|6|3|10|6|4|9|7|9|5|8|3|8|9|2|6|9|7|1|1|2|1|3|3|3|2|2|1|2|3|2|4|1|1|3|3|1|3|2|4|1|2|1|1|2|1|1|1|1|1|2|0|1|0|2|0|1|0|0|0|0|1|1|1|1|2|0|3|4|2|4|2|2|3|2|0|9|5|6|6|2|3|7|8|4|6|3|5|8|5	0.85	1	0.85	1	0.85	0.37	4.27	0.07		P56282	FALSE
POLE2_Y311F	Q9NXX6	NSMCE4A	17|13|20	50	16.67	3	3|5|4|8|6|5|5|6|7|5|6|3|10|6|4|9|7|9|5|8|3|8|9|2|6|9|7|1|1|2|1|3|3|3|2|2|1|2|3|2|4|1|1|3|3|1|3|2|4|1|2|1|1|2|1|1|1|1|1|2|0|1|0|2|0|1|0|0|0|0|1|1|1|1|2|0|3|4|2|4|2|2|3|2|0|9|5|6|6|2|3|7|8|4|6|3|5|8|5	0.97	1	0.97	1	0.97	2.61	4.91	0.01		P56282	FALSE
POLE2_Y513C	Q9NXX6	NSMCE4A	22|20|15	57	19	3	3|5|4|8|6|5|5|6|7|5|6|3|10|6|4|9|7|9|5|8|3|8|9|2|6|9|7|1|1|2|1|3|3|3|2|2|1|2|3|2|4|1|1|3|3|1|3|2|4|1|2|1|1|2|1|1|1|1|1|2|0|1|0|2|0|1|0|0|0|0|1|1|1|1|2|0|3|4|2|4|2|2|3|2|0|9|5|6|6|2|3|7|8|4|6|3|5|8|5	0.99	1	0.99	1	0.99	3.82	5.6	0		P56282	FALSE
POLE2_D284G	Q9Y266	NUDC	235|242|244	721	240.33	3	38|45|35|34|38|23|34|32|35|41|36|38|39|32|29|42|43|38|36|41|31|36|38|28|35|37|36|37|32|42|32|39|36|32|34|32|39|35|34|37|38|36|38|31|35|43|37|35|33|42|32|34|40|38|10|8|15|11|10|11|14|21|14|23|12|27|7|10|8|28|22|26|26|40|44|13|33|35|24|23|27|32|31|27|16|179|150|122|93|102|103|175|167|116|113|116|108|120|122	1	1	1	1	1	5.42	5.44	0		P56282	FALSE
POLE2_E520A	Q9Y266	NUDC	251|232|243	726	242	3	38|45|35|34|38|23|34|32|35|41|36|38|39|32|29|42|43|38|36|41|31|36|38|28|35|37|36|37|32|42|32|39|36|32|34|32|39|35|34|37|38|36|38|31|35|43|37|35|33|42|32|34|40|38|10|8|15|11|10|11|14|21|14|23|12|27|7|10|8|28|22|26|26|40|44|13|33|35|24|23|27|32|31|27|16|179|150|122|93|102|103|175|167|116|113|116|108|120|122	1	1	1	1	1	5.35	5.47	0		P56282	FALSE
POLE2_S522A	Q9Y266	NUDC	125|116|122	363	121	3	38|45|35|34|38|23|34|32|35|41|36|38|39|32|29|42|43|38|36|41|31|36|38|28|35|37|36|37|32|42|32|39|36|32|34|32|39|35|34|37|38|36|38|31|35|43|37|35|33|42|32|34|40|38|10|8|15|11|10|11|14|21|14|23|12|27|7|10|8|28|22|26|26|40|44|13|33|35|24|23|27|32|31|27|16|179|150|122|93|102|103|175|167|116|113|116|108|120|122	0	0	0	0	0	-22.66	2.74	0.63		P56282	FALSE
POLE2_WT	Q9Y266	NUDC	223|239|245|204|196|223	1330	221.67	6	38|45|35|34|38|23|34|32|35|41|36|38|39|32|29|42|43|38|36|41|31|36|38|28|35|37|36|37|32|42|32|39|36|32|34|32|39|35|34|37|38|36|38|31|35|43|37|35|33|42|32|34|40|38|10|8|15|11|10|11|14|21|14|23|12|27|7|10|8|28|22|26|26|40|44|13|33|35|24|23|27|32|31|27|16|179|150|122|93|102|103|175|167|116|113|116|108|120|122	0.99	1	0.99	1	0.99	3.34	5.01	0.01		P56282	FALSE
POLE2_Y311F	Q9Y266	NUDC	199|230|231	660	220	3	38|45|35|34|38|23|34|32|35|41|36|38|39|32|29|42|43|38|36|41|31|36|38|28|35|37|36|37|32|42|32|39|36|32|34|32|39|35|34|37|38|36|38|31|35|43|37|35|33|42|32|34|40|38|10|8|15|11|10|11|14|21|14|23|12|27|7|10|8|28|22|26|26|40|44|13|33|35|24|23|27|32|31|27|16|179|150|122|93|102|103|175|167|116|113|116|108|120|122	0.99	1	0.99	1	0.99	3.68	4.98	0.01		P56282	FALSE
POLE2_Y513C	Q9Y266	NUDC	98|97|105	300	100	3	38|45|35|34|38|23|34|32|35|41|36|38|39|32|29|42|43|38|36|41|31|36|38|28|35|37|36|37|32|42|32|39|36|32|34|32|39|35|34|37|38|36|38|31|35|43|37|35|33|42|32|34|40|38|10|8|15|11|10|11|14|21|14|23|12|27|7|10|8|28|22|26|26|40|44|13|33|35|24|23|27|32|31|27|16|179|150|122|93|102|103|175|167|116|113|116|108|120|122	0	0	0	0	0	-35.05	2.26	0.64		P56282	FALSE
POLE2_D284G	Q8IVD9	NUDCD3	46|37|40	123	41	3	2|6|7|6|5|6|1|3|6|5|3|6|4|4|2|7|8|5|5|6|9|7|8|5|3|3|6|4|5|3|3|6|3|3|3|4|5|3|4|5|7|7|3|2|3|4|4|2|5|6|3|6|3|5|0|1|1|1|1|1|0|2|0|3|0|1|0|0|0|1|1|6|5|3|2|0|0|0|5|1|4|1|3|1|0|36|35|24|19|18|25|29|32|10|9|11|12|27|30	0.98	0.99	0.98	0.99	0.98	3.66	6.65	0.01		P56282	FALSE
POLE2_E520A	Q8IVD9	NUDCD3	41|44|45	130	43.33	3	2|6|7|6|5|6|1|3|6|5|3|6|4|4|2|7|8|5|5|6|9|7|8|5|3|3|6|4|5|3|3|6|3|3|3|4|5|3|4|5|7|7|3|2|3|4|4|2|5|6|3|6|3|5|0|1|1|1|1|1|0|2|0|3|0|1|0|0|0|1|1|6|5|3|2|0|0|0|5|1|4|1|3|1|0|36|35|24|19|18|25|29|32|10|9|11|12|27|30	0.99	0.99	0.99	0.99	0.99	4.05	7.03	0.01		P56282	FALSE
POLE2_S522A	Q8IVD9	NUDCD3	12|18|19	49	16.33	3	2|6|7|6|5|6|1|3|6|5|3|6|4|4|2|7|8|5|5|6|9|7|8|5|3|3|6|4|5|3|3|6|3|3|3|4|5|3|4|5|7|7|3|2|3|4|4|2|5|6|3|6|3|5|0|1|1|1|1|1|0|2|0|3|0|1|0|0|0|1|1|6|5|3|2|0|0|0|5|1|4|1|3|1|0|36|35|24|19|18|25|29|32|10|9|11|12|27|30	0.25	0.44	0.25	0.44	0.25	-5.14	2.65	0.4		P56282	FALSE
POLE2_WT	Q8IVD9	NUDCD3	48|44|41|45|58|44	280	46.67	6	2|6|7|6|5|6|1|3|6|5|3|6|4|4|2|7|8|5|5|6|9|7|8|5|3|3|6|4|5|3|3|6|3|3|3|4|5|3|4|5|7|7|3|2|3|4|4|2|5|6|3|6|3|5|0|1|1|1|1|1|0|2|0|3|0|1|0|0|0|1|1|6|5|3|2|0|0|0|5|1|4|1|3|1|0|36|35|24|19|18|25|29|32|10|9|11|12|27|30	0.99	1	0.99	1	0.99	4.05	7.57	0		P56282	FALSE
POLE2_Y311F	Q8IVD9	NUDCD3	40|33|41	114	38	3	2|6|7|6|5|6|1|3|6|5|3|6|4|4|2|7|8|5|5|6|9|7|8|5|3|3|6|4|5|3|3|6|3|3|3|4|5|3|4|5|7|7|3|2|3|4|4|2|5|6|3|6|3|5|0|1|1|1|1|1|0|2|0|3|0|1|0|0|0|1|1|6|5|3|2|0|0|0|5|1|4|1|3|1|0|36|35|24|19|18|25|29|32|10|9|11|12|27|30	0.98	0.98	0.98	0.98	0.98	3.25	6.17	0.01		P56282	FALSE
POLE2_Y513C	Q8IVD9	NUDCD3	15|9|14	38	12.67	3	2|6|7|6|5|6|1|3|6|5|3|6|4|4|2|7|8|5|5|6|9|7|8|5|3|3|6|4|5|3|3|6|3|3|3|4|5|3|4|5|7|7|3|2|3|4|4|2|5|6|3|6|3|5|0|1|1|1|1|1|0|2|0|3|0|1|0|0|0|1|1|6|5|3|2|0|0|0|5|1|4|1|3|1|0|36|35|24|19|18|25|29|32|10|9|11|12|27|30	0.03	0.06	0.03	0.06	0.03	-8.31	2.06	0.53		P56282	FALSE
POLE2_D284G	Q8N1F7	NUP93	59|56|52	167	55.67	3	9|12|8|14|11|10|10|16|17|9|9|10|14|12|7|10|14|16|9|14|10|15|9|9|16|13|16|9|9|10|11|11|6|7|7|15|10|11|6|12|9|8|8|11|10|9|7|7|9|7|9|8|11|9|1|3|2|1|1|4|5|2|7|3|2|2|4|5|4|7|4|7|4|2|4|0|3|2|4|9|7|4|5|3|0|26|38|22|42|20|33|44|34|9|9|8|5|24|32	0.99	1	0.99	1	0.99	4.58	5.39	0		P56282	FALSE
POLE2_E520A	Q8N1F7	NUP93	53|52|52	157	52.33	3	9|12|8|14|11|10|10|16|17|9|9|10|14|12|7|10|14|16|9|14|10|15|9|9|16|13|16|9|9|10|11|11|6|7|7|15|10|11|6|12|9|8|8|11|10|9|7|7|9|7|9|8|11|9|1|3|2|1|1|4|5|2|7|3|2|2|4|5|4|7|4|7|4|2|4|0|3|2|4|9|7|4|5|3|0|26|38|22|42|20|33|44|34|9|9|8|5|24|32	0.99	0.99	0.99	0.99	0.99	4.58	5.07	0		P56282	FALSE
POLE2_S522A	Q8N1F7	NUP93	44|48|60	152	50.67	3	9|12|8|14|11|10|10|16|17|9|9|10|14|12|7|10|14|16|9|14|10|15|9|9|16|13|16|9|9|10|11|11|6|7|7|15|10|11|6|12|9|8|8|11|10|9|7|7|9|7|9|8|11|9|1|3|2|1|1|4|5|2|7|3|2|2|4|5|4|7|4|7|4|2|4|0|3|2|4|9|7|4|5|3|0|26|38|22|42|20|33|44|34|9|9|8|5|24|32	0.98	1	0.98	1	0.98	3.25	4.91	0.01		P56282	FALSE
POLE2_WT	Q8N1F7	NUP93	40|54|58|20|25|32	229	38.17	6	9|12|8|14|11|10|10|16|17|9|9|10|14|12|7|10|14|16|9|14|10|15|9|9|16|13|16|9|9|10|11|11|6|7|7|15|10|11|6|12|9|8|8|11|10|9|7|7|9|7|9|8|11|9|1|3|2|1|1|4|5|2|7|3|2|2|4|5|4|7|4|7|4|2|4|0|3|2|4|9|7|4|5|3|0|26|38|22|42|20|33|44|34|9|9|8|5|24|32	0.52	0.99	0.52	0.99	0.52	-9.52	3.7	0.23		P56282	FALSE
POLE2_Y311F	Q8N1F7	NUP93	53|39|47	139	46.33	3	9|12|8|14|11|10|10|16|17|9|9|10|14|12|7|10|14|16|9|14|10|15|9|9|16|13|16|9|9|10|11|11|6|7|7|15|10|11|6|12|9|8|8|11|10|9|7|7|9|7|9|8|11|9|1|3|2|1|1|4|5|2|7|3|2|2|4|5|4|7|4|7|4|2|4|0|3|2|4|9|7|4|5|3|0|26|38|22|42|20|33|44|34|9|9|8|5|24|32	0.94	0.99	0.94	0.99	0.94	1.82	4.49	0.03		P56282	FALSE
POLE2_Y513C	Q8N1F7	NUP93	43|48|43	134	44.67	3	9|12|8|14|11|10|10|16|17|9|9|10|14|12|7|10|14|16|9|14|10|15|9|9|16|13|16|9|9|10|11|11|6|7|7|15|10|11|6|12|9|8|8|11|10|9|7|7|9|7|9|8|11|9|1|3|2|1|1|4|5|2|7|3|2|2|4|5|4|7|4|7|4|2|4|0|3|2|4|9|7|4|5|3|0|26|38|22|42|20|33|44|34|9|9|8|5|24|32	0.96	0.98	0.96	0.98	0.96	3	4.33	0.02		P56282	FALSE
POLE2_D284G	Q9Y5N6	ORC6	3|5|3	11	3.67	3	0|0|0|0|0|0|0|0|0|0|0|0|0|0|0|0|0|0|0|0|0|0|0|0|0|0|0|0|0|0|0|0|0|0|0|0|0|0|0|0|0|0|0|0|0|0|0|0|0|0|0|0|0|0|0|0|0|0|0|0|0|0|0|0|0|0|0|0|0|0|0|0|0|0|0|0|0|0|0|0|0|0|0|0|0|2|4|0|1|0|0|2|2|4|3|2|4|1|2	0.95	0.98	0.95	0.98	0.95	2.68	13.44	0.03		P56282	FALSE
POLE2_E520A	Q9Y5N6	ORC6	6|4|4	14	4.67	3	0|0|0|0|0|0|0|0|0|0|0|0|0|0|0|0|0|0|0|0|0|0|0|0|0|0|0|0|0|0|0|0|0|0|0|0|0|0|0|0|0|0|0|0|0|0|0|0|0|0|0|0|0|0|0|0|0|0|0|0|0|0|0|0|0|0|0|0|0|0|0|0|0|0|0|0|0|0|0|0|0|0|0|0|0|2|4|0|1|0|0|2|2|4|3|2|4|1|2	0.98	0.99	0.98	0.99	0.98	3.4	17.11	0.01		P56282	FALSE
POLE2_S522A	Q9Y5N6	ORC6	5|9|6	20	6.67	3	0|0|0|0|0|0|0|0|0|0|0|0|0|0|0|0|0|0|0|0|0|0|0|0|0|0|0|0|0|0|0|0|0|0|0|0|0|0|0|0|0|0|0|0|0|0|0|0|0|0|0|0|0|0|0|0|0|0|0|0|0|0|0|0|0|0|0|0|0|0|0|0|0|0|0|0|0|0|0|0|0|0|0|0|0|2|4|0|1|0|0|2|2|4|3|2|4|1|2	0.99	1	0.99	1	0.99	4.04	24.44	0		P56282	FALSE
POLE2_WT	Q9Y5N6	ORC6	6|8|7|3|0|4	28	4.67	6	0|0|0|0|0|0|0|0|0|0|0|0|0|0|0|0|0|0|0|0|0|0|0|0|0|0|0|0|0|0|0|0|0|0|0|0|0|0|0|0|0|0|0|0|0|0|0|0|0|0|0|0|0|0|0|0|0|0|0|0|0|0|0|0|0|0|0|0|0|0|0|0|0|0|0|0|0|0|0|0|0|0|0|0|0|2|4|0|1|0|0|2|2|4|3|2|4|1|2	0.81	1	0.81	1	0.81	-1.6	17.11	0.08		P56282	FALSE
POLE2_Y311F	Q9Y5N6	ORC6	7|4|7	18	6	3	0|0|0|0|0|0|0|0|0|0|0|0|0|0|0|0|0|0|0|0|0|0|0|0|0|0|0|0|0|0|0|0|0|0|0|0|0|0|0|0|0|0|0|0|0|0|0|0|0|0|0|0|0|0|0|0|0|0|0|0|0|0|0|0|0|0|0|0|0|0|0|0|0|0|0|0|0|0|0|0|0|0|0|0|0|2|4|0|1|0|0|2|2|4|3|2|4|1|2	0.99	0.99	0.99	0.99	0.99	3.4	22	0.01		P56282	FALSE
POLE2_Y513C	Q9Y5N6	ORC6	6|3|2	11	3.67	3	0|0|0|0|0|0|0|0|0|0|0|0|0|0|0|0|0|0|0|0|0|0|0|0|0|0|0|0|0|0|0|0|0|0|0|0|0|0|0|0|0|0|0|0|0|0|0|0|0|0|0|0|0|0|0|0|0|0|0|0|0|0|0|0|0|0|0|0|0|0|0|0|0|0|0|0|0|0|0|0|0|0|0|0|0|2|4|0|1|0|0|2|2|4|3|2|4|1|2	0.93	0.99	0.93	0.99	0.93	1.82	13.44	0.04		P56282	FALSE
POLE2_D284G	P57721	PCBP3	2|3|4	9	3	3	0|0|0|0|0|0|0|0|0|0|0|0|0|0|0|0|0|0|0|0|0|0|0|0|0|0|0|0|0|0|0|0|0|0|0|0|0|0|0|0|0|0|0|0|0|0|0|0|0|0|0|0|0|0|0|0|0|0|0|0|0|0|0|0|0|0|0|0|0|0|0|0|0|0|0|0|0|0|0|0|0|0|0|0|0|1|2|0|2|0|0|1|1|0|0|0|0|0|1	0.99	1	0.99	1	0.99	3.76	30	0		P56282	FALSE
POLE2_E520A	P57721	PCBP3	1|1|2	4	1.33	3	0|0|0|0|0|0|0|0|0|0|0|0|0|0|0|0|0|0|0|0|0|0|0|0|0|0|0|0|0|0|0|0|0|0|0|0|0|0|0|0|0|0|0|0|0|0|0|0|0|0|0|0|0|0|0|0|0|0|0|0|0|0|0|0|0|0|0|0|0|0|0|0|0|0|0|0|0|0|0|0|0|0|0|0|0|1|2|0|2|0|0|1|1|0|0|0|0|0|1	0.33	0.98	0.33	0.98	0.33	1.55	13.33	0.33		P56282	FALSE
POLE2_S522A	P57721	PCBP3	6|1|6	13	4.33	3	0|0|0|0|0|0|0|0|0|0|0|0|0|0|0|0|0|0|0|0|0|0|0|0|0|0|0|0|0|0|0|0|0|0|0|0|0|0|0|0|0|0|0|0|0|0|0|0|0|0|0|0|0|0|0|0|0|0|0|0|0|0|0|0|0|0|0|0|0|0|0|0|0|0|0|0|0|0|0|0|0|0|0|0|0|1|2|0|2|0|0|1|1|0|0|0|0|0|1	0.67	1	0.67	1	0.67	1.55	43.33	0.14		P56282	FALSE
POLE2_WT	P57721	PCBP3	2|2|1|0|0|0	5	0.83	6	0|0|0|0|0|0|0|0|0|0|0|0|0|0|0|0|0|0|0|0|0|0|0|0|0|0|0|0|0|0|0|0|0|0|0|0|0|0|0|0|0|0|0|0|0|0|0|0|0|0|0|0|0|0|0|0|0|0|0|0|0|0|0|0|0|0|0|0|0|0|0|0|0|0|0|0|0|0|0|0|0|0|0|0|0|1|2|0|2|0|0|1|1|0|0|0|0|0|1	0.33	0.98	0.33	0.98	0.33	-0.9	8.33	0.33		P56282	FALSE
POLE2_Y311F	P57721	PCBP3	5|0|9	14	4.67	3	0|0|0|0|0|0|0|0|0|0|0|0|0|0|0|0|0|0|0|0|0|0|0|0|0|0|0|0|0|0|0|0|0|0|0|0|0|0|0|0|0|0|0|0|0|0|0|0|0|0|0|0|0|0|0|0|0|0|0|0|0|0|0|0|0|0|0|0|0|0|0|0|0|0|0|0|0|0|0|0|0|0|0|0|0|1|2|0|2|0|0|1|1|0|0|0|0|0|1	0.67	1	0.67	1	0.67	-0.9	46.67	0.14		P56282	FALSE
POLE2_Y513C	P57721	PCBP3	0|2|1	3	1	3	0|0|0|0|0|0|0|0|0|0|0|0|0|0|0|0|0|0|0|0|0|0|0|0|0|0|0|0|0|0|0|0|0|0|0|0|0|0|0|0|0|0|0|0|0|0|0|0|0|0|0|0|0|0|0|0|0|0|0|0|0|0|0|0|0|0|0|0|0|0|0|0|0|0|0|0|0|0|0|0|0|0|0|0|0|1|2|0|2|0|0|1|1|0|0|0|0|0|1	0.33	0.98	0.33	0.98	0.33	-0.9	10	0.33		P56282	FALSE
POLE2_D284G	Q9UHV9	PFDN2	24|21|19	64	21.33	3	2|4|3|5|3|5|2|4|2|5|4|3|3|3|4|3|4|4|4|2|4|4|2|2|3|3|2|4|4|6|4|5|6|5|5|6|7|6|4|3|5|5|7|6|4|5|5|10|5|7|7|5|5|11|3|2|4|5|6|2|4|10|2|8|3|5|3|1|0|3|6|7|6|8|11|3|0|1|1|0|1|0|1|3|1|16|11|12|8|5|9|14|10|9|5|12|10|7|12	0.99	1	0.99	1	0.99	3.68	4.3	0		P56282	FALSE
POLE2_E520A	Q9UHV9	PFDN2	26|20|24	70	23.33	3	2|4|3|5|3|5|2|4|2|5|4|3|3|3|4|3|4|4|4|2|4|4|2|2|3|3|2|4|4|6|4|5|6|5|5|6|7|6|4|3|5|5|7|6|4|5|5|10|5|7|7|5|5|11|3|2|4|5|6|2|4|10|2|8|3|5|3|1|0|3|6|7|6|8|11|3|0|1|1|0|1|0|1|3|1|16|11|12|8|5|9|14|10|9|5|12|10|7|12	0.99	1	0.99	1	0.99	4.3	4.7	0		P56282	FALSE
POLE2_S522A	Q9UHV9	PFDN2	18|20|17	55	18.33	3	2|4|3|5|3|5|2|4|2|5|4|3|3|3|4|3|4|4|4|2|4|4|2|2|3|3|2|4|4|6|4|5|6|5|5|6|7|6|4|3|5|5|7|6|4|5|5|10|5|7|7|5|5|11|3|2|4|5|6|2|4|10|2|8|3|5|3|1|0|3|6|7|6|8|11|3|0|1|1|0|1|0|1|3|1|16|11|12|8|5|9|14|10|9|5|12|10|7|12	0.95	0.99	0.95	0.99	0.95	2.3	3.7	0.03		P56282	FALSE
POLE2_WT	Q9UHV9	PFDN2	20|19|19|18|14|16	106	17.67	6	2|4|3|5|3|5|2|4|2|5|4|3|3|3|4|3|4|4|4|2|4|4|2|2|3|3|2|4|4|6|4|5|6|5|5|6|7|6|4|3|5|5|7|6|4|5|5|10|5|7|7|5|5|11|3|2|4|5|6|2|4|10|2|8|3|5|3|1|0|3|6|7|6|8|11|3|0|1|1|0|1|0|1|3|1|16|11|12|8|5|9|14|10|9|5|12|10|7|12	0.87	0.99	0.87	0.99	0.87	-0.08	3.56	0.06		P56282	FALSE
POLE2_Y311F	Q9UHV9	PFDN2	21|28|22	71	23.67	3	2|4|3|5|3|5|2|4|2|5|4|3|3|3|4|3|4|4|4|2|4|4|2|2|3|3|2|4|4|6|4|5|6|5|5|6|7|6|4|3|5|5|7|6|4|5|5|10|5|7|7|5|5|11|3|2|4|5|6|2|4|10|2|8|3|5|3|1|0|3|6|7|6|8|11|3|0|1|1|0|1|0|1|3|1|16|11|12|8|5|9|14|10|9|5|12|10|7|12	1	1	1	1	1	4.9	4.77	0		P56282	FALSE
POLE2_Y513C	Q9UHV9	PFDN2	19|13|17	49	16.33	3	2|4|3|5|3|5|2|4|2|5|4|3|3|3|4|3|4|4|4|2|4|4|2|2|3|3|2|4|4|6|4|5|6|5|5|6|7|6|4|3|5|5|7|6|4|5|5|10|5|7|7|5|5|11|3|2|4|5|6|2|4|10|2|8|3|5|3|1|0|3|6|7|6|8|11|3|0|1|1|0|1|0|1|3|1|16|11|12|8|5|9|14|10|9|5|12|10|7|12	0.72	0.98	0.72	0.98	0.72	-0.98	3.29	0.12		P56282	FALSE
POLE2_D284G	Q9NWS0	PIH1D1	110|114|99	323	107.67	3	21|20|17|20|18|19|13|19|20|19|18|18|15|21|18|19|19|16|21|19|20|19|18|19|16|21|18|13|22|17|16|13|13|11|9|11|14|13|17|15|15|14|13|11|16|16|15|11|14|18|12|13|8|16|5|9|10|10|6|9|3|18|3|14|0|16|0|0|0|11|7|12|16|19|14|2|13|9|12|12|14|13|16|16|2|65|61|41|53|47|43|69|69|42|37|44|45|45|60	1	1	1	1	1	5.35	5.64	0		P56282	FALSE
POLE2_E520A	Q9NWS0	PIH1D1	101|109|100	310	103.33	3	21|20|17|20|18|19|13|19|20|19|18|18|15|21|18|19|19|16|21|19|20|19|18|19|16|21|18|13|22|17|16|13|13|11|9|11|14|13|17|15|15|14|13|11|16|16|15|11|14|18|12|13|8|16|5|9|10|10|6|9|3|18|3|14|0|16|0|0|0|11|7|12|16|19|14|2|13|9|12|12|14|13|16|16|2|65|61|41|53|47|43|69|69|42|37|44|45|45|60	1	1	1	1	1	5.41	5.42	0		P56282	FALSE
POLE2_S522A	Q9NWS0	PIH1D1	78|81|79	238	79.33	3	21|20|17|20|18|19|13|19|20|19|18|18|15|21|18|19|19|16|21|19|20|19|18|19|16|21|18|13|22|17|16|13|13|11|9|11|14|13|17|15|15|14|13|11|16|16|15|11|14|18|12|13|8|16|5|9|10|10|6|9|3|18|3|14|0|16|0|0|0|11|7|12|16|19|14|2|13|9|12|12|14|13|16|16|2|65|61|41|53|47|43|69|69|42|37|44|45|45|60	0.95	0.96	0.95	0.96	0.95	2.66	4.16	0.03		P56282	FALSE
POLE2_WT	Q9NWS0	PIH1D1	98|95|102|53|69|60	477	79.5	6	21|20|17|20|18|19|13|19|20|19|18|18|15|21|18|19|19|16|21|19|20|19|18|19|16|21|18|13|22|17|16|13|13|11|9|11|14|13|17|15|15|14|13|11|16|16|15|11|14|18|12|13|8|16|5|9|10|10|6|9|3|18|3|14|0|16|0|0|0|11|7|12|16|19|14|2|13|9|12|12|14|13|16|16|2|65|61|41|53|47|43|69|69|42|37|44|45|45|60	0.59	1	0.59	1	0.59	-6.9	4.17	0.19		P56282	FALSE
POLE2_Y311F	Q9NWS0	PIH1D1	88|95|109	292	97.33	3	21|20|17|20|18|19|13|19|20|19|18|18|15|21|18|19|19|16|21|19|20|19|18|19|16|21|18|13|22|17|16|13|13|11|9|11|14|13|17|15|15|14|13|11|16|16|15|11|14|18|12|13|8|16|5|9|10|10|6|9|3|18|3|14|0|16|0|0|0|11|7|12|16|19|14|2|13|9|12|12|14|13|16|16|2|65|61|41|53|47|43|69|69|42|37|44|45|45|60	0.99	1	0.99	1	0.99	4.42	5.1	0		P56282	FALSE
POLE2_Y513C	Q9NWS0	PIH1D1	79|54|58	191	63.67	3	21|20|17|20|18|19|13|19|20|19|18|18|15|21|18|19|19|16|21|19|20|19|18|19|16|21|18|13|22|17|16|13|13|11|9|11|14|13|17|15|15|14|13|11|16|16|15|11|14|18|12|13|8|16|5|9|10|10|6|9|3|18|3|14|0|16|0|0|0|11|7|12|16|19|14|2|13|9|12|12|14|13|16|16|2|65|61|41|53|47|43|69|69|42|37|44|45|45|60	0.32	0.95	0.32	0.95	0.32	-6.34	3.34	0.35		P56282	FALSE
POLE2_D284G	P09884	POLA1	96|102|97	295	98.33	3	13|9|7|13|8|5|6|11|14|7|11|6|10|11|8|9|11|12|8|9|10|12|9|6|4|11|14|7|11|8|5|14|5|5|6|6|6|7|10|5|7|3|6|5|7|7|8|6|5|8|4|9|6|2|28|26|33|30|30|28|16|15|12|16|6|12|8|5|6|42|43|46|40|17|18|0|8|7|8|10|10|10|14|9|0|61|67|53|45|47|50|49|46|38|46|33|43|52|49	0.99	0.99	0.99	0.99	0.99	4.81	5.85	0		P56282	FALSE
POLE2_E520A	P09884	POLA1	73|77|96	246	82	3	13|9|7|13|8|5|6|11|14|7|11|6|10|11|8|9|11|12|8|9|10|12|9|6|4|11|14|7|11|8|5|14|5|5|6|6|6|7|10|5|7|3|6|5|7|7|8|6|5|8|4|9|6|2|28|26|33|30|30|28|16|15|12|16|6|12|8|5|6|42|43|46|40|17|18|0|8|7|8|10|10|10|14|9|0|61|67|53|45|47|50|49|46|38|46|33|43|52|49	0.97	0.99	0.97	0.99	0.97	3.01	4.88	0.01		P56282	FALSE
POLE2_S522A	P09884	POLA1	55|48|57	160	53.33	3	13|9|7|13|8|5|6|11|14|7|11|6|10|11|8|9|11|12|8|9|10|12|9|6|4|11|14|7|11|8|5|14|5|5|6|6|6|7|10|5|7|3|6|5|7|7|8|6|5|8|4|9|6|2|28|26|33|30|30|28|16|15|12|16|6|12|8|5|6|42|43|46|40|17|18|0|8|7|8|10|10|10|14|9|0|61|67|53|45|47|50|49|46|38|46|33|43|52|49	0.12	0.23	0.12	0.23	0.12	-5.28	3.17	0.48		P56282	FALSE
POLE2_WT	P09884	POLA1	103|89|96|136|110|110	644	107.33	6	13|9|7|13|8|5|6|11|14|7|11|6|10|11|8|9|11|12|8|9|10|12|9|6|4|11|14|7|11|8|5|14|5|5|6|6|6|7|10|5|7|3|6|5|7|7|8|6|5|8|4|9|6|2|28|26|33|30|30|28|16|15|12|16|6|12|8|5|6|42|43|46|40|17|18|0|8|7|8|10|10|10|14|9|0|61|67|53|45|47|50|49|46|38|46|33|43|52|49	0.99	1	0.99	1	0.99	4.44	6.39	0		P56282	FALSE
POLE2_Y311F	P09884	POLA1	97|75|126	298	99.33	3	13|9|7|13|8|5|6|11|14|7|11|6|10|11|8|9|11|12|8|9|10|12|9|6|4|11|14|7|11|8|5|14|5|5|6|6|6|7|10|5|7|3|6|5|7|7|8|6|5|8|4|9|6|2|28|26|33|30|30|28|16|15|12|16|6|12|8|5|6|42|43|46|40|17|18|0|8|7|8|10|10|10|14|9|0|61|67|53|45|47|50|49|46|38|46|33|43|52|49	0.99	1	0.99	1	0.99	3.32	5.91	0.01		P56282	FALSE
POLE2_Y513C	P09884	POLA1	53|38|45	136	45.33	3	13|9|7|13|8|5|6|11|14|7|11|6|10|11|8|9|11|12|8|9|10|12|9|6|4|11|14|7|11|8|5|14|5|5|6|6|6|7|10|5|7|3|6|5|7|7|8|6|5|8|4|9|6|2|28|26|33|30|30|28|16|15|12|16|6|12|8|5|6|42|43|46|40|17|18|0|8|7|8|10|10|10|14|9|0|61|67|53|45|47|50|49|46|38|46|33|43|52|49	0.02	0.05	0.02	0.05	0.02	-11.55	2.7	0.54		P56282	FALSE
POLE2_D284G	Q07864	POLE	134|161|132	427	142.33	3	2|4|4|2|3|5|1|3|2|3|3|2|2|3|3|0|5|5|5|1|5|2|1|1|1|3|3|0|1|1|2|0|1|0|0|2|0|1|0|0|0|0|0|0|2|1|0|2|1|1|1|0|0|1|1|5|2|6|1|0|0|0|0|0|0|0|0|0|0|6|1|2|4|2|0|0|2|0|0|0|0|2|0|1|0|6|18|9|13|12|7|9|4|2|2|4|2|8|18	1	1	1	1	1	23.76	58.71	0		P56282	FALSE
POLE2_E520A	Q07864	POLE	109|121|116	346	115.33	3	2|4|4|2|3|5|1|3|2|3|3|2|2|3|3|0|5|5|5|1|5|2|1|1|1|3|3|0|1|1|2|0|1|0|0|2|0|1|0|0|0|0|0|0|2|1|0|2|1|1|1|0|0|1|1|5|2|6|1|0|0|0|0|0|0|0|0|0|0|6|1|2|4|2|0|0|2|0|0|0|0|2|0|1|0|6|18|9|13|12|7|9|4|2|2|4|2|8|18	1	1	1	1	1	20.01	47.57	0		P56282	FALSE
POLE2_S522A	Q07864	POLE	22|12|13	47	15.67	3	2|4|4|2|3|5|1|3|2|3|3|2|2|3|3|0|5|5|5|1|5|2|1|1|1|3|3|0|1|1|2|0|1|0|0|2|0|1|0|0|0|0|0|0|2|1|0|2|1|1|1|0|0|1|1|5|2|6|1|0|0|0|0|0|0|0|0|0|0|6|1|2|4|2|0|0|2|0|0|0|0|2|0|1|0|6|18|9|13|12|7|9|4|2|2|4|2|8|18	0.94	0.99	0.94	0.99	0.94	2.34	6.46	0.03		P56282	FALSE
POLE2_WT	Q07864	POLE	155|157|165|176|171|177	1001	166.83	6	2|4|4|2|3|5|1|3|2|3|3|2|2|3|3|0|5|5|5|1|5|2|1|1|1|3|3|0|1|1|2|0|1|0|0|2|0|1|0|0|0|0|0|0|2|1|0|2|1|1|1|0|0|1|1|5|2|6|1|0|0|0|0|0|0|0|0|0|0|6|1|2|4|2|0|0|2|0|0|0|0|2|0|1|0|6|18|9|13|12|7|9|4|2|2|4|2|8|18	1	1	1	1	1	27.47	68.82	0		P56282	FALSE
POLE2_Y311F	Q07864	POLE	145|135|140	420	140	3	2|4|4|2|3|5|1|3|2|3|3|2|2|3|3|0|5|5|5|1|5|2|1|1|1|3|3|0|1|1|2|0|1|0|0|2|0|1|0|0|0|0|0|0|2|1|0|2|1|1|1|0|0|1|1|5|2|6|1|0|0|0|0|0|0|0|0|0|0|6|1|2|4|2|0|0|2|0|0|0|0|2|0|1|0|6|18|9|13|12|7|9|4|2|2|4|2|8|18	1	1	1	1	1	24.25	57.75	0		P56282	FALSE
POLE2_Y513C	Q07864	POLE	20|14|16	50	16.67	3	2|4|4|2|3|5|1|3|2|3|3|2|2|3|3|0|5|5|5|1|5|2|1|1|1|3|3|0|1|1|2|0|1|0|0|2|0|1|0|0|0|0|0|0|2|1|0|2|1|1|1|0|0|1|1|5|2|6|1|0|0|0|0|0|0|0|0|0|0|6|1|2|4|2|0|0|2|0|0|0|0|2|0|1|0|6|18|9|13|12|7|9|4|2|2|4|2|8|18	0.96	0.99	0.96	0.99	0.96	2.84	6.88	0.02		P56282	FALSE
POLE2_D284G	P56282	POLE2	131|158|131	420	140	3	0|0|0|0|0|0|0|0|0|0|0|0|0|0|0|0|0|0|0|0|0|0|0|0|0|0|0|0|0|0|0|0|0|0|0|0|0|0|0|0|0|0|0|0|0|0|0|0|0|0|0|0|0|0|0|0|0|0|1|0|0|0|1|0|0|0|0|0|0|0|0|1|0|0|0|0|0|0|0|0|0|0|0|0|0|2|4|4|1|3|3|2|4|0|0|0|1|7|6	1	1	1	1	1	34.58	346.5	0		P56282	TRUE
POLE2_E520A	P56282	POLE2	107|122|121	350	116.67	3	0|0|0|0|0|0|0|0|0|0|0|0|0|0|0|0|0|0|0|0|0|0|0|0|0|0|0|0|0|0|0|0|0|0|0|0|0|0|0|0|0|0|0|0|0|0|0|0|0|0|0|0|0|0|0|0|0|0|1|0|0|0|1|0|0|0|0|0|0|0|0|1|0|0|0|0|0|0|0|0|0|0|0|0|0|2|4|4|1|3|3|2|4|0|0|0|1|7|6	1	1	1	1	1	29.2	288.75	0		P56282	TRUE
POLE2_S522A	P56282	POLE2	24|23|27	74	24.67	3	0|0|0|0|0|0|0|0|0|0|0|0|0|0|0|0|0|0|0|0|0|0|0|0|0|0|0|0|0|0|0|0|0|0|0|0|0|0|0|0|0|0|0|0|0|0|0|0|0|0|0|0|0|0|0|0|0|0|1|0|0|0|1|0|0|0|0|0|0|0|0|1|0|0|0|0|0|0|0|0|0|0|0|0|0|2|4|4|1|3|3|2|4|0|0|0|1|7|6	1	1	1	1	1	9.17	61.05	0		P56282	TRUE
POLE2_WT	P56282	POLE2	124|126|141|181|175|181	928	154.67	6	0|0|0|0|0|0|0|0|0|0|0|0|0|0|0|0|0|0|0|0|0|0|0|0|0|0|0|0|0|0|0|0|0|0|0|0|0|0|0|0|0|0|0|0|0|0|0|0|0|0|0|0|0|0|0|0|0|0|1|0|0|0|1|0|0|0|0|0|0|0|0|1|0|0|0|0|0|0|0|0|0|0|0|0|0|2|4|4|1|3|3|2|4|0|0|0|1|7|6	1	1	1	1	1	33.02	382.8	0		P56282	TRUE
POLE2_Y311F	P56282	POLE2	136|133|146	415	138.33	3	0|0|0|0|0|0|0|0|0|0|0|0|0|0|0|0|0|0|0|0|0|0|0|0|0|0|0|0|0|0|0|0|0|0|0|0|0|0|0|0|0|0|0|0|0|0|0|0|0|0|0|0|0|0|0|0|0|0|1|0|0|0|1|0|0|0|0|0|0|0|0|1|0|0|0|0|0|0|0|0|0|0|0|0|0|2|4|4|1|3|3|2|4|0|0|0|1|7|6	1	1	1	1	1	35.02	342.38	0		P56282	TRUE
POLE2_Y513C	P56282	POLE2	16|12|17	45	15	3	0|0|0|0|0|0|0|0|0|0|0|0|0|0|0|0|0|0|0|0|0|0|0|0|0|0|0|0|0|0|0|0|0|0|0|0|0|0|0|0|0|0|0|0|0|0|0|0|0|0|0|0|0|0|0|0|0|0|1|0|0|0|1|0|0|0|0|0|0|0|0|1|0|0|0|0|0|0|0|0|0|0|0|0|0|2|4|4|1|3|3|2|4|0|0|0|1|7|6	1	1	1	1	1	5.89	37.12	0		P56282	TRUE
POLE2_D284G	Q9NRF9	POLE3	8|4|5	17	5.67	3	0|0|0|0|0|0|0|0|0|0|0|0|0|0|0|0|0|0|0|0|0|0|0|0|0|0|0|0|1|0|1|0|0|0|1|0|0|2|1|0|0|2|0|1|1|0|1|2|0|1|2|1|2|1|0|0|0|0|0|0|0|0|0|0|0|0|0|0|0|0|0|0|0|0|0|0|0|0|0|0|0|0|0|0|0|0|0|0|1|2|1|0|0|0|0|0|0|0|0	1	1	1	1	1	4.96	23.38	0		P56282	FALSE
POLE2_E520A	Q9NRF9	POLE3	5|4|7	16	5.33	3	0|0|0|0|0|0|0|0|0|0|0|0|0|0|0|0|0|0|0|0|0|0|0|0|0|0|0|0|1|0|1|0|0|0|1|0|0|2|1|0|0|2|0|1|1|0|1|2|0|1|2|1|2|1|0|0|0|0|0|0|0|0|0|0|0|0|0|0|0|0|0|0|0|0|0|0|0|0|0|0|0|0|0|0|0|0|0|0|1|2|1|0|0|0|0|0|0|0|0	1	1	1	1	1	4.96	22	0		P56282	FALSE
POLE2_WT	Q9NRF9	POLE3	4|2|4|7|4|8	29	4.83	6	0|0|0|0|0|0|0|0|0|0|0|0|0|0|0|0|0|0|0|0|0|0|0|0|0|0|0|0|1|0|1|0|0|0|1|0|0|2|1|0|0|2|0|1|1|0|1|2|0|1|2|1|2|1|0|0|0|0|0|0|0|0|0|0|0|0|0|0|0|0|0|0|0|0|0|0|0|0|0|0|0|0|0|0|0|0|0|0|1|2|1|0|0|0|0|0|0|0|0	0.97	1	0.97	1	0.97	1.85	19.94	0.01		P56282	FALSE
POLE2_Y311F	Q9NRF9	POLE3	6|6|6	18	6	3	0|0|0|0|0|0|0|0|0|0|0|0|0|0|0|0|0|0|0|0|0|0|0|0|0|0|0|0|1|0|1|0|0|0|1|0|0|2|1|0|0|2|0|1|1|0|1|2|0|1|2|1|2|1|0|0|0|0|0|0|0|0|0|0|0|0|0|0|0|0|0|0|0|0|0|0|0|0|0|0|0|0|0|0|0|0|0|0|1|2|1|0|0|0|0|0|0|0|0	1	1	1	1	1	7.94	24.75	0		P56282	FALSE
POLE2_D284G	Q9NR33	POLE4	9|15|15	39	13	3	0|1|0|1|0|0|0|0|0|1|0|1|0|0|0|0|0|2|0|1|0|0|0|0|0|1|0|0|0|0|0|0|0|0|0|0|0|0|0|0|0|0|0|0|0|0|0|1|0|0|0|0|0|0|0|0|0|0|0|0|0|0|0|0|0|0|0|0|0|0|0|0|0|0|0|0|0|0|2|0|0|1|3|0|0|0|0|0|1|0|0|0|0|0|0|0|0|1|0	1	1	1	1	1	11.19	75.71	0		P56282	FALSE
POLE2_E520A	Q9NR33	POLE4	10|7|10	27	9	3	0|1|0|1|0|0|0|0|0|1|0|1|0|0|0|0|0|2|0|1|0|0|0|0|0|1|0|0|0|0|0|0|0|0|0|0|0|0|0|0|0|0|0|0|0|0|0|1|0|0|0|0|0|0|0|0|0|0|0|0|0|0|0|0|0|0|0|0|0|0|0|0|0|0|0|0|0|0|2|0|0|1|3|0|0|0|0|0|1|0|0|0|0|0|0|0|0|1|0	1	1	1	1	1	8.91	52.41	0		P56282	FALSE
POLE2_WT	Q9NR33	POLE4	9|8|14|17|22|19	89	14.83	6	0|1|0|1|0|0|0|0|0|1|0|1|0|0|0|0|0|2|0|1|0|0|0|0|0|1|0|0|0|0|0|0|0|0|0|0|0|0|0|0|0|0|0|0|0|0|0|1|0|0|0|0|0|0|0|0|0|0|0|0|0|0|0|0|0|0|0|0|0|0|0|0|0|0|0|0|0|0|2|0|0|1|3|0|0|0|0|0|1|0|0|0|0|0|0|0|0|1|0	1	1	1	1	1	10.06	86.38	0		P56282	FALSE
POLE2_Y311F	Q9NR33	POLE4	12|16|11	39	13	3	0|1|0|1|0|0|0|0|0|1|0|1|0|0|0|0|0|2|0|1|0|0|0|0|0|1|0|0|0|0|0|0|0|0|0|0|0|0|0|0|0|0|0|0|0|0|0|1|0|0|0|0|0|0|0|0|0|0|0|0|0|0|0|0|0|0|0|0|0|0|0|0|0|0|0|0|0|0|2|0|0|1|3|0|0|0|0|0|1|0|0|0|0|0|0|0|0|1|0	1	1	1	1	1	13.41	75.71	0		P56282	FALSE
POLE2_D284G	P54098	POLG	7|8|4	19	6.33	3	0|0|0|0|0|0|0|0|0|0|0|0|0|0|0|0|0|0|0|0|0|0|0|0|0|0|0|0|0|0|0|0|0|0|0|0|0|0|0|0|0|0|0|0|0|0|0|0|0|0|0|0|0|0|0|0|0|0|1|0|0|0|0|0|0|1|0|0|0|0|0|0|0|0|0|0|0|0|0|0|0|0|0|0|0|4|2|0|1|1|4|5|3|0|1|0|0|1|0	0.99	1	0.99	1	0.99	3.52	26.12	0.01		P56282	FALSE
POLE2_E520A	P54098	POLG	8|5|9	22	7.33	3	0|0|0|0|0|0|0|0|0|0|0|0|0|0|0|0|0|0|0|0|0|0|0|0|0|0|0|0|0|0|0|0|0|0|0|0|0|0|0|0|0|0|0|0|0|0|0|0|0|0|0|0|0|0|0|0|0|0|1|0|0|0|0|0|0|1|0|0|0|0|0|0|0|0|0|0|0|0|0|0|0|0|0|0|0|4|2|0|1|1|4|5|3|0|1|0|0|1|0	0.99	1	0.99	1	0.99	4.12	30.25	0		P56282	FALSE
POLE2_S522A	P54098	POLG	5|8|4	17	5.67	3	0|0|0|0|0|0|0|0|0|0|0|0|0|0|0|0|0|0|0|0|0|0|0|0|0|0|0|0|0|0|0|0|0|0|0|0|0|0|0|0|0|0|0|0|0|0|0|0|0|0|0|0|0|0|0|0|0|0|1|0|0|0|0|0|0|1|0|0|0|0|0|0|0|0|0|0|0|0|0|0|0|0|0|0|0|4|2|0|1|1|4|5|3|0|1|0|0|1|0	0.98	1	0.98	1	0.98	3.52	23.38	0.01		P56282	FALSE
POLE2_WT	P54098	POLG	2|4|3|1|2|0	12	2	6	0|0|0|0|0|0|0|0|0|0|0|0|0|0|0|0|0|0|0|0|0|0|0|0|0|0|0|0|0|0|0|0|0|0|0|0|0|0|0|0|0|0|0|0|0|0|0|0|0|0|0|0|0|0|0|0|0|0|1|0|0|0|0|0|0|1|0|0|0|0|0|0|0|0|0|0|0|0|0|0|0|0|0|0|0|4|2|0|1|1|4|5|3|0|1|0|0|1|0	0.61	0.97	0.61	0.97	0.61	-1.49	8.25	0.18		P56282	FALSE
POLE2_Y311F	P54098	POLG	6|3|9	18	6	3	0|0|0|0|0|0|0|0|0|0|0|0|0|0|0|0|0|0|0|0|0|0|0|0|0|0|0|0|0|0|0|0|0|0|0|0|0|0|0|0|0|0|0|0|0|0|0|0|0|0|0|0|0|0|0|0|0|0|1|0|0|0|0|0|0|1|0|0|0|0|0|0|0|0|0|0|0|0|0|0|0|0|0|0|0|4|2|0|1|1|4|5|3|0|1|0|0|1|0	0.98	1	0.98	1	0.98	2.84	24.75	0.01		P56282	FALSE
POLE2_Y513C	P54098	POLG	4|6|3	13	4.33	3	0|0|0|0|0|0|0|0|0|0|0|0|0|0|0|0|0|0|0|0|0|0|0|0|0|0|0|0|0|0|0|0|0|0|0|0|0|0|0|0|0|0|0|0|0|0|0|0|0|0|0|0|0|0|0|0|0|0|1|0|0|0|0|0|0|1|0|0|0|0|0|0|0|0|0|0|0|0|0|0|0|0|0|0|0|4|2|0|1|1|4|5|3|0|1|0|0|1|0	0.97	0.99	0.97	0.99	0.97	2.84	17.88	0.02		P56282	FALSE
POLE2_D284G	Q86YV5	PRAG1	38|32|28	98	32.67	3	8|10|11|15|10|10|7|8|11|6|4|9|13|9|10|5|9|10|6|8|10|19|11|7|5|8|12|1|0|0|0|1|2|0|1|0|0|0|0|0|0|0|0|0|0|0|0|0|0|0|1|0|1|0|0|0|0|0|0|0|0|0|0|1|0|0|0|0|0|0|0|0|0|0|1|0|0|0|0|0|0|0|0|0|0|11|9|7|5|5|5|12|10|11|12|14|16|7|4	0.99	1	0.99	1	0.99	4.15	8.34	0		P56282	FALSE
POLE2_E520A	Q86YV5	PRAG1	27|33|30	90	30	3	8|10|11|15|10|10|7|8|11|6|4|9|13|9|10|5|9|10|6|8|10|19|11|7|5|8|12|1|0|0|0|1|2|0|1|0|0|0|0|0|0|0|0|0|0|0|0|0|0|0|1|0|1|0|0|0|0|0|0|0|0|0|0|1|0|0|0|0|0|0|0|0|0|0|1|0|0|0|0|0|0|0|0|0|0|11|9|7|5|5|5|12|10|11|12|14|16|7|4	0.99	0.99	0.99	0.99	0.99	3.99	7.65	0.01		P56282	FALSE
POLE2_S522A	Q86YV5	PRAG1	24|40|28	92	30.67	3	8|10|11|15|10|10|7|8|11|6|4|9|13|9|10|5|9|10|6|8|10|19|11|7|5|8|12|1|0|0|0|1|2|0|1|0|0|0|0|0|0|0|0|0|0|0|0|0|0|0|1|0|1|0|0|0|0|0|0|0|0|0|0|1|0|0|0|0|0|0|0|0|0|0|1|0|0|0|0|0|0|0|0|0|0|11|9|7|5|5|5|12|10|11|12|14|16|7|4	0.98	1	0.98	1	0.98	3.51	7.82	0.01		P56282	FALSE
POLE2_WT	Q86YV5	PRAG1	29|30|32|18|16|16	141	23.5	6	8|10|11|15|10|10|7|8|11|6|4|9|13|9|10|5|9|10|6|8|10|19|11|7|5|8|12|1|0|0|0|1|2|0|1|0|0|0|0|0|0|0|0|0|0|0|0|0|0|0|1|0|1|0|0|0|0|0|0|0|0|0|0|1|0|0|0|0|0|0|0|0|0|0|1|0|0|0|0|0|0|0|0|0|0|11|9|7|5|5|5|12|10|11|12|14|16|7|4	0.94	0.99	0.94	0.99	0.94	1.96	6	0.03		P56282	FALSE
POLE2_Y311F	Q86YV5	PRAG1	29|17|28	74	24.67	3	8|10|11|15|10|10|7|8|11|6|4|9|13|9|10|5|9|10|6|8|10|19|11|7|5|8|12|1|0|0|0|1|2|0|1|0|0|0|0|0|0|0|0|0|0|0|0|0|0|0|1|0|1|0|0|0|0|0|0|0|0|0|0|1|0|0|0|0|0|0|0|0|0|0|1|0|0|0|0|0|0|0|0|0|0|11|9|7|5|5|5|12|10|11|12|14|16|7|4	0.96	0.99	0.96	0.99	0.96	2.25	6.29	0.02		P56282	FALSE
POLE2_Y513C	Q86YV5	PRAG1	22|16|27	65	21.67	3	8|10|11|15|10|10|7|8|11|6|4|9|13|9|10|5|9|10|6|8|10|19|11|7|5|8|12|1|0|0|0|1|2|0|1|0|0|0|0|0|0|0|0|0|0|0|0|0|0|0|1|0|1|0|0|0|0|0|0|0|0|0|0|1|0|0|0|0|0|0|0|0|0|0|1|0|0|0|0|0|0|0|0|0|0|11|9|7|5|5|5|12|10|11|12|14|16|7|4	0.94	0.98	0.94	0.98	0.94	1.96	5.53	0.03		P56282	FALSE
POLE2_D284G	P32322	PYCR1	15|15|10	40	13.33	3	1|0|3|2|1|2|2|1|1|4|1|3|2|1|6|1|1|1|2|2|1|1|2|3|3|2|0|1|3|2|0|2|4|2|4|0|4|2|3|1|2|4|1|4|1|2|3|2|2|2|3|2|1|2|0|0|2|3|1|3|0|5|0|4|0|3|0|0|0|0|0|0|0|0|0|0|2|1|1|1|1|0|2|5|0|8|7|4|2|5|9|7|9|9|6|5|8|1|6	0.97	0.99	0.97	0.99	0.97	2.55	5.79	0.01		P56282	FALSE
POLE2_E520A	P32322	PYCR1	19|17|14	50	16.67	3	1|0|3|2|1|2|2|1|1|4|1|3|2|1|6|1|1|1|2|2|1|1|2|3|3|2|0|1|3|2|0|2|4|2|4|0|4|2|3|1|2|4|1|4|1|2|3|2|2|2|3|2|1|2|0|0|2|3|1|3|0|5|0|4|0|3|0|0|0|0|0|0|0|0|0|0|2|1|1|1|1|0|2|5|0|8|7|4|2|5|9|7|9|9|6|5|8|1|6	1	1	1	1	1	4.58	7.24	0		P56282	FALSE
POLE2_S522A	P32322	PYCR1	9|11|17	37	12.33	3	1|0|3|2|1|2|2|1|1|4|1|3|2|1|6|1|1|1|2|2|1|1|2|3|3|2|0|1|3|2|0|2|4|2|4|0|4|2|3|1|2|4|1|4|1|2|3|2|2|2|3|2|1|2|0|0|2|3|1|3|0|5|0|4|0|3|0|0|0|0|0|0|0|0|0|0|2|1|1|1|1|0|2|5|0|8|7|4|2|5|9|7|9|9|6|5|8|1|6	0.94	1	0.94	1	0.94	1.96	5.36	0.03		P56282	FALSE
POLE2_WT	P32322	PYCR1	14|11|12|6|10|7	60	10	6	1|0|3|2|1|2|2|1|1|4|1|3|2|1|6|1|1|1|2|2|1|1|2|3|3|2|0|1|3|2|0|2|4|2|4|0|4|2|3|1|2|4|1|4|1|2|3|2|2|2|3|2|1|2|0|0|2|3|1|3|0|5|0|4|0|3|0|0|0|0|0|0|0|0|0|0|2|1|1|1|1|0|2|5|0|8|7|4|2|5|9|7|9|9|6|5|8|1|6	0.81	0.99	0.81	0.99	0.81	-0.4	4.34	0.08		P56282	FALSE
POLE2_Y311F	P32322	PYCR1	11|1|11	23	7.67	3	1|0|3|2|1|2|2|1|1|4|1|3|2|1|6|1|1|1|2|2|1|1|2|3|3|2|0|1|3|2|0|2|4|2|4|0|4|2|3|1|2|4|1|4|1|2|3|2|2|2|3|2|1|2|0|0|2|3|1|3|0|5|0|4|0|3|0|0|0|0|0|0|0|0|0|0|2|1|1|1|1|0|2|5|0|8|7|4|2|5|9|7|9|9|6|5|8|1|6	0.64	0.96	0.64	0.96	0.64	-7	3.33	0.16		P56282	FALSE
POLE2_Y513C	P32322	PYCR1	8|6|5	19	6.33	3	1|0|3|2|1|2|2|1|1|4|1|3|2|1|6|1|1|1|2|2|1|1|2|3|3|2|0|1|3|2|0|2|4|2|4|0|4|2|3|1|2|4|1|4|1|2|3|2|2|2|3|2|1|2|0|0|2|3|1|3|0|5|0|4|0|3|0|0|0|0|0|0|0|0|0|0|2|1|1|1|1|0|2|5|0|8|7|4|2|5|9|7|9|9|6|5|8|1|6	0.46	0.78	0.46	0.78	0.46	-1.41	2.75	0.26		P56282	FALSE
POLE2_D284G	P62491	RAB11A	1|3|5	9	3	3	0|0|0|0|0|0|0|0|0|0|0|0|0|0|0|0|0|0|0|0|0|0|0|0|0|0|0|0|0|0|0|0|0|1|0|0|0|0|0|0|0|0|1|1|0|0|0|0|1|0|0|1|0|0|0|0|0|0|0|0|0|0|0|0|0|0|0|0|0|0|0|0|0|0|0|0|0|0|0|0|0|0|0|0|0|0|2|0|1|3|5|2|2|0|2|2|0|0|0	0.64	0.99	0.64	0.99	0.64	0.68	12.38	0.16		P56282	FALSE
POLE2_E520A	P62491	RAB11A	2|3|2	7	2.33	3	0|0|0|0|0|0|0|0|0|0|0|0|0|0|0|0|0|0|0|0|0|0|0|0|0|0|0|0|0|0|0|0|0|1|0|0|0|0|0|0|0|0|1|1|0|0|0|0|1|0|0|1|0|0|0|0|0|0|0|0|0|0|0|0|0|0|0|0|0|0|0|0|0|0|0|0|0|0|0|0|0|0|0|0|0|0|2|0|1|3|5|2|2|0|2|2|0|0|0	0.89	0.94	0.89	0.94	0.89	1.89	9.62	0.05		P56282	FALSE
POLE2_S522A	P62491	RAB11A	7|7|4	18	6	3	0|0|0|0|0|0|0|0|0|0|0|0|0|0|0|0|0|0|0|0|0|0|0|0|0|0|0|0|0|0|0|0|0|1|0|0|0|0|0|0|0|0|1|1|0|0|0|0|1|0|0|1|0|0|0|0|0|0|0|0|0|0|0|0|0|0|0|0|0|0|0|0|0|0|0|0|0|0|0|0|0|0|0|0|0|0|2|0|1|3|5|2|2|0|2|2|0|0|0	0.99	1	0.99	1	0.99	3.64	24.75	0		P56282	FALSE
POLE2_WT	P62491	RAB11A	1|4|2|1|0|0	8	1.33	6	0|0|0|0|0|0|0|0|0|0|0|0|0|0|0|0|0|0|0|0|0|0|0|0|0|0|0|0|0|0|0|0|0|1|0|0|0|0|0|0|0|0|1|1|0|0|0|0|1|0|0|1|0|0|0|0|0|0|0|0|0|0|0|0|0|0|0|0|0|0|0|0|0|0|0|0|0|0|0|0|0|0|0|0|0|0|2|0|1|3|5|2|2|0|2|2|0|0|0	0.31	0.97	0.31	0.97	0.31	-1.47	5.5	0.37		P56282	FALSE
POLE2_Y311F	P62491	RAB11A	5|5|3	13	4.33	3	0|0|0|0|0|0|0|0|0|0|0|0|0|0|0|0|0|0|0|0|0|0|0|0|0|0|0|0|0|0|0|0|0|1|0|0|0|0|0|0|0|0|1|1|0|0|0|0|1|0|0|1|0|0|0|0|0|0|0|0|0|0|0|0|0|0|0|0|0|0|0|0|0|0|0|0|0|0|0|0|0|0|0|0|0|0|2|0|1|3|5|2|2|0|2|2|0|0|0	0.97	0.99	0.97	0.99	0.97	2.83	17.88	0.01		P56282	FALSE
POLE2_Y513C	P62491	RAB11A	6|7|10	23	7.67	3	0|0|0|0|0|0|0|0|0|0|0|0|0|0|0|0|0|0|0|0|0|0|0|0|0|0|0|0|0|0|0|0|0|1|0|0|0|0|0|0|0|0|1|1|0|0|0|0|1|0|0|1|0|0|0|0|0|0|0|0|0|0|0|0|0|0|0|0|0|0|0|0|0|0|0|0|0|0|0|0|0|0|0|0|0|0|2|0|1|3|5|2|2|0|2|2|0|0|0	1	1	1	1	1	5.04	31.62	0		P56282	FALSE
POLE2_D284G	Q6WKZ4	RAB11FIP1	52|54|52	158	52.67	3	10|7|16|11|12|12|6|10|12|10|13|13|9|14|15|10|8|13|12|13|12|8|12|13|11|11|13|17|7|12|12|12|9|11|10|9|9|8|11|7|13|8|9|9|6|17|10|13|7|11|11|9|9|8|4|1|2|2|2|2|0|8|0|5|0|10|0|0|0|2|1|3|3|16|7|0|3|4|3|0|3|2|5|4|0|58|31|23|17|10|15|62|47|28|33|37|29|22|26	0.97	0.98	0.97	0.98	0.97	3.5	4.7	0.01		P56282	FALSE
POLE2_E520A	Q6WKZ4	RAB11FIP1	55|57|63	175	58.33	3	10|7|16|11|12|12|6|10|12|10|13|13|9|14|15|10|8|13|12|13|12|8|12|13|11|11|13|17|7|12|12|12|9|11|10|9|9|8|11|7|13|8|9|9|6|17|10|13|7|11|11|9|9|8|4|1|2|2|2|2|0|8|0|5|0|10|0|0|0|2|1|3|3|16|7|0|3|4|3|0|3|2|5|4|0|58|31|23|17|10|15|62|47|28|33|37|29|22|26	0.98	0.99	0.98	0.99	0.98	3.83	5.2	0.01		P56282	FALSE
POLE2_S522A	Q6WKZ4	RAB11FIP1	61|70|71	202	67.33	3	10|7|16|11|12|12|6|10|12|10|13|13|9|14|15|10|8|13|12|13|12|8|12|13|11|11|13|17|7|12|12|12|9|11|10|9|9|8|11|7|13|8|9|9|6|17|10|13|7|11|11|9|9|8|4|1|2|2|2|2|0|8|0|5|0|10|0|0|0|2|1|3|3|16|7|0|3|4|3|0|3|2|5|4|0|58|31|23|17|10|15|62|47|28|33|37|29|22|26	0.99	0.99	0.99	0.99	0.99	4.31	6.01	0		P56282	FALSE
POLE2_WT	Q6WKZ4	RAB11FIP1	48|50|60|12|16|17	203	33.83	6	10|7|16|11|12|12|6|10|12|10|13|13|9|14|15|10|8|13|12|13|12|8|12|13|11|11|13|17|7|12|12|12|9|11|10|9|9|8|11|7|13|8|9|9|6|17|10|13|7|11|11|9|9|8|4|1|2|2|2|2|0|8|0|5|0|10|0|0|0|2|1|3|3|16|7|0|3|4|3|0|3|2|5|4|0|58|31|23|17|10|15|62|47|28|33|37|29|22|26	0.48	0.99	0.48	0.99	0.48	-21.48	3.02	0.25		P56282	FALSE
POLE2_Y311F	Q6WKZ4	RAB11FIP1	46|74|57	177	59	3	10|7|16|11|12|12|6|10|12|10|13|13|9|14|15|10|8|13|12|13|12|8|12|13|11|11|13|17|7|12|12|12|9|11|10|9|9|8|11|7|13|8|9|9|6|17|10|13|7|11|11|9|9|8|4|1|2|2|2|2|0|8|0|5|0|10|0|0|0|2|1|3|3|16|7|0|3|4|3|0|3|2|5|4|0|58|31|23|17|10|15|62|47|28|33|37|29|22|26	0.96	1	0.96	1	0.96	2.39	5.26	0.02		P56282	FALSE
POLE2_Y513C	Q6WKZ4	RAB11FIP1	65|52|49	166	55.33	3	10|7|16|11|12|12|6|10|12|10|13|13|9|14|15|10|8|13|12|13|12|8|12|13|11|11|13|17|7|12|12|12|9|11|10|9|9|8|11|7|13|8|9|9|6|17|10|13|7|11|11|9|9|8|4|1|2|2|2|2|0|8|0|5|0|10|0|0|0|2|1|3|3|16|7|0|3|4|3|0|3|2|5|4|0|58|31|23|17|10|15|62|47|28|33|37|29|22|26	0.97	0.99	0.97	0.99	0.97	3.02	4.94	0.01		P56282	FALSE
POLE2_D284G	Q9UJ41	RABGEF1	13|14|9	36	12	3	1|3|2|0|1|1|1|3|0|1|1|0|0|0|0|0|0|0|2|0|0|1|0|0|0|1|0|2|1|2|3|2|0|0|0|1|2|1|1|2|1|0|1|0|1|1|2|1|2|2|1|1|0|2|0|0|0|0|0|0|0|0|0|2|0|1|0|0|0|0|0|0|0|2|0|0|2|0|1|1|1|0|0|4|0|16|7|5|1|3|1|8|10|6|2|1|4|6|3	0.97	0.99	0.97	0.99	0.97	2.68	8.67	0.02		P56282	FALSE
POLE2_E520A	Q9UJ41	RABGEF1	9|14|14	37	12.33	3	1|3|2|0|1|1|1|3|0|1|1|0|0|0|0|0|0|0|2|0|0|1|0|0|0|1|0|2|1|2|3|2|0|0|0|1|2|1|1|2|1|0|1|0|1|1|2|1|2|2|1|1|0|2|0|0|0|0|0|0|0|0|0|2|0|1|0|0|0|0|0|0|0|2|0|0|2|0|1|1|1|0|0|4|0|16|7|5|1|3|1|8|10|6|2|1|4|6|3	0.97	0.99	0.97	0.99	0.97	2.68	8.91	0.02		P56282	FALSE
POLE2_S522A	Q9UJ41	RABGEF1	14|21|18	53	17.67	3	1|3|2|0|1|1|1|3|0|1|1|0|0|0|0|0|0|0|2|0|0|1|0|0|0|1|0|2|1|2|3|2|0|0|0|1|2|1|1|2|1|0|1|0|1|1|2|1|2|2|1|1|0|2|0|0|0|0|0|0|0|0|0|2|0|1|0|0|0|0|0|0|0|2|0|0|2|0|1|1|1|0|0|4|0|16|7|5|1|3|1|8|10|6|2|1|4|6|3	0.99	1	0.99	1	0.99	4.23	12.77	0		P56282	FALSE
POLE2_WT	Q9UJ41	RABGEF1	15|11|11|9|11|9	66	11	6	1|3|2|0|1|1|1|3|0|1|1|0|0|0|0|0|0|0|2|0|0|1|0|0|0|1|0|2|1|2|3|2|0|0|0|1|2|1|1|2|1|0|1|0|1|1|2|1|2|2|1|1|0|2|0|0|0|0|0|0|0|0|0|2|0|1|0|0|0|0|0|0|0|2|0|0|2|0|1|1|1|0|0|4|0|16|7|5|1|3|1|8|10|6|2|1|4|6|3	0.96	0.99	0.96	0.99	0.96	2.68	7.95	0.02		P56282	FALSE
POLE2_Y311F	Q9UJ41	RABGEF1	11|13|14	38	12.67	3	1|3|2|0|1|1|1|3|0|1|1|0|0|0|0|0|0|0|2|0|0|1|0|0|0|1|0|2|1|2|3|2|0|0|0|1|2|1|1|2|1|0|1|0|1|1|2|1|2|2|1|1|0|2|0|0|0|0|0|0|0|0|0|2|0|1|0|0|0|0|0|0|0|2|0|0|2|0|1|1|1|0|0|4|0|16|7|5|1|3|1|8|10|6|2|1|4|6|3	0.98	0.99	0.98	0.99	0.98	3.32	9.15	0.01		P56282	FALSE
POLE2_Y513C	Q9UJ41	RABGEF1	10|15|13	38	12.67	3	1|3|2|0|1|1|1|3|0|1|1|0|0|0|0|0|0|0|2|0|0|1|0|0|0|1|0|2|1|2|3|2|0|0|0|1|2|1|1|2|1|0|1|0|1|1|2|1|2|2|1|1|0|2|0|0|0|0|0|0|0|0|0|2|0|1|0|0|0|0|0|0|0|2|0|0|2|0|1|1|1|0|0|4|0|16|7|5|1|3|1|8|10|6|2|1|4|6|3	0.97	0.99	0.97	0.99	0.97	3	9.15	0.01		P56282	FALSE
POLE2_D284G	P78406	RAE1	34|36|33	103	34.33	3	1|3|4|3|1|7|5|3|6|1|6|1|3|3|2|5|5|8|1|3|4|2|5|2|4|3|3|5|8|4|7|7|1|6|8|5|4|5|3|4|5|2|5|5|5|4|5|5|6|4|4|1|7|7|11|12|9|12|12|14|2|5|2|5|3|6|0|1|2|10|8|7|8|7|11|0|4|4|3|2|9|5|5|3|0|22|24|10|11|14|14|24|18|14|9|9|9|12|17	1	1	1	1	1	5.16	5.53	0		P56282	FALSE
POLE2_E520A	P78406	RAE1	33|25|24	82	27.33	3	1|3|4|3|1|7|5|3|6|1|6|1|3|3|2|5|5|8|1|3|4|2|5|2|4|3|3|5|8|4|7|7|1|6|8|5|4|5|3|4|5|2|5|5|5|4|5|5|6|4|4|1|7|7|11|12|9|12|12|14|2|5|2|5|3|6|0|1|2|10|8|7|8|7|11|0|4|4|3|2|9|5|5|3|0|22|24|10|11|14|14|24|18|14|9|9|9|12|17	0.96	0.99	0.96	0.99	0.96	2.53	4.4	0.02		P56282	FALSE
POLE2_S522A	P78406	RAE1	31|26|25	82	27.33	3	1|3|4|3|1|7|5|3|6|1|6|1|3|3|2|5|5|8|1|3|4|2|5|2|4|3|3|5|8|4|7|7|1|6|8|5|4|5|3|4|5|2|5|5|5|4|5|5|6|4|4|1|7|7|11|12|9|12|12|14|2|5|2|5|3|6|0|1|2|10|8|7|8|7|11|0|4|4|3|2|9|5|5|3|0|22|24|10|11|14|14|24|18|14|9|9|9|12|17	0.97	0.99	0.97	0.99	0.97	2.93	4.4	0.02		P56282	FALSE
POLE2_WT	P78406	RAE1	24|22|28|21|17|21	133	22.17	6	1|3|4|3|1|7|5|3|6|1|6|1|3|3|2|5|5|8|1|3|4|2|5|2|4|3|3|5|8|4|7|7|1|6|8|5|4|5|3|4|5|2|5|5|5|4|5|5|6|4|4|1|7|7|11|12|9|12|12|14|2|5|2|5|3|6|0|1|2|10|8|7|8|7|11|0|4|4|3|2|9|5|5|3|0|22|24|10|11|14|14|24|18|14|9|9|9|12|17	0.74	0.98	0.74	0.98	0.74	-1.36	3.57	0.11		P56282	FALSE
POLE2_Y311F	P78406	RAE1	26|24|35	85	28.33	3	1|3|4|3|1|7|5|3|6|1|6|1|3|3|2|5|5|8|1|3|4|2|5|2|4|3|3|5|8|4|7|7|1|6|8|5|4|5|3|4|5|2|5|5|5|4|5|5|6|4|4|1|7|7|11|12|9|12|12|14|2|5|2|5|3|6|0|1|2|10|8|7|8|7|11|0|4|4|3|2|9|5|5|3|0|22|24|10|11|14|14|24|18|14|9|9|9|12|17	0.96	1	0.96	1	0.96	2.53	4.56	0.02		P56282	FALSE
POLE2_Y513C	P78406	RAE1	26|15|19	60	20	3	1|3|4|3|1|7|5|3|6|1|6|1|3|3|2|5|5|8|1|3|4|2|5|2|4|3|3|5|8|4|7|7|1|6|8|5|4|5|3|4|5|2|5|5|5|4|5|5|6|4|4|1|7|7|11|12|9|12|12|14|2|5|2|5|3|6|0|1|2|10|8|7|8|7|11|0|4|4|3|2|9|5|5|3|0|22|24|10|11|14|14|24|18|14|9|9|9|12|17	0.5	0.96	0.5	0.96	0.5	-2.88	3.22	0.24		P56282	FALSE
POLE2_D284G	A0AV96	RBM47	3|2|3	8	2.67	3	0|0|0|0|0|0|0|0|0|0|0|0|0|0|0|0|0|0|0|0|0|0|0|0|0|0|0|0|0|0|0|0|0|0|0|0|0|0|0|0|0|0|0|0|0|0|0|0|0|0|0|0|0|0|1|1|0|0|0|0|0|0|0|0|0|1|0|0|0|0|0|0|0|0|0|0|0|0|0|2|0|0|1|1|0|3|1|0|0|0|2|2|0|0|1|0|0|1|0	0.96	0.98	0.96	0.98	0.96	2.52	15.53	0.02		P56282	FALSE
POLE2_E520A	A0AV96	RBM47	8|6|8	22	7.33	3	0|0|0|0|0|0|0|0|0|0|0|0|0|0|0|0|0|0|0|0|0|0|0|0|0|0|0|0|0|0|0|0|0|0|0|0|0|0|0|0|0|0|0|0|0|0|0|0|0|0|0|0|0|0|1|1|0|0|0|0|0|0|0|0|0|1|0|0|0|0|0|0|0|0|0|0|0|0|0|2|0|0|1|1|0|3|1|0|0|0|2|2|0|0|1|0|0|1|0	1	1	1	1	1	7.18	42.71	0		P56282	FALSE
POLE2_WT	A0AV96	RBM47	7|4|10|1|3|2	27	4.5	6	0|0|0|0|0|0|0|0|0|0|0|0|0|0|0|0|0|0|0|0|0|0|0|0|0|0|0|0|0|0|0|0|0|0|0|0|0|0|0|0|0|0|0|0|0|0|0|0|0|0|0|0|0|0|1|1|0|0|0|0|0|0|0|0|0|1|0|0|0|0|0|0|0|0|0|0|0|0|0|2|0|0|1|1|0|3|1|0|0|0|2|2|0|0|1|0|0|1|0	0.82	1	0.82	1	0.82	1	26.21	0.08		P56282	FALSE
POLE2_Y311F	A0AV96	RBM47	3|2|3	8	2.67	3	0|0|0|0|0|0|0|0|0|0|0|0|0|0|0|0|0|0|0|0|0|0|0|0|0|0|0|0|0|0|0|0|0|0|0|0|0|0|0|0|0|0|0|0|0|0|0|0|0|0|0|0|0|0|1|1|0|0|0|0|0|0|0|0|0|1|0|0|0|0|0|0|0|0|0|0|0|0|0|2|0|0|1|1|0|3|1|0|0|0|2|2|0|0|1|0|0|1|0	0.96	0.98	0.96	0.98	0.96	2.52	15.53	0.02		P56282	FALSE
POLE2_Y513C	A0AV96	RBM47	2|1|0	3	1	3	0|0|0|0|0|0|0|0|0|0|0|0|0|0|0|0|0|0|0|0|0|0|0|0|0|0|0|0|0|0|0|0|0|0|0|0|0|0|0|0|0|0|0|0|0|0|0|0|0|0|0|0|0|0|1|1|0|0|0|0|0|0|0|0|0|1|0|0|0|0|0|0|0|0|0|0|0|0|0|2|0|0|1|1|0|3|1|0|0|0|2|2|0|0|1|0|0|1|0	0.31	0.93	0.31	0.93	0.31	-1.17	5.82	0.36		P56282	FALSE
POLE2_D284G	P52756	RBM5	10|12|7	29	9.67	3	1|1|2|1|3|1|0|2|2|1|2|0|0|2|0|0|2|3|0|2|0|2|1|1|0|5|4|0|0|0|0|1|1|0|0|0|0|0|0|0|2|0|0|0|0|0|0|0|0|0|1|0|0|0|7|6|5|7|4|4|2|1|2|3|0|3|2|0|1|3|5|4|4|1|3|0|3|2|0|1|0|2|1|1|0|4|5|1|7|5|3|2|4|6|0|1|0|0|6	0.94	0.99	0.94	0.99	0.94	1.82	5.84	0.03		P56282	FALSE
POLE2_E520A	P52756	RBM5	10|11|11	32	10.67	3	1|1|2|1|3|1|0|2|2|1|2|0|0|2|0|0|2|3|0|2|0|2|1|1|0|5|4|0|0|0|0|1|1|0|0|0|0|0|0|0|2|0|0|0|0|0|0|0|0|0|1|0|0|0|7|6|5|7|4|4|2|1|2|3|0|3|2|0|1|3|5|4|4|1|3|0|3|2|0|1|0|2|1|1|0|4|5|1|7|5|3|2|4|6|0|1|0|0|6	0.98	0.98	0.98	0.98	0.98	3.38	6.44	0.01		P56282	FALSE
POLE2_S522A	P52756	RBM5	14|11|11	36	12	3	1|1|2|1|3|1|0|2|2|1|2|0|0|2|0|0|2|3|0|2|0|2|1|1|0|5|4|0|0|0|0|1|1|0|0|0|0|0|0|0|2|0|0|0|0|0|0|0|0|0|1|0|0|0|7|6|5|7|4|4|2|1|2|3|0|3|2|0|1|3|5|4|4|1|3|0|3|2|0|1|0|2|1|1|0|4|5|1|7|5|3|2|4|6|0|1|0|0|6	0.99	1	0.99	1	0.99	3.89	7.24	0.01		P56282	FALSE
POLE2_WT	P52756	RBM5	7|9|16|3|5|3	43	7.17	6	1|1|2|1|3|1|0|2|2|1|2|0|0|2|0|0|2|3|0|2|0|2|1|1|0|5|4|0|0|0|0|1|1|0|0|0|0|0|0|0|2|0|0|0|0|0|0|0|0|0|1|0|0|0|7|6|5|7|4|4|2|1|2|3|0|3|2|0|1|3|5|4|4|1|3|0|3|2|0|1|0|2|1|1|0|4|5|1|7|5|3|2|4|6|0|1|0|0|6	0.62	1	0.62	1	0.62	-1.67	4.33	0.17		P56282	FALSE
POLE2_Y311F	P52756	RBM5	9|24|6	39	13	3	1|1|2|1|3|1|0|2|2|1|2|0|0|2|0|0|2|3|0|2|0|2|1|1|0|5|4|0|0|0|0|1|1|0|0|0|0|0|0|0|2|0|0|0|0|0|0|0|0|0|1|0|0|0|7|6|5|7|4|4|2|1|2|3|0|3|2|0|1|3|5|4|4|1|3|0|3|2|0|1|0|2|1|1|0|4|5|1|7|5|3|2|4|6|0|1|0|0|6	0.9	1	0.9	1	0.9	1.18	7.85	0.05		P56282	FALSE
POLE2_Y513C	P52756	RBM5	12|13|17	42	14	3	1|1|2|1|3|1|0|2|2|1|2|0|0|2|0|0|2|3|0|2|0|2|1|1|0|5|4|0|0|0|0|1|1|0|0|0|0|0|0|0|2|0|0|0|0|0|0|0|0|0|1|0|0|0|7|6|5|7|4|4|2|1|2|3|0|3|2|0|1|3|5|4|4|1|3|0|3|2|0|1|0|2|1|1|0|4|5|1|7|5|3|2|4|6|0|1|0|0|6	0.99	1	0.99	1	0.99	4.4	8.45	0		P56282	FALSE
POLE2_D284G	Q9GZR2	REXO4	7|5|8	20	6.67	3	2|1|0|2|1|0|4|1|1|2|2|2|1|5|1|1|3|4|0|2|1|0|3|1|2|5|2|0|0|0|0|0|0|0|0|0|0|0|0|0|0|0|0|1|0|0|1|0|0|0|0|0|0|0|0|0|0|0|0|0|0|0|0|0|0|0|3|1|0|7|7|6|9|1|1|0|0|0|0|0|0|0|0|0|0|3|10|2|5|0|2|6|5|0|0|0|0|0|2	0.88	0.93	0.88	0.93	0.88	1.37	5.45	0.06		P56282	FALSE
POLE2_E520A	Q9GZR2	REXO4	10|8|7	25	8.33	3	2|1|0|2|1|0|4|1|1|2|2|2|1|5|1|1|3|4|0|2|1|0|3|1|2|5|2|0|0|0|0|0|0|0|0|0|0|0|0|0|0|0|0|1|0|0|1|0|0|0|0|0|0|0|0|0|0|0|0|0|0|0|0|0|0|0|3|1|0|7|7|6|9|1|1|0|0|0|0|0|0|0|0|0|0|3|10|2|5|0|2|6|5|0|0|0|0|0|2	0.93	0.96	0.93	0.96	0.93	2.2	6.82	0.03		P56282	FALSE
POLE2_S522A	Q9GZR2	REXO4	19|9|15	43	14.33	3	2|1|0|2|1|0|4|1|1|2|2|2|1|5|1|1|3|4|0|2|1|0|3|1|2|5|2|0|0|0|0|0|0|0|0|0|0|0|0|0|0|0|0|1|0|0|1|0|0|0|0|0|0|0|0|0|0|0|0|0|0|0|0|0|0|0|3|1|0|7|7|6|9|1|1|0|0|0|0|0|0|0|0|0|0|3|10|2|5|0|2|6|5|0|0|0|0|0|2	0.98	1	0.98	1	0.98	2.96	11.73	0.01		P56282	FALSE
POLE2_WT	Q9GZR2	REXO4	8|16|12|5|5|4	50	8.33	6	2|1|0|2|1|0|4|1|1|2|2|2|1|5|1|1|3|4|0|2|1|0|3|1|2|5|2|0|0|0|0|0|0|0|0|0|0|0|0|0|0|0|0|1|0|0|1|0|0|0|0|0|0|0|0|0|0|0|0|0|0|0|0|0|0|0|3|1|0|7|7|6|9|1|1|0|0|0|0|0|0|0|0|0|0|3|10|2|5|0|2|6|5|0|0|0|0|0|2	0.86	0.99	0.86	0.99	0.86	0.77	6.82	0.06		P56282	FALSE
POLE2_Y311F	Q9GZR2	REXO4	12|7|13	32	10.67	3	2|1|0|2|1|0|4|1|1|2|2|2|1|5|1|1|3|4|0|2|1|0|3|1|2|5|2|0|0|0|0|0|0|0|0|0|0|0|0|0|0|0|0|1|0|0|1|0|0|0|0|0|0|0|0|0|0|0|0|0|0|0|0|0|0|0|3|1|0|7|7|6|9|1|1|0|0|0|0|0|0|0|0|0|0|3|10|2|5|0|2|6|5|0|0|0|0|0|2	0.96	0.99	0.96	0.99	0.96	2.2	8.73	0.02		P56282	FALSE
POLE2_Y513C	Q9GZR2	REXO4	17|12|17	46	15.33	3	2|1|0|2|1|0|4|1|1|2|2|2|1|5|1|1|3|4|0|2|1|0|3|1|2|5|2|0|0|0|0|0|0|0|0|0|0|0|0|0|0|0|0|1|0|0|1|0|0|0|0|0|0|0|0|0|0|0|0|0|0|0|0|0|0|0|3|1|0|7|7|6|9|1|1|0|0|0|0|0|0|0|0|0|0|3|10|2|5|0|2|6|5|0|0|0|0|0|2	0.99	1	0.99	1	0.99	4	12.55	0		P56282	FALSE
POLE2_D284G	Q8IYW5	RNF168	26|26|22	74	24.67	3	7|9|6|8|8|8|8|6|8|5|4|7|8|8|5|6|6|8|7|8|7|9|7|7|5|6|13|0|0|0|1|1|2|0|0|1|0|0|0|0|0|0|1|0|1|1|0|0|1|0|0|1|0|0|1|0|0|1|1|0|0|0|0|0|1|1|0|0|0|1|0|1|1|0|0|0|1|1|0|1|2|1|1|0|0|6|4|5|3|1|1|4|8|5|8|8|6|3|3	1	1	1	1	1	4.89	8.6	0		P56282	FALSE
POLE2_E520A	Q8IYW5	RNF168	19|18|16	53	17.67	3	7|9|6|8|8|8|8|6|8|5|4|7|8|8|5|6|6|8|7|8|7|9|7|7|5|6|13|0|0|0|1|1|2|0|0|1|0|0|0|0|0|0|1|0|1|1|0|0|1|0|0|1|0|0|1|0|0|1|1|0|0|0|0|0|1|1|0|0|0|1|0|1|1|0|0|0|1|1|0|1|2|1|1|0|0|6|4|5|3|1|1|4|8|5|8|8|6|3|3	0.98	0.98	0.98	0.98	0.98	3.28	6.16	0.01		P56282	FALSE
POLE2_S522A	Q8IYW5	RNF168	25|14|30	69	23	3	7|9|6|8|8|8|8|6|8|5|4|7|8|8|5|6|6|8|7|8|7|9|7|7|5|6|13|0|0|0|1|1|2|0|0|1|0|0|0|0|0|0|1|0|1|1|0|0|1|0|0|1|0|0|1|0|0|1|1|0|0|0|0|0|1|1|0|0|0|1|0|1|1|0|0|0|1|1|0|1|2|1|1|0|0|6|4|5|3|1|1|4|8|5|8|8|6|3|3	0.98	1	0.98	1	0.98	2.72	8.02	0.01		P56282	FALSE
POLE2_WT	Q8IYW5	RNF168	18|17|25|22|17|14	113	18.83	6	7|9|6|8|8|8|8|6|8|5|4|7|8|8|5|6|6|8|7|8|7|9|7|7|5|6|13|0|0|0|1|1|2|0|0|1|0|0|0|0|0|0|1|0|1|1|0|0|1|0|0|1|0|0|1|0|0|1|1|0|0|0|0|0|1|1|0|0|0|1|0|1|1|0|0|0|1|1|0|1|2|1|1|0|0|6|4|5|3|1|1|4|8|5|8|8|6|3|3	0.98	1	0.98	1	0.98	2.72	6.57	0.01		P56282	FALSE
POLE2_Y311F	Q8IYW5	RNF168	21|15|23	59	19.67	3	7|9|6|8|8|8|8|6|8|5|4|7|8|8|5|6|6|8|7|8|7|9|7|7|5|6|13|0|0|0|1|1|2|0|0|1|0|0|0|0|0|0|1|0|1|1|0|0|1|0|0|1|0|0|1|0|0|1|1|0|0|0|0|0|1|1|0|0|0|1|0|1|1|0|0|0|1|1|0|1|2|1|1|0|0|6|4|5|3|1|1|4|8|5|8|8|6|3|3	0.98	0.99	0.98	0.99	0.98	3	6.86	0.01		P56282	FALSE
POLE2_Y513C	Q8IYW5	RNF168	24|18|22	64	21.33	3	7|9|6|8|8|8|8|6|8|5|4|7|8|8|5|6|6|8|7|8|7|9|7|7|5|6|13|0|0|0|1|1|2|0|0|1|0|0|0|0|0|0|1|0|1|1|0|0|1|0|0|1|0|0|1|0|0|1|1|0|0|0|0|0|1|1|0|0|0|1|0|1|1|0|0|0|1|1|0|1|2|1|1|0|0|6|4|5|3|1|1|4|8|5|8|8|6|3|3	0.99	1	0.99	1	0.99	3.83	7.44	0		P56282	FALSE
POLE2_D284G	Q969K3	RNF34	2|1|2	5	1.67	3	0|0|0|0|0|0|0|0|0|0|0|0|0|0|0|0|0|0|0|0|0|0|0|0|0|0|0|0|0|0|0|0|0|0|0|0|0|0|0|0|0|0|0|0|0|0|0|0|0|0|0|0|0|0|0|0|0|0|0|0|0|0|0|0|0|0|0|0|0|0|0|0|0|0|0|0|0|0|0|0|0|0|0|0|0|0|0|0|1|2|0|0|0|1|0|0|0|1|0	0.65	0.97	0.65	0.97	0.65	1.61	16.67	0.15		P56282	FALSE
POLE2_E520A	Q969K3	RNF34	3|3|4	10	3.33	3	0|0|0|0|0|0|0|0|0|0|0|0|0|0|0|0|0|0|0|0|0|0|0|0|0|0|0|0|0|0|0|0|0|0|0|0|0|0|0|0|0|0|0|0|0|0|0|0|0|0|0|0|0|0|0|0|0|0|0|0|0|0|0|0|0|0|0|0|0|0|0|0|0|0|0|0|0|0|0|0|0|0|0|0|0|0|0|0|1|2|0|0|0|1|0|0|0|1|0	1	1	1	1	1	5.48	33.33	0		P56282	FALSE
POLE2_S522A	Q969K3	RNF34	1|3|2	6	2	3	0|0|0|0|0|0|0|0|0|0|0|0|0|0|0|0|0|0|0|0|0|0|0|0|0|0|0|0|0|0|0|0|0|0|0|0|0|0|0|0|0|0|0|0|0|0|0|0|0|0|0|0|0|0|0|0|0|0|0|0|0|0|0|0|0|0|0|0|0|0|0|0|0|0|0|0|0|0|0|0|0|0|0|0|0|0|0|0|1|2|0|0|0|1|0|0|0|1|0	0.66	1	0.66	1	0.66	1.61	20	0.15		P56282	FALSE
POLE2_WT	Q969K3	RNF34	0|0|1|2|0|0	3	0.5	6	0|0|0|0|0|0|0|0|0|0|0|0|0|0|0|0|0|0|0|0|0|0|0|0|0|0|0|0|0|0|0|0|0|0|0|0|0|0|0|0|0|0|0|0|0|0|0|0|0|0|0|0|0|0|0|0|0|0|0|0|0|0|0|0|0|0|0|0|0|0|0|0|0|0|0|0|0|0|0|0|0|0|0|0|0|0|0|0|1|2|0|0|0|1|0|0|0|1|0	0.16	0.97	0.16	0.97	0.16	-0.9	5	0.45		P56282	FALSE
POLE2_Y311F	Q969K3	RNF34	1|1|2	4	1.33	3	0|0|0|0|0|0|0|0|0|0|0|0|0|0|0|0|0|0|0|0|0|0|0|0|0|0|0|0|0|0|0|0|0|0|0|0|0|0|0|0|0|0|0|0|0|0|0|0|0|0|0|0|0|0|0|0|0|0|0|0|0|0|0|0|0|0|0|0|0|0|0|0|0|0|0|0|0|0|0|0|0|0|0|0|0|0|0|0|1|2|0|0|0|1|0|0|0|1|0	0.32	0.97	0.32	0.97	0.32	1.61	13.33	0.33		P56282	FALSE
POLE2_Y513C	Q969K3	RNF34	1|1|0	2	0.67	3	0|0|0|0|0|0|0|0|0|0|0|0|0|0|0|0|0|0|0|0|0|0|0|0|0|0|0|0|0|0|0|0|0|0|0|0|0|0|0|0|0|0|0|0|0|0|0|0|0|0|0|0|0|0|0|0|0|0|0|0|0|0|0|0|0|0|0|0|0|0|0|0|0|0|0|0|0|0|0|0|0|0|0|0|0|0|0|0|1|2|0|0|0|1|0|0|0|1|0	0	0	0	0	0	-0.9	6.67	0.65		P56282	FALSE
POLE2_D284G	Q99942	RNF5	6|4|4	14	4.67	3	0|0|0|0|0|0|0|0|0|0|0|0|0|0|0|0|0|0|0|0|0|0|0|0|0|0|0|0|0|0|1|0|0|0|0|0|0|0|0|1|0|1|0|0|1|0|0|0|2|0|1|0|0|1|0|0|0|0|0|0|0|0|0|0|0|0|0|0|0|0|0|0|0|0|0|0|0|0|0|0|0|0|0|0|0|1|1|0|3|3|1|3|1|1|0|0|0|0|1	0.99	1	0.99	1	0.99	4.11	20.09	0.01		P56282	FALSE
POLE2_E520A	Q99942	RNF5	6|7|4	17	5.67	3	0|0|0|0|0|0|0|0|0|0|0|0|0|0|0|0|0|0|0|0|0|0|0|0|0|0|0|0|0|0|1|0|0|0|0|0|0|0|0|1|0|1|0|0|1|0|0|0|2|0|1|0|0|1|0|0|0|0|0|0|0|0|0|0|0|0|0|0|0|0|0|0|0|0|0|0|0|0|0|0|0|0|0|0|0|1|1|0|3|3|1|3|1|1|0|0|0|0|1	0.99	1	0.99	1	0.99	4.11	24.39	0		P56282	FALSE
POLE2_S522A	Q99942	RNF5	2|1|2	5	1.67	3	0|0|0|0|0|0|0|0|0|0|0|0|0|0|0|0|0|0|0|0|0|0|0|0|0|0|0|0|0|0|1|0|0|0|0|0|0|0|0|1|0|1|0|0|1|0|0|0|2|0|1|0|0|1|0|0|0|0|0|0|0|0|0|0|0|0|0|0|0|0|0|0|0|0|0|0|0|0|0|0|0|0|0|0|0|1|1|0|3|3|1|3|1|1|0|0|0|0|1	0.58	0.87	0.58	0.87	0.58	0.47	7.17	0.2		P56282	FALSE
POLE2_WT	Q99942	RNF5	3|0|3|0|0|0	6	1	6	0|0|0|0|0|0|0|0|0|0|0|0|0|0|0|0|0|0|0|0|0|0|0|0|0|0|0|0|0|0|1|0|0|0|0|0|0|0|0|1|0|1|0|0|1|0|0|0|2|0|1|0|0|1|0|0|0|0|0|0|0|0|0|0|0|0|0|0|0|0|0|0|0|0|0|0|0|0|0|0|0|0|0|0|0|1|1|0|3|3|1|3|1|1|0|0|0|0|1	0.32	0.95	0.32	0.95	0.32	-1.4	4.3	0.35		P56282	FALSE
POLE2_Y311F	Q99942	RNF5	8|0|7	15	5	3	0|0|0|0|0|0|0|0|0|0|0|0|0|0|0|0|0|0|0|0|0|0|0|0|0|0|0|0|0|0|1|0|0|0|0|0|0|0|0|1|0|1|0|0|1|0|0|0|2|0|1|0|0|1|0|0|0|0|0|0|0|0|0|0|0|0|0|0|0|0|0|0|0|0|0|0|0|0|0|0|0|0|0|0|0|1|1|0|3|3|1|3|1|1|0|0|0|0|1	0.67	1	0.67	1	0.67	-1.4	21.52	0.14		P56282	FALSE
POLE2_Y513C	Q99942	RNF5	3|0|3	6	2	3	0|0|0|0|0|0|0|0|0|0|0|0|0|0|0|0|0|0|0|0|0|0|0|0|0|0|0|0|0|0|1|0|0|0|0|0|0|0|0|1|0|1|0|0|1|0|0|0|2|0|1|0|0|1|0|0|0|0|0|0|0|0|0|0|0|0|0|0|0|0|0|0|0|0|0|0|0|0|0|0|0|0|0|0|0|1|1|0|3|3|1|3|1|1|0|0|0|0|1	0.64	0.95	0.64	0.95	0.64	-1.4	8.61	0.16		P56282	FALSE
POLE2_D284G	P10155	RO60	15|15|18	48	16	3	4|4|3|4|4|2|6|6|6|5|2|3|2|3|4|4|3|5|4|3|6|3|6|4|5|4|4|7|2|5|2|4|6|2|6|1|7|4|5|5|8|2|2|7|2|4|2|4|3|5|4|3|6|3|2|1|1|3|3|3|2|5|1|4|3|2|0|2|1|4|4|5|4|1|3|0|5|5|4|4|3|2|4|4|0|16|9|4|4|6|10|15|7|7|7|5|6|2|5	0.98	1	0.98	1	0.98	3.67	3.88	0.01		P56282	FALSE
POLE2_E520A	P10155	RO60	18|12|13	43	14.33	3	4|4|3|4|4|2|6|6|6|5|2|3|2|3|4|4|3|5|4|3|6|3|6|4|5|4|4|7|2|5|2|4|6|2|6|1|7|4|5|5|8|2|2|7|2|4|2|4|3|5|4|3|6|3|2|1|1|3|3|3|2|5|1|4|3|2|0|2|1|4|4|5|4|1|3|0|5|5|4|4|3|2|4|4|0|16|9|4|4|6|10|15|7|7|7|5|6|2|5	0.85	1	0.85	1	0.85	0.82	3.48	0.07		P56282	FALSE
POLE2_S522A	P10155	RO60	11|13|13	37	12.33	3	4|4|3|4|4|2|6|6|6|5|2|3|2|3|4|4|3|5|4|3|6|3|6|4|5|4|4|7|2|5|2|4|6|2|6|1|7|4|5|5|8|2|2|7|2|4|2|4|3|5|4|3|6|3|2|1|1|3|3|3|2|5|1|4|3|2|0|2|1|4|4|5|4|1|3|0|5|5|4|4|3|2|4|4|0|16|9|4|4|6|10|15|7|7|7|5|6|2|5	0.72	0.86	0.72	0.86	0.72	-0.22	2.99	0.12		P56282	FALSE
POLE2_WT	P10155	RO60	14|10|12|2|7|7	52	8.67	6	4|4|3|4|4|2|6|6|6|5|2|3|2|3|4|4|3|5|4|3|6|3|6|4|5|4|4|7|2|5|2|4|6|2|6|1|7|4|5|5|8|2|2|7|2|4|2|4|3|5|4|3|6|3|2|1|1|3|3|3|2|5|1|4|3|2|0|2|1|4|4|5|4|1|3|0|5|5|4|4|3|2|4|4|0|16|9|4|4|6|10|15|7|7|7|5|6|2|5	0.31	0.94	0.31	0.94	0.31	-12.28	2.1	0.36		P56282	FALSE
POLE2_Y311F	P10155	RO60	16|9|12	37	12.33	3	4|4|3|4|4|2|6|6|6|5|2|3|2|3|4|4|3|5|4|3|6|3|6|4|5|4|4|7|2|5|2|4|6|2|6|1|7|4|5|5|8|2|2|7|2|4|2|4|3|5|4|3|6|3|2|1|1|3|3|3|2|5|1|4|3|2|0|2|1|4|4|5|4|1|3|0|5|5|4|4|3|2|4|4|0|16|9|4|4|6|10|15|7|7|7|5|6|2|5	0.59	0.99	0.59	0.99	0.59	-2.45	2.99	0.19		P56282	FALSE
POLE2_Y513C	P10155	RO60	17|20|16	53	17.67	3	4|4|3|4|4|2|6|6|6|5|2|3|2|3|4|4|3|5|4|3|6|3|6|4|5|4|4|7|2|5|2|4|6|2|6|1|7|4|5|5|8|2|2|7|2|4|2|4|3|5|4|3|6|3|2|1|1|3|3|3|2|5|1|4|3|2|0|2|1|4|4|5|4|1|3|0|5|5|4|4|3|2|4|4|0|16|9|4|4|6|10|15|7|7|7|5|6|2|5	0.99	1	0.99	1	0.99	4.54	4.29	0		P56282	FALSE
POLE2_D284G	Q9H6T3	RPAP3	197|218|207	622	207.33	3	32|30|26|27|34|21|31|31|30|36|35|25|27|34|22|23|32|38|33|36|29|37|26|26|27|30|34|24|21|20|24|25|20|19|12|25|21|20|23|18|17|18|22|14|18|22|25|29|16|25|16|22|12|21|14|10|14|22|12|17|2|20|2|23|2|21|0|0|0|13|12|26|21|34|33|4|32|40|34|33|36|30|33|31|8|118|128|93|87|75|88|133|125|78|56|59|65|86|100	1	1	1	1	1	5.97	6.35	0		P56282	FALSE
POLE2_E520A	Q9H6T3	RPAP3	213|194|193	600	200	3	32|30|26|27|34|21|31|31|30|36|35|25|27|34|22|23|32|38|33|36|29|37|26|26|27|30|34|24|21|20|24|25|20|19|12|25|21|20|23|18|17|18|22|14|18|22|25|29|16|25|16|22|12|21|14|10|14|22|12|17|2|20|2|23|2|21|0|0|0|13|12|26|21|34|33|4|32|40|34|33|36|30|33|31|8|118|128|93|87|75|88|133|125|78|56|59|65|86|100	1	1	1	1	1	5.84	6.13	0		P56282	FALSE
POLE2_S522A	Q9H6T3	RPAP3	156|151|160	467	155.67	3	32|30|26|27|34|21|31|31|30|36|35|25|27|34|22|23|32|38|33|36|29|37|26|26|27|30|34|24|21|20|24|25|20|19|12|25|21|20|23|18|17|18|22|14|18|22|25|29|16|25|16|22|12|21|14|10|14|22|12|17|2|20|2|23|2|21|0|0|0|13|12|26|21|34|33|4|32|40|34|33|36|30|33|31|8|118|128|93|87|75|88|133|125|78|56|59|65|86|100	0.99	0.99	0.99	0.99	0.99	4.15	4.77	0.01		P56282	FALSE
POLE2_WT	Q9H6T3	RPAP3	212|190|187|142|133|132	996	166	6	32|30|26|27|34|21|31|31|30|36|35|25|27|34|22|23|32|38|33|36|29|37|26|26|27|30|34|24|21|20|24|25|20|19|12|25|21|20|23|18|17|18|22|14|18|22|25|29|16|25|16|22|12|21|14|10|14|22|12|17|2|20|2|23|2|21|0|0|0|13|12|26|21|34|33|4|32|40|34|33|36|30|33|31|8|118|128|93|87|75|88|133|125|78|56|59|65|86|100	0.93	1	0.93	1	0.93	1.36	5.09	0.04		P56282	FALSE
POLE2_Y311F	Q9H6T3	RPAP3	187|153|205	545	181.67	3	32|30|26|27|34|21|31|31|30|36|35|25|27|34|22|23|32|38|33|36|29|37|26|26|27|30|34|24|21|20|24|25|20|19|12|25|21|20|23|18|17|18|22|14|18|22|25|29|16|25|16|22|12|21|14|10|14|22|12|17|2|20|2|23|2|21|0|0|0|13|12|26|21|34|33|4|32|40|34|33|36|30|33|31|8|118|128|93|87|75|88|133|125|78|56|59|65|86|100	0.99	1	0.99	1	0.99	4.33	5.57	0		P56282	FALSE
POLE2_Y513C	Q9H6T3	RPAP3	137|123|133	393	131	3	32|30|26|27|34|21|31|31|30|36|35|25|27|34|22|23|32|38|33|36|29|37|26|26|27|30|34|24|21|20|24|25|20|19|12|25|21|20|23|18|17|18|22|14|18|22|25|29|16|25|16|22|12|21|14|10|14|22|12|17|2|20|2|23|2|21|0|0|0|13|12|26|21|34|33|4|32|40|34|33|36|30|33|31|8|118|128|93|87|75|88|133|125|78|56|59|65|86|100	0.68	0.91	0.68	0.91	0.68	-0.75	4.01	0.13		P56282	FALSE
POLE2_D284G	Q9Y3B9	RRP15	10|8|9	27	9	3	2|1|1|0|0|3|0|3|1|1|2|3|1|3|2|2|1|1|2|0|1|0|2|1|2|1|1|0|0|0|0|0|0|0|1|0|0|0|0|0|0|0|0|0|0|0|0|0|0|0|1|0|0|0|0|2|0|1|0|0|1|1|1|0|2|0|1|2|2|1|2|2|3|1|1|0|1|0|0|0|0|0|0|0|0|6|5|3|6|3|4|4|3|0|0|1|0|1|3	0.99	1	0.99	1	0.99	4.08	8.74	0		P56282	FALSE
POLE2_E520A	Q9Y3B9	RRP15	12|11|8	31	10.33	3	2|1|1|0|0|3|0|3|1|1|2|3|1|3|2|2|1|1|2|0|1|0|2|1|2|1|1|0|0|0|0|0|0|0|1|0|0|0|0|0|0|0|0|0|0|0|0|0|0|0|1|0|0|0|0|2|0|1|0|0|1|1|1|0|2|0|1|2|2|1|2|2|3|1|1|0|1|0|0|0|0|0|0|0|0|6|5|3|6|3|4|4|3|0|0|1|0|1|3	0.99	1	0.99	1	0.99	4.08	10.03	0		P56282	FALSE
POLE2_S522A	Q9Y3B9	RRP15	11|10|10	31	10.33	3	2|1|1|0|0|3|0|3|1|1|2|3|1|3|2|2|1|1|2|0|1|0|2|1|2|1|1|0|0|0|0|0|0|0|1|0|0|0|0|0|0|0|0|0|0|0|0|0|0|0|1|0|0|0|0|2|0|1|0|0|1|1|1|0|2|0|1|2|2|1|2|2|3|1|1|0|1|0|0|0|0|0|0|0|0|6|5|3|6|3|4|4|3|0|0|1|0|1|3	1	1	1	1	1	5.54	10.03	0		P56282	FALSE
POLE2_WT	Q9Y3B9	RRP15	8|7|11|0|1|3	30	5	6	2|1|1|0|0|3|0|3|1|1|2|3|1|3|2|2|1|1|2|0|1|0|2|1|2|1|1|0|0|0|0|0|0|0|1|0|0|0|0|0|0|0|0|0|0|0|0|0|0|0|1|0|0|0|0|2|0|1|0|0|1|1|1|0|2|0|1|2|2|1|2|2|3|1|1|0|1|0|0|0|0|0|0|0|0|6|5|3|6|3|4|4|3|0|0|1|0|1|3	0.58	1	0.58	1	0.58	-3.89	4.85	0.2		P56282	FALSE
POLE2_Y311F	Q9Y3B9	RRP15	11|8|11	30	10	3	2|1|1|0|0|3|0|3|1|1|2|3|1|3|2|2|1|1|2|0|1|0|2|1|2|1|1|0|0|0|0|0|0|0|1|0|0|0|0|0|0|0|0|0|0|0|0|0|0|0|1|0|0|0|0|2|0|1|0|0|1|1|1|0|2|0|1|2|2|1|2|2|3|1|1|0|1|0|0|0|0|0|0|0|0|6|5|3|6|3|4|4|3|0|0|1|0|1|3	0.99	1	0.99	1	0.99	4.08	9.71	0		P56282	FALSE
POLE2_Y513C	Q9Y3B9	RRP15	8|8|10	26	8.67	3	2|1|1|0|0|3|0|3|1|1|2|3|1|3|2|2|1|1|2|0|1|0|2|1|2|1|1|0|0|0|0|0|0|0|1|0|0|0|0|0|0|0|0|0|0|0|0|0|0|0|1|0|0|0|0|2|0|1|0|0|1|1|1|0|2|0|1|2|2|1|2|2|3|1|1|0|1|0|0|0|0|0|0|0|0|6|5|3|6|3|4|4|3|0|0|1|0|1|3	0.99	1	0.99	1	0.99	4.08	8.41	0.01		P56282	FALSE
POLE2_D284G	Q96EU6	RRP36	9|8|7	24	8	3	0|0|0|0|0|0|0|0|0|0|0|0|0|0|0|0|0|0|0|0|0|0|0|0|0|0|0|0|0|0|0|0|0|0|0|0|0|0|0|0|0|0|0|0|0|0|0|0|0|0|0|0|0|0|1|0|1|0|0|0|0|0|0|0|0|0|0|0|2|1|0|0|0|0|0|0|0|0|0|0|0|0|0|0|0|2|4|0|2|1|0|4|6|0|0|1|0|2|1	1	1	1	1	1	4.97	28.29	0		P56282	FALSE
POLE2_E520A	Q96EU6	RRP36	7|12|6	25	8.33	3	0|0|0|0|0|0|0|0|0|0|0|0|0|0|0|0|0|0|0|0|0|0|0|0|0|0|0|0|0|0|0|0|0|0|0|0|0|0|0|0|0|0|0|0|0|0|0|0|0|0|0|0|0|0|1|0|1|0|0|0|0|0|0|0|0|0|0|0|2|1|0|0|0|0|0|0|0|0|0|0|0|0|0|0|0|2|4|0|2|1|0|4|6|0|0|1|0|2|1	0.99	1	0.99	1	0.99	4.47	29.46	0		P56282	FALSE
POLE2_S522A	Q96EU6	RRP36	11|8|9	28	9.33	3	0|0|0|0|0|0|0|0|0|0|0|0|0|0|0|0|0|0|0|0|0|0|0|0|0|0|0|0|0|0|0|0|0|0|0|0|0|0|0|0|0|0|0|0|0|0|0|0|0|0|0|0|0|0|1|0|1|0|0|0|0|0|0|0|0|0|0|0|2|1|0|0|0|0|0|0|0|0|0|0|0|0|0|0|0|2|4|0|2|1|0|4|6|0|0|1|0|2|1	1	1	1	1	1	5.45	33	0		P56282	FALSE
POLE2_WT	Q96EU6	RRP36	10|12|12|5|4|3	46	7.67	6	0|0|0|0|0|0|0|0|0|0|0|0|0|0|0|0|0|0|0|0|0|0|0|0|0|0|0|0|0|0|0|0|0|0|0|0|0|0|0|0|0|0|0|0|0|0|0|0|0|0|0|0|0|0|1|0|1|0|0|0|0|0|0|0|0|0|0|0|2|1|0|0|0|0|0|0|0|0|0|0|0|0|0|0|0|2|4|0|2|1|0|4|6|0|0|1|0|2|1	0.98	1	0.98	1	0.98	2.64	27.11	0.01		P56282	FALSE
POLE2_Y311F	Q96EU6	RRP36	8|7|6	21	7	3	0|0|0|0|0|0|0|0|0|0|0|0|0|0|0|0|0|0|0|0|0|0|0|0|0|0|0|0|0|0|0|0|0|0|0|0|0|0|0|0|0|0|0|0|0|0|0|0|0|0|0|0|0|0|1|0|1|0|0|0|0|0|0|0|0|0|0|0|2|1|0|0|0|0|0|0|0|0|0|0|0|0|0|0|0|2|4|0|2|1|0|4|6|0|0|1|0|2|1	0.99	1	0.99	1	0.99	4.47	24.75	0		P56282	FALSE
POLE2_Y513C	Q96EU6	RRP36	11|11|10	32	10.67	3	0|0|0|0|0|0|0|0|0|0|0|0|0|0|0|0|0|0|0|0|0|0|0|0|0|0|0|0|0|0|0|0|0|0|0|0|0|0|0|0|0|0|0|0|0|0|0|0|0|0|0|0|0|0|1|0|1|0|0|0|0|0|0|0|0|0|0|0|2|1|0|0|0|0|0|0|0|0|0|0|0|0|0|0|0|2|4|0|2|1|0|4|6|0|0|1|0|2|1	1	1	1	1	1	6.35	37.71	0		P56282	FALSE
POLE2_D284G	Q9GZR1	SENP6	94|117|104	315	105	3	6|2|3|2|3|2|0|3|8|3|6|6|7|3|2|4|5|7|5|4|2|3|3|3|2|6|9|1|1|0|0|0|0|0|0|2|0|0|0|0|0|0|1|0|0|0|0|0|0|0|0|0|0|0|28|32|27|27|26|30|5|9|5|16|2|5|4|4|2|18|28|30|20|6|8|1|3|7|7|6|9|7|6|10|2|42|32|32|22|30|21|35|32|34|29|38|34|34|38	1	1	1	1	1	5.98	10.86	0		P56282	FALSE
POLE2_E520A	Q9GZR1	SENP6	91|71|93	255	85	3	6|2|3|2|3|2|0|3|8|3|6|6|7|3|2|4|5|7|5|4|2|3|3|3|2|6|9|1|1|0|0|0|0|0|0|2|0|0|0|0|0|0|1|0|0|0|0|0|0|0|0|0|0|0|28|32|27|27|26|30|5|9|5|16|2|5|4|4|2|18|28|30|20|6|8|1|3|7|7|6|9|7|6|10|2|42|32|32|22|30|21|35|32|34|29|38|34|34|38	1	1	1	1	1	4.68	8.79	0		P56282	FALSE
POLE2_S522A	Q9GZR1	SENP6	24|26|28	78	26	3	6|2|3|2|3|2|0|3|8|3|6|6|7|3|2|4|5|7|5|4|2|3|3|3|2|6|9|1|1|0|0|0|0|0|0|2|0|0|0|0|0|0|1|0|0|0|0|0|0|0|0|0|0|0|28|32|27|27|26|30|5|9|5|16|2|5|4|4|2|18|28|30|20|6|8|1|3|7|7|6|9|7|6|10|2|42|32|32|22|30|21|35|32|34|29|38|34|34|38	0.05	0.11	0.05	0.11	0.05	-4.51	2.69	0.51		P56282	FALSE
POLE2_WT	Q9GZR1	SENP6	101|101|110|97|112|105	626	104.33	6	6|2|3|2|3|2|0|3|8|3|6|6|7|3|2|4|5|7|5|4|2|3|3|3|2|6|9|1|1|0|0|0|0|0|0|2|0|0|0|0|0|0|1|0|0|0|0|0|0|0|0|0|0|0|28|32|27|27|26|30|5|9|5|16|2|5|4|4|2|18|28|30|20|6|8|1|3|7|7|6|9|7|6|10|2|42|32|32|22|30|21|35|32|34|29|38|34|34|38	1	1	1	1	1	6.14	10.79	0		P56282	FALSE
POLE2_Y311F	Q9GZR1	SENP6	100|96|109	305	101.67	3	6|2|3|2|3|2|0|3|8|3|6|6|7|3|2|4|5|7|5|4|2|3|3|3|2|6|9|1|1|0|0|0|0|0|0|2|0|0|0|0|0|0|1|0|0|0|0|0|0|0|0|0|0|0|28|32|27|27|26|30|5|9|5|16|2|5|4|4|2|18|28|30|20|6|8|1|3|7|7|6|9|7|6|10|2|42|32|32|22|30|21|35|32|34|29|38|34|34|38	1	1	1	1	1	6.08	10.52	0		P56282	FALSE
POLE2_Y513C	Q9GZR1	SENP6	28|15|20	63	21	3	6|2|3|2|3|2|0|3|8|3|6|6|7|3|2|4|5|7|5|4|2|3|3|3|2|6|9|1|1|0|0|0|0|0|0|2|0|0|0|0|0|0|1|0|0|0|0|0|0|0|0|0|0|0|28|32|27|27|26|30|5|9|5|16|2|5|4|4|2|18|28|30|20|6|8|1|3|7|7|6|9|7|6|10|2|42|32|32|22|30|21|35|32|34|29|38|34|34|38	0.04	0.11	0.04	0.11	0.04	-12.32	2.17	0.52		P56282	FALSE
POLE2_D284G	Q9P0V9	SEPTIN10	30|32|33	95	31.67	3	4|5|5|4|8|5|4|6|8|5|5|8|3|7|4|3|6|12|7|5|5|5|7|5|2|3|9|0|0|0|0|0|0|0|0|0|0|0|0|0|0|0|0|0|0|0|0|0|0|0|0|0|0|0|0|0|0|0|0|0|0|0|0|1|0|1|0|0|0|0|0|0|0|0|0|0|0|1|0|0|0|0|0|0|0|18|6|18|4|12|8|11|11|8|18|12|14|15|18	0.99	0.99	0.99	0.99	0.99	4.61	9.62	0		P56282	FALSE
POLE2_E520A	Q9P0V9	SEPTIN10	26|31|32	89	29.67	3	4|5|5|4|8|5|4|6|8|5|5|8|3|7|4|3|6|12|7|5|5|5|7|5|2|3|9|0|0|0|0|0|0|0|0|0|0|0|0|0|0|0|0|0|0|0|0|0|0|0|0|0|0|0|0|0|0|0|0|0|0|0|0|1|0|1|0|0|0|0|0|0|0|0|0|0|0|1|0|0|0|0|0|0|0|18|6|18|4|12|8|11|11|8|18|12|14|15|18	0.99	0.99	0.99	0.99	0.99	4.03	9.01	0		P56282	FALSE
POLE2_S522A	Q9P0V9	SEPTIN10	26|34|27	87	29	3	4|5|5|4|8|5|4|6|8|5|5|8|3|7|4|3|6|12|7|5|5|5|7|5|2|3|9|0|0|0|0|0|0|0|0|0|0|0|0|0|0|0|0|0|0|0|0|0|0|0|0|0|0|0|0|0|0|0|0|0|0|0|0|1|0|1|0|0|0|0|0|0|0|0|0|0|0|1|0|0|0|0|0|0|0|18|6|18|4|12|8|11|11|8|18|12|14|15|18	0.99	0.99	0.99	0.99	0.99	4.03	8.81	0.01		P56282	FALSE
POLE2_WT	Q9P0V9	SEPTIN10	30|27|25|24|18|18	142	23.67	6	4|5|5|4|8|5|4|6|8|5|5|8|3|7|4|3|6|12|7|5|5|5|7|5|2|3|9|0|0|0|0|0|0|0|0|0|0|0|0|0|0|0|0|0|0|0|0|0|0|0|0|0|0|0|0|0|0|0|0|0|0|0|0|1|0|1|0|0|0|0|0|0|0|0|0|0|0|1|0|0|0|0|0|0|0|18|6|18|4|12|8|11|11|8|18|12|14|15|18	0.97	0.99	0.97	0.99	0.97	2.79	7.19	0.02		P56282	FALSE
POLE2_Y311F	Q9P0V9	SEPTIN10	26|24|34	84	28	3	4|5|5|4|8|5|4|6|8|5|5|8|3|7|4|3|6|12|7|5|5|5|7|5|2|3|9|0|0|0|0|0|0|0|0|0|0|0|0|0|0|0|0|0|0|0|0|0|0|0|0|0|0|0|0|0|0|0|0|0|0|0|0|1|0|1|0|0|0|0|0|0|0|0|0|0|0|1|0|0|0|0|0|0|0|18|6|18|4|12|8|11|11|8|18|12|14|15|18	0.98	0.99	0.98	0.99	0.98	3.74	8.5	0.01		P56282	FALSE
POLE2_Y513C	Q9P0V9	SEPTIN10	23|15|26	64	21.33	3	4|5|5|4|8|5|4|6|8|5|5|8|3|7|4|3|6|12|7|5|5|5|7|5|2|3|9|0|0|0|0|0|0|0|0|0|0|0|0|0|0|0|0|0|0|0|0|0|0|0|0|0|0|0|0|0|0|0|0|0|0|0|0|1|0|1|0|0|0|0|0|0|0|0|0|0|0|1|0|0|0|0|0|0|0|18|6|18|4|12|8|11|11|8|18|12|14|15|18	0.95	0.98	0.95	0.98	0.95	2.26	6.48	0.02		P56282	FALSE
POLE2_D284G	Q6NUK1	SLC25A24	1|1|3	5	1.67	3	0|0|0|0|0|0|0|0|0|0|0|0|0|0|0|0|0|0|0|0|0|0|0|0|1|1|0|0|0|0|0|0|0|0|0|0|1|0|0|0|1|1|0|1|2|0|0|0|0|0|0|0|1|0|0|0|0|0|0|0|0|0|0|0|0|0|0|0|0|0|0|0|0|0|0|0|0|0|0|0|0|0|0|0|0|0|0|0|0|0|0|0|0|0|0|0|0|0|0	0.33	1	0.33	1	0.33	1.45	16.67	0.32		P56282	FALSE
POLE2_E520A	Q6NUK1	SLC25A24	0|1|2	3	1	3	0|0|0|0|0|0|0|0|0|0|0|0|0|0|0|0|0|0|0|0|0|0|0|0|1|1|0|0|0|0|0|0|0|0|0|0|1|0|0|0|1|1|0|1|2|0|0|0|0|0|0|0|1|0|0|0|0|0|0|0|0|0|0|0|0|0|0|0|0|0|0|0|0|0|0|0|0|0|0|0|0|0|0|0|0|0|0|0|0|0|0|0|0|0|0|0|0|0|0	0.33	0.98	0.33	0.98	0.33	-0.89	10	0.32		P56282	FALSE
POLE2_S522A	Q6NUK1	SLC25A24	2|0|3	5	1.67	3	0|0|0|0|0|0|0|0|0|0|0|0|0|0|0|0|0|0|0|0|0|0|0|0|1|1|0|0|0|0|0|0|0|0|0|0|1|0|0|0|1|1|0|1|2|0|0|0|0|0|0|0|1|0|0|0|0|0|0|0|0|0|0|0|0|0|0|0|0|0|0|0|0|0|0|0|0|0|0|0|0|0|0|0|0|0|0|0|0|0|0|0|0|0|0|0|0|0|0	0.66	1	0.66	1	0.66	-0.89	16.67	0.14		P56282	FALSE
POLE2_WT	Q6NUK1	SLC25A24	1|3|0|0|0|0	4	0.67	6	0|0|0|0|0|0|0|0|0|0|0|0|0|0|0|0|0|0|0|0|0|0|0|0|1|1|0|0|0|0|0|0|0|0|0|0|1|0|0|0|1|1|0|1|2|0|0|0|0|0|0|0|1|0|0|0|0|0|0|0|0|0|0|0|0|0|0|0|0|0|0|0|0|0|0|0|0|0|0|0|0|0|0|0|0|0|0|0|0|0|0|0|0|0|0|0|0|0|0	0.17	1	0.17	1	0.17	-0.89	6.67	0.45		P56282	FALSE
POLE2_Y311F	Q6NUK1	SLC25A24	3|2|2	7	2.33	3	0|0|0|0|0|0|0|0|0|0|0|0|0|0|0|0|0|0|0|0|0|0|0|0|1|1|0|0|0|0|0|0|0|0|0|0|1|0|0|0|1|1|0|1|2|0|0|0|0|0|0|0|1|0|0|0|0|0|0|0|0|0|0|0|0|0|0|0|0|0|0|0|0|0|0|0|0|0|0|0|0|0|0|0|0|0|0|0|0|0|0|0|0|0|0|0|0|0|0	0.99	1	0.99	1	0.99	4.16	23.33	0		P56282	FALSE
POLE2_Y513C	Q6NUK1	SLC25A24	1|5|2	8	2.67	3	0|0|0|0|0|0|0|0|0|0|0|0|0|0|0|0|0|0|0|0|0|0|0|0|1|1|0|0|0|0|0|0|0|0|0|0|1|0|0|0|1|1|0|1|2|0|0|0|0|0|0|0|1|0|0|0|0|0|0|0|0|0|0|0|0|0|0|0|0|0|0|0|0|0|0|0|0|0|0|0|0|0|0|0|0|0|0|0|0|0|0|0|0|0|0|0|0|0|0	0.66	1	0.66	1	0.66	1.45	26.67	0.14		P56282	FALSE
POLE2_D284G	P12236	SLC25A6	13|16|17	46	15.33	3	0|0|0|0|0|0|0|0|0|0|0|0|0|0|0|0|0|0|0|0|0|0|0|0|0|0|0|0|0|1|0|0|1|0|0|0|0|0|0|0|0|0|0|0|0|0|0|0|0|0|0|0|0|0|1|1|1|1|0|0|3|0|3|0|2|0|3|3|5|1|2|1|1|1|0|3|1|1|1|1|1|1|2|1|2|6|10|7|7|5|9|7|7|0|1|1|0|3|5	0.99	1	0.99	1	0.99	4.3	13.43	0		P56282	FALSE
POLE2_E520A	P12236	SLC25A6	10|6|7	23	7.67	3	0|0|0|0|0|0|0|0|0|0|0|0|0|0|0|0|0|0|0|0|0|0|0|0|0|0|0|0|0|1|0|0|1|0|0|0|0|0|0|0|0|0|0|0|0|0|0|0|0|0|0|0|0|0|1|1|1|1|0|0|3|0|3|0|2|0|3|3|5|1|2|1|1|1|0|3|1|1|1|1|1|1|2|1|2|6|10|7|7|5|9|7|7|0|1|1|0|3|5	0.92	0.97	0.92	0.97	0.92	1.94	6.72	0.04		P56282	FALSE
POLE2_S522A	P12236	SLC25A6	17|14|17	48	16	3	0|0|0|0|0|0|0|0|0|0|0|0|0|0|0|0|0|0|0|0|0|0|0|0|0|0|0|0|0|1|0|0|1|0|0|0|0|0|0|0|0|0|0|0|0|0|0|0|0|0|0|0|0|0|1|1|1|1|0|0|3|0|3|0|2|0|3|3|5|1|2|1|1|1|0|3|1|1|1|1|1|1|2|1|2|6|10|7|7|5|9|7|7|0|1|1|0|3|5	0.99	1	0.99	1	0.99	4.59	14.02	0		P56282	FALSE
POLE2_WT	P12236	SLC25A6	11|18|15|1|1|2	48	8	6	0|0|0|0|0|0|0|0|0|0|0|0|0|0|0|0|0|0|0|0|0|0|0|0|0|0|0|0|0|1|0|0|1|0|0|0|0|0|0|0|0|0|0|0|0|0|0|0|0|0|0|0|0|0|1|1|1|1|0|0|3|0|3|0|2|0|3|3|5|1|2|1|1|1|0|3|1|1|1|1|1|1|2|1|2|6|10|7|7|5|9|7|7|0|1|1|0|3|5	0.54	1	0.54	1	0.54	-2.51	7.01	0.22		P56282	FALSE
POLE2_Y311F	P12236	SLC25A6	13|13|15	41	13.67	3	0|0|0|0|0|0|0|0|0|0|0|0|0|0|0|0|0|0|0|0|0|0|0|0|0|0|0|0|0|1|0|0|1|0|0|0|0|0|0|0|0|0|0|0|0|0|0|0|0|0|0|0|0|0|1|1|1|1|0|0|3|0|3|0|2|0|3|3|5|1|2|1|1|1|0|3|1|1|1|1|1|1|2|1|2|6|10|7|7|5|9|7|7|0|1|1|0|3|5	0.99	0.99	0.99	0.99	0.99	4.3	11.97	0.01		P56282	FALSE
POLE2_Y513C	P12236	SLC25A6	17|15|25	57	19	3	0|0|0|0|0|0|0|0|0|0|0|0|0|0|0|0|0|0|0|0|0|0|0|0|0|0|0|0|0|1|0|0|1|0|0|0|0|0|0|0|0|0|0|0|0|0|0|0|0|0|0|0|0|0|1|1|1|1|0|0|3|0|3|0|2|0|3|3|5|1|2|1|1|1|0|3|1|1|1|1|1|1|2|1|2|6|10|7|7|5|9|7|7|0|1|1|0|3|5	1	1	1	1	1	4.88	16.65	0		P56282	FALSE
POLE2_D284G	Q8IY18	SMC5	54|54|44	152	50.67	3	15|19|14|19|15|12|13|21|28|12|20|14|17|13|8|17|17|17|15|16|14|16|17|12|17|22|23|3|3|3|4|4|3|0|1|1|0|2|0|1|6|0|0|1|1|4|3|6|4|4|2|0|0|2|5|2|4|2|3|1|0|1|0|0|0|0|0|0|0|2|1|0|1|1|1|0|11|8|8|7|7|13|8|7|0|29|14|23|14|15|10|22|28|8|8|12|15|22|21	0.99	0.99	0.99	0.99	0.99	4.04	6.01	0		P56282	FALSE
POLE2_E520A	Q8IY18	SMC5	49|41|49	139	46.33	3	15|19|14|19|15|12|13|21|28|12|20|14|17|13|8|17|17|17|15|16|14|16|17|12|17|22|23|3|3|3|4|4|3|0|1|1|0|2|0|1|6|0|0|1|1|4|3|6|4|4|2|0|0|2|5|2|4|2|3|1|0|1|0|0|0|0|0|0|0|2|1|0|1|1|1|0|11|8|8|7|7|13|8|7|0|29|14|23|14|15|10|22|28|8|8|12|15|22|21	0.99	0.99	0.99	0.99	0.99	3.7	5.49	0.01		P56282	FALSE
POLE2_S522A	Q8IY18	SMC5	46|54|42	142	47.33	3	15|19|14|19|15|12|13|21|28|12|20|14|17|13|8|17|17|17|15|16|14|16|17|12|17|22|23|3|3|3|4|4|3|0|1|1|0|2|0|1|6|0|0|1|1|4|3|6|4|4|2|0|0|2|5|2|4|2|3|1|0|1|0|0|0|0|0|0|0|2|1|0|1|1|1|0|11|8|8|7|7|13|8|7|0|29|14|23|14|15|10|22|28|8|8|12|15|22|21	0.99	0.99	0.99	0.99	0.99	3.82	5.61	0.01		P56282	FALSE
POLE2_WT	Q8IY18	SMC5	52|46|49|31|23|28	229	38.17	6	15|19|14|19|15|12|13|21|28|12|20|14|17|13|8|17|17|17|15|16|14|16|17|12|17|22|23|3|3|3|4|4|3|0|1|1|0|2|0|1|6|0|0|1|1|4|3|6|4|4|2|0|0|2|5|2|4|2|3|1|0|1|0|0|0|0|0|0|0|2|1|0|1|1|1|0|11|8|8|7|7|13|8|7|0|29|14|23|14|15|10|22|28|8|8|12|15|22|21	0.73	0.99	0.73	0.99	0.73	-2.51	4.53	0.12		P56282	FALSE
POLE2_Y311F	Q8IY18	SMC5	49|48|46	143	47.67	3	15|19|14|19|15|12|13|21|28|12|20|14|17|13|8|17|17|17|15|16|14|16|17|12|17|22|23|3|3|3|4|4|3|0|1|1|0|2|0|1|6|0|0|1|1|4|3|6|4|4|2|0|0|2|5|2|4|2|3|1|0|1|0|0|0|0|0|0|0|2|1|0|1|1|1|0|11|8|8|7|7|13|8|7|0|29|14|23|14|15|10|22|28|8|8|12|15|22|21	0.99	0.99	0.99	0.99	0.99	4.27	5.65	0.01		P56282	FALSE
POLE2_Y513C	Q8IY18	SMC5	41|40|44	125	41.67	3	15|19|14|19|15|12|13|21|28|12|20|14|17|13|8|17|17|17|15|16|14|16|17|12|17|22|23|3|3|3|4|4|3|0|1|1|0|2|0|1|6|0|0|1|1|4|3|6|4|4|2|0|0|2|5|2|4|2|3|1|0|1|0|0|0|0|0|0|0|2|1|0|1|1|1|0|11|8|8|7|7|13|8|7|0|29|14|23|14|15|10|22|28|8|8|12|15|22|21	0.98	0.98	0.98	0.98	0.98	3.57	4.94	0.01		P56282	FALSE
POLE2_D284G	Q96SB8	SMC6	56|54|42	152	50.67	3	5|9|10|11|15|10|7|5|11|5|7|10|5|13|6|4|9|9|11|8|10|10|10|8|8|8|12|1|2|2|1|2|2|2|2|2|2|1|1|3|3|1|2|2|2|2|3|2|3|1|2|1|2|4|4|4|2|2|1|2|0|0|0|0|0|0|0|0|0|1|2|1|1|0|0|0|2|5|4|8|4|10|2|4|0|12|12|12|8|6|8|14|10|10|7|7|9|6|9	1	1	1	1	1	8.87	10.49	0		P56282	FALSE
POLE2_E520A	Q96SB8	SMC6	30|38|36	104	34.67	3	5|9|10|11|15|10|7|5|11|5|7|10|5|13|6|4|9|9|11|8|10|10|10|8|8|8|12|1|2|2|1|2|2|2|2|2|2|1|1|3|3|1|2|2|2|2|3|2|3|1|2|1|2|4|4|4|2|2|1|2|0|0|0|0|0|0|0|0|0|1|2|1|1|0|0|0|2|5|4|8|4|10|2|4|0|12|12|12|8|6|8|14|10|10|7|7|9|6|9	1	1	1	1	1	5.75	7.18	0		P56282	FALSE
POLE2_S522A	Q96SB8	SMC6	30|37|39	106	35.33	3	5|9|10|11|15|10|7|5|11|5|7|10|5|13|6|4|9|9|11|8|10|10|10|8|8|8|12|1|2|2|1|2|2|2|2|2|2|1|1|3|3|1|2|2|2|2|3|2|3|1|2|1|2|4|4|4|2|2|1|2|0|0|0|0|0|0|0|0|0|1|2|1|1|0|0|0|2|5|4|8|4|10|2|4|0|12|12|12|8|6|8|14|10|10|7|7|9|6|9	1	1	1	1	1	5.75	7.32	0		P56282	FALSE
POLE2_WT	Q96SB8	SMC6	39|34|47|27|22|17	186	31	6	5|9|10|11|15|10|7|5|11|5|7|10|5|13|6|4|9|9|11|8|10|10|10|8|8|8|12|1|2|2|1|2|2|2|2|2|2|1|1|3|3|1|2|2|2|2|3|2|3|1|2|1|2|4|4|4|2|2|1|2|0|0|0|0|0|0|0|0|0|1|2|1|1|0|0|0|2|5|4|8|4|10|2|4|0|12|12|12|8|6|8|14|10|10|7|7|9|6|9	0.96	1	0.96	1	0.96	1.51	6.42	0.02		P56282	FALSE
POLE2_Y311F	Q96SB8	SMC6	32|36|49	117	39	3	5|9|10|11|15|10|7|5|11|5|7|10|5|13|6|4|9|9|11|8|10|10|10|8|8|8|12|1|2|2|1|2|2|2|2|2|2|1|1|3|3|1|2|2|2|2|3|2|3|1|2|1|2|4|4|4|2|2|1|2|0|0|0|0|0|0|0|0|0|1|2|1|1|0|0|0|2|5|4|8|4|10|2|4|0|12|12|12|8|6|8|14|10|10|7|7|9|6|9	1	1	1	1	1	6.27	8.08	0		P56282	FALSE
POLE2_Y513C	Q96SB8	SMC6	30|24|30	84	28	3	5|9|10|11|15|10|7|5|11|5|7|10|5|13|6|4|9|9|11|8|10|10|10|8|8|8|12|1|2|2|1|2|2|2|2|2|2|1|1|3|3|1|2|2|2|2|3|2|3|1|2|1|2|4|4|4|2|2|1|2|0|0|0|0|0|0|0|0|0|1|2|1|1|0|0|0|2|5|4|8|4|10|2|4|0|12|12|12|8|6|8|14|10|10|7|7|9|6|9	0.99	1	0.99	1	0.99	4.16	5.8	0		P56282	FALSE
POLE2_D284G	O00161	SNAP23	45|59|40	144	48	3	6|6|7|9|7|5|8|9|8|5|7|8|6|7|7|6|7|12|7|7|8|8|6|6|8|8|11|8|6|10|10|8|11|12|10|12|9|8|11|9|7|7|9|8|12|6|10|7|11|6|13|10|10|9|9|7|9|9|7|10|9|3|6|5|10|5|1|3|1|1|2|2|1|3|4|3|14|16|19|15|16|13|19|17|4|36|30|27|7|6|6|35|37|11|11|16|11|21|34	0.98	1	0.98	1	0.98	3.24	4.85	0.01		P56282	FALSE
POLE2_E520A	O00161	SNAP23	44|49|35	128	42.67	3	6|6|7|9|7|5|8|9|8|5|7|8|6|7|7|6|7|12|7|7|8|8|6|6|8|8|11|8|6|10|10|8|11|12|10|12|9|8|11|9|7|7|9|8|12|6|10|7|11|6|13|10|10|9|9|7|9|9|7|10|9|3|6|5|10|5|1|3|1|1|2|2|1|3|4|3|14|16|19|15|16|13|19|17|4|36|30|27|7|6|6|35|37|11|11|16|11|21|34	0.93	1	0.93	1	0.93	1.37	4.31	0.04		P56282	FALSE
POLE2_S522A	O00161	SNAP23	45|51|56	152	50.67	3	6|6|7|9|7|5|8|9|8|5|7|8|6|7|7|6|7|12|7|7|8|8|6|6|8|8|11|8|6|10|10|8|11|12|10|12|9|8|11|9|7|7|9|8|12|6|10|7|11|6|13|10|10|9|9|7|9|9|7|10|9|3|6|5|10|5|1|3|1|1|2|2|1|3|4|3|14|16|19|15|16|13|19|17|4|36|30|27|7|6|6|35|37|11|11|16|11|21|34	0.99	1	0.99	1	0.99	4.59	5.12	0		P56282	FALSE
POLE2_WT	O00161	SNAP23	55|59|55|20|24|17	230	38.33	6	6|6|7|9|7|5|8|9|8|5|7|8|6|7|7|6|7|12|7|7|8|8|6|6|8|8|11|8|6|10|10|8|11|12|10|12|9|8|11|9|7|7|9|8|12|6|10|7|11|6|13|10|10|9|9|7|9|9|7|10|9|3|6|5|10|5|1|3|1|1|2|2|1|3|4|3|14|16|19|15|16|13|19|17|4|36|30|27|7|6|6|35|37|11|11|16|11|21|34	0.5	1	0.5	1	0.5	-11.29	3.88	0.24		P56282	FALSE
POLE2_Y311F	O00161	SNAP23	46|56|49	151	50.33	3	6|6|7|9|7|5|8|9|8|5|7|8|6|7|7|6|7|12|7|7|8|8|6|6|8|8|11|8|6|10|10|8|11|12|10|12|9|8|11|9|7|7|9|8|12|6|10|7|11|6|13|10|10|9|9|7|9|9|7|10|9|3|6|5|10|5|1|3|1|1|2|2|1|3|4|3|14|16|19|15|16|13|19|17|4|36|30|27|7|6|6|35|37|11|11|16|11|21|34	1	1	1	1	1	4.8	5.09	0		P56282	FALSE
POLE2_Y513C	O00161	SNAP23	59|54|60	173	57.67	3	6|6|7|9|7|5|8|9|8|5|7|8|6|7|7|6|7|12|7|7|8|8|6|6|8|8|11|8|6|10|10|8|11|12|10|12|9|8|11|9|7|7|9|8|12|6|10|7|11|6|13|10|10|9|9|7|9|9|7|10|9|3|6|5|10|5|1|3|1|1|2|2|1|3|4|3|14|16|19|15|16|13|19|17|4|36|30|27|7|6|6|35|37|11|11|16|11|21|34	1	1	1	1	1	6.12	5.83	0		P56282	FALSE
POLE2_D284G	Q8WVK2	SNRNP27	4|1|2	7	2.33	3	0|0|0|0|0|0|0|0|0|0|0|0|0|0|0|0|0|0|0|0|0|0|0|0|0|0|0|0|0|0|0|0|0|0|0|0|0|0|0|0|0|0|0|0|0|0|0|0|0|0|0|0|0|0|0|0|0|0|0|0|0|0|0|0|0|0|0|0|0|0|0|0|0|0|0|0|0|0|0|0|0|0|0|0|0|2|0|0|0|0|0|1|2|0|0|0|0|0|0	0.66	1	0.66	1	0.66	1.61	23.33	0.15		P56282	FALSE
POLE2_E520A	Q8WVK2	SNRNP27	1|2|1	4	1.33	3	0|0|0|0|0|0|0|0|0|0|0|0|0|0|0|0|0|0|0|0|0|0|0|0|0|0|0|0|0|0|0|0|0|0|0|0|0|0|0|0|0|0|0|0|0|0|0|0|0|0|0|0|0|0|0|0|0|0|0|0|0|0|0|0|0|0|0|0|0|0|0|0|0|0|0|0|0|0|0|0|0|0|0|0|0|2|0|0|0|0|0|1|2|0|0|0|0|0|0	0.32	0.97	0.32	0.97	0.32	1.61	13.33	0.33		P56282	FALSE
POLE2_S522A	Q8WVK2	SNRNP27	0|2|1	3	1	3	0|0|0|0|0|0|0|0|0|0|0|0|0|0|0|0|0|0|0|0|0|0|0|0|0|0|0|0|0|0|0|0|0|0|0|0|0|0|0|0|0|0|0|0|0|0|0|0|0|0|0|0|0|0|0|0|0|0|0|0|0|0|0|0|0|0|0|0|0|0|0|0|0|0|0|0|0|0|0|0|0|0|0|0|0|2|0|0|0|0|0|1|2|0|0|0|0|0|0	0.32	0.97	0.32	0.97	0.32	-0.9	10	0.33		P56282	FALSE
POLE2_WT	Q8WVK2	SNRNP27	2|2|2|0|0|0	6	1	6	0|0|0|0|0|0|0|0|0|0|0|0|0|0|0|0|0|0|0|0|0|0|0|0|0|0|0|0|0|0|0|0|0|0|0|0|0|0|0|0|0|0|0|0|0|0|0|0|0|0|0|0|0|0|0|0|0|0|0|0|0|0|0|0|0|0|0|0|0|0|0|0|0|0|0|0|0|0|0|0|0|0|0|0|0|2|0|0|0|0|0|1|2|0|0|0|0|0|0	0.49	0.97	0.49	0.97	0.49	-0.9	10	0.25		P56282	FALSE
POLE2_Y311F	Q8WVK2	SNRNP27	1|6|3	10	3.33	3	0|0|0|0|0|0|0|0|0|0|0|0|0|0|0|0|0|0|0|0|0|0|0|0|0|0|0|0|0|0|0|0|0|0|0|0|0|0|0|0|0|0|0|0|0|0|0|0|0|0|0|0|0|0|0|0|0|0|0|0|0|0|0|0|0|0|0|0|0|0|0|0|0|0|0|0|0|0|0|0|0|0|0|0|0|2|0|0|0|0|0|1|2|0|0|0|0|0|0	0.67	1	0.67	1	0.67	1.61	33.33	0.14		P56282	FALSE
POLE2_Y513C	Q8WVK2	SNRNP27	3|3|3	9	3	3	0|0|0|0|0|0|0|0|0|0|0|0|0|0|0|0|0|0|0|0|0|0|0|0|0|0|0|0|0|0|0|0|0|0|0|0|0|0|0|0|0|0|0|0|0|0|0|0|0|0|0|0|0|0|0|0|0|0|0|0|0|0|0|0|0|0|0|0|0|0|0|0|0|0|0|0|0|0|0|0|0|0|0|0|0|2|0|0|0|0|0|1|2|0|0|0|0|0|0	1	1	1	1	1	5.48	30	0		P56282	FALSE
POLE2_D284G	O15119	TBX3	8|12|10	30	10	3	0|0|0|0|0|0|0|0|0|0|0|0|0|0|0|0|0|0|0|0|0|0|0|0|0|0|0|0|0|0|0|0|0|0|0|0|0|0|0|0|0|0|0|0|0|0|0|0|0|0|0|0|0|0|0|0|0|0|0|0|0|0|0|0|0|0|0|0|0|1|0|2|3|0|0|0|0|0|0|0|0|0|0|0|0|6|3|1|1|0|3|4|6|3|2|0|1|0|1	1	1	1	1	1	4.81	26.76	0		P56282	FALSE
POLE2_E520A	O15119	TBX3	5|7|12	24	8	3	0|0|0|0|0|0|0|0|0|0|0|0|0|0|0|0|0|0|0|0|0|0|0|0|0|0|0|0|0|0|0|0|0|0|0|0|0|0|0|0|0|0|0|0|0|0|0|0|0|0|0|0|0|0|0|0|0|0|0|0|0|0|0|0|0|0|0|0|0|1|0|2|3|0|0|0|0|0|0|0|0|0|0|0|0|6|3|1|1|0|3|4|6|3|2|0|1|0|1	0.98	1	0.98	1	0.98	3.42	21.41	0.01		P56282	FALSE
POLE2_S522A	O15119	TBX3	5|1|3	9	3	3	0|0|0|0|0|0|0|0|0|0|0|0|0|0|0|0|0|0|0|0|0|0|0|0|0|0|0|0|0|0|0|0|0|0|0|0|0|0|0|0|0|0|0|0|0|0|0|0|0|0|0|0|0|0|0|0|0|0|0|0|0|0|0|0|0|0|0|0|0|1|0|2|3|0|0|0|0|0|0|0|0|0|0|0|0|6|3|1|1|0|3|4|6|3|2|0|1|0|1	0.62	0.97	0.62	0.97	0.62	0.45	8.03	0.17		P56282	FALSE
POLE2_WT	O15119	TBX3	8|11|11|4|4|3	41	6.83	6	0|0|0|0|0|0|0|0|0|0|0|0|0|0|0|0|0|0|0|0|0|0|0|0|0|0|0|0|0|0|0|0|0|0|0|0|0|0|0|0|0|0|0|0|0|0|0|0|0|0|0|0|0|0|0|0|0|0|0|0|0|0|0|0|0|0|0|0|0|1|0|2|3|0|0|0|0|0|0|0|0|0|0|0|0|6|3|1|1|0|3|4|6|3|2|0|1|0|1	0.96	1	0.96	1	0.96	2.25	18.28	0.02		P56282	FALSE
POLE2_Y311F	O15119	TBX3	9|12|9	30	10	3	0|0|0|0|0|0|0|0|0|0|0|0|0|0|0|0|0|0|0|0|0|0|0|0|0|0|0|0|0|0|0|0|0|0|0|0|0|0|0|0|0|0|0|0|0|0|0|0|0|0|0|0|0|0|0|0|0|0|0|0|0|0|0|0|0|0|0|0|0|1|0|2|3|0|0|0|0|0|0|0|0|0|0|0|0|6|3|1|1|0|3|4|6|3|2|0|1|0|1	1	1	1	1	1	5.22	26.76	0		P56282	FALSE
POLE2_Y513C	O15119	TBX3	2|3|1	6	2	3	0|0|0|0|0|0|0|0|0|0|0|0|0|0|0|0|0|0|0|0|0|0|0|0|0|0|0|0|0|0|0|0|0|0|0|0|0|0|0|0|0|0|0|0|0|0|0|0|0|0|0|0|0|0|0|0|0|0|0|0|0|0|0|0|0|0|0|0|0|1|0|2|3|0|0|0|0|0|0|0|0|0|0|0|0|6|3|1|1|0|3|4|6|3|2|0|1|0|1	0.57	0.9	0.57	0.9	0.57	0.45	5.35	0.2		P56282	FALSE
POLE2_D284G	P28347	TEAD1	9|8|6	23	7.67	3	0|0|0|0|0|0|0|0|0|0|0|0|0|1|0|0|0|0|0|0|0|0|0|0|0|0|0|0|0|0|0|0|0|0|0|0|0|0|0|0|0|0|0|0|0|0|0|0|0|0|0|0|0|0|0|1|1|2|1|1|0|0|0|0|0|0|0|0|0|0|1|1|1|0|0|0|0|0|0|0|0|0|0|0|0|3|0|0|0|0|0|6|2|4|3|4|2|1|0	0.99	1	0.99	1	0.99	4.19	21.69	0		P56282	FALSE
POLE2_E520A	P28347	TEAD1	3|2|5	10	3.33	3	0|0|0|0|0|0|0|0|0|0|0|0|0|1|0|0|0|0|0|0|0|0|0|0|0|0|0|0|0|0|0|0|0|0|0|0|0|0|0|0|0|0|0|0|0|0|0|0|0|0|0|0|0|0|0|1|1|2|1|1|0|0|0|0|0|0|0|0|0|0|1|1|1|0|0|0|0|0|0|0|0|0|0|0|0|3|0|0|0|0|0|6|2|4|3|4|2|1|0	0.9	0.97	0.9	0.97	0.9	1.47	9.43	0.05		P56282	FALSE
POLE2_S522A	P28347	TEAD1	4|5|3	12	4	3	0|0|0|0|0|0|0|0|0|0|0|0|0|1|0|0|0|0|0|0|0|0|0|0|0|0|0|0|0|0|0|0|0|0|0|0|0|0|0|0|0|0|0|0|0|0|0|0|0|0|0|0|0|0|0|1|1|2|1|1|0|0|0|0|0|0|0|0|0|0|1|1|1|0|0|0|0|0|0|0|0|0|0|0|0|3|0|0|0|0|0|6|2|4|3|4|2|1|0	0.94	0.97	0.94	0.97	0.94	2.29	11.31	0.03		P56282	FALSE
POLE2_WT	P28347	TEAD1	2|3|4|2|3|1	15	2.5	6	0|0|0|0|0|0|0|0|0|0|0|0|0|1|0|0|0|0|0|0|0|0|0|0|0|0|0|0|0|0|0|0|0|0|0|0|0|0|0|0|0|0|0|0|0|0|0|0|0|0|0|0|0|0|0|1|1|2|1|1|0|0|0|0|0|0|0|0|0|0|1|1|1|0|0|0|0|0|0|0|0|0|0|0|0|3|0|0|0|0|0|6|2|4|3|4|2|1|0	0.73	0.95	0.73	0.95	0.73	0.38	7.07	0.12		P56282	FALSE
POLE2_Y311F	P28347	TEAD1	5|2|3	10	3.33	3	0|0|0|0|0|0|0|0|0|0|0|0|0|1|0|0|0|0|0|0|0|0|0|0|0|0|0|0|0|0|0|0|0|0|0|0|0|0|0|0|0|0|0|0|0|0|0|0|0|0|0|0|0|0|0|1|1|2|1|1|0|0|0|0|0|0|0|0|0|0|1|1|1|0|0|0|0|0|0|0|0|0|0|0|0|3|0|0|0|0|0|6|2|4|3|4|2|1|0	0.9	0.97	0.9	0.97	0.9	1.47	9.43	0.05		P56282	FALSE
POLE2_Y513C	P28347	TEAD1	4|2|1	7	2.33	3	0|0|0|0|0|0|0|0|0|0|0|0|0|1|0|0|0|0|0|0|0|0|0|0|0|0|0|0|0|0|0|0|0|0|0|0|0|0|0|0|0|0|0|0|0|0|0|0|0|0|0|0|0|0|0|1|1|2|1|1|0|0|0|0|0|0|0|0|0|0|1|1|1|0|0|0|0|0|0|0|0|0|0|0|0|3|0|0|0|0|0|6|2|4|3|4|2|1|0	0.59	0.95	0.59	0.95	0.59	0.38	6.6	0.19		P56282	FALSE
POLE2_D284G	P0C1Z6	TFPT	1|4|5	10	3.33	3	0|0|0|0|0|0|0|0|0|0|0|0|0|0|0|0|0|0|0|0|0|0|0|0|0|0|0|0|1|0|0|0|0|0|0|0|0|0|0|0|0|0|0|0|2|0|0|0|0|0|0|0|0|1|1|1|0|0|0|0|2|0|1|0|0|0|0|0|0|1|3|2|1|0|1|0|0|0|0|0|0|0|0|0|0|3|1|1|0|0|0|2|1|0|0|0|0|0|0	0.66	0.99	0.66	0.99	0.66	0.35	13.2	0.14		P56282	FALSE
POLE2_E520A	P0C1Z6	TFPT	2|4|2	8	2.67	3	0|0|0|0|0|0|0|0|0|0|0|0|0|0|0|0|0|0|0|0|0|0|0|0|0|0|0|0|1|0|0|0|0|0|0|0|0|0|0|0|0|0|0|0|2|0|0|0|0|0|0|0|0|1|1|1|0|0|0|0|2|0|1|0|0|0|0|0|0|1|3|2|1|0|1|0|0|0|0|0|0|0|0|0|0|3|1|1|0|0|0|2|1|0|0|0|0|0|0	0.9	0.98	0.9	0.98	0.9	1.75	10.56	0.05		P56282	FALSE
POLE2_S522A	P0C1Z6	TFPT	9|5|6	20	6.67	3	0|0|0|0|0|0|0|0|0|0|0|0|0|0|0|0|0|0|0|0|0|0|0|0|0|0|0|0|1|0|0|0|0|0|0|0|0|0|0|0|0|0|0|0|2|0|0|0|0|0|0|0|0|1|1|1|0|0|0|0|2|0|1|0|0|0|0|0|0|1|3|2|1|0|1|0|0|0|0|0|0|0|0|0|0|3|1|1|0|0|0|2|1|0|0|0|0|0|0	1	1	1	1	1	5.2	26.4	0		P56282	FALSE
POLE2_WT	P0C1Z6	TFPT	5|5|4|0|0|0	14	2.33	6	0|0|0|0|0|0|0|0|0|0|0|0|0|0|0|0|0|0|0|0|0|0|0|0|0|0|0|0|1|0|0|0|0|0|0|0|0|0|0|0|0|0|0|0|2|0|0|0|0|0|0|0|0|1|1|1|0|0|0|0|2|0|1|0|0|0|0|0|0|1|3|2|1|0|1|0|0|0|0|0|0|0|0|0|0|3|1|1|0|0|0|2|1|0|0|0|0|0|0	0.5	0.99	0.5	0.99	0.5	-1.47	9.24	0.24		P56282	FALSE
POLE2_Y311F	P0C1Z6	TFPT	2|3|4	9	3	3	0|0|0|0|0|0|0|0|0|0|0|0|0|0|0|0|0|0|0|0|0|0|0|0|0|0|0|0|1|0|0|0|0|0|0|0|0|0|0|0|0|0|0|0|2|0|0|0|0|0|0|0|0|1|1|1|0|0|0|0|2|0|1|0|0|0|0|0|0|1|3|2|1|0|1|0|0|0|0|0|0|0|0|0|0|3|1|1|0|0|0|2|1|0|0|0|0|0|0	0.93	0.98	0.93	0.98	0.93	1.75	11.88	0.04		P56282	FALSE
POLE2_Y513C	P0C1Z6	TFPT	8|5|6	19	6.33	3	0|0|0|0|0|0|0|0|0|0|0|0|0|0|0|0|0|0|0|0|0|0|0|0|0|0|0|0|1|0|0|0|0|0|0|0|0|0|0|0|0|0|0|0|2|0|0|0|0|0|0|0|0|1|1|1|0|0|0|0|2|0|1|0|0|0|0|0|0|1|3|2|1|0|1|0|0|0|0|0|0|0|0|0|0|3|1|1|0|0|0|2|1|0|0|0|0|0|0	1	1	1	1	1	5.2	25.08	0		P56282	FALSE
POLE2_D284G	Q8IYQ7	THNSL1	6|6|6	18	6	3	0|1|0|0|0|0|0|0|1|0|0|0|0|0|0|0|0|0|0|0|0|0|0|0|0|0|0|0|0|0|0|0|0|1|2|0|0|0|0|0|0|0|0|0|0|0|0|0|0|0|1|0|0|0|0|0|0|0|0|0|0|0|0|0|0|0|0|0|0|1|0|0|0|0|1|0|0|1|1|0|0|0|0|0|0|2|0|0|1|1|1|2|4|1|1|0|2|1|3	1	1	1	1	1	5.8	20.48	0		P56282	FALSE
POLE2_E520A	Q8IYQ7	THNSL1	5|5|12	22	7.33	3	0|1|0|0|0|0|0|0|1|0|0|0|0|0|0|0|0|0|0|0|0|0|0|0|0|0|0|0|0|0|0|0|0|1|2|0|0|0|0|0|0|0|0|0|0|0|0|0|0|0|1|0|0|0|0|0|0|0|0|0|0|0|0|0|0|0|0|0|0|1|0|0|0|0|1|0|0|1|1|0|0|0|0|0|0|2|0|0|1|1|1|2|4|1|1|0|2|1|3	0.99	1	0.99	1	0.99	4.82	25.03	0		P56282	FALSE
POLE2_S522A	Q8IYQ7	THNSL1	5|5|3	13	4.33	3	0|1|0|0|0|0|0|0|1|0|0|0|0|0|0|0|0|0|0|0|0|0|0|0|0|0|0|0|0|0|0|0|0|1|2|0|0|0|0|0|0|0|0|0|0|0|0|0|0|0|1|0|0|0|0|0|0|0|0|0|0|0|0|0|0|0|0|0|0|1|0|0|0|0|1|0|0|1|1|0|0|0|0|0|0|2|0|0|1|1|1|2|4|1|1|0|2|1|3	0.97	0.99	0.97	0.99	0.97	2.72	14.79	0.01		P56282	FALSE
POLE2_WT	Q8IYQ7	THNSL1	5|6|6|1|1|1	20	3.33	6	0|1|0|0|0|0|0|0|1|0|0|0|0|0|0|0|0|0|0|0|0|0|0|0|0|0|0|0|0|0|0|0|0|1|2|0|0|0|0|0|0|0|0|0|0|0|0|0|0|0|1|0|0|0|0|0|0|0|0|0|0|0|0|0|0|0|0|0|0|1|0|0|0|0|1|0|0|1|1|0|0|0|0|0|0|2|0|0|1|1|1|2|4|1|1|0|2|1|3	0.5	1	0.5	1	0.5	0.23	11.38	0.24		P56282	FALSE
POLE2_Y311F	Q8IYQ7	THNSL1	7|1|5	13	4.33	3	0|1|0|0|0|0|0|0|1|0|0|0|0|0|0|0|0|0|0|0|0|0|0|0|0|0|0|0|0|0|0|0|0|1|2|0|0|0|0|0|0|0|0|0|0|0|0|0|0|0|1|0|0|0|0|0|0|0|0|0|0|0|0|0|0|0|0|0|0|1|0|0|0|0|1|0|0|1|1|0|0|0|0|0|0|2|0|0|1|1|1|2|4|1|1|0|2|1|3	0.66	1	0.66	1	0.66	0.23	14.79	0.14		P56282	FALSE
POLE2_Y513C	Q8IYQ7	THNSL1	6|4|7	17	5.67	3	0|1|0|0|0|0|0|0|1|0|0|0|0|0|0|0|0|0|0|0|0|0|0|0|0|0|0|0|0|0|0|0|0|1|2|0|0|0|0|0|0|0|0|0|0|0|0|0|0|0|1|0|0|0|0|0|0|0|0|0|0|0|0|0|0|0|0|0|0|1|0|0|0|0|1|0|0|1|1|0|0|0|0|0|0|2|0|0|1|1|1|2|4|1|1|0|2|1|3	0.99	1	0.99	1	0.99	3.8	19.34	0		P56282	FALSE
POLE2_D284G	Q8NFQ8	TOR1AIP2	13|21|15	49	16.33	3	2|4|3|8|2|2|3|4|8|2|2|5|5|1|2|6|3|5|2|3|1|5|2|2|2|8|8|1|1|1|2|1|2|2|2|1|2|1|0|2|1|2|2|1|1|2|1|1|1|1|1|2|4|2|0|0|0|0|1|0|1|0|2|1|1|0|0|0|0|1|1|0|0|1|2|0|1|2|1|3|2|1|1|2|0|12|6|2|5|3|4|10|5|5|6|4|3|5|5	0.99	1	0.99	1	0.99	3.81	6.77	0		P56282	FALSE
POLE2_E520A	Q8NFQ8	TOR1AIP2	17|17|10	44	14.67	3	2|4|3|8|2|2|3|4|8|2|2|5|5|1|2|6|3|5|2|3|1|5|2|2|2|8|8|1|1|1|2|1|2|2|2|1|2|1|0|2|1|2|2|1|1|2|1|1|1|1|1|2|4|2|0|0|0|0|1|0|1|0|2|1|1|0|0|0|0|1|1|0|0|1|2|0|1|2|1|3|2|1|1|2|0|12|6|2|5|3|4|10|5|5|6|4|3|5|5	0.97	1	0.97	1	0.97	2.32	6.08	0.02		P56282	FALSE
POLE2_S522A	Q8NFQ8	TOR1AIP2	12|10|10	32	10.67	3	2|4|3|8|2|2|3|4|8|2|2|5|5|1|2|6|3|5|2|3|1|5|2|2|2|8|8|1|1|1|2|1|2|2|2|1|2|1|0|2|1|2|2|1|1|2|1|1|1|1|1|2|4|2|0|0|0|0|1|0|1|0|2|1|1|0|0|0|0|1|1|0|0|1|2|0|1|2|1|3|2|1|1|2|0|12|6|2|5|3|4|10|5|5|6|4|3|5|5	0.93	0.97	0.93	0.97	0.93	2.32	4.42	0.04		P56282	FALSE
POLE2_WT	Q8NFQ8	TOR1AIP2	15|10|12|4|2|5	48	8	6	2|4|3|8|2|2|3|4|8|2|2|5|5|1|2|6|3|5|2|3|1|5|2|2|2|8|8|1|1|1|2|1|2|2|2|1|2|1|0|2|1|2|2|1|1|2|1|1|1|1|1|2|4|2|0|0|0|0|1|0|1|0|2|1|1|0|0|0|0|1|1|0|0|1|2|0|1|2|1|3|2|1|1|2|0|12|6|2|5|3|4|10|5|5|6|4|3|5|5	0.51	0.99	0.51	0.99	0.51	-5.84	3.31	0.23		P56282	FALSE
POLE2_Y311F	Q8NFQ8	TOR1AIP2	12|11|12	35	11.67	3	2|4|3|8|2|2|3|4|8|2|2|5|5|1|2|6|3|5|2|3|1|5|2|2|2|8|8|1|1|1|2|1|2|2|2|1|2|1|0|2|1|2|2|1|1|2|1|1|1|1|1|2|4|2|0|0|0|0|1|0|1|0|2|1|1|0|0|0|0|1|1|0|0|1|2|0|1|2|1|3|2|1|1|2|0|12|6|2|5|3|4|10|5|5|6|4|3|5|5	0.96	0.97	0.96	0.97	0.96	2.86	4.83	0.02		P56282	FALSE
POLE2_Y513C	Q8NFQ8	TOR1AIP2	12|8|13	33	11	3	2|4|3|8|2|2|3|4|8|2|2|5|5|1|2|6|3|5|2|3|1|5|2|2|2|8|8|1|1|1|2|1|2|2|2|1|2|1|0|2|1|2|2|1|1|2|1|1|1|1|1|2|4|2|0|0|0|0|1|0|1|0|2|1|1|0|0|0|0|1|1|0|0|1|2|0|1|2|1|3|2|1|1|2|0|12|6|2|5|3|4|10|5|5|6|4|3|5|5	0.89	0.98	0.89	0.98	0.89	1	4.56	0.05		P56282	FALSE
POLE2_D284G	Q9H892	TTC12	7|12|7	26	8.67	3	0|0|0|1|0|0|0|0|0|0|0|0|1|0|0|1|1|1|0|0|0|0|0|0|0|0|0|0|0|0|0|0|0|0|0|0|0|0|0|0|0|0|0|0|0|0|0|0|0|0|0|0|0|0|0|0|0|0|0|0|0|0|0|0|0|0|0|0|0|0|0|0|0|2|1|0|0|0|0|0|0|0|0|0|0|1|2|3|2|3|1|2|0|2|1|3|4|5|2	1	1	1	1	1	4.93	22	0		P56282	FALSE
POLE2_E520A	Q9H892	TTC12	7|3|8	18	6	3	0|0|0|1|0|0|0|0|0|0|0|0|1|0|0|1|1|1|0|0|0|0|0|0|0|0|0|0|0|0|0|0|0|0|0|0|0|0|0|0|0|0|0|0|0|0|0|0|0|0|0|0|0|0|0|0|0|0|0|0|0|0|0|0|0|0|0|0|0|0|0|0|0|2|1|0|0|0|0|0|0|0|0|0|0|1|2|3|2|3|1|2|0|2|1|3|4|5|2	0.96	1	0.96	1	0.96	2.08	15.23	0.02		P56282	FALSE
POLE2_S522A	Q9H892	TTC12	0|2|1	3	1	3	0|0|0|1|0|0|0|0|0|0|0|0|1|0|0|1|1|1|0|0|0|0|0|0|0|0|0|0|0|0|0|0|0|0|0|0|0|0|0|0|0|0|0|0|0|0|0|0|0|0|0|0|0|0|0|0|0|0|0|0|0|0|0|0|0|0|0|0|0|0|0|0|0|2|1|0|0|0|0|0|0|0|0|0|0|1|2|3|2|3|1|2|0|2|1|3|4|5|2	0.26	0.77	0.26	0.77	0.26	-2.05	2.54	0.4		P56282	FALSE
POLE2_WT	Q9H892	TTC12	9|8|10|9|12|15	63	10.5	6	0|0|0|1|0|0|0|0|0|0|0|0|1|0|0|1|1|1|0|0|0|0|0|0|0|0|0|0|0|0|0|0|0|0|0|0|0|0|0|0|0|0|0|0|0|0|0|0|0|0|0|0|0|0|0|0|0|0|0|0|0|0|0|0|0|0|0|0|0|0|0|0|0|2|1|0|0|0|0|0|0|0|0|0|0|1|2|3|2|3|1|2|0|2|1|3|4|5|2	1	1	1	1	1	5.55	26.65	0		P56282	FALSE
POLE2_Y311F	Q9H892	TTC12	4|2|4	10	3.33	3	0|0|0|1|0|0|0|0|0|0|0|0|1|0|0|1|1|1|0|0|0|0|0|0|0|0|0|0|0|0|0|0|0|0|0|0|0|0|0|0|0|0|0|0|0|0|0|0|0|0|0|0|0|0|0|0|0|0|0|0|0|0|0|0|0|0|0|0|0|0|0|0|0|2|1|0|0|0|0|0|0|0|0|0|0|1|2|3|2|3|1|2|0|2|1|3|4|5|2	0.89	0.95	0.89	0.95	0.89	1.19	8.46	0.05		P56282	FALSE
POLE2_Y513C	Q9H892	TTC12	0|2|2	4	1.33	3	0|0|0|1|0|0|0|0|0|0|0|0|1|0|0|1|1|1|0|0|0|0|0|0|0|0|0|0|0|0|0|0|0|0|0|0|0|0|0|0|0|0|0|0|0|0|0|0|0|0|0|0|0|0|0|0|0|0|0|0|0|0|0|0|0|0|0|0|0|0|0|0|0|2|1|0|0|0|0|0|0|0|0|0|0|1|2|3|2|3|1|2|0|2|1|3|4|5|2	0.51	0.77	0.51	0.77	0.51	-2.05	3.38	0.23		P56282	FALSE
POLE2_D284G	O94763	URI1	73|76|67	216	72	3	5|7|9|7|8|6|8|8|12|5|11|6|11|8|10|6|13|9|4|9|9|6|8|7|5|10|7|20|18|11|12|19|9|10|8|12|14|16|12|15|17|8|14|10|7|15|14|10|11|13|13|12|12|13|4|5|4|5|3|5|0|12|1|12|0|7|0|0|0|7|5|6|7|15|16|2|16|16|14|23|13|15|19|17|2|55|46|41|43|42|47|54|43|26|27|26|29|38|33	0.99	0.99	0.99	0.99	0.99	4.25	5.24	0		P56282	FALSE
POLE2_E520A	O94763	URI1	68|78|66	212	70.67	3	5|7|9|7|8|6|8|8|12|5|11|6|11|8|10|6|13|9|4|9|9|6|8|7|5|10|7|20|18|11|12|19|9|10|8|12|14|16|12|15|17|8|14|10|7|15|14|10|11|13|13|12|12|13|4|5|4|5|3|5|0|12|1|12|0|7|0|0|0|7|5|6|7|15|16|2|16|16|14|23|13|15|19|17|2|55|46|41|43|42|47|54|43|26|27|26|29|38|33	0.99	0.99	0.99	0.99	0.99	4.15	5.14	0.01		P56282	FALSE
POLE2_S522A	O94763	URI1	61|59|59	179	59.67	3	5|7|9|7|8|6|8|8|12|5|11|6|11|8|10|6|13|9|4|9|9|6|8|7|5|10|7|20|18|11|12|19|9|10|8|12|14|16|12|15|17|8|14|10|7|15|14|10|11|13|13|12|12|13|4|5|4|5|3|5|0|12|1|12|0|7|0|0|0|7|5|6|7|15|16|2|16|16|14|23|13|15|19|17|2|55|46|41|43|42|47|54|43|26|27|26|29|38|33	0.96	0.97	0.96	0.97	0.96	3.12	4.34	0.02		P56282	FALSE
POLE2_WT	O94763	URI1	61|68|65|67|68|59	388	64.67	6	5|7|9|7|8|6|8|8|12|5|11|6|11|8|10|6|13|9|4|9|9|6|8|7|5|10|7|20|18|11|12|19|9|10|8|12|14|16|12|15|17|8|14|10|7|15|14|10|11|13|13|12|12|13|4|5|4|5|3|5|0|12|1|12|0|7|0|0|0|7|5|6|7|15|16|2|16|16|14|23|13|15|19|17|2|55|46|41|43|42|47|54|43|26|27|26|29|38|33	0.98	0.99	0.98	0.99	0.98	3.12	4.71	0.01		P56282	FALSE
POLE2_Y311F	O94763	URI1	60|69|80	209	69.67	3	5|7|9|7|8|6|8|8|12|5|11|6|11|8|10|6|13|9|4|9|9|6|8|7|5|10|7|20|18|11|12|19|9|10|8|12|14|16|12|15|17|8|14|10|7|15|14|10|11|13|13|12|12|13|4|5|4|5|3|5|0|12|1|12|0|7|0|0|0|7|5|6|7|15|16|2|16|16|14|23|13|15|19|17|2|55|46|41|43|42|47|54|43|26|27|26|29|38|33	0.98	0.99	0.98	0.99	0.98	3.31	5.07	0.01		P56282	FALSE
POLE2_Y513C	O94763	URI1	58|45|45	148	49.33	3	5|7|9|7|8|6|8|8|12|5|11|6|11|8|10|6|13|9|4|9|9|6|8|7|5|10|7|20|18|11|12|19|9|10|8|12|14|16|12|15|17|8|14|10|7|15|14|10|11|13|13|12|12|13|4|5|4|5|3|5|0|12|1|12|0|7|0|0|0|7|5|6|7|15|16|2|16|16|14|23|13|15|19|17|2|55|46|41|43|42|47|54|43|26|27|26|29|38|33	0.48	0.95	0.48	0.95	0.48	-1.14	3.59	0.25		P56282	FALSE
POLE2_D284G	O94966	USP19	23|11|16	50	16.67	3	1|1|0|0|0|0|0|0|0|1|2|0|0|0|0|1|0|0|0|0|1|0|0|0|2|0|1|0|0|0|0|0|0|0|1|0|0|0|0|0|0|0|0|0|0|0|0|0|0|0|0|0|0|1|0|0|0|0|0|0|0|0|0|0|0|0|0|0|0|0|0|0|0|1|0|0|1|0|0|0|0|0|0|0|0|5|8|5|4|4|2|5|3|2|2|0|0|3|5	1	1	1	1	1	5.03	26.61	0		P56282	FALSE
POLE2_E520A	O94966	USP19	15|19|19	53	17.67	3	1|1|0|0|0|0|0|0|0|1|2|0|0|0|0|1|0|0|0|0|1|0|0|0|2|0|1|0|0|0|0|0|0|0|1|0|0|0|0|0|0|0|0|0|0|0|0|0|0|0|0|0|0|1|0|0|0|0|0|0|0|0|0|0|0|0|0|0|0|0|0|0|0|1|0|0|1|0|0|0|0|0|0|0|0|5|8|5|4|4|2|5|3|2|2|0|0|3|5	1	1	1	1	1	6.45	28.21	0		P56282	FALSE
POLE2_S522A	O94966	USP19	3|4|3	10	3.33	3	1|1|0|0|0|0|0|0|0|1|2|0|0|0|0|1|0|0|0|0|1|0|0|0|2|0|1|0|0|0|0|0|0|0|1|0|0|0|0|0|0|0|0|0|0|0|0|0|0|0|0|0|0|1|0|0|0|0|0|0|0|0|0|0|0|0|0|0|0|0|0|0|0|1|0|0|1|0|0|0|0|0|0|0|0|5|8|5|4|4|2|5|3|2|2|0|0|3|5	0.82	0.88	0.82	0.88	0.82	1.36	5.32	0.08		P56282	FALSE
POLE2_WT	O94966	USP19	19|16|11|13|12|17	88	14.67	6	1|1|0|0|0|0|0|0|0|1|2|0|0|0|0|1|0|0|0|0|1|0|0|0|2|0|1|0|0|0|0|0|0|0|1|0|0|0|0|0|0|0|0|0|0|0|0|0|0|0|0|0|0|1|0|0|0|0|0|0|0|0|0|0|0|0|0|0|0|0|0|0|0|1|0|0|1|0|0|0|0|0|0|0|0|5|8|5|4|4|2|5|3|2|2|0|0|3|5	1	1	1	1	1	5.03	23.42	0		P56282	FALSE
POLE2_Y311F	O94966	USP19	13|21|16	50	16.67	3	1|1|0|0|0|0|0|0|0|1|2|0|0|0|0|1|0|0|0|0|1|0|0|0|2|0|1|0|0|0|0|0|0|0|1|0|0|0|0|0|0|0|0|0|0|0|0|0|0|0|0|0|0|1|0|0|0|0|0|0|0|0|0|0|0|0|0|0|0|0|0|0|0|1|0|0|1|0|0|0|0|0|0|0|0|5|8|5|4|4|2|5|3|2|2|0|0|3|5	1	1	1	1	1	5.76	26.61	0		P56282	FALSE
POLE2_Y513C	O94966	USP19	5|1|2	8	2.67	3	1|1|0|0|0|0|0|0|0|1|2|0|0|0|0|1|0|0|0|0|1|0|0|0|2|0|1|0|0|0|0|0|0|0|1|0|0|0|0|0|0|0|0|0|0|0|0|0|0|0|0|0|0|1|0|0|0|0|0|0|0|0|0|0|0|0|0|0|0|0|0|0|0|1|0|0|1|0|0|0|0|0|0|0|0|5|8|5|4|4|2|5|3|2|2|0|0|3|5	0.53	0.92	0.53	0.92	0.53	-0.56	4.26	0.22		P56282	FALSE
POLE2_D284G	O75717	WDHD1	200|212|193	605	201.67	3	4|4|4|5|3|3|3|3|4|4|3|7|8|2|7|3|1|6|2|6|6|5|11|6|4|1|9|4|2|2|3|4|5|3|2|3|4|3|2|0|3|1|6|1|2|3|3|3|1|2|2|5|1|3|44|43|44|44|48|40|64|25|47|36|50|26|27|39|20|47|41|35|47|26|16|0|3|4|5|7|2|5|7|1|0|44|42|49|30|47|31|36|37|35|42|43|37|34|44	1	1	1	1	1	8.25	12.55	0		P56282	FALSE
POLE2_E520A	O75717	WDHD1	95|95|120	310	103.33	3	4|4|4|5|3|3|3|3|4|4|3|7|8|2|7|3|1|6|2|6|6|5|11|6|4|1|9|4|2|2|3|4|5|3|2|3|4|3|2|0|3|1|6|1|2|3|3|3|1|2|2|5|1|3|44|43|44|44|48|40|64|25|47|36|50|26|27|39|20|47|41|35|47|26|16|0|3|4|5|7|2|5|7|1|0|44|42|49|30|47|31|36|37|35|42|43|37|34|44	0.99	1	0.99	1	0.99	4.38	6.43	0		P56282	FALSE
POLE2_S522A	O75717	WDHD1	41|48|47	136	45.33	3	4|4|4|5|3|3|3|3|4|4|3|7|8|2|7|3|1|6|2|6|6|5|11|6|4|1|9|4|2|2|3|4|5|3|2|3|4|3|2|0|3|1|6|1|2|3|3|3|1|2|2|5|1|3|44|43|44|44|48|40|64|25|47|36|50|26|27|39|20|47|41|35|47|26|16|0|3|4|5|7|2|5|7|1|0|44|42|49|30|47|31|36|37|35|42|43|37|34|44	0.01	0.02	0.01	0.02	0.01	-7.78	2.82	0.55		P56282	FALSE
POLE2_WT	O75717	WDHD1	198|229|209|213|222|216	1287	214.5	6	4|4|4|5|3|3|3|3|4|4|3|7|8|2|7|3|1|6|2|6|6|5|11|6|4|1|9|4|2|2|3|4|5|3|2|3|4|3|2|0|3|1|6|1|2|3|3|3|1|2|2|5|1|3|44|43|44|44|48|40|64|25|47|36|50|26|27|39|20|47|41|35|47|26|16|0|3|4|5|7|2|5|7|1|0|44|42|49|30|47|31|36|37|35|42|43|37|34|44	1	1	1	1	1	8.43	13.35	0		P56282	FALSE
POLE2_Y311F	O75717	WDHD1	185|151|223	559	186.33	3	4|4|4|5|3|3|3|3|4|4|3|7|8|2|7|3|1|6|2|6|6|5|11|6|4|1|9|4|2|2|3|4|5|3|2|3|4|3|2|0|3|1|6|1|2|3|3|3|1|2|2|5|1|3|44|43|44|44|48|40|64|25|47|36|50|26|27|39|20|47|41|35|47|26|16|0|3|4|5|7|2|5|7|1|0|44|42|49|30|47|31|36|37|35|42|43|37|34|44	1	1	1	1	1	6.67	11.59	0		P56282	FALSE
POLE2_Y513C	O75717	WDHD1	43|35|44	122	40.67	3	4|4|4|5|3|3|3|3|4|4|3|7|8|2|7|3|1|6|2|6|6|5|11|6|4|1|9|4|2|2|3|4|5|3|2|3|4|3|2|0|3|1|6|1|2|3|3|3|1|2|2|5|1|3|44|43|44|44|48|40|64|25|47|36|50|26|27|39|20|47|41|35|47|26|16|0|3|4|5|7|2|5|7|1|0|44|42|49|30|47|31|36|37|35|42|43|37|34|44	0	0	0	0	0	-11.92	2.53	0.58		P56282	FALSE
POLE2_D284G	O60315	ZEB2	19|19|12	50	16.67	3	0|1|0|0|0|0|2|1|0|0|2|0|0|0|0|1|0|1|0|1|0|0|0|0|0|1|1|0|0|0|0|0|0|0|0|0|0|0|0|0|0|0|0|0|0|0|0|0|0|0|0|0|0|0|7|4|8|3|2|2|0|0|0|0|0|0|0|0|0|5|3|5|6|1|1|0|0|0|0|0|0|0|0|0|0|7|9|0|9|0|4|13|7|0|1|0|1|0|3	0.99	1	0.99	1	0.99	3.74	14.73	0		P56282	FALSE
POLE2_E520A	O60315	ZEB2	6|13|12	31	10.33	3	0|1|0|0|0|0|2|1|0|0|2|0|0|0|0|1|0|1|0|1|0|0|0|0|0|1|1|0|0|0|0|0|0|0|0|0|0|0|0|0|0|0|0|0|0|0|0|0|0|0|0|0|0|0|7|4|8|3|2|2|0|0|0|0|0|0|0|0|0|5|3|5|6|1|1|0|0|0|0|0|0|0|0|0|0|7|9|0|9|0|4|13|7|0|1|0|1|0|3	0.95	0.98	0.95	0.98	0.95	1.98	9.13	0.03		P56282	FALSE
POLE2_S522A	O60315	ZEB2	6|7|9	22	7.33	3	0|1|0|0|0|0|2|1|0|0|2|0|0|0|0|1|0|1|0|1|0|0|0|0|0|1|1|0|0|0|0|0|0|0|0|0|0|0|0|0|0|0|0|0|0|0|0|0|0|0|0|0|0|0|7|4|8|3|2|2|0|0|0|0|0|0|0|0|0|5|3|5|6|1|1|0|0|0|0|0|0|0|0|0|0|7|9|0|9|0|4|13|7|0|1|0|1|0|3	0.91	0.95	0.91	0.95	0.91	1.98	6.48	0.04		P56282	FALSE
POLE2_WT	O60315	ZEB2	14|23|18|2|6|3	66	11	6	0|1|0|0|0|0|2|1|0|0|2|0|0|0|0|1|0|1|0|1|0|0|0|0|0|1|1|0|0|0|0|0|0|0|0|0|0|0|0|0|0|0|0|0|0|0|0|0|0|0|0|0|0|0|7|4|8|3|2|2|0|0|0|0|0|0|0|0|0|5|3|5|6|1|1|0|0|0|0|0|0|0|0|0|0|7|9|0|9|0|4|13|7|0|1|0|1|0|3	0.8	1	0.8	1	0.8	-0.69	9.72	0.09		P56282	FALSE
POLE2_Y311F	O60315	ZEB2	14|12|19	45	15	3	0|1|0|0|0|0|2|1|0|0|2|0|0|0|0|1|0|1|0|1|0|0|0|0|0|1|1|0|0|0|0|0|0|0|0|0|0|0|0|0|0|0|0|0|0|0|0|0|0|0|0|0|0|0|7|4|8|3|2|2|0|0|0|0|0|0|0|0|0|5|3|5|6|1|1|0|0|0|0|0|0|0|0|0|0|7|9|0|9|0|4|13|7|0|1|0|1|0|3	0.99	1	0.99	1	0.99	3.74	13.26	0.01		P56282	FALSE
POLE2_Y513C	O60315	ZEB2	8|7|3	18	6	3	0|1|0|0|0|0|2|1|0|0|2|0|0|0|0|1|0|1|0|1|0|0|0|0|0|1|1|0|0|0|0|0|0|0|0|0|0|0|0|0|0|0|0|0|0|0|0|0|0|0|0|0|0|0|7|4|8|3|2|2|0|0|0|0|0|0|0|0|0|5|3|5|6|1|1|0|0|0|0|0|0|0|0|0|0|7|9|0|9|0|4|13|7|0|1|0|1|0|3	0.81	0.93	0.81	0.93	0.81	0.4	5.3	0.08		P56282	FALSE
POLE2_D284G	Q8N720	ZNF655	1|0|2	3	1	3	0|0|0|0|0|0|0|0|0|0|0|0|0|0|0|0|0|0|0|0|0|0|0|0|0|0|0|0|0|0|0|0|0|0|0|0|0|0|0|0|0|0|0|0|0|0|0|0|0|0|0|0|0|0|1|1|0|0|0|0|0|0|0|0|0|0|0|0|0|0|0|0|0|0|0|0|0|0|0|0|0|0|0|0|0|0|0|0|1|1|1|1|1|0|0|0|0|0|0	0.32	0.97	0.32	0.97	0.32	-0.9	10	0.33		P56282	FALSE
POLE2_E520A	Q8N720	ZNF655	4|2|2	8	2.67	3	0|0|0|0|0|0|0|0|0|0|0|0|0|0|0|0|0|0|0|0|0|0|0|0|0|0|0|0|0|0|0|0|0|0|0|0|0|0|0|0|0|0|0|0|0|0|0|0|0|0|0|0|0|0|1|1|0|0|0|0|0|0|0|0|0|0|0|0|0|0|0|0|0|0|0|0|0|0|0|0|0|0|0|0|0|0|0|0|1|1|1|1|1|0|0|0|0|0|0	0.98	1	0.98	1	0.98	3.64	26.67	0.01		P56282	FALSE
POLE2_S522A	Q8N720	ZNF655	2|1|0	3	1	3	0|0|0|0|0|0|0|0|0|0|0|0|0|0|0|0|0|0|0|0|0|0|0|0|0|0|0|0|0|0|0|0|0|0|0|0|0|0|0|0|0|0|0|0|0|0|0|0|0|0|0|0|0|0|1|1|0|0|0|0|0|0|0|0|0|0|0|0|0|0|0|0|0|0|0|0|0|0|0|0|0|0|0|0|0|0|0|0|1|1|1|1|1|0|0|0|0|0|0	0.32	0.97	0.32	0.97	0.32	-0.9	10	0.33		P56282	FALSE
POLE2_WT	Q8N720	ZNF655	0|1|1|0|0|1	3	0.5	6	0|0|0|0|0|0|0|0|0|0|0|0|0|0|0|0|0|0|0|0|0|0|0|0|0|0|0|0|0|0|0|0|0|0|0|0|0|0|0|0|0|0|0|0|0|0|0|0|0|0|0|0|0|0|1|1|0|0|0|0|0|0|0|0|0|0|0|0|0|0|0|0|0|0|0|0|0|0|0|0|0|0|0|0|0|0|0|0|1|1|1|1|1|0|0|0|0|0|0	0	0	0	0	0	-0.9	5	0.65		P56282	FALSE
POLE2_Y311F	Q8N720	ZNF655	0|0|1	1	0.33	3	0|0|0|0|0|0|0|0|0|0|0|0|0|0|0|0|0|0|0|0|0|0|0|0|0|0|0|0|0|0|0|0|0|0|0|0|0|0|0|0|0|0|0|0|0|0|0|0|0|0|0|0|0|0|1|1|0|0|0|0|0|0|0|0|0|0|0|0|0|0|0|0|0|0|0|0|0|0|0|0|0|0|0|0|0|0|0|0|1|1|1|1|1|0|0|0|0|0|0	0	0	0	0	0	-0.9	3.33	0.65		P56282	FALSE
POLE2_Y513C	Q8N720	ZNF655	4|3|4	11	3.67	3	0|0|0|0|0|0|0|0|0|0|0|0|0|0|0|0|0|0|0|0|0|0|0|0|0|0|0|0|0|0|0|0|0|0|0|0|0|0|0|0|0|0|0|0|0|0|0|0|0|0|0|0|0|0|1|1|0|0|0|0|0|0|0|0|0|0|0|0|0|0|0|0|0|0|0|0|0|0|0|0|0|0|0|0|0|0|0|0|1|1|1|1|1|0|0|0|0|0|0	1	1	1	1	1	5.48	36.67	0		P56282	FALSE
