# Supplementary material for: The non-catalytic DNA polymerase ε subunit is an NPF motif recognition protein
Source: Nat Commun. 2025 Dec 13;17:586. doi: 10.1038/s41467-025-67284-5 (PMC12808100; doi:10.1038/s41467-025-67284-5)
Supplement: Supplementary file 9 — Source data [file 41467_2025_67284_MOESM9_ESM.xlsx]

## Sheet: Figure1
Figure 1 K
Bait	DONSON
Prey	HA-POLE2
Western blot, 293T cell extract
Bait concentration	average BI	stdev BI
10	0.704462	0.00749198
5	0.743776	0.197119
2.5	0.669276	0.0957833
1.25	0.591302	0.206751
0.625	0.464906	0.253562
0.3125	0.40423	0.0121992
0.15625	0.29579	0.0209924
0	0	0
Figure 1 L
Bait	DONSON
Prey	HA-MBP-POLE2
Western blot, 293T cell extract
Bait concentration	average BI	stdev BI
10	0.328886	0.0582872
5	0.279857	0.0952405
2.5	0.272857	0.124448
1.25	0.175306	0.05927
0.625	0.155062	0.0606291
0.3125	0.0357827	0.0945994
0.15625	0.0195291	0.0266871
0	0	0.041593
Panel I source data
concentration	average	stdev
24	68.3333	0.23094
12	53.3	0.6245
6	37.5	0.608276
3	28.1667	0.763763
1.5	20.9667	0.550757
0.75	17.5667	0.404145
0.375	16.6333	0.960902
0	12.2667	0.814453
Panel J source data
concentration	average	stdev
250	7.7	0.43589
125	10.3333	0.51316
62.5	12.3667	0.404145
31.25	14.8667	1.65025
15.625	20.7	2.52389
7.8125	23.7333	1.30512
3.90625	27.0667	0.70946
0	31.4333	0.568624

## Sheet: Figure 1 Volcano
DONSON					WDHD1					SYNJ1					BORA					WEE1					PYGO2
T: Genes	log2FC	-log10P			T: Genes	log2FC	-log10P			T: Genes	log2FC	-log10P			T: Genes	log2FC	-log10P			T: Genes	log2FC	-log10P			C: Genes	log2FC	-log10P
HP1BP3	-0.400648	9.57312			POLE	-0.492297	9.28448			PPP2R2A	-0.378779	7.15094			EHD1	-0.326489	9.56606			TXNL4B	-1.23437	3.50836			AURKA	-0.432555	6.13287
GTPBP4	-0.418977	10.1505			TMA7	-0.804592	3.09013			HSPA5	-0.587822	11.962			CCDC174	-0.939934	2.89433			TXNRD3	-1.29795	3.69462			SSBP2	-0.612995	7.26154
DDX18	-0.420623	10.1767			GNB4	-0.838415	3.12514			POLE	-0.653532	5.18753			PLEK	-1.04231	2.93654			ASXL2	-1.48593	4.90755			SSBP4	-0.865202	5.23327
PUM3	-0.421016	8.28046			POLE2	-0.912161	7.12216			EHD1	-0.767571	16.389			RFT1	-1.25283	3.08626			LDHAL6B	-1.60296	1.99454			EHD4	-1.01999	11.2375
SDAD1	-0.422964	9.0154			SIAH1	-0.982097	2.77964			PCMT1	-1.05816	13.4916			GREB1L	-2.81934	4.19828			PRKAB1	0.203831	0.83418			CD55	-1.08172	3.20466
RSL1D1	-0.445523	9.46361			SUMO2	-0.985761	2.58616			ITSN2	-1.21898	5.78176			PRKAB1	-0.00154939	0.00393236			PRKAG1	0.251061	2.00839			EHD1	-1.24061	25.4405
DDX31	-0.448492	8.84618			RPL29	-1.52664	2.63973			POLE2	-1.27005	3.29067			PRKAG1	-0.0729792	0.370083			PRKAA1	0.04732	0.866179			LDB1	-1.43594	13.6119
PPAN	-0.464833	7.71789			SUV39H2	-1.66599	2.33194			EPS15	-1.7352	12.6299			PRKAA1	0.0302133	0.487043			ATG101	0.215171	0.474875			KRT5	-2.46999	2.30218
RPL10A	-0.466832	7.73516			AHNAK2	-1.90265	2.34303			MIEF1	-1.85397	5.16915			ATG101	-0.537169	1.64476			TRIB3	-0.116362	0.25352			ACACA	1.17297	18.6507
DDX24	-0.482143	10.2407			PRKAB1	0.0927166	0.297006			EPS15L1	-2.15268	11.145			TRIB3	0.250146	0.700881			RBM38	0.0678696	0.116795			PCCA	0.601518	7.81714
RPL7	-0.483015	9.23539			PRKAG1	0.0623158	0.277344			DYRK1A	0.0408403	0.524445			RBM38	0.486088	1.28956			IRF2	-0.284996	0.519064			MCCC1	0.352295	6.56381
SRPK1	-0.490126	10.5662			PRKAA1	-0.0463817	0.611936			GSE1	0.00705289	0.078932			IRF2	-0.373242	0.685689			H2AC21	-0.856182	1.52949			MCCC2	0.323192	5.15395
RPL18	-0.496003	10.7129			ATG101	-0.386951	0.938587			SMIM11	-0.139768	1.13444			H2AC21	0.0901432	0.16905			AHNAK2	0.682651	0.602872			PCCB	0.487243	6.16825
RPL27	-0.505581	6.88956			TRIB3	0.0208642	0.0377004			TBCB	-0.0579892	0.53287			LDHAL6B	-0.142676	0.142606			WWC3	-0.0516571	0.145878			FBXO3	-0.0177492	0.082832
NAT10	-0.513072	9.09108			RBM38	-0.444877	0.969235			ATP5IF1	0.0531737	0.375944			AHNAK2	-0.88027	0.853462			DPF1	0.0899463	0.113457			ARGLU1	0.0494894	0.324724
RPL15	-0.523548	9.99649			IRF2	-0.184019	0.297738			TBC1D10A	-0.110096	0.494972			WWC3	0.00702458	0.0182596			TSEN34	0.324659	0.761914			WDR47	-0.0250151	0.069326
PWP1	-0.538458	7.02706			H2AC21	-0.440144	1.28156			NDUFAF4	-0.431417	1.83325			DPF1	-0.400594	0.69986			ARAF	0.0361295	0.0855802			NUDT1	0.00346583	0.0616943
RPL4	-0.545353	9.16268			LDHAL6B	-1.04104	1.08777			MEMO1	-0.0505225	0.445305			TSEN34	-0.0362084	0.0568147			LIN52	-0.209506	0.277848			ASAP1	-0.0523233	0.196421
RPL6	-0.556612	9.49124			WWC3	0.00347792	0.00679581			YRDC	0.105155	1.46946			ARAF	-0.219317	0.422678			TCERG1	-0.00065875	0.0107134			TMEM161A	0.0680698	0.74838
GRWD1	-0.571195	10.047			DPF1	-0.204352	0.27814			SPDL1	-0.06179	0.36078			LIN52	-0.765518	1.63054			DVL2	-0.00174421	0.00950158			TMLHE	-0.144665	0.61329
RPL30	-0.606367	4.71678			TSEN34	-0.130464	0.162703			CENPX	-0.0224558	0.0749727			TCERG1	-0.00147875	0.0259836			PRRC2A	-0.00172571	0.015677			POLR2L	-0.0434334	0.238827
SCN2A	-0.649593	4.075			ARAF	0.214809	0.741931			USP28	-0.262129	0.817144			DVL2	-0.0845332	0.703265			POLDIP3	0.0291646	0.176228			WASHC3	-0.146301	2.62529
MRPS12	-0.660441	6.37283			LIN52	0.107074	0.137063			EIF3C	-0.253952	0.721962			PRRC2A	-0.0265254	0.304129			CDC20	-0.0705095	0.455742			NDUFA1	0.00261197	0.00970741
TOP1	-0.694115	9.28265			TCERG1	0.0299846	0.681645			COA7	-0.0288514	0.133882			POLDIP3	-0.164875	1.71865			CPSF7	0.00695458	0.0333025			SAMD9	-0.0162019	0.217518
MICU1	-0.754351	3.7376			DVL2	-0.068558	0.562737			ERCC1	-0.446781	0.565983			CDC20	-0.157882	1.46895			RBM33	0.0150198	0.127787			CUL1	0.0577783	1.97185
METTL5	-0.763563	3.40903			PRRC2A	-0.00780521	0.0761777			SEPTIN3	-0.129109	0.0895078			CPSF7	0.0161446	0.0799031			KLF12	-0.0381627	0.150186			AKAP1	-0.0553314	0.791276
MYO5A	-0.781387	7.21405			POLDIP3	0.00762792	0.0386437			WBP2	-0.107957	0.63815			RBM33	-0.034879	0.322606			STMN2	-0.518769	0.135193			MRPL11	-0.0590296	0.493936
DOLPP1	-0.792385	3.80374			CDC20	-0.102675	0.637023			ATRN	0.594903	0.604913			KLF12	0.0905283	0.437258			KIF13A	0.444887	0.365939			OAT	0.00453083	0.0442299
SMG6	-0.831624	3.3885			CPSF7	0.00130792	0.00604373			CSNK1E	-0.469878	0.266981			STMN2	0.6009	0.158007			SLC4A8	-0.83124	0.83709			MEA1	-0.657052	1.43084
FBXO33	-0.883725	4.25541			RBM33	-0.0737098	0.858228			FAM120B	-0.500279	0.326478			KIF13A	0.0917995	0.0548983			DLGAP4	0.0146808	0.00671815			PNMA2	-0.133043	0.595365
TXNDC11	-0.930983	3.10034			KLF12	0.0506138	0.219938			DDB1	-0.119785	4.68528			SLC4A8	1.14864	1.38951			SEC61A2	1.36469	0.943862			DUS4L	0.0877112	0.203958
RPL14	-0.988095	4.11212			STMN2	-1.41968	0.445112			SPTBN1	-0.00732583	0.203147			DLGAP4	0.0948775	0.0479325			EIF1AY	0.821994	0.630274			KCTD5	0.120769	0.265264
POLE	-0.996583	12.5272			KIF13A	0.459326	0.361651			ACTN1	0.00701667	0.173554			SEC61A2	1.89823	1.4335			DYM	0.494762	0.326105			SMARCB1	-0.0216296	0.22971
TBC1D31	-1.08311	2.85521			SLC4A8	0.59208	0.529698			NUP133	-0.0894102	2.18851			EIF1AY	-0.377601	0.219459			CLP1	0.753242	0.56401			ELOB	-0.0388387	0.317977
TMEM181	-1.17471	3.97086			DLGAP4	-0.518067	0.306025			GRSF1	0.0448406	0.694788			DYM	-0.737996	0.517292			MT-ND1	1.13535	1.47237			ARFIP2	-0.0355089	0.338969
POLE2	-1.17647	4.36944			SEC61A2	0.415386	0.21089			XRN2	0.0199192	0.593168			CLP1	-0.280946	0.159546			UQCR11	0.929551	0.655913			DCD	-0.424535	1.00215
CREG1	-1.19625	2.98947			EIF1AY	-0.204968	0.107442			VIRMA	-0.0569827	0.642445			MT-ND1	-0.587838	0.570845			PRKAG2	0.0325675	0.030814			SELPLG	0.0603827	0.35047
CRBN	-1.21024	3.27213			DYM	-0.0328422	0.0159468			AGL	-0.0909092	1.34389			UQCR11	-0.265639	0.13537			FBN1	-0.12439	0.132541			LSM4	-0.0397421	0.462243
CD2AP	-1.24849	12.5574			CLP1	-0.181624	0.097659			U2SURP	-0.03752	0.779603			PRKAG2	-0.0704908	0.0719324			PRUNE2	-0.651646	0.520777			PACS1	-0.0407838	0.238325
GSN	-1.29454	3.07048			MT-ND1	-0.093011	0.0648058			GOPC	-0.27965	5.45311			FBN1	-0.444816	0.607326			ARHGAP32	-0.0756704	0.0710184			SNX15	-0.356679	1.18447
SH3KBP1	-1.44426	11.3165			UQCR11	0.708292	0.436457			DBN1	-0.0286925	0.536783			PRUNE2	-1.23788	1.21037			GEMIN7	-1.35373	2.08524			ANXA2	-0.00329909	0.0184761
SRPK2	-0.417751	7.64678			PRKAG2	-0.391359	0.498064			DOCK7	0.00659842	0.0682223			ARHGAP32	0.00806125	0.00747459			CRYL1	-0.137535	0.164598			MED22	0.0724532	0.324562
CTCF	-0.444682	5.59008			FBN1	-0.11926	0.132725			RBM25	-0.0408983	0.502278			GEMIN7	0.495756	0.433346			DPYSL3	-0.424609	0.234464			ZDHHC21	-0.0994922	0.383802
RPL34	-0.483225	5.4522			PRUNE2	-0.588738	0.45695			HNRNPF	-0.0118533	0.130286			CRYL1	-0.134093	0.165586			MT-CO1	-0.555718	0.612333			CACNB3	0.170133	0.626764
RPL37A	-0.573135	3.29287			ARHGAP32	-0.271102	0.32768			MTREX	-0.0360325	0.52458			DPYSL3	1.00151	0.855091			ALKBH4	0.537654	0.773433			C18orf21	-0.0853629	0.249577
MATR3	-0.0334003	0.92634			GEMIN7	-0.0728222	0.0516205			SNRPD1	-0.0407558	0.684444			MT-CO1	-0.175522	0.152647			PTPRCAP	0.162312	0.115385			CD2	0.22036	0.574271
IARS1	-0.073875	3.64306			CRYL1	0.120582	0.149108			U2AF2	-0.136119	1.72737			ALKBH4	-0.667353	0.892604			CLN5	0.064656	0.066757			ITFG2	-0.0338446	0.301346
KARS1	0.0413933	0.907494			DPYSL3	-0.108264	0.0521326			SEC24C	-0.179187	1.94254			PTPRCAP	-0.86969	0.958965			PHYHIP	0.117035	0.122555			NELFA	-0.0325721	0.763399
HTATSF1	0.0911297	0.98584			MT-CO1	-0.583748	0.667768			LUC7L3	0.0071975	0.099838			CLN5	-0.539354	0.854383			MAP3K1	-0.402785	0.42939			CDK7	-0.0180583	0.157582
CUL1	-0.00501033	0.0706949			ALKBH4	0.0173758	0.0131411			TSPYL5	-0.0650978	0.77611			PHYHIP	-0.0349246	0.031666			ZRANB3	0.0444912	0.0340157			TAF4	0.18028	1.46561
CHD4	-0.0884113	2.63075			PTPRCAP	0.992942	1.32054			HNRNPH1	0.0156642	0.0618011			MAP3K1	-0.0188301	0.0137851			ZMIZ1	-1.22113	1.70158			RPL10A	0.0784833	1.99879
DHX8	-0.0570547	0.665373			CLN5	-0.754246	1.25033			ZC3H4	-0.00246275	0.0383115			ZRANB3	0.0703196	0.0539911			UNC93B1	-0.293362	0.510276			NAA10	0.0217842	0.200404
SUPT16H	-0.0762023	1.52526			PHYHIP	-0.0786462	0.0778891			NOP58	0.0631743	1.40381			ZMIZ1	-0.854161	1.06026			TNFAIP2	0.388637	0.666245			SMAD5	-0.205802	0.836733
EPRS1	-0.0841137	3.08533			MAP3K1	0.381339	0.401552			RNF31	-0.0606881	1.10176			UNC93B1	-0.0539687	0.0749197			WNT9A	1.19092	0.806772			PSMA5	-0.0218425	0.203829
TRMT2A	-0.330546	8.04248			ZRANB3	-0.441229	0.417575			BOP1	-0.0900779	1.66216			TNFAIP2	0.207321	0.292191			DNAJB14	-0.395831	0.946322			PPP3R1	-0.0469779	0.263145
QARS1	-0.069137	3.35802			ZMIZ1	-0.134801	0.12043			SND1	-0.03354	0.449444			WNT9A	-0.159337	0.0678024			DHRS7B	0.18158	0.405286			CALML5	-0.23873	0.411907
ANKRD28	-0.11969	3.04272			UNC93B1	0.0597429	0.0783886			KIF21B	0.110256	1.61188			DNAJB14	-0.270021	0.570007			RBMS1	-0.301608	0.582688			PLOD3	0.217742	1.34195
ANAPC1	-0.066302	1.10709			TNFAIP2	0.135056	0.181727			WDR33	-0.0147517	0.11427			DHRS7B	0.222888	0.512089			ANKH	0.269981	0.455948			CDC34	-0.0219613	0.0947306
CDC40	-0.115179	2.17413			WNT9A	-0.104484	0.0430598			CIRBP	0.0579137	0.72917			RBMS1	0.157657	0.316587			MKNK1	0.29952	0.768187			PNO1	-0.10797	2.39376
ZFC3H1	-0.121652	1.06			DNAJB14	-0.178148	0.29152			LARP7	-0.0469243	0.37815			ANKH	-0.182817	0.256558			PAPSS2	-0.457523	0.13444			RAB39B	-0.0298222	0.0890461
SART1	-0.04173	0.384816			DHRS7B	0.447227	1.30769			SPTAN1	0.0134917	0.847879			MKNK1	0.18916	0.397923			DHRS1	0.265909	0.366858			MRPL53	-0.046105	0.421341
HDAC1	-0.316646	5.9631			RBMS1	-0.222924	0.414403			PUM2	0.00755225	0.0488244			PAPSS2	1.44328	0.573839			MPLKIP	0.132879	0.208304			GTF2A1	0.0386757	0.113568
EIF2B4	-0.074304	1.49811			ANKH	-0.0384375	0.045594			PARN	-0.079983	0.711762			DHRS1	-0.426268	0.612195			COL20A1	0.649641	0.816773			APTX	-0.0103204	0.0188263
MAGED2	-0.0458032	0.337306			MKNK1	0.225766	0.50247			POLR2I	-0.0384341	0.218826			MPLKIP	-0.0553012	0.0787416			PIK3R3	-0.0777179	0.041947			CAMKK2	0.00254388	0.0175987
CDC23	-0.0257166	0.198667			PAPSS2	-1.76884	0.745395			WDR74	0.112623	0.963127			COL20A1	-0.524274	0.533828			EIF1B	-0.41804	0.503658			TERF2	-0.0533559	0.574929
FAM169A	-0.0363436	0.157403			DHRS1	-0.290741	0.425816			POLR3G	-0.00140967	0.00603506			PIK3R3	0.888175	0.811903			USP20	0.170916	0.271737			KCTD9	0.316306	0.51326
SNRNP200	-0.067743	1.88145			MPLKIP	0.0343021	0.0474176			TUBGCP3	-0.0376605	0.540249			EIF1B	-0.528148	0.737179			PRPS1L1	0.977366	0.639532			MVB12A	0.0570573	0.638531
PES1	-0.245336	5.78833			COL20A1	-0.44282	0.392106			POLR1D	0.0337462	0.337252			USP20	0.0253596	0.0307947			SCUBE2	0.235781	0.656198			RPL15	-0.0570379	0.483026
BRD9	0.029957	0.176486			PIK3R3	0.0832935	0.0455873			PPP2R1A	-0.115945	4.14135			PRPS1L1	0.737804	0.476514			MAF1	-0.0965458	0.162522			GNG2	0.0422554	0.461006
BLM	-0.077425	1.16519			EIF1B	-0.509475	0.599942			ISY1	-0.0168211	0.0979712			SCUBE2	-0.0394992	0.0755028			ILRUN	-0.101143	0.143736			SART3	-0.0563121	1.41709
RPL23	-0.0873657	1.34855			USP20	-0.602947	1.10229			NCOA5	-0.0325717	0.383015			MAF1	-0.614954	2.03604			RWDD3	0.149745	0.20824			PAF1	-0.0300821	0.332057
SRSF10	0.199952	4.92893			PRPS1L1	-0.170316	0.0851885			CHERP	-0.0460517	0.622248			ILRUN	-0.309979	0.476338			JTB	0.213792	0.217537			RAB14	0.0482379	1.35582
CDK12	-0.00247602	0.017399			SCUBE2	0.229836	0.617051			SNRNP70	-0.0593042	0.903114			RWDD3	-0.356549	0.585275			METTL25	-0.344229	0.623596			BBS7	-0.0408229	0.0619688
UTP20	-0.0913313	1.6428			MAF1	-0.370044	0.913549			HMGA1	-0.12088	0.795538			JTB	-0.883321	1.38819			USP6NL	-0.00651625	0.00776051			HSPH1	-0.0221604	0.330976
MKRN2	-0.305628	4.13755			ILRUN	0.210092	0.331174			DNAJC13	-0.030651	0.624829			METTL25	-0.000752083	0.00115886			CTU1	0.237701	0.275436			KLHDC3	0.236365	1.61021
NOP58	-0.222381	6.78637			RWDD3	-0.186105	0.250886			AGGF1	-0.0280325	0.11367			USP6NL	0.1645	0.222164			SIRT3	-0.771589	0.531909			ACO1	0.0105996	0.150346
TRA2A	0.109432	1.38585			JTB	-0.836433	1.1869			PSD4	-0.0109835	0.04761			CTU1	-0.558057	0.833028			ZNHIT2	-0.66237	0.871953			MRPS5	-0.00497075	0.0643282
EIF2B5	0.00941819	0.0676696			METTL25	-0.133019	0.17206			EXOSC4	-0.0406942	0.331304			SIRT3	-1.09214	0.935211			DUX3	-0.59652	0.485925			PANK3	-0.277743	0.7145
NOB1	-0.111859	2.51099			USP6NL	0.0926038	0.121886			GLYR1	-0.0768326	0.679911			ZNHIT2	-0.060525	0.0533109			SAMD13	-0.0120829	0.0144518			MAPKAP1	-0.188421	1.00149
ESF1	-0.363907	3.9351			CTU1	-0.271642	0.287937			SPATS2	0.0813493	0.837106			DUX3	-0.75716	0.675123			GAS2L1	-0.566091	2.12076			SF3B1	0.0273742	0.531276
SNRPF	0.000629	0.00273405			SIRT3	0.48375	0.320053			AKAP8L	-0.0743402	0.985926			SAMD13	-0.0846846	0.10633			ZBED1	-0.257011	1.60893			RBM17	0.0998453	1.00464
TSPYL5	-0.053308	0.567089			ZNHIT2	-0.52258	0.644258			SETD2	0.0948433	0.717896			GAS2L1	-0.502578	1.5951			STK16	0.0700891	0.124748			CDK13	-0.0475285	0.314886
SNIP1	-0.0613452	0.361684			DUX3	-0.496454	0.395294			RASAL3	-0.10127	0.763621			ZBED1	-0.153473	0.773914			DPAGT1	0.424446	0.378519			RCCD1	0.150954	0.622136
EIF2B3	-0.147846	1.16339			SAMD13	0.0375804	0.0462929			CYFIP1	-0.0376657	0.494278			STK16	0.0610458	0.109398			RAP2B	-0.0725441	0.0818086			RNASEH2B	0.0214962	0.208533
DDX41	-0.221942	4.94306			GAS2L1	0.0322804	0.0730033			ACACA	0.102415	2.80041			DPAGT1	-0.690748	0.608524			NFKBIA	0.0409579	0.0541561			OSBPL1A	-0.0894458	0.382041
PURB	-0.196864	2.39637			ZBED1	-0.300598	1.61928			PPP4R2	-0.00898958	0.101586			RAP2B	-0.345531	0.491323			DYNLL1	0.410565	0.248259			PPIL1	0.0078025	0.0495429
MRPL39	0.0681147	0.383801			STK16	-0.0266376	0.0450776			TRMT2A	-0.0363961	0.334779			NFKBIA	-0.0461571	0.0577696			ITGB1BP1	0.138155	0.237446			KIFBP	0.12326	1.59957
EFTUD2	-0.126814	4.52071			DPAGT1	-0.666004	0.568573			PIK3R1	0.0729143	0.730107			DYNLL1	-0.387838	0.242123			FANCG	0.0446425	0.107569			NDUFAF4	0.0266025	0.234709
RPP30	0.059827	0.656157			RAP2B	-0.0663908	0.0733947			CHD8	0.0423793	0.434678			ITGB1BP1	-0.0720833	0.113053			TUBAL3	0.207041	0.233864			FNBP4	0.0324487	0.523082
PIP5K1A	-0.285617	4.37812			NFKBIA	0.205077	0.197909			SON	0.0635738	0.572978			FANCG	-0.138577	0.429583			UBE2B	-0.521696	1.93288			TPRKB	-0.0948354	1.06127
HNRNPM	-0.0162253	0.170564			DYNLL1	-0.236426	0.127481			POLR1B	-0.0809433	1.03525			TUBAL3	-0.41732	0.505942			AUP1	0.326108	0.818043			RNFT2	-0.189027	0.553831
ARHGAP26	0.203399	1.09999			ITGB1BP1	0.223863	0.453157			ZNF362	-0.0084575	0.0291147			UBE2B	-0.0438862	0.102185			FBXW4	-0.143212	0.175303			CNTRL	0.0142908	0.0203944
LAS1L	-0.140771	1.49423			FANCG	-0.0973592	0.26857			SERBP1	0.00247417	0.0270448			AUP1	0.140642	0.267585			SELENOS	0.0388896	0.0502412			VAT1	0.00738625	0.0778251
NOC2L	-0.223067	2.20888			TUBAL3	0.35378	0.450166			EIF3F	0.123638	1.29951			FBXW4	0.522385	0.923602			SLC38A1	0.159205	0.156965			FLNB	0.0246471	0.458873
HNRNPUL1	-0.0944707	2.38616			UBE2B	-0.0506179	0.110484			GPATCH8	0.0206225	0.184985			SELENOS	-0.0806087	0.103161			DGAT1	0.0972967	0.192488			TCEA1	-0.0390652	0.488792
ANP32B	0.0545353	0.463327			AUP1	0.158456	0.311232			AAR2	-0.123076	1.07833			SLC38A1	0.091542	0.0823559			CCDC174	-0.740324	1.97824			PNN	-0.0193213	0.183901
NCBP1	-0.115761	3.85235			FBXW4	-0.0361737	0.0387475			CDCA2	0.102783	0.554992			DGAT1	0.202092	0.496711			SMIM8	0.185232	0.243412			RTTN	0.00481046	0.0219667
CSNK2B	-0.0223747	0.288498			SELENOS	0.0142613	0.0174156			TOP2A	-0.0146693	0.145353			SMIM8	-0.34113	0.4203			SPOUT1	-0.0197221	0.0561243			GEMIN7	-0.094609	0.446017
RBBP6	-0.126034	1.82511			SLC38A1	-0.37006	0.433619			MYO1G	-0.0170983	0.324791			SPOUT1	-0.100814	0.328239			SNX24	0.395212	0.445016			COX19	0.0313397	0.116212
YTHDC2	-0.125245	1.28332			DGAT1	0.160998	0.374129			PAXBP1	-0.0160694	0.11003			SNX24	0.235029	0.231403			LRRC8B	-0.250769	0.214857			FEM1B	0.066926	0.205805
VANGL1	-0.204665	1.67012			CCDC174	-0.280739	0.522826			H4C1	0.0379242	0.974763			LRRC8B	-0.837159	0.79891			GGN	-0.183098	0.144628			HINT1	0.0848008	0.71944
CUL4A	0.0143917	0.1917			SMIM8	0.532602	1.03597			FRYL	0.0311089	0.340348			GGN	0.632587	0.715004			GTF2A2	0.122495	0.151758			SOD1	0.0384679	0.383194
NAP1L1	-0.0412427	0.443459			SPOUT1	-0.135694	0.534418			CWC22	-0.00012775	0.000992021			GTF2A2	-0.1065	0.126108			AAGAB	0.258841	0.405753			PRKCSH	-0.0526762	0.69725
SHFL	-0.141531	1.02914			SNX24	-0.382893	0.347284			OGFOD1	-0.00475383	0.0347247			AAGAB	-0.857572	2.17676			CYTH2	0.303773	0.706211			ABRACL	0.000519583	0.00129476
EXOSC5	-0.232818	3.41312			LRRC8B	-0.438276	0.396054			ZBTB2	-0.0530383	0.396829			CYTH2	-0.10693	0.171852			ACP6	-6.75e-05	4.81394e-05			CC2D1A	0.0199819	0.122684
SRRM1	0.024373	0.213038			GGN	-0.655135	0.710089			STRIP1	-0.139156	0.534617			ACP6	0.0553058	0.0418409			CLIP4	-0.150504	0.364109			RABGGTA	0.0227158	0.150504
GTF3C1	-0.163978	3.45936			GTF2A2	0.136135	0.15945			CDC5L	-0.01005	0.135684			CLIP4	-0.523759	1.38422			SVBP	-0.399396	0.978701			ALCAM	-0.0927648	0.758654
PRPF6	-0.147833	6.56354			AAGAB	-0.311453	0.468277			SAFB	-0.0670597	0.823183			SVBP	-0.261326	0.560237			GOLM1	-0.151947	0.26313			SWAP70	-0.0595977	0.685135
TUT7	-0.260715	6.00249			CYTH2	-0.163903	0.235666			DHX8	0.0402145	0.348989			GOLM1	0.358172	0.888182			ZBED3	-0.116605	0.419428			CINP	-0.00475363	0.0380752
RNF26	0.167951	1.22044			ACP6	0.238539	0.190095			PES1	-0.054745	1.0487			ZBED3	-0.0143538	0.0402838			NAA38	-0.309981	1.17325			PSMD5	0.0522271	1.41425
RRP1	-0.109315	1.35617			CLIP4	0.406524	1.55623			NARS2	0.0324215	0.489277			NAA38	-0.216855	0.686536			MNT	0.335918	0.633184			TRIM28	0.0555008	0.595203
MYCBP2	-0.144464	3.25501			SVBP	0.0809608	0.106789			RBM3	0.0269458	0.207945			MNT	-0.621107	1.40565			ITM2B	-0.0173571	0.0250706			PPIE	-0.0530205	0.65291
HNRNPDL	-0.077861	0.378227			GOLM1	0.393882	1.03887			RBM15	0.0326883	0.951542			ITM2B	0.0743729	0.118968			RNF121	-0.314946	0.320563			SNRPA	0.0948325	0.913251
HNRNPH3	0.0804913	1.12282			ZBED3	-0.0703988	0.2353			ARHGAP27	0.0125031	0.0561305			RNF121	-0.511331	0.637865			CDK2AP1	0.878598	0.99307			NCAPH	-0.0239321	0.392495
RBM39	-0.163923	1.89947			NAA38	-0.316173	1.18438			DKC1	0.0288333	0.650944			CDK2AP1	0.326982	0.289469			FCGRT	0.12819	0.206365			THUMPD3	-0.0569814	0.62225
RECQL4	-0.292743	2.87267			MNT	0.339246	0.645115			CWF19L2	-0.0137269	0.0893869			FCGRT	0.0870567	0.132843			PRKCD	0.232316	0.383039			SUMO3	-0.103369	0.515082
PRPF8	-0.12418	3.73877			ITM2B	-0.469405	0.892257			ELP2	-0.141876	2.71881			PRKCD	0.0876341	0.117251			MAP4K3	-0.0664892	0.0834636			ORC6	0.00205238	0.0135054
RBM7	0.211859	2.28814			RNF121	-0.348176	0.382042			ATAD3A	-0.01609	0.152343			MAP4K3	-0.0040025	0.00535361			TMEM175	-0.308479	0.362589			UBE2C	-0.29388	0.736628
EEF1E1	-0.0940293	1.35593			CDK2AP1	-0.164616	0.122461			MEPCE	-0.121882	1.1234			TMEM175	-0.0944987	0.0887557			TMEM40	0.104067	0.11234			TMA7	0.375489	0.61388
POLR2B	-0.164661	3.72232			FCGRT	0.307015	0.608964			CDK5RAP2	-0.0578094	0.727152			TMEM40	-0.265698	0.328611			ABHD3	-0.241245	0.586634			ANKRD28	0.0248974	0.373619
MAP3K4	-0.216102	3.49021			PRKCD	-0.0539756	0.0695724			U2AF1	-0.0501392	0.710562			ABHD3	-0.412255	1.06632			MRPS17	0.294559	0.370081			MRPL17	-0.0323665	0.172786
AKAP17A	-0.177223	2.45298			MAP4K3	0.295446	0.605633			SEC23A	-0.147258	4.42733			MRPS17	-0.539167	0.833644			CNTNAP5	-0.0749166	0.065583			EIF4ENIF1	0.126638	0.491995
NHP2	-0.0964623	0.739731			TMEM175	-0.723224	1.22389			PLRG1	-0.00134083	0.0181423			CNTNAP5	-1.20723	2.21431			RBMX2	-0.1054	0.195907			MPV17L2	-0.288807	0.610572
SOGA1	-0.333483	1.86133			TMEM40	0.0774333	0.0762789			RPL23	-0.0090125	0.081204			RBMX2	-0.161219	0.320498			LYSMD2	-0.548344	0.393232			MTR	-0.0581793	0.909562
POLR2A	-0.074123	3.02034			ABHD3	-0.198667	0.383561			DDX47	0.00464743	0.0235544			LYSMD2	-0.487961	0.357531			CRAMP1	-0.216858	0.618686			HEBP1	-0.41938	1.47718
DNAJC21	-0.128943	0.952533			MRPS17	-0.413906	0.479954			TMA16	0.00507144	0.0282761			CRAMP1	-0.0226458	0.0507			RECQL4	0.00111417	0.00438054			CDK4	-0.395578	0.471637
RRP1B	-0.359146	8.61511			CNTNAP5	-0.53005	0.624394			WTAP	0.0242433	0.162485			RECQL4	0.0715925	0.338254			TUBB6	-0.0776832	0.0552715			SLX9	-0.189901	3.11235
SPATS2	-0.355509	2.47615			RBMX2	-0.115814	0.209899			BANF1	0.145434	1.76193			TUBB6	1.09057	1.57044			PHLPP1	0.505778	0.770422			SH2D1A	-0.0640167	0.820586
CHTOP	-0.0249663	0.158644			LYSMD2	-0.129193	0.0777345			SPATA5	0.0210831	0.322798			PHLPP1	-0.442848	0.666329			SGO1	0.190748	0.286006			TIMM9	-0.0671695	1.13469
CLK3	-0.18189	1.60237			CRAMP1	0.0201092	0.0417893			DDX52	0.0212858	0.283171			SGO1	0.0575739	0.0748771			EPN2	0.161087	0.499602			RPL29	-0.123934	0.719608
CSNK2A2	-0.031251	0.379409			RECQL4	-0.171384	1.01535			YTHDC2	0.0431946	0.368488			EPN2	-0.0598358	0.150167			TCP10L	-0.703835	0.88128			ABCD1	0.0160725	0.0427982
MPHOSPH6	-0.361841	3.26445			TUBB6	0.0452538	0.0306359			MRPL39	-0.189658	1.10591			TCP10L	-0.319098	0.302336			ING3	0.248412	0.933096			POLR2A	-0.0393917	0.701337
SRSF3	0.10161	1.54385			PHLPP1	-0.0107575	0.00966777			SEC24B	-0.161994	4.59363			ING3	0.131874	0.403664			SUFU	0.147278	0.361264			PFKM	0.00289062	0.00872615
CCNL1	0.0714429	0.472916			SGO1	0.270999	0.456092			UTP20	0.0265356	0.236989			SUFU	-0.268623	0.677307			TENT5C	0.00485056	0.00284652			IMPA1	-0.0196767	0.2309
HNRNPA2B1	0.0578943	0.546695			EPN2	-0.162604	0.360889			NUP107	-0.000551667	0.0068369			TENT5C	-0.789686	0.631538			TRDMT1	-0.285585	0.711718			CIAPIN1	-0.0627117	0.749648
THRAP3	0.051323	0.647137			TCP10L	-0.88764	1.17491			EIF3M	0.0178783	0.245603			TRDMT1	-0.592152	1.46773			KCTD8	0.607038	1.71446			MIEF1	0.0368759	0.107187
CSNK2A1	0.107967	0.566947			ING3	0.421259	1.62252			RBM10	0.0617639	1.28016			KCTD8	-0.375569	1.06842			DNAJB12	-0.0532075	0.0672686			CD99	-0.24996	0.736291
CEBPZ	-0.373723	6.24487			SUFU	0.146333	0.349766			BLM	0.0468798	0.59208			DNAJB12	0.316283	0.516439			FBXO28	0.134612	0.25694			EDF1	0.114229	0.723998
CCNL2	-0.00488023	0.0333206			TENT5C	0.949418	1.04061			PPP4R3A	0.0347433	0.45931			FBXO28	-0.0571262	0.0845704			PRH1	-0.100978	0.0638444			PHF8	-0.0784979	0.241093
SYNCRIP	-0.12292	0.826641			TRDMT1	-0.0721071	0.11485			ZNF24	0.0588612	0.366611			PRH1	0.580324	0.481643			CNGA2	-0.212957	0.165438			MRPS16	0.0122021	0.0762998
RCL1	-0.169417	2.65382			KCTD8	-0.139182	0.247135			TONSL	0.000670167	0.0053823			CNGA2	-0.190038	0.142484			RAB11A	0.341971	0.613956			PRKCA	-0.107319	1.79842
DDX52	-0.0982142	0.901883			DNAJB12	0.285112	0.419748			TUBGCP4	-0.0539962	0.854966			RAB11A	-0.213065	0.330046			MOAP1	0.0964996	0.0544186			TATDN3	-0.0789827	0.487595
TFB1M	-0.170916	2.21094			FBXO28	0.322399	0.702082			NCKAP1L	-0.00444633	0.064017			MOAP1	-0.694334	0.533622			RPAIN	-0.0235515	0.0373015			ERLIN2	-0.0105849	0.102432
TYK2	-0.0128574	0.041722			PRH1	-0.139745	0.100394			POLR3K	0.0334292	0.179506			RPAIN	-3.17083e-05	5.00193e-05			DUSP11	-0.196097	1.22744			ATP1B3	-0.0226225	0.179036
ADAR	-0.113141	1.92578			CNGA2	-0.23716	0.189898			SENP1	0.0582677	0.538721			DUSP11	0.0831596	0.39631			CDC37L1	0.0636047	0.156336			RNF123	-0.0443946	0.305381
ALOX12	0.311261	2.01429			RAB11A	0.0364453	0.044883			ALYREF	0.0622117	0.49243			CDC37L1	0.058148	0.14327			HERPUD1	-0.0881033	0.123822			ETFA	0.0255892	0.343726
PRPF4	-0.190349	4.86097			MOAP1	-0.00971708	0.00521214			ABI1	0.0827183	0.894745			HERPUD1	0.335783	0.671482			BRF2	0.294673	0.539919			MMAB	-0.067025	0.668632
BCLAF1	-0.0525133	0.602217			RPAIN	-0.170287	0.341702			CSNK2A2	-0.0057725	0.0991426			BRF2	0.152113	0.223678			STEEP1	0.20877	0.425932			TM9SF2	0.0577685	0.996229
GEMIN6	-0.349635	3.70535			DUSP11	-0.232077	1.63666			PRPF31	0.0551988	0.81131			STEEP1	0.385369	0.940575			SMIM24	0.223287	0.653205			MRPS28	0.162663	0.987378
MRPL17	0.2575	2.18883			CDC37L1	0.238532	0.798112			POLR2F	-0.0131759	0.0654178			SMIM24	-0.1606	0.426135			NOP53	0.0785004	0.241726			TMEM43	-0.0556081	0.361924
EXOSC10	-0.3071	4.84044			HERPUD1	0.0616967	0.0882253			RRP9	-0.0761543	0.542999			NOP53	-0.169208	0.600527			PDZRN3	-0.207239	0.132522			GLDC	0.0104006	0.0209189
PGAM5	-0.0762081	1.37036			BRF2	-0.0415567	0.0548626			GPN1	-0.0100142	0.0599944			PDZRN3	0.340967	0.246993			SRI	-0.0708904	0.0992298			PPP4R2	0.0125798	0.159942
RSL24D1	-0.583253	2.13027			STEEP1	0.0850021	0.128138			ATAD3B	-0.0434725	0.435125			SRI	-0.328039	0.631685			FTSJ1	-0.0917942	0.169388			ACSS1	-0.0398158	0.502566
TUT1	-0.13501	1.32663			SMIM24	0.149399	0.380704			SRP9	-0.0617667	0.494633			FTSJ1	-0.107906	0.204591			PCGF2	-0.274866	0.282625			PREB	-0.0585984	0.409966
LARP4B	-0.0697064	0.664007			NOP53	0.0633757	0.172018			POLR1E	0.0738378	0.480208			PCGF2	-0.488884	0.592423			TRIM5	-0.249943	1.56332			SPTAN1	0.000532917	0.0110443
ASCC3	-0.157171	5.35046			PDZRN3	0.756256	0.719015			AQR	0.017695	0.569326			TRIM5	0.0201883	0.0621324			PYGM	0.285701	0.900132			AP5Z1	-0.0909317	0.448807
PRPF4B	-0.0145357	0.15549			SRI	-0.238874	0.397007			TFIP11	0.0228742	0.589424			PYGM	-0.149723	0.21877			MUS81	0.213394	0.770682			MRPL30	-0.0778631	0.772075
CUL4B	-0.093966	1.19015			FTSJ1	-0.358396	0.967857			BCKDHA	0.0241474	0.155207			MUS81	0.138834	0.414609			URM1	0.410584	0.857519			PTPRCAP	-0.336151	2.62177
ANAPC5	-0.075812	1.10599			PCGF2	-0.176943	0.175116			ANAPC4	-0.036325	0.80756			URM1	-0.175536	0.263742			ARL15	0.26693	0.444702			GART	-0.01127	0.250823
PHAX	-0.01023	0.043561			TRIM5	-0.135537	0.690921			SRRM2	-0.0208375	0.376157			ARL15	-0.0182804	0.0220531			OPLAH	-0.38097	0.378874			CPNE1	-0.0326262	0.390193
MTRFR	-0.0876397	0.513111			PYGM	-0.241481	0.418835			BCKDHB	-0.065188	0.295844			OPLAH	0.598092	0.877484			KBTBD2	0.191905	0.292552			RAB18	0.00791854	0.0446756
DDX47	-0.212167	3.0517			MUS81	0.283959	0.927762			LRRC1	0.16892	2.33347			KBTBD2	-0.194473	0.262986			WASF3	-0.0454863	0.143053			PRPSAP1	0.0545947	1.06119
ZNF460	-0.313051	2.05106			URM1	0.0250192	0.0317282			GTF3C2	0.06882	0.616153			WASF3	0.0262171	0.0698297			BAZ1A	0.065544	0.162659			PDXP	-0.0427121	0.64588
SLX9	0.0599977	0.176338			ARL15	0.715903	1.64957			EXOSC1	-0.0799269	0.32259			BAZ1A	-0.286194	1.08613			C1QL1	-0.145138	0.194893			SEC23B	-0.0223112	0.367627
DKC1	-0.174057	5.47205			OPLAH	0.351837	0.394192			SPATA5L1	-0.098764	0.737335			C1QL1	-0.138076	0.185567			SYNE3	0.0143944	0.0452079			NDUFS8	0.0707229	0.671553
HMGA1	0.148324	0.565771			KBTBD2	0.16912	0.282998			WDR47	-0.153583	0.582885			SYNE3	0.0904061	0.381805			PRXL2A	0.27255	0.753665			TMEM102	-0.0166525	0.040341
BRD7	-0.0200549	0.110727			WASF3	-0.0754996	0.253635			PREPL	0.0760553	0.634302			PRXL2A	-0.215034	0.524444			PHF12	0.115742	0.207052			NUDCD1	-0.0430029	0.561322
HERC2	-0.168169	2.34905			BAZ1A	-0.0511077	0.116553			DGCR8	0.0335317	0.19812			PHF12	-0.149363	0.27189			C5orf60	0.6803	0.276774			FUBP1	-0.0566162	0.478585
TFPT	0.0603297	0.0989294			C1QL1	-0.338395	0.556279			CRYBG1	-0.0704397	1.51384			C5orf60	-0.132864	0.0437919			CEP78	0.181642	0.199432			GCSH	0.0954552	0.320665
NOL8	-0.0825033	0.261389			SYNE3	-0.0762456	0.282374			ZBTB7A	-0.120104	0.480297			CEP78	-0.018553	0.016178			PRKD2	0.0324557	0.159735			MAP2K3	-0.0558639	0.388623
HMGXB4	-0.349315	1.69038			PRXL2A	0.000936442	0.0015884			REXO4	0.163487	0.490526			PRKD2	-0.0765311	0.476469			PPFIBP1	-0.0318179	0.096778			VPS35	0.0567821	1.18272
UBN1	-0.528266	3.00739			PHF12	-0.0573879	0.09572			MKLN1	-0.0572298	0.678047			PPFIBP1	0.18053	0.926802			ZKSCAN3	0.120744	0.130318			UBR3	0.13605	1.62182
MAP7D1	-0.111726	0.713774			C5orf60	0.130076	0.0424004			TYK2	0.00554492	0.0317896			ZKSCAN3	0.0484238	0.0495932			DZIP3	0.435189	0.520363			ACOT7	0.0681521	0.586385
PABPC1	-0.0678177	1.72144			CEP78	-0.122216	0.12525			XRCC5	0.0117375	0.218679			DZIP3	-0.13534	0.12584			CTU2	-0.141483	0.194558			GLYR1	0.0113954	0.037563
CAAP1	-0.131823	0.791571			PRKD2	-0.031669	0.123945			EXOSC7	0.0478906	0.450486			CTU2	-0.522599	1.09795			REEP2	-0.22176	0.347485			MMS22L	-0.0947722	1.11844
NSD2	-0.279016	2.64036			PPFIBP1	0.205879	0.880866			GTF3C5	-0.00206	0.0200115			REEP2	-0.327631	0.519595			MINDY2	0.0231354	0.0503893			ABHD14B	-0.0421617	0.858746
ZC3H18	0.0491701	0.437094			ZKSCAN3	0.367132	0.574782			ZFC3H1	-0.0533467	0.866913			MINDY2	0.0868638	0.204736			C22orf39	-0.107983	0.328423			ZC3H4	-0.0304742	0.473504
HNRNPUL2	0.090953	2.17513			DZIP3	-0.0517469	0.0399564			UTP3	0.0718132	0.75183			C22orf39	0.0764138	0.256909			SWI5	0.50257	0.67997			TRAPPC9	0.020628	0.188322
ZCCHC7	0.215739	0.973759			CTU2	0.0361125	0.0431133			ELL3	0.218646	1.99129			SWI5	-0.00371333	0.00322804			KRT6C	0.717641	1.15358			KAT8	-0.0109921	0.096875
SYF2	0.209534	0.955368			REEP2	-0.130658	0.190175			FBXO3	-0.487223	3.48104			KRT6C	0.94671	1.85036			ADAM22	-0.321404	0.824143			ARMT1	-0.027495	0.238508
NEPRO	-0.420683	2.11522			MINDY2	0.193017	0.595773			XRCC6	0.0233292	0.323555			ADAM22	-0.244045	0.533521			SLITRK5	-0.0679686	0.189638			VPS33B	0.0270218	0.39191
SNX18	-0.511648	1.54532			C22orf39	0.147394	0.600802			EIF3G	-0.0249675	0.195726			SLITRK5	0.148594	0.536416			DVL3	0.11806	0.305138			CNOT11	0.131269	1.72172
GTF3C2	-0.310078	3.42043			SWI5	-0.29734	0.331099			PBRM1	0.109	0.668338			DVL3	0.126839	0.304407			GALK2	0.0223724	0.0260252			PIH1D1	-0.00968175	0.108849
NEIL3	-0.423833	0.899421			KRT6C	1.15837	1.92645			PNISR	-0.0882833	0.306933			GALK2	-0.00132258	0.00149934			F2	0.197092	0.235845			SLC3A2	0.0593421	0.469987
CPSF4	-0.161248	1.37659			ADAM22	-0.1499	0.296506			PHAX	0.0558933	0.560041			F2	-0.643872	1.09085			DDX51	-0.165538	1.8184			ZNF326	-0.0548146	0.999404
CALCOCO1	-0.228828	1.7504			SLITRK5	0.487645	2.69342			TENT4B	0.0179192	0.0788472			DDX51	-0.0529492	0.395793			ZER1	-0.321327	1.61765			HNRNPLL	-0.0292469	0.792549
SNRPA1	0.244705	3.72111			DVL3	0.154024	0.394884			KHDRBS3	0.0428337	0.436058			ZER1	-0.286184	1.37215			MT-CO2	-0.157291	1.41828			EIF4E	-0.0724696	1.10975
GEMIN8	-0.162188	2.71096			GALK2	-0.197244	0.255309			EIF3I	-0.0116108	0.152497			MT-CO2	0.0995221	0.651977			PRKD1	0.185692	0.314789			PPM1A	0.000338792	0.00346915
CWC22	-0.0630208	0.661965			F2	-0.404988	0.511907			RMND5A	0.099697	1.03901			PRKD1	-0.00835333	0.0106302			CROCC	-0.292935	0.992618			CORO1A	0.0258446	0.156965
GADD45GIP1	0.221957	1.72196			DDX51	-0.154214	1.79172			SLTM	-0.0261267	0.49888			CROCC	-0.00291	0.00624754			FBXL8	0.149916	0.31168			USP24	-0.0260309	0.523885
KPNA1	-0.0255653	0.114103			ZER1	-0.139451	0.584838			ZNF638	-0.0114057	0.132521			FBXL8	0.34696	0.966403			DMAC2	-0.046568	0.228346			PITHD1	0.0274292	0.345056
RPP40	-0.211718	6.24204			MT-CO2	0.0754988	0.474873			SPECC1L	-0.0423825	0.238157			DMAC2	0.143053	1.16957			KDELR2	-0.273771	0.343671			ARHGDIB	-0.0271046	0.348745
EAF1	-0.589718	3.11963			PRKD1	0.308138	0.616316			SET	-0.0852058	0.690617			KDELR2	-0.903949	1.99016			RNF10	-1.43241	1.93047			HAUS8	0.000292667	0.000629618
ZNF326	0.00146973	0.0108845			CROCC	-0.121193	0.282183			MSI2	0.0348292	0.314322			RNF10	-0.191265	0.145546			ITM2A	-0.0166647	0.0541617			CNGA2	0.107798	0.806103
LARP4	-0.134689	1.47912			FBXL8	-0.347495	0.873753			P4HA1	0.0400903	0.762513			ITM2A	-0.138313	0.506288			C16orf46	0.0462832	0.0280621			NOL6	0.035538	0.226046
CHD3	-0.220555	4.91166			DMAC2	-0.340866	1.96789			SZT2	-0.0216842	0.039866			C16orf46	0.147415	0.0934428			SLC5A3	0.0178507	0.0177057			RPE	-0.0344758	0.154937
HNRNPAB	-0.0393617	0.356188			KDELR2	0.271671	0.38671			AKAP8	-0.175441	0.5892			SLC5A3	-0.186698	0.214458			PHF20L1	-0.00998667	0.0188709			SLC26A2	-0.111463	0.395283
HNRNPA3	-0.0672353	0.389819			RNF10	-0.549965	0.518124			HOMER1	-0.0449712	0.306518			PHF20L1	0.072585	0.152623			PGGT1B	-0.0416135	0.106153			TSC1	-0.0532149	0.322032
ZC3HAV1	-0.366336	8.95486			ITM2A	0.00713529	0.0221913			EXOSC5	-0.0188325	0.182616			PGGT1B	-0.198352	0.686639			SPTA1	-0.64857	0.777336			PCNA	0.0152092	0.0494728
ZNF146	0.113222	0.310651			C16orf46	0.0248365	0.0148174			INPP5K	-0.255836	0.917321			SPTA1	-0.0798278	0.0600534			ATG2A	-0.250781	0.355422			TCEANC2	-0.367216	1.84291
RPLP2	-0.0748557	0.299312			SLC5A3	-0.295643	0.358789			ESF1	-0.0927115	0.404789			ATG2A	0.330799	0.452569			MRPS18C	0.994929	2.6094			ZNFX1	0.142923	1.49121
RFC1	-0.232743	2.56132			PHF20L1	0.0865267	0.185026			XIAP	0.0289832	0.242753			MRPS18C	-0.293872	0.448014			GYPC	0.775404	1.17385			UCK1	-0.106643	0.60388
PURA	-0.0274152	0.157062			PGGT1B	-0.0756362	0.209163			SRP14	0.0121442	0.137797			GYPC	-0.389552	0.466607			ARMC7	0.0634679	0.138287			AKAP10	0.246135	1.10613
MTA3	-0.150263	1.15379			SPTA1	0.191041	0.164941			CYFIP2	0.01441	0.184734			ARMC7	-0.204567	0.618666			PSMB6	0.129425	0.527235			PTPN23	0.0328249	0.673504
TRMT2B	-0.134618	0.483805			ATG2A	0.152225	0.19107			RBM4	0.0360583	0.29851			PSMB6	-0.0886	0.314065			MAPK1	0.0749613	0.819656			CAPN1	-0.0190608	0.115272
NKTR	-0.244855	2.03797			MRPS18C	0.845857	1.77906			ERH	-0.154481	1.27138			MAPK1	0.0465946	0.445939			SH3BGRL3	0.167964	0.601902			ARHGAP27	-0.0626048	0.644413
THAP11	-0.225254	0.956409			GYPC	0.420286	0.495666			FIP1L1	-0.271517	2.21753			SH3BGRL3	-0.0467775	0.116098			FEM1B	0.254652	0.890056			AGO1	-0.0352088	0.164177
PELP1	-0.0692425	0.464173			ARMC7	-0.206349	0.521358			NOB1	0.0571383	0.59589			FEM1B	0.226296	0.726327			AFF2	0.0382546	0.0359594			SPECC1L	-0.0842871	0.558295
HNRNPC	0.181855	1.35059			PSMB6	-0.197245	0.778406			HNRNPH2	0.0698133	0.389533			AFF2	0.44865	0.506396			NTHL1	0.708258	1.07164			PIP5K1C	0.0346004	0.18684
RNPC3	-0.129778	1.71969			MAPK1	0.0884146	0.988508			SLU7	0.0824683	0.397348			NTHL1	-0.0272071	0.0234624			NOC4L	0.0505408	0.418476			CLTA	-0.0173896	0.103867
MRPL51	0.0392257	0.136518			SH3BGRL3	0.0376992	0.100139			POLR2J	0.0410347	0.257797			NOC4L	-0.0348862	0.263173			FGG	0.234287	0.505254			CHI3L2	0.0995573	1.5511
ZCCHC3	-0.0985928	0.529598			FEM1B	0.108162	0.287406			DCAF11	-0.294127	2.80955			FGG	-0.313775	0.744561			DERPC	-0.0189157	0.0697421			GNB1	0.05423	0.19468
DENND4B	-0.437647	1.25378			AFF2	0.57689	0.806392			SAFB2	0.0955335	1.19553			DERPC	0.0297573	0.120474			MID1	0.125139	0.376272			TRMT5	-0.048269	0.690314
CENPV	-0.147595	0.701918			NTHL1	0.11206	0.101685			XAB2	0.0694611	1.70275			MID1	0.0603673	0.160025			TRIM14	0.25611	0.557135			PYGB	0.0104796	0.111995
NOA1	-0.156726	2.40753			NOC4L	-0.039575	0.285414			WDR6	-0.052049	0.582871			TRIM14	-0.0462513	0.0721141			GRN	0.0551542	0.109849			PC	-0.0135558	0.279821
THAP4	-0.540198	2.43451			FGG	-0.0720362	0.121164			RNH1	-0.0118833	0.171343			GRN	-0.0341592	0.0695208			DALRD3	-0.0677955	0.196205			DNAJC17	0.104434	0.900449
MBD1	0.23265	0.336957			DERPC	-0.091318	0.44099			MAGED1	0.0054175	0.044436			DALRD3	0.232805	0.902114			DAAM1	0.0609416	0.150291			MT-ND3	-0.0452329	0.166326
PRPF3	-0.0071896	0.044824			MID1	0.0847556	0.249952			DUSP11	-0.0223367	0.0621795			DAAM1	0.0215154	0.0502658			MOB3B	0.46643	0.633174			DCTN4	0.0380436	0.397366
REXO4	-0.527163	2.73645			TRIM14	-0.180958	0.340594			AKAP9	-0.002129	0.0167435			MOB3B	0.217449	0.234418			PLG	0.193691	0.176954			FANCI	0.0529887	0.846155
PDCD11	-0.312897	6.33961			GRN	-0.164582	0.398295			DHX57	-0.0240905	0.187478			PLG	0.499247	0.521128			ZNF354A	-0.222377	0.660432			DESI1	-0.0334968	0.0835558
RBM19	-0.225495	3.23501			DALRD3	-0.0474088	0.118597			OSBPL3	0.00262642	0.020051			ZNF354A	0.04633	0.104251			PLD3	0.271416	0.475673			BAG4	-0.0341925	0.261982
RBMX	-0.122785	0.94295			DAAM1	-0.0644211	0.149174			NOL12	0.169854	0.808316			PLD3	-0.0566575	0.0696848			NOP14	-0.0343377	0.225905			GATD1	0.00483208	0.0359133
YY1AP1	-0.171446	0.818386			MOB3B	-0.0172779	0.0170933			SUPT6H	-0.0329254	0.715267			NOP14	0.0642051	0.500662			TEN1	0.302125	0.89812			DPH3	-0.0706342	0.333144
NIP7	-0.270372	2.61998			PLG	0.419941	0.415338			PPP6R2	0.0753536	0.656982			TEN1	-0.427652	1.1925			MAIP1	0.20813	0.599431			CPD	-0.0615278	0.594255
NOP16	-0.288369	3.602			ZNF354A	-0.07833	0.176335			RRP1B	-0.0165117	0.227122			MAIP1	0.206215	0.561536			ZNF521	-0.0465192	0.1286			CEPT1	0.0322567	0.106506
TOPORS	0.181355	0.596664			PLD3	0.0506325	0.0576792			PPP4R3B	0.01221	0.102251			ZNF521	-0.313636	1.51378			CCS	0.45818	1.18395			FCHSD2	0.0569367	0.279862
NGDN	-0.329418	2.2981			NOP14	-0.0725182	0.591481			RNPC3	0.0213147	0.121585			CCS	-0.17295	0.286471			C19orf47	0.00399277	0.0130405			POLDIP2	0.113478	1.25973
PDAP1	0.0698033	0.302922			TEN1	0.48293	1.64852			BMS1	-0.0625032	0.619429			C19orf47	-0.0571532	0.232889			TRPT1	-0.11828	0.320469			HLTF	-0.0551432	1.58944
ASPM	-0.084029	0.650523			MAIP1	0.0425609	0.0865687			ASPSCR1	-0.252584	1.83269			TRPT1	-0.174875	0.515109			SHQ1	0.643049	1.04061			ACTR3	-0.0198587	0.160384
FAM120C	-0.281234	4.75431			ZNF521	-0.230101	0.833161			POLR2E	0.0212019	0.161049			SHQ1	0.434241	0.613238			NDUFB11	0.164967	0.208969			GPSM1	0.00609875	0.0209397
IGF2BP3	-0.142695	2.21067			CCS	-0.448411	0.719926			SNRNP35	0.125658	0.528731			NDUFB11	-0.365025	0.536537			RARS2	0.188626	0.766386			GPT2	0.0525027	0.596429
MAZ	-0.523973	3.90116			C19orf47	-0.0615466	0.214005			TEX10	0.115096	0.814785			RARS2	-0.0322294	0.0917562			OXA1L	0.428568	0.608571			CNN3	0.00573195	0.011588
SNRNP48	-0.258834	1.18679			TRPT1	-0.32869	1.0894			ELP1	-0.0420942	0.607593			OXA1L	0.256802	0.29172			SSNA1	-0.0600892	0.0898123			METTL16	-0.0385675	0.366744
MRPS6	0.308395	1.23825			SHQ1	-0.203551	0.213987			SUGP2	0.0276804	0.321974			SSNA1	-0.198756	0.364074			ZNF773	0.122199	0.205269			CDC27	-0.00912271	0.0807049
ZFP91	-0.144789	0.965032			NDUFB11	0.391089	0.57263			PRRC2B	0.120237	0.394967			ZNF773	0.127897	0.245			TRPV2	-0.774588	2.23949			IGHMBP2	-0.0454464	0.454812
DHX37	-0.249279	3.44183			RARS2	0.0255603	0.0686393			SETD7	-0.093988	0.543206			TRPV2	-0.172457	0.395484			ABCB8	0.132453	0.56963			MRPS15	-0.055915	0.705835
PABPC4	-0.164275	2.69108			OXA1L	0.088565	0.0881977			UTP15	-0.0120817	0.0729124			ABCB8	0.0691998	0.270752			SNW1	-0.0375279	0.429003			DHX35	-0.00332375	0.0179966
UTP3	-0.242185	4.21217			SSNA1	-0.0217092	0.0290213			ZNF384	0.172883	1.50013			SNW1	-0.00424625	0.0374678			GNB1L	-0.124439	0.842303			EEF1AKMT2	-0.0448559	0.381376
ZNF787	-0.212373	1.18296			ZNF773	0.437453	1.11701			BRD7	0.0232997	0.253349			GNB1L	-0.059329	0.320037			POM121	0.243926	0.666783			CREBBP	-0.180812	0.167666
UBR4	-0.0917957	2.37542			TRPV2	-0.542843	2.16745			TRIO	-0.0322066	0.207857			POM121	0.0856892	0.18094			GORAB	0.120833	0.306049			POLR1B	0.0641224	0.579734
UTP15	-0.128773	2.023			ABCB8	0.00443983	0.0143347			HJURP	0.14621	0.783159			GORAB	0.0798429	0.197083			NCDN	0.170042	0.824015			TRIP4	-0.0512984	0.494098
KCMF1	-0.0319028	0.251655			SNW1	-0.116215	1.7955			ARGLU1	0.0364383	0.354878			NCDN	-0.217094	1.19184			ATG12	0.107011	0.178448			ARPC5	-0.124864	0.537327
KRT2	0.238295	0.658539			GNB1L	-0.0392921	0.190592			MFAP1	-0.0969683	1.10929			ATG12	-0.196002	0.358847			TEDC1	0.527113	1.07297			GTF2I	0.0264821	0.309048
RIOK2	-0.250617	5.64953			POM121	0.272824	0.723977			SEC23B	-0.109271	2.77668			TEDC1	0.628606	1.37944			PSMG2	-0.119949	0.226988			DHX15	0.0302771	0.458097
NOL9	-0.210359	4.88748			GORAB	0.00728292	0.0146461			UBN1	0.133113	0.652387			PSMG2	0.10262	0.204075			FAM120B	-0.0850804	0.26192			ZBTB2	0.0655462	0.276783
FXR2	-0.196062	2.3027			NCDN	0.294108	1.7261			TUBGCP5	-0.176992	2.06864			FAM120B	-0.382981	2.0507			ZNF687	-0.218924	0.957942			CD96	0.0409028	0.194908
EPB41L5	0.116622	0.568119			ATG12	-0.117497	0.200489			LAS1L	-0.103885	0.711786			ZNF687	-0.129839	0.466365			ATG16L2	0.450708	0.665221			KLC1	0.0463437	0.290179
KPNA4	-0.00387433	0.0261992			TEDC1	0.180863	0.254494			GAR1	-0.276689	1.58014			ATG16L2	0.276637	0.356706			ZCCHC14	0.0341362	0.0393187			HDAC6	-0.065679	0.394115
SEMA6D	-0.569737	0.790517			PSMG2	-0.282179	0.723768			BRD9	-0.0121456	0.0553339			ZCCHC14	-0.293337	0.440524			BOD1	0.106069	0.644492			FHL1	0.0446057	0.367698
GPATCH4	-0.293122	1.7271			FAM120B	-0.0137294	0.0359598			NCBP1	-0.0390458	0.757643			BOD1	0.0565125	0.273775			KIF18B	0.372234	1.02201			CUTA	-0.0631317	0.284949
MRPS22	0.130701	1.63407			ZNF687	-0.521332	2.0232			WASF1	-0.0713225	0.496625			KIF18B	0.000519167	0.000814832			MARCKSL1	-0.272604	0.519827			TTI1	-0.000976003	0.00683455
CDC42BPA	-0.229281	0.942602			ATG16L2	0.107968	0.113202			DHX35	0.0752312	0.63032			MARCKSL1	-0.167024	0.29554			ATG9A	-0.145056	0.208117			TBCE	-0.0055325	0.0765484
SERBP1	-0.276178	2.92879			ZCCHC14	0.168446	0.219832			HOMER3	0.00401067	0.0174721			ATG9A	0.427886	0.93147			PHYH	-0.0532096	0.0742983			PRPF19	-0.0802817	1.1122
SENP3	-0.0474726	0.265416			BOD1	-0.341539	1.18491			CACTIN	-0.0968674	0.419271			PHYH	0.0894454	0.134262			CYLD	-0.345345	0.519752			GFM1	-0.0108076	0.139043
ILF3	-0.1508	4.05839			KIF18B	-0.0768175	0.134925			NCBP2	-0.0979425	0.408681			CYLD	-0.0672346	0.087401			NDUFAF8	-0.0117725	0.0110937			MRPL47	0.001306	0.00621341
DROSHA	-0.25632	1.45316			MARCKSL1	-0.270244	0.560645			USP42	0.138454	0.359426			NDUFAF8	0.112117	0.144303			EVI5L	0.00536875	0.00873854			ANXA1	0.05152	1.72052
NEURL4	-0.227466	1.59948			ATG9A	-0.175953	0.269343			POLR2K	0.00659725	0.016884			EVI5L	0.0842421	0.167436			MAPKAPK5	0.392903	0.432368			UBA1	0.00125458	0.00694699
GTPBP10	-0.144012	1.0308			PHYH	0.28649	0.621345			POLR2M	-0.146248	0.654091			MAPKAPK5	0.238918	0.237273			APP	0.258952	0.320296			LPCAT1	0.0362423	0.353034
MBD3	0.0311363	0.295876			CYLD	0.0379604	0.0470944			CD2BP2	0.0130563	0.0881239			APP	0.474089	0.790233			RWDD2B	-0.215761	0.712517			UBE2O	-0.0217963	0.41368
ELAVL1	-0.00598767	0.0354504			NDUFAF8	-0.408949	0.68466			ZC3H8	0.0704904	0.389164			RWDD2B	0.175997	0.579427			MGAT5	0.0956012	0.336424			DDI2	0.0790654	1.44615
HNRNPA0	-0.113299	0.855654			EVI5L	0.0202237	0.0344061			CSNK2B	-0.0931775	1.58144			MGAT5	-0.0205221	0.0600328			APOBEC3C	0.0260825	0.0403529			WASHC4	0.08893	1.10686
ILF2	-0.130938	2.24125			MAPKAPK5	0.40298	0.408619			KIFBP	-0.0535568	0.327276			APOBEC3C	-0.352394	0.83997			SNRPE	0.327205	0.656608			SLC25A6	0.120413	0.56079
GPATCH1	-0.0571503	0.228314			APP	0.723779	1.30033			CDK12	0.0641605	0.800109			SNRPE	0.0555014	0.077711			ATP5MF	0.208539	0.286574			RGS19	-0.0366541	0.154885
POLRMT	-0.22759	3.73218			RWDD2B	-0.0952808	0.211972			RCL1	-0.00116483	0.00575499			ATP5MF	0.0268808	0.0299792			OSCP1	0.0604763	0.253738			PYROXD1	0.0329734	0.159402
ZCRB1	-0.454947	0.780585			MGAT5	-0.0536304	0.168523			DDX41	-0.0594664	0.621854			OSCP1	0.29996	1.98736			KIRREL1	-0.0899433	0.362193			AKNA	0.0789583	0.181725
IGF2BP2	0.0352593	0.0664087			APOBEC3C	-0.154654	0.301515			GTPBP10	-0.0408442	0.291091			KIRREL1	0.0507567	0.18886			RNPS1	0.11564	0.230589			PPIF	-0.234495	1.75863
NARS2	0.0585252	0.778795			SNRPE	0.42976	0.918565			NUP160	-0.040939	0.417645			RNPS1	-0.207042	0.458145			SNRNP35	-0.0853421	0.206987			NUP93	0.00962042	0.0684518
SRP14	-0.084826	0.621901			ATP5MF	0.142148	0.177726			POLR3E	-0.131239	1.20456			SNRNP35	0.0414712	0.0909492			SLTM	0.0503629	0.80699			RPLP2	0.00262208	0.00732681
RUNX1	-0.0681727	0.919295			OSCP1	0.0881713	0.403119			ZC3H14	-0.0253896	0.375348			SLTM	0.00208458	0.0220098			FNDC3A	0.326738	0.961895			DUSP3	-0.00811069	0.0521778
BYSL	-0.230146	5.35497			KIRREL1	-0.233557	0.928087			POLR2L	-0.408045	1.35635			FNDC3A	-0.333792	0.908573			UBXN2A	-0.112488	0.471018			SHCBP1	-0.0124346	0.0354309
UBTF	0.0910928	0.443785			RNPS1	-0.000293792	0.000459494			H3-7	-0.00215333	0.0150495			UBXN2A	-0.240291	1.23616			PHC3	-0.0730217	0.180256			ATRX	-0.063476	0.554359
RBM15B	-0.352072	6.68106			SNRNP35	-0.209394	0.610549			GALT	0.162662	1.96497			PHC3	-0.1972	0.616861			SIRT6	-0.0417353	0.252466			DUSP11	-0.185408	0.826352
SCAF1	-0.156813	2.88866			SLTM	-0.0418004	0.509479			SYNE1	-0.122851	0.642731			SIRT6	-0.00713983	0.0391211			BECN1	0.0740899	0.504395			LAMTOR5	-0.0660488	0.746663
CENPW	-0.0607307	0.140061			FNDC3A	0.306896	0.880073			APOBEC3C	0.240796	0.498714			BECN1	-0.0119979	0.0591608			SNRPC	0.113329	0.680719			CLK3	0.0214817	0.0899241
HNRNPU	-0.14432	2.37091			UBXN2A	-0.284762	1.41448			MAP7D1	0.105975	1.51562			SNRPC	-0.0861542	0.431607			TUBA8	0.130651	0.276365			APRT	-0.0227921	0.135914
RBBP4	0.077674	0.457128			PHC3	-0.167877	0.45557			SPOP	-0.143621	0.397271			TUBA8	-0.251882	0.60835			N6AMT1	-0.213932	0.980735			CDK2	0.00329042	0.0172022
TRIM56	-0.377476	4.71741			SIRT6	0.0783395	0.584575			MRPS2	0.0983903	0.64418			N6AMT1	-0.00182721	0.00497531			PSRC1	-0.0765033	0.239703			CGN	0.0263295	0.251742
BCL11B	-0.0124503	0.105256			BECN1	-0.0700183	0.422822			IKZF2	-0.167162	1.48307			PSRC1	0.221198	0.97312			PIP4P2	-0.0895671	0.243375			CBL	0.0540189	0.726345
DHX9	-0.280765	6.27636			SNRPC	-0.120584	0.507911			NHP2	-0.221536	1.68453			PIP4P2	-0.287702	1.1765			CSNK1D	-0.452316	0.995191			SAR1B	0.0165792	0.130561
MEPCE	0.023492	0.126447			TUBA8	-0.168756	0.270302			EIF3B	-0.0584783	0.797877			CSNK1D	-0.0526213	0.0809427			GTF2A1	0.143481	0.510719			ACTL6A	-0.0385388	0.278649
UTP23	-0.3914	2.87228			N6AMT1	0.0657395	0.213917			PSME3	-0.0725992	0.414681			GTF2A1	0.108215	0.384638			VPS13D	-0.125354	0.494063			PRDX2	0.0816371	0.706754
IKZF2	0.186994	0.581093			PSRC1	-0.391652	1.36248			DGAT1	0.103547	0.843083			VPS13D	0.175052	0.759703			CD96	0.0847009	0.145323			MRPS33	-0.0874059	0.326727
PNO1	-0.0919883	1.1672			PIP4P2	-0.266654	0.919834			ZCCHC17	0.121907	0.321477			CD96	0.0294444	0.0464966			MCM8	-0.459762	1.88138			NEDD4	-0.0804085	0.964871
GATAD2B	0.0457008	0.317327			CSNK1D	-0.384891	0.767544			LUC7L	-0.0491317	0.347308			MCM8	0.357465	1.66338			FBXL12	0.103372	0.368434			MRPS18B	0.0103479	0.0909648
ZNF362	-0.130981	0.491929			GTF2A1	0.274686	1.458			ZNF787	-0.111288	0.32455			FBXL12	-0.0516409	0.160393			THG1L	-0.14868	0.325827			ERP44	0.0301129	0.472926
BANF1	0.0923957	0.574436			VPS13D	0.0473642	0.138881			ZC3H18	0.00924475	0.0794899			THG1L	-0.058465	0.107463			FIS1	0.191827	0.471115			UBE2K	-0.0593554	0.215783
ADARB1	-0.322396	2.54684			CD96	-0.0806171	0.14111			HNRNPUL1	-0.0199658	0.239968			FIS1	-0.481061	1.71447			PABIR2	-0.387376	1.59049			YWHAQ	0.00569417	0.0260677
NOM1	-0.192796	2.93573			MCM8	-0.0235783	0.0506197			PDE4DIP	0.0280908	0.0625681			PABIR2	-0.121209	0.2997			MAST3	0.111503	0.593814			HSD17B11	-0.0106656	0.0736296
SRSF4	-0.0381987	0.288913			FBXL12	-0.0457819	0.133453			GNE	0.008885	0.109472			MAST3	-0.00957213	0.035887			PWWP2A	0.0539367	0.0959566			PAGR1	-0.21726	0.576341
DDX60	-0.324818	3.89428			THG1L	-0.284258	0.768345			MKRN2	-0.0888111	0.635667			PWWP2A	-0.340887	0.85781			CCDC28B	-0.274156	0.717025			LRBA	-0.0040705	0.0581872
METTL18	-0.605452	3.27193			FIS1	-0.352309	0.877116			RANBP9	-0.109535	0.739339			CCDC28B	-0.349396	1.05206			NCKAP1	0.0374904	0.0984209			DFFB	-0.0815196	0.421326
RRP15	-0.0373991	0.0494318			PABIR2	-0.184964	0.485074			ANKRD44	0.141087	1.70883			NCKAP1	-0.0280913	0.0728532			POT1	0.390163	0.529854			OXCT1	0.0107592	0.0437521
DCAF1	-0.0633445	0.489734			MAST3	0.0216262	0.0763818			GPANK1	0.167251	0.772656			POT1	0.008243	0.00650749			ZFC3H1	-0.0347224	0.274422			LSM1	0.000255833	0.00101709
SNRPB2	0.110972	0.96187			PWWP2A	-0.421317	1.21843			ACIN1	0.045615	0.900276			ZFC3H1	0.0960346	1.0675			NUP42	0.219522	0.387214			MTFMT	-0.108219	0.907655
NPM3	-0.151924	1.14168			CCDC28B	-0.346139	0.999811			ACTR1B	0.0459587	0.398636			TXNRD3	0.280694	0.379335			MBTPS1	0.157933	0.458766			GLO1	0.0699637	0.408755
AATF	-0.174049	1.66986			NCKAP1	-0.11557	0.386331			TAF15	-0.018515	0.0977353			NUP42	-0.0316572	0.0416685			TNIP1	0.55569	1.63341			TMCO1	0.0402035	0.057924
SEPSECS	0.010051	0.0123205			POT1	-0.157132	0.146933			SLX9	-0.005178	0.0198783			MBTPS1	-0.0665713	0.146561			DCAF13	-0.0213825	0.105564			PAPOLA	-0.00974008	0.0906162
POP7	0.0297314	0.112436			ZFC3H1	0.0881442	0.765249			DCAF5	-0.243488	2.7125			TNIP1	0.478551	1.26561			CYHR1	0.387674	0.842175			RTRAF	0.0284879	0.546913
CTSG	-0.19443	0.731241			TXNRD3	-0.0586946	0.0706852			FXR2	0.0336625	0.310566			DCAF13	-0.0105458	0.0493742			TAF1C	-0.100815	0.397312			PEBP1	0.0507596	0.566598
KPNA2	-0.086827	1.37345			NUP42	0.0896529	0.124973			RUNX1	-0.0540425	0.790943			CYHR1	-0.150548	0.237533			TRIM41	0.30489	0.598243			SPTLC2	0.0377605	0.43122
NOP56	-0.20709	6.17355			MBTPS1	0.0442452	0.104109			MYO1D	0.10996	0.916131			TAF1C	0.0669346	0.240818			STXBP5	-0.310372	0.541553			FLOT2	0.010051	0.0928734
VEZF1	-0.165243	0.924114			TNIP1	-0.0925371	0.162145			PABPC1	0.0254375	0.142319			TRIM41	-0.577293	1.32273			GPCPD1	-0.370461	0.51723			SEPTIN6	0.00688583	0.06379
CHD1	-0.198431	2.23199			DCAF13	0.0292608	0.164833			GID8	0.0541524	0.626837			STXBP5	0.0594868	0.103318			ATP5ME	0.217392	0.204828			FUCA1	-0.211256	1.00968
HNRNPR	-0.195993	2.43663			CYHR1	0.115206	0.176517			TAF3	-0.0357006	0.221872			GPCPD1	-0.670485	0.980512			SASS6	-0.0232796	0.118415			CHODL	0.0102574	0.0307056
MRPS28	0.02318	0.108186			TAF1C	-0.043761	0.146549			PINX1	-0.0811166	0.31554			ATP5ME	-0.123147	0.104669			HECA	-0.262315	1.40435			COPS5	0.0265396	0.484543
ZNF121	-0.387473	2.42687			TRIM41	0.458912	1.13523			TUT7	-0.0204619	0.22857			SASS6	0.0878537	0.608455			NDUFA11	0.18877	0.422164			VDAC3	-0.0236	0.10316
IMP3	-0.203472	2.17047			STXBP5	0.326555	0.838308			RBM7	0.0628774	0.384624			HECA	-0.287175	1.55486			TM7SF3	0.262275	1.17076			NTAQ1	-0.150447	0.718051
MRPL49	0.307246	1.88814			GPCPD1	0.35347	0.568394			RIC8A	0.0181608	0.236942			NDUFA11	-0.42672	1.18554			ARL13B	0.0568679	0.178152			PRUNE1	0.049781	0.388647
RPAP2	-0.239892	3.4682			ATP5ME	-1.36956	1.58826			CDK13	0.0528716	0.199297			TM7SF3	0.25108	1.05204			TOP1MT	0.681354	0.646694			DNPH1	-0.00787613	0.0329875
ASCC2	-0.0118722	0.102769			SASS6	0.108006	0.678206			ADARB1	0.0172692	0.0329403			ARL13B	-0.100279	0.32878			SNIP1	-0.0195828	0.0931987			EEF1D	0.00276375	0.0108328
PAK1IP1	-0.219332	1.45572			HECA	-0.393228	1.85586			CDC40	0.0039775	0.0337116			TOP1MT	0.22517	0.153058			CES3	0.0898913	0.174518			RPS3A	0.0290275	0.284035
IMP4	-0.232475	0.779416			NDUFA11	-0.105878	0.195369			SENP3	-0.119627	0.829704			SNIP1	-0.108593	0.696324			ZMIZ2	0.118759	0.311979			MOCS2	0.0045635	0.0200187
RAD51	0.215376	1.51919			TM7SF3	0.297245	1.11649			KCTD5	0.177087	0.612748			CES3	0.0532879	0.0927255			MAGEA4	0.103178	0.214881			MRPS10	-0.0409498	0.219548
HLTF	-0.0967277	1.20866			ARL13B	0.288904	1.35913			RIOK1	0.00587033	0.0335773			ZMIZ2	0.0793004	0.20302			C6orf47	-0.65718	1.3528			MOB1B	0.048995	0.493889
TAF2	-0.0093768	0.0402548			TOP1MT	0.344027	0.252799			RBM15B	0.0364046	0.375057			MAGEA4	0.0389621	0.0722607			ASB6	0.350454	0.296288			DDX56	0.00583355	0.0349247
MRPL53	0.0368477	0.299014			SNIP1	-0.184333	1.18115			RIOK2	-0.0426928	0.348454			C6orf47	-0.0211938	0.0220331			TNFAIP8L1	0.192979	0.28097			FOXK1	-0.0925258	0.962298
RRS1	-0.531085	1.26196			CES3	0.0821146	0.154074			RRP1	-0.0344089	0.234193			ASB6	-0.0246647	0.0150018			RUBCNL	0.237572	0.715603			FAF1	-0.0110738	0.0724583
CENPQ	-0.0330522	0.107583			ZMIZ2	-0.155141	0.43819			RECQL4	0.181032	0.538629			TNFAIP8L1	-0.187353	0.245631			PKD1L2	-0.202968	0.479276			ALKBH1	-0.0523691	0.223327
MRPL45	-0.00788267	0.0687609			MAGEA4	0.0632381	0.120308			MRPS26	0.01738	0.0481793			RUBCNL	-0.101468	0.235554			PLEK	-0.609127	1.73473			SLC7A5	-0.0247167	0.199618
DHX57	-0.179629	2.16982			C6orf47	-0.467039	0.729713			CENPU	-0.319739	1.01659			PKD1L2	0.0135471	0.0226032			MICOS13	-0.592259	1.53841			LSM12	0.0454175	0.201276
ATRX	-0.00938637	0.0386148			ASB6	0.210838	0.154255			IMPDH2	-0.0212783	0.451962			MICOS13	-0.137244	0.244173			MITD1	-0.286227	1.18005			ARMH3	-0.107755	0.449601
RPL22	-0.200405	0.346262			TNFAIP8L1	-0.0799358	0.102458			IMPDH1	-0.00994	0.0657691			MITD1	-0.0650194	0.183022			LPCAT2	0.0794917	0.116403			RNF214	-0.0230334	0.131049
ARHGEF39	-0.685068	3.1159			RUBCNL	-0.104625	0.220286			TRIP4	0.110896	0.688487			LPCAT2	-0.0932917	0.149966			PLSCR1	0.80884	0.529346			COMMD1	-0.165917	0.832221
CDCA8	-0.0631258	0.180119			PKD1L2	-0.0201546	0.0272656			SRSF2	-0.0854201	0.50492			PLSCR1	-0.25657	0.123018			TST	-0.446067	0.734492			EMC1	0.0255463	0.149498
RPLP1	-0.362168	3.43427			PLEK	-0.2358	0.470234			GPATCH2	0.103906	0.495958			TST	-0.112094	0.130853			DBR1	0.0314629	0.335222			MTERF3	-0.201534	1.40654
RSBN1L	-0.18392	2.87198			MICOS13	-0.0550258	0.0771902			HECTD4	-0.08752	0.509047			DBR1	-0.0109943	0.0850011			SLC39A14	-0.392288	0.649781			PSMG4	-0.00936292	0.0405339
H4C1	0.0322983	0.289328			MITD1	-0.0182761	0.0418389			METAP1D	-0.0467408	0.107206			SLC39A14	-0.287388	0.50184			CLMN	0.168145	0.460586			CTSD	0.03187	0.249045
IGF2BP1	-0.192995	2.00217			LPCAT2	-0.219658	0.319799			PRMT1	-0.01407	0.172131			CLMN	-0.00842792	0.0166763			SLC35E2A	0.416864	0.805112			DDX58	-0.00857194	0.106689
MRPL32	-0.249083	1.06893			PLSCR1	0.110356	0.0496297			ZC3HAV1	-0.003985	0.0475228			SLC35E2A	0.2471	0.359746			CMC2	-0.0273479	0.0707489			EIF3C	-0.00834458	0.129117
GATAD2A	0.111376	1.57801			TST	-0.471318	0.761905			DDX51	-0.140954	0.737349			CMC2	-0.11245	0.351452			ZYG11B	-0.073275	0.123947			LAP3	0.0336883	0.309996
CFAP58	-0.133757	0.812852			DBR1	-0.00518879	0.0395655			CCNL1	0.0845508	0.401675			ZYG11B	-0.15333	0.292342			CHCHD4	0.147017	0.696737			GTF3C3	-0.0171102	0.13025
NIFK	-0.109678	0.969536			SLC39A14	0.591104	1.6594			PDCD4	-0.166954	1.45954			CHCHD4	-0.190028	0.934227			ANO9	-0.0768479	0.0906758			TACC1	-0.0193067	0.134994
KRI1	-0.180191	1.10123			CLMN	0.204132	0.574259			POLR3D	-0.163457	2.10984			ANO9	-0.329458	0.510951			TMEM222	0.158819	0.347319			ACTN1	0.0192421	0.5368
EXOG	-0.0493173	0.235345			SLC35E2A	0.328715	0.596673			PNN	-0.0246968	0.310814			TMEM222	0.0634138	0.118788			UVRAG	0.224523	0.194886			EIF2S2	-0.0169879	0.243698
RBM28	-0.465416	5.36074			CMC2	0.0224135	0.056948			CINP	0.10746	0.408655			UVRAG	0.16282	0.144448			FASTKD5	0.173421	0.304902			FH	0.0468433	0.429406
MRPS31	-0.0786923	0.499999			ZYG11B	0.256415	0.569114			RBM39	0.0431592	0.689404			FASTKD5	-0.00443417	0.00587879			FBXW8	-0.608626	1.07097			CTNNA2	0.219334	0.239575
KPNA3	0.0750217	1.17822			CHCHD4	0.218149	1.14295			TOP1	-0.0528132	0.440835			FBXW8	0.133653	0.153689			TRIM65	0.0574863	0.249879			DHRSX	0.0291242	0.10409
FAM120A	-0.233157	6.07082			ANO9	-0.0271613	0.0294238			ZNF691	-0.263152	0.905278			TRIM65	-0.0437305	0.168232			SMG5	-0.03826	0.0676589			TMED10	-0.0268492	0.174528
STRBP	-0.305383	6.13175			TMEM222	0.217609	0.492662			NKTR	0.166872	1.32408			SMG5	-0.124605	0.265881			FAU	-0.0702946	0.253831			PBK	0.0157461	0.113311
TEX10	-0.0814513	0.591424			UVRAG	-0.315495	0.320882			SHCBP1	-0.112564	0.832362			FAU	-0.198185	0.997829			MED15	-0.0252522	0.202039			CIAO1	-0.0860706	0.889137
NOLC1	-0.0610675	0.639887			FASTKD5	0.283317	0.569441			PRPF38A	-0.0523018	0.320048			MED15	-0.0224391	0.192316			LIMK1	0.335763	0.557809			SNX17	0.0628384	0.584232
STAU2	-0.0749196	0.793209			FBXW8	0.571544	0.652792			POLH	-0.502906	0.950881			LIMK1	0.238776	0.364129			ODF2	0.116093	0.15837			DHX34	0.0123084	0.0600053
MOV10	-0.0340063	0.326634			TRIM65	0.0139227	0.0511732			TUT1	0.104572	0.911769			ODF2	0.447085	0.859746			RNASEH1	0.0607587	0.273498			TFDP3	0.358117	1.02586
FMR1	-0.224166	3.18346			SMG5	0.216398	0.524289			POP4	-0.026325	0.118305			RNASEH1	-0.0203179	0.0841584			LEF1	0.0218748	0.177005			SLAMF6	-0.0137946	0.0491695
ZBTB17	-0.378896	1.65903			FAU	-0.258725	1.16787			PPP1R9B	-0.0734499	0.333353			LEF1	0.0901753	1.13993			ABCD1	-0.0269837	0.12933			FCF1	0.0214417	0.0954408
MBD2	0.258265	3.02341			MED15	0.0961699	1.23235			RPP38	-0.00580575	0.0518355			ABCD1	0.0505746	0.247101			SLC35B2	-0.230813	0.999121			PHYH	0.0564129	0.149145
INO80	-0.165405	1.01156			LIMK1	0.363576	0.614487			ZCCHC8	0.0134883	0.105163			SLC35B2	0.0794212	0.285413			PLCB2	0.132464	0.236942			MASTL	0.000134393	0.000470572
SIX6	0.0628545	0.274409			ODF2	0.390501	0.703889			ACTR10	-0.0129542	0.13738			PLCB2	-0.301924	0.68798			VKORC1	0.317376	0.505231			SF3A3	-0.0206075	0.239614
NOP53	-0.336127	2.94306			RNASEH1	0.162205	1.05378			IFRD1	0.226898	0.476674			VKORC1	-0.208249	0.284479			BAP1	0.0657167	0.171349			TRPT1	-0.0281654	0.129768
ZCCHC17	-0.343577	1.03013			LEF1	0.0823167	0.740166			POP1	0.0204872	0.317325			BAP1	0.0188505	0.0432358			SFXN3	0.0886915	0.345764			HNRNPH1	0.0799313	0.962477
MRTO4	-0.238034	0.98807			ABCD1	0.135776	1.14343			CAAP1	0.0586875	0.396983			SFXN3	0.0729797	0.231676			CD1A	0.0238045	0.0392027			PXMP4	-0.348709	0.620462
YBX3	0.182912	2.18267			SLC35B2	-0.121467	0.469338			ZNF346	0.0410373	0.35747			CD1A	-0.588859	2.11002			CD69	-0.365238	0.797622			ZNF318	-0.0635087	0.253651
MPHOSPH10	-0.182517	1.17758			PLCB2	-0.0821175	0.12867			SAP18	0.0298703	0.224101			CD69	-0.136423	0.244419			CEP131	0.000504208	0.00348963			SON	-0.0184243	0.200069
NPM1	-0.0685103	0.291432			VKORC1	-0.426561	0.683525			EXOSC10	-0.03539	0.379004			CEP131	0.0402954	0.394859			PPP1R35	0.0759313	0.298102			BYSL	-0.016365	0.123485
MRPL37	0.0976473	1.46192			BAP1	0.200499	0.650919			DCAF6	-0.10941	0.751507			ASXL2	-0.890054	2.58638			RPS25	0.00234742	0.00738674			SCRN3	0.0347692	0.113496
XRCC6	-0.0180713	0.297769			SFXN3	0.183821	0.837426			GPATCH4	-0.003455	0.0121211			PPP1R35	0.0986962	0.39476			RBM4B	-0.102475	0.315276			CD82	-0.115896	0.862536
DDX28	-0.353065	0.973475			CD1A	-0.388797	1.07073			GADD45GIP1	0.00992667	0.0316932			RPS25	0.120962	0.433258			DESI2	-0.300201	0.301084			PEPD	0.0240987	0.187242
MRPL19	0.2184	2.25228			CD69	-0.394303	1.08482			TFB1M	0.071167	0.497317			RBM4B	0.0531533	0.145841			VTN	0.15952	0.279241			RPS19	-0.0146354	0.21719
ZFR	-0.290714	7.33399			CEP131	0.136821	1.95421			DICER1	-0.0463315	0.842968			DESI2	0.0747487	0.0613379			GADD45GIP1	-0.0342381	0.156875			PRKCB	0.0164763	0.0829776
MRPL10	-0.0504542	0.478841			ASXL2	-0.374914	0.57022			CDCA8	0.0001225	0.000357647			VTN	-0.0690639	0.107479			FHL3	0.260214	0.865372			PSMB7	0.0535487	0.29274
MRPS34	-0.00887117	0.0494109			PPP1R35	0.0137918	0.0431229			ZCCHC7	-0.184193	0.710672			GADD45GIP1	-0.00164162	0.00684506			CYC1	0.140472	0.777373			MAD2L2	-0.232267	0.786439
MRPL16	-0.143099	0.894591			RPS25	0.192505	0.856852			ALOX12	-0.407346	2.01615			FHL3	0.0140454	0.030358			USP42	-0.0238279	0.101956			PAK1	-0.0598096	0.667232
NOP2	-0.315208	4.33833			RBM4B	-0.00907667	0.018654			EIF3K	0.0272892	0.256365			CYC1	-0.0198813	0.0766422			TRIM33	0.070442	0.845012			GRK3	0.0033161	0.0155991
MRPS18A	-0.0423594	0.173098			DESI2	0.763274	1.1788			MRPL45	0.0323177	0.320498			USP42	0.0901237	0.495712			PPM1E	0.111381	0.508102			UHRF1BP1	-0.00688108	0.0305868
ZNF281	-0.00615663	0.0181577			VTN	-0.403286	0.69576			RBBP6	-0.00406828	0.0502832			TRIM33	0.010242	0.0811052			FBXL19	0.235992	0.595205			GNAS	-0.00618875	0.027932
FTSJ3	-0.276953	3.55948			GADD45GIP1	0.0449437	0.259776			MRPL53	0.0937275	0.719524			PPM1E	-0.0877338	0.350057			ECD	-0.360202	0.96604			RANBP17	0.0853529	0.137282
MYBBP1A	-0.321319	11.2672			FHL3	-0.442368	1.86953			LARP4	-0.036394	0.488673			FBXL19	-0.0507967	0.0926707			NAF1	0.0686992	0.311471			FUNDC2	0.0109276	0.0363755
LLPH	-0.548042	2.11038			CYC1	0.203094	1.28702			KBTBD7	-0.0429983	0.298385			ECD	-0.133862	0.322251			PLEKHF1	0.106432	0.865498			UBAP2L	-0.0791587	0.643375
FAM98A	-0.0534789	0.338911			USP42	-0.143153	0.991875			UBR4	-0.047665	1.67054			NAF1	0.0206527	0.0817484			PPIL1	0.102807	0.424962			PHF21A	-0.144572	1.92412
ZNF184	-0.20271	1.18315			TRIM33	0.0878486	0.934123			PAK1IP1	0.0540242	0.126836			PLEKHF1	-0.00349154	0.0160053			LIPA	0.329891	1.28637			SYNE2	-0.0215413	0.410568
MRPS27	-0.199624	2.00544			PPM1E	-0.0426021	0.143555			VIM	0.0216092	0.308932			PPIL1	-0.0130967	0.0413733			WDR81	-0.221293	1.0315			TRAPPC6A	0.142169	0.759672
MRM1	-0.28089	3.77027			FBXL19	0.252712	0.639115			SMG6	-0.256862	1.73505			LIPA	0.109168	0.283935			TTC7A	-0.102487	0.222169			PAAF1	0.087943	0.620513
MRPS23	-0.230765	1.93472			ECD	0.263738	0.769407			NOP56	-0.0232533	0.318968			WDR81	-0.0444308	0.137292			SPTY2D1	0.171206	0.853345			NCKAP1	-0.262713	0.667951
RPL26L1	-0.841237	3.04033			NAF1	0.206047	1.46347			RRS1	0.108595	0.532555			TTC7A	0.0263846	0.0500079			RGS3	-0.302901	1.68124			PGM1	0.00241875	0.0136537
SRSF5	-0.216822	0.943674			PLEKHF1	0.129641	1.00258			SIRT1	0.0404079	0.503066			SPTY2D1	-0.0868698	0.28815			GTPBP6	-0.0557396	0.165668			KRT13	-0.576473	1.62895
DDX54	-0.27052	4.68501			PPIL1	0.105842	0.406462			ZNF593	-0.0713358	0.179701			RGS3	-0.11913	0.466659			SLC25A17	0.188205	0.645188			EIF5B	-0.0177254	0.260402
XRCC5	-0.062628	2.47432			LIPA	-0.142737	0.410413			MRPL38	-0.034447	0.293863			GTPBP6	-0.0769779	0.276169			ENGASE	0.134009	1.03709			CASP3	0.0124047	0.101763
GNL3	-0.33114	7.30148			WDR81	-0.0356535	0.0980481			SRFBP1	0.0236025	0.0394667			SLC25A17	-0.00587781	0.0133513			PET117	0.0695546	0.0847968			SCD	0.0255364	0.202692
HJURP	-0.233298	1.20033			TTC7A	0.0537512	0.105651			PGAM5	0.0833811	0.816912			ENGASE	-0.127857	0.925008			TYK2	-0.0588534	0.379944			GALNT12	-0.175355	1.09987
RPP38	-0.215084	1.40832			SPTY2D1	0.309018	1.97991			NGDN	0.152454	0.859254			PET117	0.231393	0.382026			CACHD1	0.0941654	0.358061			JPT1	0.0136433	0.0677006
SIRT1	-0.0345843	0.234411			RGS3	-0.448741	2.90697			ZNF184	0.0731392	0.806495			TYK2	-0.011374	0.0531744			DONSON	-0.219679	0.239368			UBA2	-0.0400058	0.419388
DHX30	-0.275976	9.50297			GTPBP6	-0.366508	1.80114			BYSL	-0.0543983	0.7057			CACHD1	0.118185	0.456791			TBC1D31	0.397178	1.2579			TKT	0.0195662	0.292419
TRMT1L	-0.349004	11.6382			SLC25A17	-0.0778485	0.196003			EXOSC3	0.0762281	0.729182			DONSON	-0.183926	0.168736			PLEKHA5	-0.443495	1.22249			VDAC2	-0.0244354	0.133392
RPF1	-0.290715	2.26498			ENGASE	-0.0265857	0.132748			ABI2	-0.0522303	0.161442			TBC1D31	0.136523	0.307424			CTSG	0.2589	0.595274			ITPA	0.0266703	0.114493
GNL2	-0.186452	1.34738			PET117	0.119448	0.136043			ANKRD52	-0.0499045	0.1827			PLEKHA5	-0.00325875	0.00716231			ITPRID2	-0.229223	0.665252			MACROH2A1	-0.0168192	0.130807
MRPL57	0.089388	0.534136			TYK2	-0.0785648	0.45863			PURB	-0.0807719	0.930355			CTSG	-0.157763	0.331942			CENPQ	-0.133279	0.613563			HCFC1	-0.006505	0.0543953
UBR5	-0.067272	1.52715			CACHD1	-0.101903	0.353627			PATZ1	-0.121347	0.22738			ITPRID2	-0.0484579	0.0993446			TOX4	0.229824	0.39618			GNA13	0.0472263	0.705535
SP110	-0.311332	2.55418			DONSON	0.126768	0.138089			SVIL	-0.0299958	0.0752895			CENPQ	0.00669583	0.0162165			TSEN15	0.219466	0.727213			NUP88	-0.00256695	0.0221733
PRKRA	-0.21938	8.03044			TBC1D31	0.332904	0.919293			HNRNPL	-0.0965117	1.48477			TOX4	-0.0596457	0.101618			PHC2	0.147624	0.314332			LIMK1	-0.191075	0.844105
NKRF	-0.2744	5.82834			PLEKHA5	-0.130304	0.359976			NCBP3	0.0164783	0.0632611			TSEN15	-0.192358	0.60149			ZBTB1	-0.059885	0.0618641			RNF126	-0.137965	1.47887
RRP8	-0.204666	4.10653			CTSG	-0.301592	0.533661			MYO5A	0.0701675	1.24357			PHC2	0.115238	0.221265			ING4	0.241625	0.295722			MTHFD1	0.0276058	0.245447
TRIM26	-0.198846	1.30368			ITPRID2	0.0191171	0.0345183			NOL9	-0.0670806	0.494822			ZBTB1	0.169315	0.217651			KATNBL1	-0.0232521	0.0461514			KBTBD7	0.034361	0.31119
RPS27L	-0.264845	2.24327			CENPQ	-0.0531058	0.195055			PRPF4B	0.0527462	1.23859			ING4	-0.749215	1.01015			MTFR1L	0.00093575	0.00296488			DDX60	-0.0878528	0.393628
SART3	-0.12295	3.17382			TOX4	-0.643236	1.51599			SART1	0.0124992	0.218436			KATNBL1	0.14412	0.361764			SLC27A2	-0.0454511	0.11189			XPO7	-0.009965	0.158163
ZBTB11	-0.247663	2.83462			TSEN15	-0.119251	0.331197			MAP3K4	0.0632866	0.668583			MTFR1L	0.0645956	0.267023			POTEF	-0.157998	0.224752			ARL13B	0.0746907	0.335094
BMS1	-0.358356	5.89818			PHC2	0.112353	0.224419			RANBP10	-0.0168642	0.0768221			SLC27A2	-0.0434594	0.107797			MAD2L1BP	-0.0375572	0.0757859			CANT1	-0.382971	1.232
TCOF1	0.143675	2.84478			ZBTB1	0.2163	0.289298			MRPL32	-0.0577564	0.28425			POTEF	-0.332415	0.501868			FOXO3	-0.301902	0.568788			MTCH1	0.060916	0.209129
POP4	-0.0724921	1.03463			ING4	-0.29388	0.334067			SNIP1	0.0511808	0.459725			MAD2L1BP	0.0948894	0.215882			VAV2	0.0940637	0.410911			RNASEH2C	-0.149837	1.03759
STAU1	-0.157423	1.59046			KATNBL1	0.12609	0.295508			NDUFAF5	-0.104884	0.155836			FOXO3	0.103581	0.159527			CCDC88B	0.159585	0.262513			MYD88	0.00422261	0.018235
FBL	-0.408249	6.29952			MTFR1L	0.0967213	0.386263			EXOSC6	-0.125666	0.855392			VAV2	-0.208905	1.0919			SPOCD1	-0.0758971	0.131469			YOD1	-0.0488614	0.189498
RRP9	0.0598808	0.176338			SLC27A2	-0.0137594	0.0315982			MRPL11	-0.103751	0.706248			CCDC88B	0.00467125	0.00599258			PSD4	0.00142918	0.00597566			YIPF1	0.100805	0.448861
MMTAG2	-0.0749091	0.756039			POTEF	0.0654583	0.0789991			ARMC8	0.0264207	0.259464			SPOCD1	0.0117446	0.0180586			PPP2R2A	0.11545	1.25977			TFPT	-0.184183	0.406236
NOL6	-0.336806	5.05128			MAD2L1BP	-0.262899	0.57474			CSNK2A1	-0.0989573	0.753663			PSD4	-0.0125361	0.0512916			MTCH1	-0.108405	0.487825			STK33	0.0620333	0.210486
PTCD3	-0.256813	4.82271			FOXO3	0.0201529	0.0280437			NOP10	-0.0741053	0.244026			PPP2R2A	0.04635	0.357968			FARP2	0.079585	0.126648			PDCL3	-0.0479753	0.787836
C8orf33	0.0124945	0.0527296			VAV2	0.0150954	0.0463824			CPSF4	0.0459017	0.293376			MTCH1	-0.0146283	0.051101			PTTG1	0.14846	0.630129			NEDD8	-0.0475658	0.170693
MRPL48	-0.0569748	0.39511			CCDC88B	0.149888	0.241012			BCL11B	0.0363782	0.541752			FARP2	0.469118	1.21154			AP5M1	0.101473	0.206117			SMC6	-0.0814646	2.3728
MRPS26	-0.12452	0.55793			SPOCD1	-0.623644	1.68819			PPHLN1	-0.0237675	0.285712			PTTG1	-0.0126979	0.037817			SNRNP48	-0.180661	1.00842			MBD2	-0.0391733	0.185485
DDX56	-0.430522	6.87112			PSD4	-0.0102264	0.0414815			NOP53	-0.312623	0.742527			AP5M1	0.160663	0.348217			EXD2	0.0852512	0.455778			RAVER2	-0.138999	0.607003
TAF3	-0.216846	0.274021			PPP2R2A	0.117669	1.11216			RBM42	0.123026	1.69999			SNRNP48	0.0541958	0.207107			PAXX	-0.0518987	0.182406			FIP1L1	-0.00956254	0.0423958
H3-7	0.0592567	1.57537			MTCH1	-0.224679	1.33662			ZNF574	0.00788583	0.0350359			EXD2	-0.0144073	0.0509322			RBM25	0.00812083	0.161629			GTF2E1	0.0141153	0.105803
RPS27	-0.372233	3.9618			FARP2	0.341702	0.808117			MRPL23	-0.0529317	0.144129			PAXX	-0.166752	0.652669			G3BP2	0.0342933	0.593788			DDX21	-0.00340583	0.0259108
MRPS2	-0.141349	3.1826			PTTG1	0.175943	0.735409			GTF3C3	0.0191088	0.160725			RBM25	0.0072475	0.155987			TRAM1	-0.0157562	0.0859958			GTF2B	-0.0102979	0.0637853
NOL10	-0.415036	6.94056			AP5M1	0.19369	0.416575			NIP7	-0.0395342	0.53638			G3BP2	-0.0101117	0.123981			HOXB4	0.634109	0.964992			COPS6	0.0373855	0.366818
DIMT1	-0.207154	3.19305			SNRNP48	-0.121838	0.590773			TSEN34	-0.141379	0.491083			TRAM1	-0.0238122	0.134676			FAM241A	-0.0341854	0.0400384			C12orf57	0.125872	1.44523
MRPS14	-0.026127	0.100197			EXD2	0.100013	0.493978			AATF	-0.0585277	0.481414			HOXB4	0.714952	1.12709			TMEM181	-0.202358	0.397306			CD1D	-0.0124201	0.0551595
C11orf98	-0.338544	2.35874			PAXX	-0.133792	0.506857			MRM3	-0.0387633	0.249941			FAM241A	-0.233594	0.369175			SMN1	-0.088657	0.562287			LNPK	-0.13723	0.850123
RSBN1	-0.266808	4.30032			RBM25	0.0785292	1.81731			RPL24	0.0327833	0.259821			TMEM181	0.0111837	0.0162627			WWP2	-0.0715966	0.366991			SMARCE1	-0.0394314	0.515755
MRPS35	-0.346645	4.17732			G3BP2	0.0718583	1.65			NOM1	-0.150578	1.7097			SMN1	-0.122984	0.880962			CLK2	-0.134632	0.441657			TNPO1	0.0336942	0.550687
CMSS1	-0.380634	10.3789			TRAM1	0.193276	1.46072			POLR2G	0.0649308	0.195874			WWP2	0.0262861	0.12511			CIRBP	-0.0879526	0.69565			TTC33	-0.0649124	0.578638
DAP3	-0.321999	7.41966			HOXB4	0.585371	0.84443			CFAP45	0.0981292	0.996831			CLK2	-0.115427	0.36413			SORBS3	0.0054312	0.0329232			PARP4	0.0663786	0.25431
RACK1	-0.135225	0.458159			FAM241A	-0.115317	0.158902			MRPL16	0.207613	0.847317			CIRBP	-0.00486496	0.0258661			C1orf131	0.190162	0.328172			DCAF12	-0.115872	0.461354
TSR1	-0.297736	10.2466			TMEM181	0.0262571	0.0384681			MRTO4	-0.137436	0.453927			SORBS3	-0.0612215	0.522584			PTDSS1	-0.212848	0.786912			TECPR1	-0.0553117	0.294193
MRPL27	-0.218209	2.69429			SMN1	-0.145846	1.12759			KIF18A	0.0921292	0.547714			C1orf131	0.37759	0.893539			HABP4	0.115402	0.298098			DDOST	0.0740558	0.913878
PNMA2	-0.175914	0.340733			WWP2	-0.0809509	0.442413			CAD	-0.0701083	2.7619			PTDSS1	-0.0158098	0.037674			ZFAND5	0.145398	0.292082			DOP1B	-0.053013	0.221807
ZNF22	-0.265151	0.86435			CLK2	-0.253366	1.01563			DROSHA	0.0975687	0.652943			HABP4	0.00164708	0.00335497			PARD3	-0.0576791	0.503285			RTN4	-0.0317258	0.416735
PRR4	0.476156	2.0538			CIRBP	-0.101145	0.726621			MRPL10	-0.0161003	0.0794085			ZFAND5	-0.09548	0.173488			GPR39	-0.353229	0.644983			SERP1	0.0803525	0.120795
DDX55	-0.415557	4.49148			SORBS3	0.0168754	0.0907146			ANKRD50	-0.101679	0.695134			PARD3	0.0155886	0.0849212			LAMTOR3	0.156339	0.710174			GPS1	0.0748058	1.20742
MRPL13	-0.0573719	0.295946			C1orf131	0.0944317	0.144982			ZC3H3	-0.0341283	0.110003			GPR39	0.34492	0.637522			WDR47	0.0305037	0.112743			EXOC4	0.00957942	0.111781
CCDC86	-0.148702	0.790125			PTDSS1	0.0480558	0.122124			MATR3	-0.0333892	0.615876			LAMTOR3	-0.0703535	0.253284			RNF26	-0.0169391	0.0512307			POLA1	-0.0102381	0.0861373
MRPS10	-0.080782	0.717932			HABP4	-0.0636079	0.147457			ZNF121	0.0594658	0.229842			WDR47	-0.0625929	0.261324			UBE2F	-0.210713	1.39667			PRAME	0.0991316	0.635852
MRPL40	0.267138	0.768546			ZFAND5	-0.00717	0.0104732			NUFIP1	0.200351	0.793549			RNF26	-0.0567048	0.195773			GPAT4	0.124809	0.975858			SPRYD7	-0.0294142	0.136926
MRPS18C	-0.0885831	0.140262			PARD3	0.0228059	0.173357			RBM14	0.0442204	0.713638			UBE2F	-0.187062	1.17986			CFAP418	0.132817	0.315158			NCKAP1L	0.0370725	0.669873
LTV1	-0.160211	2.73039			GPR39	-0.149697	0.226535			SNX9	-0.0513758	0.839775			GPAT4	0.091257	0.645206			PIGX	-0.0199496	0.0744196			PRKACA	0.0403083	0.206677
EAPP	-0.0436152	0.235641			LAMTOR3	-0.385336	1.00361			GZF1	-0.0588665	0.235433			CFAP418	0.201902	0.505394			AP1G2	0.0948124	0.585591			FNTB	-0.00270083	0.019848
SET	-0.176694	0.704128			WDR47	-0.0588079	0.230017			PRPF3	-0.0185158	0.181147			PIGX	0.0257321	0.105992			RNF167	0.202208	0.888464			HNRNPF	0.06597	0.836624
LARP7	-0.151316	3.26035			RNF26	-0.100505	0.378349			ELP3	-0.0663369	0.88125			AP1G2	-0.0491016	0.24577			SRXN1	-0.320303	0.89686			TMED7	0.0235275	0.151309
ZNF574	-0.16773	0.894824			UBE2F	-0.3119	1.82514			UTP18	0.142173	0.712275			RNF167	-0.0506441	0.157888			SLC41A3	-0.286973	0.495759			HDAC4	0.0488105	0.479223
TAF1C	-0.50205	3.55112			GPAT4	0.202613	1.28447			GPATCH1	0.141594	0.622992			SRXN1	-0.0525529	0.0946172			BBS2	-0.10408	0.527681			MAN2A2	-0.0902687	0.368537
MRPS17	-0.155282	0.29998			CFAP418	0.0481483	0.0792538			CDC23	-0.00738142	0.05442			SLC41A3	-0.31369	0.558824			COX5B	0.0053525	0.038348			ARMC7	-0.0737554	0.217626
CTNNA2	0.863104	0.910738			PIGX	-0.0234462	0.0890237			WDR83	-0.0165577	0.0684647			BBS2	-0.119247	0.833378			SOGA1	0.315273	0.559725			B3GLCT	-0.0305586	0.212415
PRR3	-0.259702	0.85769			AP1G2	-0.0472162	0.211003			SRSF6	0.057668	0.290118			COX5B	-0.0238142	0.195524			THAP12	0.0183474	0.0658728			FBXO46	0.0538033	0.181209
RPL24	-0.441822	3.41445			RNF167	-0.0603366	0.183988			PRR3	0.159324	0.832537			SOGA1	-0.121561	0.168481			MTF2	-0.0706187	0.117415			DNAJC9	0.00716708	0.0239698
NOC3L	-0.187681	3.03668			SRXN1	0.0124021	0.0208486			ZCCHC3	-0.0233542	0.20338			THAP12	-0.107283	0.507557			UFM1	0.123002	0.248471			TBC1D31	-0.11771	0.547204
MRPS30	-0.104782	0.99878			SLC41A3	0.143362	0.21272			ZBTB17	0.168669	0.795913			MTF2	-0.24415	0.50682			FUT8	-0.216288	1.47052			ZEB1	0.0213758	0.0937235
RPS4Y1	-0.0782774	0.271449			BBS2	0.116091	0.768318			MPHOSPH6	-0.0358385	0.153027			UFM1	-0.278262	0.680107			HDAC8	0.272639	1.13611			C11orf98	-0.042117	0.253199
RRP12	-0.315138	8.26474			COX5B	-0.101727	1.20926			PABPC4	0.0313967	0.507639			FUT8	-0.0230259	0.0882222			SP140L	-0.22821	1.10292			TRIM33	-0.0445823	0.604306
LARP1	-0.190452	3.60116			SOGA1	-0.442151	0.674039			MACROH2A1	0.0657953	0.621096			HDAC8	0.0772147	0.186711			OCC1	-0.179842	0.577302			WDR70	0.089306	1.05733
MRPL55	0.284708	1.77101			THAP12	0.0812148	0.332525			RNPS1	-0.0942934	0.623412			SP140L	-0.100335	0.449608			KIF18A	-0.157764	0.992756			RPTOR	0.00994104	0.105262
MRPS33	-0.184529	1.36584			MTF2	0.38346	0.856731			ZBTB11	-0.131607	1.34119			OCC1	-0.153832	0.508122			MSL1	-0.071787	0.358728			GPSM3	0.044864	0.18802
RPLP0	0.162658	0.228097			UFM1	0.0541121	0.0881181			EIF3E	-0.0916883	2.50148			KIF18A	-0.149167	0.801446			CACNB3	-0.0681329	0.140259			TASOR	-0.0342036	0.340462
MACROH2A1	-0.299016	4.71043			FUT8	0.0726808	0.272049			TRIM27	0.0145343	0.0893288			MSL1	0.206088	1.58794			NBR1	-0.20892	0.137829			ALYREF	-0.107436	0.600093
MRPS16	-0.0995744	0.75226			HDAC8	-0.320805	0.753022			RRP15	-0.0151121	0.0786827			CACNB3	0.176894	0.45515			ESCO2	-0.105692	0.469564			EEF1G	0.0012625	0.00706635
RPS14	0.139193	1.43199			SP140L	-0.222983	1.14209			PPP2R5C	-0.156359	2.42387			NBR1	0.762697	0.827087			C9orf40	-0.0241004	0.0816142			FKBP8	-0.0383587	0.330349
MRPL50	0.236474	1.32152			OCC1	-0.362177	1.38524			GPN3	-0.0319058	0.120624			ESCO2	-0.0101842	0.0314236			PYGL	0.525881	0.899905			PFDN2	-0.0681693	0.362233
RRP7A	-0.255844	3.08521			KIF18A	-0.0981104	0.482714			DCTN2	0.004345	0.0592949			C9orf40	-0.0930121	0.381713			TRBV7-2	0.0568321	0.0661162			CSNK2A1	0.00553583	0.067939
MRPL11	0.0907786	0.71939			MSL1	0.116749	0.596473			EIF3H	0.00349	0.0486339			PYGL	-0.0169516	0.0168915			PTCD1	-0.0396884	0.0499652			UPF1	0.0380433	0.467394
MRPL30	0.0009321	0.0018979			CACNB3	0.142909	0.343293			HNRNPAB	0.0315417	0.486477			TRBV7-2	-0.176585	0.244942			ANAPC11	0.390823	1.72431			MALT1	-0.168183	0.678257
MRPL15	-0.0453836	0.57001			NBR1	0.686415	0.71061			ANAPC5	0.0391833	1.14275			PTCD1	0.0487827	0.0609682			TUBGCP5	-0.0131867	0.0477843			EXOG	-0.0204827	0.179838
MRPL20	-0.101949	1.05008			ESCO2	-0.113467	0.538384			NOA1	0.00156217	0.0089538			ANAPC11	0.0591779	0.162641			CORO2A	0.0449196	0.196068			UBE2G1	0.0261265	0.242449
MRPS25	-0.0238747	0.204614			C9orf40	-0.137517	0.499531			MYEF2	0.0354832	0.251827			TUBGCP5	0.0740967	0.337674			SCNM1	0.157505	0.920477			THAP12	0.0804058	0.627166
H1-2	-0.11326	0.281867			PYGL	0.477971	0.782863			DHX37	0.00197833	0.0208848			CORO2A	-0.233742	1.47759			KRT9	-0.127892	0.122398			LYRM7	-0.0538037	0.506924
DDX27	-0.444535	4.7761			TRBV7-2	-0.331968	0.557603			DDX23	0.0642893	0.952025			SCNM1	-0.0381691	0.14912			MLX	0.443276	0.897403			B4GALT1	-0.0665004	0.207337
H1-5	-0.209402	1.66854			PTCD1	0.105858	0.134621			HASPIN	-0.496245	0.604265			KRT9	0.13671	0.143538			UTP15	0.0257439	0.222981			DOCK2	-0.00303292	0.0350763
RPL10	-0.417695	3.75816			ANAPC11	-0.158205	0.450386			USP9X	-0.0554592	1.10131			MLX	0.31071	0.506552			PELI2	0.109232	1.20331			GPX1	-0.0117138	0.0636142
SRP68	0.0898837	1.61157			TUBGCP5	0.114743	0.586041			PNO1	0.058365	0.904017			UTP15	-0.0537728	0.542912			ZFP1	0.0940289	0.102462			KBTBD11	-0.0702442	0.585762
MRPS7	-0.205812	2.24477			CORO2A	-0.151099	0.839843			POLR3A	-0.0990323	1.06419			PELI2	-0.0372877	0.272432			PRPS1	0.0892711	0.271933			TXNL4B	-0.0465619	0.141911
YBX1	-0.073985	0.763296			SCNM1	-0.198873	1.24665			YTHDC1	0.144088	0.888106			ZFP1	0.179924	0.213548			CHD6	0.180725	0.283963			IDH3A	0.010405	0.0890771
DDX21	-0.337973	8.96731			KRT9	0.470095	0.692657			WDR77	-0.108988	0.841507			PRPS1	-0.0263691	0.0669133			VAMP5	0.353961	0.880483			CAPN5	0.0242367	0.0900802
RPS7	0.243536	2.17666			MLX	-0.301132	0.617326			RSBN1L	0.0119705	0.0788189			CHD6	-0.217543	0.34989			INSIG1	-0.0837158	0.114869			EEF2	0.0534642	0.472607
TTC21A	0.221435	1.91573			UTP15	0.0189656	0.143068			DCTN4	0.0794223	0.578692			VAMP5	-0.49355	1.38091			SF3B2	0.0628042	1.56717			DDX39B	0.0850238	0.92991
RARRES1	0.103256	0.0568856			PELI2	-0.00276283	0.0149339			PARP2	0.140375	0.686851			INSIG1	0.0670758	0.0940105			DNAJC9	-0.0575373	0.197991			SAMM50	0.0287683	0.150498
DDX50	-0.236621	2.04943			ZFP1	0.293021	0.369911			MRPS30	0.0110433	0.0510307			SF3B2	0.0036675	0.0512769			DYNLRB1	0.115235	2.07554			AIP	-0.01918	0.170405
POP1	-0.151997	2.17779			PRPS1	-0.155194	0.486093			ANAPC1	0.0247039	0.286925			DNAJC9	-0.0241412	0.0737996			LAMB1	0.415014	0.838743			CREG1	0.05779	0.0954336
NCL	-0.30355	1.88484			CHD6	0.0870054	0.11961			MYO1B	-0.0601058	0.937228			DYNLRB1	-0.0253972	0.221244			COA7	0.0157351	0.0671304			ZC3H11A	-0.0453317	0.777883
RIOX1	-0.195902	3.33514			VAMP5	-0.118977	0.189539			CMSS1	-0.0768117	1.15883			LAMB1	0.123144	0.181792			IMP3	0.0440246	0.185309			C6	-0.583092	1.27529
RPL23A	-0.136029	0.50788			INSIG1	-0.292059	0.485018			POLR3H	-0.153103	0.402826			COA7	-0.149029	1.04629			DCAF11	0.02009	0.0875841			CASP8AP2	-0.0838393	0.699571
RPF2	-0.152904	2.18404			SF3B2	0.0484092	0.958604			CHD3	-0.00143867	0.00981021			IMP3	-0.223905	1.44601			CDKN2AIPNL	-0.126489	0.300553			SMARCA4	-0.0443021	0.401392
MRPS21	-0.109961	0.587901			DNAJC9	-0.5482	3.06781			MRPL40	-0.0745098	0.40199			DCAF11	-0.0951767	0.536834			ANAPC16	0.1161	0.231029			UBE2F	-0.0168175	0.0713056
MRPL47	0.0475387	0.312832			DYNLRB1	0.0956618	1.31794			GNL3	0.0107688	0.0823523			CDKN2AIPNL	-0.26898	0.825731			ORAI2	0.108791	0.325873			GYS1	-0.101835	0.794385
ZNF384	-0.184031	2.19249			LAMB1	0.383556	0.721608			MRPL20	0.116371	1.07483			ANAPC16	-0.0168229	0.0279098			RASAL3	-0.0280169	0.206031			PSMB6	-0.0519675	0.273002
EBNA1BP2	-0.399694	4.09836			COA7	-0.0742999	0.378983			HP1BP3	0.0928583	1.1897			ORAI2	0.0565558	0.162655			CRY1	0.0248688	0.0621269			CD2AP	-0.0173521	0.202098
SGMS2	0.0468371	0.042002			IMP3	-0.0831764	0.3016			SYF2	0.0350042	0.134626			RASAL3	-0.00072525	0.00461542			PAFAH1B2	0.106128	0.43025			SGO1	0.112946	0.313846
SRP72	-0.167963	5.56371			DCAF11	-0.128097	0.722249			AKAP17A	0.178899	2.0167			CRY1	-0.24429	1.05654			ZRANB2	0.0398481	0.156647			PTDSS2	-0.159543	0.80534
RPS29	-0.410594	3.14555			CDKN2AIPNL	0.0269948	0.0528093			PDK1	-0.202401	1.31143			PAFAH1B2	-0.148347	0.713422			EXO1	0.0504071	0.115886			AP2B1	-0.269681	3.17816
MRPL38	-0.0832577	0.940694			ANAPC16	0.0750305	0.134437			SYNCRIP	-0.05491	0.900673			ZRANB2	-0.0597629	0.259198			EMC10	0.0177096	0.0420753			VBP1	-0.0780788	0.220469
RPS28	0.271326	1.02952			ORAI2	0.0681075	0.185265			TMOD2	0.0210468	0.0724272			EXO1	-0.0856879	0.202234			ZKSCAN4	0.0859387	0.103571			ARL14EP	-0.218565	0.754981
KRR1	-0.0677079	0.474711			RASAL3	-0.0401401	0.328268			MRPL49	0.0172889	0.12657			EMC10	-0.00549708	0.0127778			PPIA	-0.083445	0.823776			PRKDC	-0.00195167	0.0297366
RPL11	-0.405774	3.48012			CRY1	-0.0987479	0.311826			MRPS6	0.0798469	0.54424			ZKSCAN4	0.120094	0.146008			TBP	0.0773622	0.456812			ESYT2	-0.0269808	0.518837
RPL27A	-0.136481	0.345326			PAFAH1B2	-0.127701	0.39461			INO80	-0.225653	1.6414			PPIA	-0.124253	1.24039			PPIF	0.159059	0.843365			HOMER3	-0.0274895	0.178994
RPS21	0.0622247	0.399968			ZRANB2	-0.15874	0.763298			PABPN1	0.0263492	0.292514			TBP	-0.590083	1.1902			CNOT9	0.0566883	1.01184			LRP8	-0.0318684	0.125389
RPSA	-0.21709	2.53421			EXO1	0.314134	0.926107			ACTR1A	-0.120502	0.994081			PPIF	0.0228907	0.0754365			CPVL	0.0417655	0.366467			GLT8D1	-0.0606037	0.105182
RPS12	-0.062501	0.246292			EMC10	0.10651	0.324935			EIF3D	-0.0572532	0.840053			CNOT9	0.0288467	0.424784			DHTKD1	-0.00174093	0.0120988			PDIA5	-0.000725208	0.00500898
MRPS24	-0.448465	5.12896			ZKSCAN4	0.00929875	0.00966422			MRPL15	-0.0115861	0.10323			CPVL	-0.0281858	0.197242			TRIM27	0.0975636	1.18154			SRP72	0.00331667	0.0304873
MRPL24	0.0729541	1.23903			PPIA	0.0832467	0.657423			C8orf33	0.225344	1.56514			DHTKD1	0.0670481	0.801363			TMOD3	0.0257075	0.364489			EDC4	-0.0133129	0.278086
RPS2	-0.143178	1.78311			TBP	0.0297359	0.156081			EXOG	0.0487029	0.154813			TRIM27	0.00378531	0.0286456			NDUFAF5	-0.0621072	0.303887			SAP30BP	-0.0110006	0.0470166
MRPL33	-0.0996743	0.880088			PPIF	0.213044	1.25908			MYO18A	0.0140792	0.362031			TMOD3	0.0141958	0.18931			DPP9	-0.0463701	0.310966			KIF5B	-0.0539687	1.21604
RPL9	-0.257013	2.7448			CNOT9	0.0794867	1.35589			ANKRD28	-0.058814	0.966852			NDUFAF5	-0.0378534	0.170992			PPP2R2D	0.0513615	0.166728			PRPF39	-0.0797358	0.70719
MRPL9	-0.105223	1.2935			CPVL	0.0469075	0.3885			PRMT5	-0.0152833	0.167954			DPP9	0.074785	0.562955			EPM2AIP1	0.0574449	0.411109			FKBP5	0.0263279	0.372879
MTA1	-0.0096004	0.0805079			DHTKD1	-0.00168962	0.0113143			ZC3H6	-0.148777	0.277428			PPP2R2D	0.104035	0.369474			MAD2L1	0.152073	0.324138			MCEE	0.0425295	0.153238
RPL7L1	-0.350794	5.86471			TRIM27	-0.0420164	0.381319			CHD1	0.0422376	0.141612			EPM2AIP1	-0.0529845	0.348332			MYOM2	0.0380197	0.173456			SAP30	0.0267462	0.081014
RPS10	-0.0243103	0.230312			TMOD3	-0.0023075	0.0214576			NOL10	0.0511849	0.297601			MAD2L1	0.229781	0.547762			ACTA1	0.0160134	0.0311195			BZW2	0.0257483	0.378382
LYAR	-0.410443	7.81312			NDUFAF5	-0.125119	0.687614			HNRNPA1	0.0031	0.0489775			MYOM2	0.0639192	0.31886			ACTB	-0.0971825	0.278144			IGF2BP3	0.018935	0.141934
MRPL21	0.0709683	0.335243			DPP9	0.0497369	0.316838			PRPF4	0.0131017	0.134733			ACTA1	-0.296357	0.894819			ACTBL2	-0.19613	0.972113			NABP2	-0.0838904	0.332002
SRP19	0.0658452	0.567957			PPP2R2D	-0.045722	0.134631			MRPL37	0.0336975	0.28411			ACTB	-0.0902508	0.24029			EDARADD	-0.0312651	0.12119			CHCHD2	-0.118273	0.672468
MRPL3	-0.278134	2.15867			EPM2AIP1	-0.0162436	0.0863059			DCTN3	-0.0942839	0.841312			ACTBL2	-0.0789262	0.29453			ACTG1	-0.166451	0.90552			MICAL1	0.0212599	0.33281
MTA2	-0.112003	4.06481			MAD2L1	0.0704868	0.131741			MRPL17	-0.0502936	0.457747			EDARADD	0.128217	0.679433			EBAG9	-0.300216	0.395031			GOSR1	-0.057275	0.429605
RPS5	-0.218278	1.6909			MYOM2	0.0889405	0.442802			HERC2	-0.0259242	0.178801			ACTG1	0.112514	0.461711			PYCR2	0.0616058	0.521827			COPB2	-0.0146625	0.106554
MRPL4	0.0867665	0.910308			ACTA1	0.31811	1.04684			ZNF761	-0.366875	0.701071			EBAG9	-0.503016	0.760127			PYCR1	0.0621258	0.492244			ABR	0.141016	1.77171
RPL29	0.0617987	0.124429			ACTB	-0.252023	0.676021			CLK3	0.0241862	0.130944			PYCR2	0.0539592	0.445706			PTRH1	-0.013846	0.0888348			PTBP1	-0.0153417	0.18608
RPS23	-0.0686837	0.537807			ACTBL2	-0.0654379	0.206577			MRPL50	0.126007	1.011			PYCR1	0.0539408	0.425673			CCDC138	0.141232	0.241995			UQCRH	0.0830171	0.537853
RPL17	-0.461739	3.6655			EDARADD	0.0387255	0.156367			EIF3A	-0.01821	0.683422			PTRH1	0.183804	2.21037			UNC119	0.0141508	0.0216422			PIP4K2C	-0.00643463	0.0345364
RPS18	0.302069	1.96504			ACTG1	-0.275421	0.93139			RBM12B	-0.0737107	0.878478			CCDC138	0.0711104	0.109629			TCEANC2	-0.0466214	0.182473			ADAM10	-0.0389487	0.678781
RPS17	-0.072315	0.251099			EBAG9	0.0334125	0.031918			BCLAF1	-0.0130467	0.329995			UNC119	0.0498875	0.0796563			TIMM44	0.0294854	0.445625			CLTC	0.0349117	0.350063
RPS25	0.117777	0.539065			PYCR2	0.0567575	0.455027			PURA	0.115878	1.26978			TCEANC2	0.0759824	0.326719			HSPA5	-0.106705	2.06332			IFRD2	0.619019	0.793662
RPS20	-0.222599	5.4766			PYCR1	0.0869275	0.794744			SRRM1	0.010335	0.135513			TIMM44	0.0427554	0.819368			ZGPAT	0.0248029	0.23253			ILF3	0.00638625	0.0433387
RPS3	-0.0539883	0.240161			PTRH1	-0.036606	0.219134			C1QBP	-0.0197358	0.234729			HSPA5	0.0180221	0.189873			GNL3L	0.0184192	0.0722547			CTSC	-0.0546258	0.641086
MRPL43	-0.109327	0.788477			CCDC138	-0.186303	0.319163			FBL	0.0580379	0.890759			ZGPAT	-0.0592897	0.780853			ARHGAP19	-0.0133523	0.075152			GPS2	0.0822017	0.180979
RPS15A	-0.197291	4.77433			UNC119	0.261019	0.530079			DRD2	-0.0257046	0.012985			GNL3L	-0.0869942	0.407624			YEATS4	-0.0242028	0.163028			MAD1L1	-0.00285026	0.02892
CNTROB	0.0208012	0.0707075			TCEANC2	0.0770802	0.274842			SNRNP40	-0.0450908	0.511654			ARHGAP19	0.0931929	0.777821			NCBP2AS2	0.218199	1.17521			HUWE1	-0.0202983	0.523604
RPL26	-0.105284	0.504672			TIMM44	0.0469038	0.868369			MYBBP1A	-0.0001375	0.00187481			YEATS4	0.12069	1.23268			SLC9A6	0.122566	0.168526			CIAO2B	-0.0122171	0.0738194
RPL36	-0.012782	0.0227998			HSPA5	-0.100538	1.34915			POLR2A	-0.0751992	1.9431			NCBP2AS2	0.145498	0.650107			POP1	0.0158829	0.276209			EIF4G2	-0.00525792	0.0371214
H1-10	-0.254861	1.24135			ZGPAT	-0.119726	0.715283			ILF2	-0.0158117	0.180343			SLC9A6	-0.173564	0.24581			GTF3C1	0.0156667	0.220787			POLA2	-0.00487704	0.0234048
RPL13	-0.330748	2.97333			GNL3L	-0.142219	0.629231			MRPL44	-0.0155277	0.161202			POP1	0.0202896	0.446176			TOP2A	-0.0370342	0.403911			AIMP1	-0.0252058	0.159117
C1QBP	-0.110132	0.412509			ARHGAP19	-0.0457761	0.287993			FAM120C	-0.00858833	0.0381592			GTF3C1	0.0212768	0.430267			TRMT2A	0.0397603	0.48651			STAT6	-0.000438408	0.00291468
RPL18A	-0.435428	3.45424			YEATS4	0.0428963	0.299984			NKRF	-0.0139778	0.107223			TOP2A	0.0985175	1.62275			NARS2	0.00764542	0.0635725			KIF14	-0.0509852	0.585621
CDRT15	-0.220777	4.95316			NCBP2AS2	0.173041	0.760125			NEURL4	-0.0624361	0.206143			TRMT2A	0.0280985	0.290906			RRP1	0.0649275	0.971317			ZNRF1	-0.0238517	0.0736248
MRPS5	-0.21303	6.12406			SLC9A6	0.126699	0.188677			POLR3B	0.0573536	0.327351			NARS2	-0.00498625	0.040425			PRPF4	-0.0160971	0.247445			AMPD3	0.0263009	0.205935
RPL5	-0.456451	4.91051			POP1	-0.00157542	0.0242413			NEPRO	-0.228942	0.500583			RRP1	-0.00443121	0.0291579			HLTF	0.0796121	1.63797			MCM4	0.0219475	0.355377
RPS16	-0.0487813	0.283315			GTF3C1	0.0820564	1.26733			CTCF	-0.0156615	0.168417			PRPF4	-0.0510637	1.08267			DHX37	-0.0335658	0.441965			ITGB2	-0.00471208	0.0437262
RPL31	-0.107632	0.831404			TOP2A	-0.00201583	0.0169675			CEBPZ	-0.0702432	0.474712			HLTF	-0.00404792	0.0450704			POLR1E	0.0777714	0.699821			UFSP2	-0.0451113	0.455193
RPL8	-0.406267	5.81801			TRMT2A	-0.0337587	0.353783			MRM1	0.0394119	0.190398			DHX37	-0.0271775	0.348767			ZC3H14	0.00827504	0.0767644			PDK2	0.02516	0.0982107
MRPS18B	-0.201142	6.90117			NARS2	0.0585637	0.695695			ASCC3	0.00280958	0.039976			POLR1E	-0.146618	1.7862			ESF1	-0.0879282	1.08522			SUN2	0.036462	0.292845
RPS24	-0.070711	0.483288			RRP1	0.0437915	0.504955			GTF3C1	0.0217075	0.315915			ZC3H14	0.00989837	0.103611			LUC7L3	0.0158862	0.128947			EPB41L2	-0.00545958	0.0595155
RPL13A	-0.345666	2.44899			PRPF4	-0.0710187	1.71517			TRIM41	-0.0191083	0.0579415			ESF1	0.104321	1.77373			SRRM1	-0.00603792	0.049445			C1orf52	-0.156963	1.01174
RPL32	-0.459576	5.58179			HLTF	-0.00229125	0.02474			TRA2A	0.0585471	0.884978			LUC7L3	0.0349729	0.323211			BOP1	0.0783967	0.62601			TMX4	-0.0783588	0.197607
C7orf50	-0.373119	5.68378			DHX37	0.0274608	0.300612			MPHOSPH10	-0.278467	1.02238			SRRM1	0.10248	1.55799			SON	0.0672737	0.571735			ATG7	0.0856085	0.795613
RPS11	-0.20661	2.84298			POLR1E	-0.192503	1.46534			PPIG	-0.0263493	0.143152			BOP1	-0.00648	0.0365542			EXOSC4	0.0568004	0.450822			GCDH	0.00712479	0.065245
RPL12	-0.504339	4.0292			ZC3H14	-0.000520125	0.00436974			RBM34	0.114548	0.868171			SON	-0.110537	1.15335			NVL	-0.0732142	1.04188			CAMSAP1	-0.0905345	1.37836
RPS15	-0.0772657	0.262264			ESF1	0.00191883	0.0168454			UBASH3B	-0.142363	1.20092			EXOSC4	0.0402604	0.291651			ECT2	-0.0323794	0.212873			TOM1	0.0449138	0.832459
RPS4X	-0.133561	0.433219			LUC7L3	-0.0477104	0.477326			SNRNP200	0.0298975	1.05021			NVL	0.0158676	0.178314			NOB1	-0.0427988	0.425995			NDUFAF7	-0.0947102	0.31838
RPS27A	-0.349562	1.563			SRRM1	0.00240042	0.018745			HNRNPA2B1	0.0162042	0.26139			ECT2	0.0344864	0.216561			SUGP2	0.0525803	0.886411			KRT4	-0.257678	0.591828
FAU	0.192241	1.78526			BOP1	0.0415007	0.278438			SART3	0.00510275	0.0480479			NOB1	-0.0345922	0.316064			ZC3H6	-0.00668658	0.0317993			CAMK4	-0.0112329	0.134879
RPS9	-0.157181	4.73272			SON	-0.0515068	0.295632			SDAD1	-0.062611	0.860191			SUGP2	0.0297466	0.40004			UTP14A	-0.0100392	0.0506679			CD1C	-0.162924	1.10261
RPS3A	-0.178606	3.03099			EXOSC4	0.0230471	0.141201			KCMF1	0.0331054	0.218658			ZC3H6	-0.105018	0.905232			TMA16	0.00946962	0.0646568			MCFD2	0.0541243	0.119611
RPL28	-0.339046	1.93483			NVL	-0.244634	5.71728			MRPL48	-0.0161127	0.117542			UTP14A	0.0116686	0.0614028			EXOSC3	0.108334	1.89329			ZC3HAV1	-0.0233208	0.264289
RPS13	-0.110347	3.21448			ECT2	0.0274075	0.150151			ZNF460	-0.155716	0.846128			TMA16	-0.0164137	0.122106			ZCCHC8	-0.0245079	0.150821			SMARCAD1	-0.0193417	0.247047
RPS8	-0.373462	4.41653			NOB1	-0.0919545	1.03236			CASC3	0.195255	1.29955			EXOSC3	0.0208371	0.202506			RPL23	-0.0215538	0.11183			SYMPK	-0.0269904	0.486716
RPL19	-0.40262	4.829			SUGP2	-0.0515004	0.754099			PDAP1	0.00533083	0.0400563			ZCCHC8	-0.0537146	0.436564			RPP38	0.0192215	0.105152			SEC24C	-0.0172304	0.147872
RPL3	-0.449539	4.30113			ZC3H6	-0.112076	1.01281			MRPL4	0.0849608	1.17613			RPL23	0.140685	1.14497			SPATS2	-0.0767575	0.516615			DBR1	-0.150165	2.73377
BRIX1	-0.342955	5.15465			UTP14A	0.0959391	0.623064			WDR26	0.0431775	0.553848			RPP38	-0.0783208	0.536999			TRIP4	0.186454	1.95685			TXNDC16	-0.168802	0.4193
RPL7A	-0.373358	5.64054			TMA16	0.00288996	0.0194476			TAF1C	-0.0432068	0.142797			SPATS2	0.0211608	0.109805			CHD7	-0.097383	0.730432			PRPS2	-0.0113913	0.0963356
RPL35A	-0.301223	1.74469			EXOSC3	-0.00376158	0.0260566			DDX56	0.0129085	0.116293			TRIP4	0.196662	2.12839			TSPYL5	0.0206121	0.100802			CCDC88C	-0.105225	0.615496
RPS19	0.0165233	0.0516372			ZCCHC8	0.0171138	0.112536			EFTUD2	-0.0385242	0.786016			CHD7	0.0643103	0.423613			ZNF384	-0.0848518	0.70503			ARAP1	-0.0184576	0.195436
RPL21	-0.361678	4.41936			RPL23	0.14682	1.21795			UBR5	-0.029179	0.313347			TSPYL5	0.000583292	0.00249836			PNO1	0.0129858	0.0773612			FKBP15	-0.00604242	0.0737395
RPS6	0.00266233	0.0133083			RPP38	0.103299	0.777643			EIF3L	-0.0343542	0.8815			ZNF384	0.0280079	0.185357			MYO5A	0.0776517	0.78842			VPS18	-0.0405425	0.424672
POLDIP2	-0.00848293	0.0709886			SPATS2	-0.0987375	0.687093			MRPS28	0.00414742	0.012509			PNO1	0.0673408	0.537495			TRIOBP	-0.120442	0.968144			COA7	-0.105781	0.969275
HSPA9	0.0495927	0.619958			TRIP4	0.221886	2.38784			HNRNPA0	-0.0600267	1.00346			MYO5A	0.0945847	1.09603			HNRNPUL1	0.0472125	0.445413			OIP5	-0.00407275	0.0178379
HSPA5	0.059231	0.678941			CHD7	-0.058358	0.360607			KCTD18	0.0798997	0.0640924			TRIOBP	0.0557208	0.32906			LARP7	-0.0163922	0.11798			STXBP5	-0.0376187	0.135134
RUVBL1	0.013388	0.129459			TSPYL5	-0.0153074	0.0707619			RRP8	-0.00611667	0.0275585			HNRNPUL1	0.0639425	0.658412			PES1	0.00840379	0.0537774			ELP6	-0.163792	0.428991
AGK	-0.0497533	0.794838			ZNF384	-0.0807546	0.640006			PRKRA	-0.00498533	0.0551725			LARP7	0.0174693	0.156785			AKAP8	-0.105425	0.637735			GGCT	-0.0338653	0.108379
FAT1	0.044372	0.411863			PNO1	-0.0970292	0.860049			MRPS12	0.210767	2.47769			PES1	0.0177923	0.111232			ZNF316	0.0288383	0.157409			AK4	-0.0684251	0.780717
GOPC	-0.0632402	1.08107			MYO5A	0.00344333	0.0183139			MRPL21	0.1833	0.817905			AKAP8	-0.0745799	0.36387			ZBTB17	0.0454308	0.335936			NDUFA5	-0.0130262	0.129229
BANP	-0.135142	0.556354			TRIOBP	-0.205417	1.77145			NIFK	0.140759	0.673906			ZNF316	-0.00204721	0.00860631			RBM7	0.108501	1.65224			IFT122	0.0227555	0.155576
LARGE2	-0.157022	0.153128			HNRNPUL1	0.0831175	0.942488			DDX31	0.138243	1.8449			ZBTB17	0.141533	1.44781			YTHDC2	0.0353297	0.390299			AP2A2	-0.234769	8.98103
YWHAH	0.0461067	0.552575			LARP7	-0.200915	1.96274			THRAP3	-0.0114142	0.21976			RBM7	0.0892506	1.23191			DAXX	0.0105288	0.0709982			LCK	0.0127208	0.143366
YWHAG	0.16199	2.97547			PES1	-0.0529135	0.427121			SRSF9	-0.0468983	0.372653			YTHDC2	0.0129827	0.116366			ERI1	0.15959	1.08102			NEDD4L	0.0886888	0.228316
YWHAE	0.13431	3.17312			AKAP8	0.139765	0.935568			POLR2B	-0.0736258	1.79128			DAXX	0.0537676	0.497077			NEURL4	-0.175495	1.51994			GIMAP5	0.0162954	0.0728485
YWHAZ	0.0464777	0.699932			ZNF316	0.0876315	0.578179			RSL24D1	-0.347429	1.10423			ERI1	0.154739	1.10238			MAP3K4	-0.0682801	1.02285			H1-2	0.612265	0.814254
YWHAB	0.173048	2.41042			ZBTB17	0.0047575	0.0237694			MRPL19	0.0119775	0.0774629			NEURL4	-0.0728505	0.451			SPECC1	-0.0242883	0.163876			PCBP2	-0.0737546	0.953322
YWHAQ	0.0200837	0.168056			RBM7	-0.0390387	0.33389			KRI1	0.110164	0.652599			MAP3K4	0.0489334	0.621582			NOP58	0.085105	1.26407			WDR91	0.0246308	0.230365
AMD1	0.344766	0.328334			YTHDC2	-0.0244873	0.252664			RALY	0.006515	0.0164317			SPECC1	0.0657717	0.53311			PHAX	0.0819071	0.802812			PEX1	-0.0772888	0.384847
GIPC2	1.16236	0.701262			DAXX	0.0961046	0.812327			MRPS31	0.0201496	0.203376			NOP58	-0.0346317	0.391312			AHCYL1	0.0826	0.802501			RPRD1A	0.0568553	0.454887
FBH1	-0.317492	0.777054			ERI1	0.0892224	0.492065			RPL13	0.0408175	0.487985			PHAX	0.171919	2.33048			AHCYL2	0.0811692	0.583302			HDDC3	-0.0372546	0.152256
NDUFAF8	0.416383	0.378807			NEURL4	0.0179647	0.0942246			CBX4	0.153648	0.824795			AHCYL1	0.0476702	0.434754			FDX2	0.0561937	0.274864			RNF114	-0.00263191	0.00991005
ALDH6A1	-0.0638283	0.49972			MAP3K4	0.00794525	0.0751415			RPF1	0.130454	0.793383			AHCYL2	0.0132392	0.0744574			MATR3	0.0131417	0.130039			ARHGAP45	-0.00768629	0.0769703
CERS5	0.117844	0.326607			SPECC1	-0.0072	0.0373477			MRPL57	-0.00506542	0.027957			FDX2	0.0752638	0.450175			SRRM2	0.0599904	0.516595			TBCB	-0.0052775	0.0235735
SLC35G2	-0.152543	1.03813			NOP58	0.0139083	0.120477			NOP2	0.002268	0.0150446			MATR3	-0.03653	0.460507			HNRNPH3	-0.00015375	0.00110967			COTL1	0.0116375	0.0557678
NFATC2	0.19795	0.993401			PHAX	0.10297	0.932487			TRIM56	0.111076	0.687644			SRRM2	-0.00875625	0.0579074			GPALPP1	0.101873	0.952903			ARHGDIA	-0.0551167	0.296959
SETD7	0.0147593	0.066184			AHCYL1	0.0523855	0.480521			CD2AP	-0.0128338	0.171819			HNRNPH3	-0.000160417	0.00112973			PRPF4B	0.0177522	0.185441			MAPK3	-0.0206933	0.308787
FSD1L	0.0409221	0.151155			AHCYL2	0.125352	1.09033			RBMX	-0.0174117	0.175585			GPALPP1	-0.00161963	0.0087938			H4C1	-0.100673	1.70191			RPL11	0.107003	2.4762
GGCT	0.200806	0.856194			FDX2	0.0912971	0.56579			TRMT1L	-0.0561117	0.868248			PRPF4B	-0.0257953	0.272491			RIOX1	-0.0872741	0.859776			CBR4	-0.0440329	0.39122
MTFR1L	-0.469566	1.18277			MATR3	0.026235	0.301615			MRPL55	-0.241096	1.5846			H4C1	0.141652	2.7017			SYNCRIP	0.0710521	0.715843			KANSL1	-0.0477678	0.288558
MAPK8	0.0241894	0.0843727			SRRM2	0.0574337	0.372422			MCMDC2	0.0650871	0.34001			RIOX1	0.00872291	0.0528195			CPSF4	0.00684083	0.0733266			CSRP1	-0.0965063	1.31094
SLC25A22	0.114633	0.447691			HNRNPH3	-0.105259	0.724936			SRSF3	0.0579	0.710163			SYNCRIP	0.0408504	0.347857			ZC3H18	-0.0436292	0.248128			CPT2	-0.0188573	0.164848
COX6C	0.299202	1.72526			GPALPP1	0.0933571	0.629061			PRPF6	-0.0170108	0.313171			CPSF4	-0.0096775	0.109739			FBXW11	0.0957962	0.675105			PAFAH1B1	0.0123658	0.124438
METTL25	0.234033	1.03025			PRPF4B	-0.0164387	0.169597			RRP12	-0.0766689	2.30905			ZC3H18	-0.131891	1.13389			BCLAF1	0.0361471	0.396402			RMND5A	0.00116192	0.00855802
SRA1	0.310327	2.71014			H4C1	0.0318821	0.362726			MRPS18A	-0.0391481	0.234774			FBXW11	0.0594746	0.4175			PABPN1	0.0590817	0.872165			CBX4	-0.0528412	0.407601
MTRF1	0.37291	0.69353			RIOX1	-0.00827909	0.0486749			SCAF1	-0.00218917	0.0154661			BCLAF1	0.0473104	0.535937			UTP3	-0.0925916	0.782877			EXOSC8	0.0621787	0.539695
CNEP1R1	0.214332	1.39272			SYNCRIP	0.0433988	0.34989			LTV1	-0.0740576	1.00842			PABPN1	0.0550117	0.825244			NOL9	0.00816916	0.051143			CARHSP1	-0.0327	0.269683
SLC16A7	-0.0332417	0.118686			CPSF4	-0.0109325	0.108827			STRBP	0.0533149	0.588827			UTP3	-0.0264986	0.163377			TUT1	-0.0617716	0.417862			ERAP1	-0.00727625	0.0543293
GMFB	0.628079	2.30865			ZC3H18	0.0645285	0.351385			SP110	0.168286	0.960266			NOL9	0.0593343	0.498861			DCAF5	-0.100063	0.872569			MRTO4	0.112984	0.36567
CD81	0.227375	1.37669			FBXW11	-0.324884	3.22332			RBM19	0.0988808	0.855516			TUT1	-0.0988683	0.794761			THRAP3	0.0601012	1.37437			RUFY1	0.00415671	0.0335697
DCAF16	0.218002	1.83547			BCLAF1	0.0414871	0.468552			HNRNPH3	0.021915	0.172827			DCAF5	0.0454995	0.33138			SYF2	0.0709013	0.241769			WDR35	-0.0882525	0.278637
AP5M1	0.287672	2.4338			PABPN1	-0.160735	1.56041			YBX3	-0.0983367	0.674139			THRAP3	0.0292346	0.489698			DHX29	-0.00382871	0.0405018			TOE1	-0.0245572	0.178144
UTP6	0.401744	3.00326			UTP3	-0.0992103	0.830632			NOC3L	-0.00419242	0.0351598			SYF2	0.0732637	0.255111			TAF3	0.103785	0.460451			ALG2	-0.0290809	0.158764
SNRPD2	0.205562	0.999148			NOL9	0.0616827	0.544561			DCAF1	0.000936292	0.0052926			DHX29	-0.0172149	0.196335			RBM39	0.0235046	0.184006			ARF6	-0.154536	0.802105
IER3IP1	0.289535	0.488778			TUT1	0.121464	1.06247			NOP16	0.0386076	0.362873			TAF3	0.180746	0.981916			LUC7L	0.06875	0.665107			CASP10	-0.0351024	0.309253
ARFRP1	-0.0217731	0.0494056			DCAF5	-0.0281161	0.180526			RPF2	0.109035	0.506399			RBM39	-0.0510604	0.472735			HNRNPA2B1	0.0162908	0.24192			BCKDHB	0.00459896	0.0218502
MDP1	0.139579	0.862706			THRAP3	0.0197746	0.27721			NCL	-0.0488117	1.04198			LUC7L	-0.0413683	0.343476			MBD1	-0.0535353	0.315545			ARHGEF7	-0.0430911	0.543764
FASTKD3	0.302717	1.1375			SYF2	0.142924	0.568654			NOL6	0.0192869	0.243108			HNRNPA2B1	0.0309542	0.539692			THAP11	0.0786672	0.489373			CLASP2	0.0256	0.385746
NLRX1	0.0851497	0.259433			DHX29	-0.0411652	0.623034			MRPL2	0.0752587	0.379298			MBD1	-0.0505928	0.29867			HJURP	0.0725525	0.51355			UBXN1	-0.0468983	0.653509
TUSC2	0.334201	1.76037			TAF3	0.173281	0.797689			RSBN1	-0.076004	0.720936			THAP11	0.157267	1.25812			IMP4	0.0779157	0.836644			ATG4C	0.038074	0.205232
FBXO5	-0.283254	0.72572			RBM39	-0.121205	1.55534			FMR1	0.0396533	0.148824			HJURP	0.106681	0.86192			CHD3	0.00187187	0.0293858			YEATS2	0.101605	0.441794
SESN2	0.206685	0.975426			LUC7L	-0.0729167	0.649182			ZNF668	0.190406	0.99089			IMP4	-0.0240538	0.196976			BRD9	0.0891245	0.935589			FAM50A	0.0188758	0.139075
PHYKPL	0.250163	4.60205			HNRNPA2B1	0.135901	3.94214			DDX50	-0.15625	1.78656			CHD3	0.00622554	0.106475			CDC73	-0.0154873	0.145089			RPL24	-0.194992	0.579415
RAB11B	0.168979	1.79148			MBD1	-0.0612671	0.421785			HNRNPDL	0.0026725	0.030727			BRD9	0.165156	2.14592			SAP30BP	0.0727379	0.354802			KANSL3	-0.03495	0.246483
USF1	0.40643	1.74997			THAP11	0.168798	1.35452			DDX60	-0.0570875	0.461361			CDC73	0.0704018	0.969769			CDC40	-0.03308	0.309158			RPL31	0.100841	0.638285
RAB3A	0.635155	3.94694			HJURP	0.139799	1.05378			SRSF4	0.06341	0.939921			SAP30BP	-0.142067	0.790562			ATRX	-0.0597016	0.428138			HSP90B1	0.0288113	0.397065
MED22	-0.0280905	0.129577			IMP4	-0.0378526	0.308122			ZNF22	-0.000587583	0.00300001			CDC40	0.0334467	0.317569			ZSCAN2	0.0729213	0.247485			SAE1	0.00227708	0.0157478
HPS6	0.498708	1.34859			CHD3	-0.0640784	1.36338			POLR2C	-0.0103883	0.109352			ATRX	-0.0282541	0.171852			DDX27	-0.0115297	0.0927328			NCOA6	-0.0103096	0.0560829
PVR	0.0909397	0.208204			BRD9	0.0929195	0.81773			GNL2	0.1789	1.69182			ZSCAN2	0.356875	2.04335			EXOSC5	0.0529525	0.584813			EIF4EBP1	-0.0584753	0.151117
CNTRL	0.09321	0.561357			CDC73	-0.0065245	0.0543701			ELAVL1	-0.0022625	0.0265499			DDX27	-0.0214878	0.18178			MRM3	-0.0982075	0.515109			NSUN4	-0.126333	1.42189
NRBF2	0.452066	1.89342			SAP30BP	0.114683	0.640184			C18orf21	-0.0794492	0.392506			EXOSC5	0.0707642	0.835304			HNRNPAB	-0.0308296	0.231239			GUF1	-0.0602396	0.232615
VKORC1	0.603145	0.838438			CDC40	0.0710733	0.69675			SH3KBP1	-0.0224575	0.214845			MRM3	0.0780862	0.392115			NOC2L	0.0544394	0.620273			DNAJC10	-0.0817813	0.987146
SLC4A8	0.305959	0.932814			ATRX	0.0473901	0.307631			RALYL	0.221679	0.865893			HNRNPAB	0.0970921	0.999632			CCNL1	0.0653946	0.314414			HMGB2	-0.0350725	0.262287
RAP1A	0.157272	0.244384			ZSCAN2	0.176045	0.704558			HNRNPC	-0.108971	1.01722			NOC2L	0.0744124	0.98708			ZNF8	0.11221	0.510765			PACSIN3	-0.186946	0.712717
LAMTOR3	0.116036	0.374809			DDX27	-0.0234488	0.171083			HNRNPM	0.043955	1.64104			CCNL1	-0.111044	0.595328			SRSF2	-0.0954602	0.316512			C1QBP	-0.0850437	0.792576
TUBA4A	-0.0850223	0.367656			EXOSC5	-0.0633742	0.726194			DCTN1	-0.0141875	0.240079			ZNF8	0.00937708	0.0312702			ADARB1	-0.162179	1.94714			RRP8	0.0682578	0.574772
MARCKSL1	0.328024	5.09813			MRM3	-0.0234061	0.084386			HNRNPA3	-0.0537417	1.22358			SRSF2	0.167565	0.677251			CDCA8	0.0417678	0.14187			JAK3	-0.148643	0.151392
LSM3	0.223432	1.18466			HNRNPAB	-0.0143063	0.0924472			MRPL27	0.0332233	0.340965			ADARB1	0.0493225	0.3818			EAF1	0.0562052	0.158896			INTS8	0.0584747	0.403658
TXN2	0.36755	1.01631			NOC2L	0.024659	0.233239			P3H1	0.0223907	0.133362			CDCA8	-0.0483973	0.171268			PELP1	0.0783718	0.542428			INTS4	-0.0357326	0.459981
RNF126	-0.0725639	0.112544			CCNL1	0.0135515	0.0550981			HNRNPUL2	-0.0797833	1.14457			EAF1	-0.00789733	0.0191734			GRSF1	0.0864949	0.756679			MBNL1	0.0616105	0.231937
MED19	0.244777	0.99301			ZNF8	0.0605571	0.24524			GRB2	-0.045055	0.668226			PELP1	-0.0765673	0.469785			LACTB	0.0558336	0.195901			YWHAH	0.0710125	0.957052
STEEP1	0.108236	0.458498			SRSF2	0.113218	0.383034			PRPF8	-0.0459108	1.4397			GRSF1	-0.0425465	0.31839			MSI2	0.0866235	0.892076			AVEN	-0.0658966	0.595465
SCAP	0.20604	0.554425			ADARB1	-0.0232603	0.121002			ADAR	-0.027515	0.687522			LACTB	-0.000394142	0.00119061			CNBP	0.0131471	0.0913698			PIK3R2	-0.00383625	0.00868883
TMEM245	0.224641	2.41706			CDCA8	-0.0720454	0.255217			DDX27	-0.0454124	0.312917			MSI2	-0.0258835	0.199016			SAP18	-0.021615	0.121761			CENPB	-0.08341	0.208615
SAPCD2	0.0865781	0.199578			EAF1	-0.107851	0.318964			POLRMT	-0.0289363	0.306677			CNBP	-0.0185096	0.140505			ADAR	0.0260133	0.408097			RBM12	0.0531333	0.795888
CREB1	0.467911	1.65796			PELP1	0.0842078	0.517934			SRSF10	0.0666192	0.979076			SAP18	-0.039235	0.228472			RBMX	0.0320354	0.247892			SPCS3	0.043796	0.0719139
DNAJC19	0.330509	1.3478			GRSF1	0.0841509	0.526462			RPL22	-0.133164	0.989279			ADAR	0.00473333	0.0623313			EXOSC10	0.104497	1.86795			QPCTL	0.0125098	0.0633487
SS18L2	0.458799	2.56461			LACTB	0.0684435	0.26028			SRSF1	-0.000843333	0.00771908			RBMX	0.00341875	0.0219124			DDX47	0.0618955	0.608971			NUP85	0.0544949	0.787092
TUBB4B	0.769113	2.02553			MSI2	0.0231293	0.173436			PNMA2	-0.12153	0.902965			EXOSC10	0.010455	0.0980027			ACIN1	0.00187292	0.0113846			ELP4	-0.0455146	0.242818
DPP10	-0.0602087	0.0834064			CNBP	-0.106416	1.081			THAP11	0.0170234	0.0777189			DDX47	0.0122934	0.0882453			H2BC12L	0.0260179	0.163095			EPDR1	-0.108091	0.782432
PKP4	0.440828	1.6895			SAP18	-0.0210433	0.116371			TRA2B	0.0254183	0.383734			ACIN1	0.0720763	0.662779			RSBN1L	0.0223814	0.165482			NDC80	-0.0496038	0.441472
DYNLL2	0.91733	3.1021			ADAR	0.0206183	0.265696			MMTAG2	-0.0199716	0.170041			H2BC12L	-0.0711204	0.595868			SART3	0.0128796	0.180279			ARMC9	-0.0745542	0.421272
PCBP3	0.254231	0.275448			RBMX	0.11134	1.3668			CTSG	-0.250721	1.71574			RSBN1L	-0.0322423	0.253057			ZNF346	0.0692192	0.631662			HIKESHI	-0.133658	0.530311
GALT	0.400204	0.631694			EXOSC10	-0.00432833	0.0379574			GRWD1	0.00214333	0.0144254			SART3	-0.0119721	0.169993			ZNF146	-0.117831	0.455576			TRIM14	-0.080941	0.571717
MRPS15	-0.242737	0.400271			DDX47	0.0130873	0.0906288			CDC16	-0.0456382	0.169562			ZNF346	-0.109114	1.32865			PARP2	-0.092882	0.797347			CAPG	-0.0183054	0.199917
PNKD	-0.794817	1.36716			ACIN1	0.0603146	0.519275			DDX18	0.0642817	1.30937			ZNF146	0.167739	0.825703			ZC3HAV1	0.0702675	0.753419			ANTXR1	0.0394445	0.117304
ACTB	0.257006	1.36865			H2BC12L	0.118801	1.30636			SRSF7	0.0714733	1.2165			PARP2	0.0130405	0.0680134			DDX52	-0.0438725	0.464118			COG5	0.0138505	0.177588
RETREG1	0.132769	0.526037			RSBN1L	0.0498676	0.420068			LARP4B	0.0155106	0.0237623			ZC3HAV1	0.0501858	0.468409			RTF1	0.0980012	1.11699			CDCA8	-0.0281737	0.108516
ATG12	0.251036	1.09917			SART3	0.0156379	0.176567			RPLP2	0.167243	0.678002			DDX52	0.00674021	0.0519732			CLK3	0.158844	1.84433			PPP1R35	-0.614929	3.17754
TEX2	0.117998	0.686081			ZNF346	0.0561754	0.504027			ILF3	0.0002375	0.00335101			RTF1	0.0541903	0.514362			HNRNPA1	0.142106	0.958625			PLAA	-0.00893167	0.0902759
IBA57	0.226821	0.763657			ZNF146	-0.12421	0.417259			UBASH3A	0.110676	0.177235			CLK3	0.0604185	0.473258			BRD7	0.0506742	0.35723			PGRMC1	0.026199	0.217303
PIP4P2	0.108895	0.115948			PARP2	-0.217532	2.39905			RBM28	0.0130987	0.0672597			HNRNPA1	-0.0539358	0.266946			MAP7D1	-0.082985	0.605943			RABEPK	0.0489702	0.405939
SUMO1	0.270566	0.966738			ZC3HAV1	0.0749675	0.836218			CLK2	-0.0666978	0.474534			BRD7	0.0257542	0.149528			FAM120C	0.109751	1.36768			VDAC1	-0.0172583	0.0500474
D2HGDH	0.0928804	0.554587			DDX52	0.0915624	1.2617			MRPL24	0.160974	3.34364			MAP7D1	0.0227397	0.120704			PABPC1	0.145298	0.651022			ILF2	-0.000332917	0.00206182
ASB6	0.205555	1.36967			RTF1	0.0109448	0.0736742			CHTOP	0.04153	0.14597			FAM120C	-0.055305	0.530552			CHTOP	0.0607217	0.73717			MIS18A	0.08933	0.172133
TSPAN14	0.259221	1.44841			CLK3	-0.0487595	0.358123			DDX55	0.0311619	0.269047			PABPC1	0.02142	0.0683366			CWC22	0.0338756	0.431894			GARS1	0.0122083	0.171809
RXRA	0.0527853	0.0887113			HNRNPA1	0.0300525	0.119273			RPLP1	-0.227803	0.922635			CHTOP	0.07372	0.883407			PATZ1	0.0463721	0.202101			NARS1	0.00690542	0.0278849
DTD2	0.134595	0.523797			BRD7	0.0544075	0.339666			MRPL13	0.0964108	1.31933			CWC22	0.034206	0.394777			PNN	-0.0220654	0.20887			NOP10	-0.121531	0.729612
RBM23	0.359819	0.96324			MAP7D1	0.0507202	0.283484			RPL5	-0.02951	0.447875			PATZ1	-0.100008	0.519441			TUT7	-0.0190399	0.186682			ULK3	-0.11773	0.82746
SELPLG	-0.208257	1.1006			FAM120C	-0.104863	1.1037			PTCD3	-0.0854193	1.6953			PNN	0.0921496	1.31966			ELAVL1	0.0253613	0.225436			STK26	0.0575077	0.275491
JAGN1	-0.0499927	0.206922			PABPC1	0.105135	0.419201			HNRNPU	-0.0435542	0.903224			TUT7	0.0025454	0.0219436			TFB1M	-0.0129301	0.073814			CENPF	-0.0470465	0.507353
SPCS3	0.0199103	0.0615391			CHTOP	-0.0959483	0.844969			CRTAP	-0.0631826	0.515966			ELAVL1	0.0440996	0.458838			CCDC59	-0.087513	0.692066			GMPPA	0.0336513	0.214887
CLCN4	0.220254	0.210677			CWC22	0.0137801	0.133373			MYCBP2	-0.0951788	2.3222			TFB1M	0.217985	2.73359			ZNF787	0.130485	1.03515			MOGS	-0.0154125	0.137548
GGPS1	0.42743	0.930625			PATZ1	0.118117	0.611615			PWP1	0.0818692	0.710209			CCDC59	-0.154533	1.59983			FXR2	0.0661758	0.603579			ATP5MF	0.0641971	0.204153
LGALSL	0.0902151	0.663871			PNN	-0.0351771	0.323931			SRPK2	-0.0179919	0.147215			ZNF787	0.0680494	0.436743			HNRNPA3	0.0835338	0.979135			ALG3	-0.24278	1.05327
LIMK2	0.211311	0.260956			TUT7	0.0171121	0.139966			MRPL30	-0.0109697	0.0675288			FXR2	-0.00867154	0.0526512			ASCC3	0.0607388	0.654546			TP53BP1	-0.0229143	0.178126
USF2	0.355673	1.31339			ELAVL1	0.108878	1.48309			STAU1	-0.0132841	0.141371			HNRNPA3	0.0474238	0.454838			ILF2	0.0497762	0.304508			SEH1L	-0.0951164	0.543475
LIN9	0.241988	0.228112			TFB1M	0.0817374	0.627118			PUM3	-0.0821003	0.626958			ASCC3	-0.0430931	0.400954			DKC1	0.0485767	0.411828			CHAC2	-0.0810214	0.907732
ZNHIT2	0.255277	1.64408			CCDC59	-0.453153	2.68465			MRPL47	-0.0228033	0.121644			ILF2	0.0992762	0.764466			AFF4	0.00915454	0.0593894			USP14	0.0329704	0.191619
MYO9A	0.382029	1.84684			ZNF787	0.0317559	0.17031			RPL27A	0.102177	0.401597			DKC1	0.0812135	0.804191			SRSF9	-0.00121833	0.0107129			PPID	-0.0204083	0.165598
LAMP2	0.610217	1.61227			FXR2	-0.0136324	0.0711866			UTP23	0.2317	0.895281			AFF4	0.0452665	0.334884			DGCR8	0.00473317	0.0247492			DDX50	-0.0155305	0.118746
TMEM160	-0.516754	0.51473			HNRNPA3	0.0905438	1.04628			RRP7A	0.0576868	0.34095			SRSF9	-0.0427233	0.49847			HNRNPDL	0.123183	1.5955			IVNS1ABP	-0.136856	1.24794
TMEM167A	0.0741903	0.226443			ASCC3	0.0336003	0.301523			IMP3	-0.0139398	0.0931085			DGCR8	0.0366265	0.223348			DDX54	-0.0169673	0.0875352			BLOC1S6	0.0219679	0.0822893
SDCCAG8	0.0821809	0.302411			ILF2	0.0691596	0.46775			IGF2BP1	0.0159167	0.182812			HNRNPDL	0.0494946	0.467245			HNRNPUL2	0.0402367	0.378679			TTC37	0.0336967	0.472477
PLD3	0.205064	0.385021			DKC1	0.0675254	0.622971			CRBN	-0.134665	1.33667			DDX54	0.0380488	0.231157			GLYR1	0.00478762	0.0263269			ACADM	0.0610429	0.429855
MT-ND2	0.0647638	0.0976266			AFF4	0.0567944	0.447679			ZNF326	0.0321033	0.88996			HNRNPUL2	0.0166117	0.12468			GTPBP10	-0.00562814	0.037536			DTL	0.0575234	0.612567
LRRFIP2	0.15584	0.774178			SRSF9	-0.157632	1.55067			RPL23A	-0.00165417	0.012303			GLYR1	-0.0537249	0.391188			SERBP1	0.081825	1.03469			MT-ATP8	0.0236355	0.113967
CBLB	-0.800213	0.683073			DGCR8	0.0589528	0.389119			CHD7	-0.95049	0.439457			GTPBP10	0.11164	1.27634			MRPS2	0.151208	1.48215			AFG3L2	0.02953	0.529891
PGAM4	-0.303872	0.225546			HNRNPDL	0.110466	1.39241			FAM120A	-0.0118217	0.174552			SERBP1	0.0278933	0.258095			MRPS12	0.321819	1.13394			PARP9	-0.0348509	0.203455
AGFG2	0.107018	0.209939			DDX54	-0.064067	0.419992			DDX24	0.00321083	0.059293			MRPS2	0.0688327	0.494475			RBM14	0.0947	2.22046			NOP14	-0.131248	1.42497
RPP14	0.222726	0.891539			HNRNPUL2	0.103503	1.29023			RIOX1	0.0146421	0.116816			MRPS12	0.224543	0.69525			MPHOSPH6	-0.0191456	0.220297			TAF2	0.164389	0.469519
SFT2D2	0.144722	1.99009			GLYR1	0.0809833	0.526214			MRPS21	0.0857653	0.564207			RBM14	0.0264367	0.398243			SLX9	-0.127151	0.601072			ABHD17B	-0.0151822	0.0525374
TCF3	0.251721	4.29387			GTPBP10	0.102168	0.922409			RPS14	-0.0259058	0.141313			MPHOSPH6	0.0443411	0.642187			HNRNPM	0.0801779	0.520465			RAB27A	0.208635	0.572314
APOL2	0.341646	7.61673			SERBP1	-0.05107	0.345302			PPP2R2D	-0.306111	2.09777			SLX9	0.0945407	0.394524			DROSHA	0.0347604	0.12891			CAND1	0.0090075	0.0847582
SMAP	0.260478	1.60902			MRPS2	-0.0314488	0.17768			SPEM2	0.432378	0.150953			HNRNPM	-0.0340737	0.181406			NSD2	0.0290661	0.195888			PTRHD1	0.0557687	0.334589
KLF13	0.246958	2.15795			MRPS12	0.117143	0.252648			MRPS35	-0.087155	0.498148			DROSHA	0.0582421	0.230688			HNRNPU	0.00851208	0.0990092			FADD	0.00975475	0.0563864
USP40	-0.19029	1.09695			RBM14	-0.026775	0.274492			DAP3	0.0238958	0.282931			NSD2	0.0272014	0.174212			HNRNPR	0.0307696	0.274894			FAM120B	0.0591823	0.328675
DPAGT1	0.274666	1.88219			MPHOSPH6	-0.0453876	0.627292			MRPL3	-0.00187408	0.00973766			HNRNPU	0.0223421	0.299265			SRSF10	0.0767979	0.555098			HAUS1	-0.0616431	0.44365
PPP1CA	-0.078604	0.233097			SLX9	0.15788	0.722977			IMP4	0.117917	1.85557			HNRNPR	0.0272712	0.238267			DCAF1	0.0468897	0.385166			SUB1	-0.0196321	0.141807
C19orf54	0.224776	1.05207			HNRNPM	0.0448113	0.188214			MRPS24	-0.0317915	0.223195			SRSF10	0.0520779	0.336437			TTC21A	0.233869	1.07063			CAT	-0.0493879	1.04568
NLRC3	0.270932	1.06597			DROSHA	-0.0203362	0.069591			MRPS27	-0.0416333	0.37539			DCAF1	0.0786131	0.759127			MMTAG2	0.126825	0.613666			RAC1	0.0972821	0.40509
EPN2	0.0733997	0.309209			NSD2	-0.101231	0.985515			PIK3CA	0.0335297	0.693295			TTC21A	0.0635399	0.199372			FMR1	0.0946198	0.460838			RFC2	0.0175046	0.150546
BEND3	0.186756	0.763916			HNRNPU	0.0162588	0.163169			ASCC2	0.103421	0.638163			MMTAG2	0.0278583	0.100269			NHP2	0.0158275	0.0694017			ARHGEF2	-0.0306583	0.324238
LRIF1	-0.079209	0.229612			HNRNPR	-0.00697542	0.0433914			MRPS10	0.116687	1.28338			FMR1	0.0442018	0.188256			PDCD11	0.0667643	1.61665			PDIA3	0.00817125	0.0421952
GORAB	0.235685	1.72032			SRSF10	0.0874062	0.654702			MRPL33	0.0867438	0.866836			NHP2	0.0038825	0.0161216			SRP14	0.151906	1.31174			SMS	0.00242667	0.0143976
RMDN3	0.300504	1.9212			DCAF1	0.0856871	0.775919			IGF2BP3	-0.0808669	0.852372			PDCD11	0.0182028	0.26971			ZNF460	0.0302361	0.0850395			CCNK	-0.0523683	0.400587
PYM1	0.376604	2.65512			TTC21A	0.00502527	0.0128306			FTSJ3	0.063735	0.624037			SRP14	-0.0199242	0.0859491			MYEF2	0.0787037	0.843066			YME1L1	0.0169394	0.212718
SRSF8	0.695217	2.85441			MMTAG2	0.0789177	0.284762			TSR1	-0.00987333	0.154175			ZNF460	0.127815	0.463712			ZNF512	-0.128272	0.265101			VPS4A	-0.00114317	0.010537
MRPL23	0.0569658	0.0839022			FMR1	-0.0909474	0.451624			RPAP2	-0.00864767	0.0454991			MYEF2	-0.0564786	0.524839			CMSS1	0.112097	1.37643			HSPA13	-0.0151716	0.101326
ZHX2	0.214405	1.03591			NHP2	0.0552542	0.29332			EAPP	-0.120416	1.08174			ZNF512	0.13958	0.292129			CCNL2	0.000430292	0.00117736			RNASEH1	-0.00620267	0.0275321
EIF3C	0.573077	1.75253			PDCD11	0.0329596	0.474499			HNRNPR	-0.0511008	0.621481			CMSS1	0.0954667	1.09786			UTP18	0.0864124	0.600322			HTATSF1	0.0541267	0.700076
MT2A	0.252688	0.542352			SRP14	0.154321	1.39428			MRPS33	-0.0448051	0.307856			CCNL2	0.104281	0.373201			ANP32B	-0.03925	0.157131			PCYOX1	0.0392217	0.29278
DESI1	0.221265	0.379035			ZNF460	0.184104	0.66672			RPS27	0.0678442	0.864139			UTP18	-0.155769	1.19305			CBX4	-0.012612	0.0554608			HSPA5	-0.00050875	0.00407723
CADM1	-0.201728	0.409953			MYEF2	-0.0739055	0.62551			CCDC86	0.12531	0.482192			ANP32B	0.0255183	0.098901			H3-7	-0.0102525	0.118637			ADH5	-0.09354	0.761985
TMEM230	0.611038	1.40131			ZNF512	-0.00361667	0.00567823			RPLP0	0.00461091	0.00959161			CBX4	-0.0260466	0.136461			CDK13	0.0562299	0.199904			SLC25A24	-0.111472	0.408515
N6AMT1	0.0881919	0.194347			CMSS1	-0.0437517	0.322238			ZFR	-0.0101829	0.1561			H3-7	0.0269742	0.341475			ZNF326	0.0130075	0.169167			CCDC47	0.0181996	0.325447
IFIH1	0.138333	0.754726			CCNL2	0.0335633	0.10392			DDX54	0.11283	2.28671			CDK13	0.180448	0.993139			PNISR	0.0379379	0.0809033			DIS3L	-0.0871154	0.567081
TIFA	0.493218	0.955351			UTP18	-0.0616528	0.351618			MRPS17	-0.510495	1.66163			ZNF326	0.0536442	1.12586			PRR3	-0.0404408	0.0983874			TIPRL	0.0719621	1.22612
HRAS	0.11546	0.557584			ANP32B	-0.0189567	0.0691489			IGF2BP2	-1.05913	1.3671			PNISR	0.11608	0.296397			NOP10	0.0146946	0.042574			TEX261	-0.0787885	0.146841
WIPF1	0.259472	0.396938			CBX4	-0.0933021	0.351872			MRPL9	0.0830245	0.945183			PRR3	0.336316	1.36063			SRSF3	0.051125	0.695566			COPZ1	0.0662425	0.564043
NOL7	0.870566	1.30147			H3-7	-0.0196892	0.184319			LLPH	-0.11455	1.17764			NOP10	0.0467529	0.148947			ILF3	0.0597358	0.936553			MAPRE1	-0.0632908	0.648854
PXMP2	0.423973	0.974851			CDK13	0.147257	0.710398			RPS7	-0.0580775	0.350599			SRSF3	0.03616	0.455411			DDX60L	-0.0761571	0.286271			NPLOC4	-0.0331383	0.48677
CD1C	0.234967	0.441304			ZNF326	0.0921742	2.57343			RACK1	-0.0484667	0.605149			ILF3	0.0212325	0.257727			PPIG	0.0923018	0.485183			PGAM5	-0.0634029	0.74844
EXT2	-0.646971	2.04992			PNISR	0.166793	0.448457			SRPK1	-0.0772717	1.21075			DDX60L	0.120373	0.491746			ZCRB1	-0.0412067	0.145375			RNF13	0.194677	1.5435
AP4S1	0.265971	0.997973			PRR3	0.402612	1.77653			RPL11	-0.0354133	0.244127			PPIG	0.0231818	0.0943065			HNRNPA0	0.0222379	0.222963			TEX10	0.0345897	0.154178
TROAP	0.094636	0.123311			NOP10	0.16336	0.641216			MRPS23	-0.122897	0.704914			ZCRB1	-0.121865	0.570617			MRPS6	0.064955	0.604469			MTHFS	0.156504	0.592363
UQCR11	0.51706	0.766154			SRSF3	-0.157033	2.13163			MRPS7	-0.00766758	0.0432755			HNRNPA0	0.0264363	0.28044			NKTR	0.0163994	0.098652			NAGA	0.0633603	0.172334
ZFPM1	-0.831918	3.04193			ILF3	0.0452342	0.587191			MOV10	-0.00287925	0.0323256			MRPS6	-0.00744752	0.0515657			BYSL	0.0975842	1.60946			NAA16	-0.0787467	0.575777
MTMR10	-0.557351	0.298232			DDX60L	0.0715296	0.252449			NAT10	0.0391683	0.504763			NKTR	0.0561345	0.431323			MRPS31	0.0223427	0.207756			PEF1	0.0734507	0.378797
MYO18A	-0.0773087	1.62234			PPIG	0.0287451	0.121275			RPS5	-0.00132333	0.00743359			BYSL	-0.0788042	1.23776			RRP1B	0.0792401	1.4342			TRIO	-0.0718425	0.41237
NRDC	-0.117986	5.80052			ZCRB1	-0.029695	0.0973264			DDX21	-0.0693242	1.92876			MRPS31	-0.0420156	0.402271			MRM1	0.065829	0.48464			LSM14A	-0.100514	0.983013
HNRNPL	-0.117096	2.82627			HNRNPA0	-0.00952542	0.0624072			LARP1	0.00102083	0.0134562			RRP1B	0.0151538	0.169266			MPHOSPH10	-0.108975	0.811971			TOR1B	0.0035365	0.0134115
SUGP2	0.00780567	0.0938942			MRPS6	0.122677	1.64086			RPS27L	-0.0638408	0.59968			MRM1	0.157044	1.67022			TRIM26	0.0805422	0.337014			RABIF	-0.13111	0.179241
IWS1	0.00588367	0.0495059			NKTR	0.091215	0.578878			FSHR	0.144406	0.518703			MPHOSPH10	0.0167416	0.0944408			LARP4B	-0.0172966	0.0786293			BLOC1S3	-0.0456929	0.335752
HDAC2	-0.21038	7.48148			BYSL	0.0447738	0.552702			MRPS16	-0.0220592	0.179496			TRIM26	-0.0540611	0.200084			TSR1	0.142984	2.64357			UQCRFS1	0.08833	1.32527
ZNF24	-0.327374	2.8399			MRPS31	-0.0218454	0.182432			FCF1	-0.0458803	0.14471			LARP4B	0.000475258	0.00192464			DDX31	0.0291996	0.305106			C16orf87	0.100377	0.364345
RARS1	-0.088912	2.20925			RRP1B	0.0763044	1.17684			H1-5	-0.0328196	0.183096			TSR1	0.0572808	0.727691			ZNF574	0.0887716	0.812689			TMEM63A	-0.421777	1.02537
BOP1	-0.153324	1.85226			MRM1	-0.1521	1.56847			GTPBP4	0.00874667	0.117157			DDX31	0.0359846	0.405921			HNRNPC	-0.0500454	0.473417			POTEI	-0.0563627	0.219327
CTDP1	-0.0450825	0.796353			MPHOSPH10	0.107345	0.837577			SRSF5	-0.177779	1.7013			ZNF574	0.179948	2.30458			CENPB	0.036465	0.0986357			TAF10	0.149761	1.08116
PARP1	-0.0905573	1.1196			TRIM26	0.178633	0.77841			RPS21	-0.0427483	0.60757			HNRNPC	-0.0708487	0.70069			DHX57	0.0889423	0.83967			CHST11	-0.142787	0.505182
ANP32E	-0.0539267	0.43889			LARP4B	-0.0673217	0.348672			RPL10	-0.23301	1.96133			CENPB	0.317005	1.70774			SHFL	0.0633573	0.290905			RPAIN	-0.148282	0.53864
WDR6	-0.139494	2.90825			TSR1	0.0585475	0.70544			MRPS15	-0.00011975	0.000539471			DHX57	0.00796755	0.0483649			HTATSF1	0.0397375	0.804602			DNAJC13	0.00231362	0.0334014
DICER1	-0.0952767	1.64918			DDX31	-0.0997004	1.20046			YBX1	-0.0104283	0.100206			SHFL	-0.171756	0.798354			TRA2B	0.0136612	0.100297			H6PD	0.00130113	0.00499348
TMA16	-0.153102	1.49994			ZNF574	0.167085	1.86261			RPL31	-0.034815	0.233278			HTATSF1	0.0190658	0.32867			PABPC4	-0.0235754	0.188178			PHGDH	0.0507067	0.311096
SRSF7	0.0130177	0.10769			HNRNPC	-0.218907	1.63849			DIMT1	0.0576917	0.666945			TRA2B	-0.0662288	0.710476			ZNF672	0.02917	0.0470655			IDH3G	-0.0934742	0.3652
UBE2O	-0.0244847	0.267067			CENPB	0.114038	0.388467			DHX9	-0.0582725	1.33055			PABPC4	0.0704629	0.841777			STAU1	-0.0181776	0.138392			ACSL1	-0.000918083	0.00495078
SRSF1	0.0243177	0.103167			DHX57	0.0299054	0.203693			FAM111A	0.0091874	0.0373559			ZNF672	0.282487	0.62601			AATF	0.0584805	0.788446			TOMM22	-0.0528721	0.386089
POLR2C	0.00729333	0.0398519			SHFL	-0.00461542	0.016439			VCP	-0.039185	1.2155			STAU1	-0.0627053	0.620386			TENT4B	0.139564	1.22226			STAT1	0.0350283	0.715835
MRPL46	0.0541802	0.46539			HTATSF1	0.0477058	1.12102			CDRT15	0.0681889	0.263763			AATF	-0.0137804	0.133244			MRPS34	0.0537188	0.330975			CENPV	-0.124514	0.630706
PAN3	-0.180084	1.45777			TRA2B	-0.0424704	0.319792			MRPS22	0.03746	0.810681			TENT4B	0.0355285	0.215387			ZNF628	0.202548	0.464595			ACYP1	0.0297651	0.121413
ANKRD44	-0.24419	1.5767			PABPC4	0.0395329	0.356979			MRPL43	-0.0254906	0.121246			MRPS34	0.0797576	0.492467			MRPS10	0.123549	0.521206			FXR1	-0.00757829	0.0659763
PHRF1	0.206504	1.32977			ZNF672	0.0131583	0.0213039			RPS10	-0.0512692	0.362507			ZNF628	0.192118	0.425665			ERBB3	-0.113848	0.527257			ZYG11B	-0.0572892	0.20898
PPIG	-0.168454	1.71085			STAU1	-0.123604	1.53367			H1-2	0.176716	0.670766			MRPS10	0.0964977	0.382492			TRA2A	0.0976737	0.399622			YWHAZ	0.0764496	0.554865
DGCR8	-0.223652	2.10449			AATF	0.0571561	0.774105			MRPS25	0.0143559	0.103842			ERBB3	-0.147951	0.74292			MACROH2A1	-0.01628	0.117753			MRRF	-0.0590317	0.48913
C18orf25	0.0583077	0.197228			TENT4B	0.0574887	0.368462			RPSA	-0.0368258	0.414337			TRA2A	-0.0810813	0.310362			RCL1	0.0158005	0.113855			TTC4	-0.125819	1.47696
MAPKAP1	-0.129952	0.837866			MRPS34	0.0586713	0.377162			RPL9	0.0309658	0.344448			MACROH2A1	0.0844524	0.884884			MRPS11	0.254211	1.03073			MTA1	-0.0101979	0.0636762
TRIP4	-0.237359	1.59463			ZNF628	0.0186512	0.0289147			RPS2	-0.0898442	1.91391			RCL1	0.0781263	0.877287			SRSF1	-0.0174613	0.142492			ETHE1	0.0821697	0.701206
TFAM	0.0687192	0.250342			MRPS10	0.123487	0.516422			C11orf98	0.164183	1.02639			MRPS11	0.0540817	0.149704			MRPS25	0.154499	1.9672			VPS50	-0.0707615	0.4401
KDM4A	-0.309001	1.60072			ERBB3	-0.399506	1.62638			RPS12	0.0141633	0.135319			SRSF1	-0.0746913	0.886529			ZCCHC17	-0.166816	0.668284			MED31	-0.0703206	0.248357
KPNA6	0.361192	2.07941			TRA2A	0.0145392	0.0436227			KLF13	-1.04165	1.11052			MRPS25	0.0632092	0.478794			DHX9	0.0164792	0.37222			VCPKMT	0.00605375	0.0167492
RPL22L1	-0.140755	0.935477			MACROH2A1	-0.00281346	0.018377			RPS4Y1	-0.0602248	0.600839			ZCCHC17	0.0782267	0.250535			STRBP	0.00704167	0.064666			QTRT1	0.0228612	0.107842
CBX4	-0.29925	1.82162			RCL1	0.0306628	0.272496			LYAR	-0.0200392	0.172313			DHX9	-0.0325758	0.963849			CEBPZ	0.00949107	0.0862083			SLC25A19	0.384971	0.42632
POLG2	-0.046278	0.134384			MRPS11	0.244306	1.03979			RPL18A	0.0020225	0.0114284			STRBP	0.0587817	0.809767			NOM1	0.0318098	0.163788			RBM26	0.00839079	0.0854438
CHD7	-0.142979	0.604015			SRSF1	-0.18421	1.0868			STAU2	0.0534561	0.74791			CEBPZ	-0.0135625	0.126175			LARP4	0.0305477	0.261298			SUGP2	-0.0185327	0.224832
SNRNP35	-0.142217	0.541706			MRPS25	-0.0142292	0.0936394			RPL17	-0.0778125	1.36986			NOM1	-0.0161615	0.0815157			SCAF1	-0.101567	0.797773			MRPS17	0.0324112	0.0826892
ZC3H8	-0.158984	1.35957			ZCCHC17	0.0520702	0.149056			EBNA1BP2	0.0633367	0.889005			LARP4	-0.0854155	0.962171			RRP12	-0.0395037	0.783293			ASCC1	-0.0322733	0.153668
UTP18	0.0572186	0.210596			DHX9	-0.0114108	0.154209			MRPS18B	-0.0386067	0.369661			SCAF1	-0.116591	0.981291			YBX2	-0.135683	0.228859			BCS1L	-0.0295881	0.191924
DUSP11	0.0417113	0.163706			STRBP	-0.0217567	0.227948			RPS16	-0.0414658	0.344639			RRP12	-0.0203888	0.31864			FBL	-0.0205213	0.133073			ADGRE5	-0.0575126	0.329302
PHIP	-0.098605	0.200942			CEBPZ	0.0326881	0.337374			MRPS34	0.0216788	0.17155			YBX2	0.171905	0.364608			MRPS21	0.216254	0.659504			MIB1	0.129489	0.813649
CEP78	-0.0634977	0.136775			NOM1	-0.14627	0.717847			RPL7L1	0.00925142	0.066538			FBL	0.098337	0.979288			DDX50	0.009235	0.052808			RBCK1	-0.19519	2.10442
FBXO11	-0.497722	2.01836			LARP4	-0.0598696	0.465353			RPS20	0.0780092	2.25153			MRPS21	-0.145521	0.398483			MRPS33	0.0915957	0.715657			PSMA2	0.0600242	1.03592
MRPL28	-0.0397733	0.0939091			SCAF1	-0.0608255	0.4094			RPS3	-0.0559842	2.16802			DDX50	-0.0402648	0.28075			FAM120A	0.0339958	0.451303			PDE6D	-0.0227095	0.0854533
ARHGAP10	0.05304	0.209077			RRP12	-0.0827087	2.52875			RPS6	-0.0314933	0.398704			MRPS33	0.117658	1.0591			MRPS22	-0.0108892	0.0504403			TRIM13	-0.110587	0.120762
MRPS9	-0.0889203	1.50478			YBX2	-0.397998	0.914286			RPS24	0.010875	0.0936635			FAM120A	0.0634258	1.15442			GAR1	0.482272	0.839395			ANKRD16	0.00953133	0.0424069
RBM34	-0.0981362	0.427986			FBL	0.107164	0.909986			RPL29	-0.260966	0.430711			MRPS22	0.0209625	0.103457			RSBN1	-0.0786028	0.653625			HNRNPUL2	0.0165079	0.121087
SCAPER	0.668228	1.08014			MRPS21	0.0243387	0.0504262			RPS9	0.0131017	0.192334			GAR1	-0.0803896	0.093177			SENP3	-0.0279921	0.194979			ERGIC1	-0.00447742	0.0380284
CHD2	-0.203308	0.423843			DDX50	-0.0579437	0.436171			RPS8	-0.0389808	0.414219			RSBN1	0.0908106	0.793245			MRPS9	0.0613753	0.728513			CD84	0.00794112	0.0373756
MRPL41	-0.139286	0.114289			MRPS33	0.0331977	0.212251			RPL19	0.0894767	1.14497			SENP3	-0.0597643	0.417151			MFAP1	0.129282	0.702098			ARPP19	0.109548	0.908714
FAM111A	-0.249952	0.265022			FAM120A	-0.00574583	0.0614045			RPS23	-0.02944	0.177443			MRPS9	0.0485886	0.534562			TAF1	0.070978	0.223867			ANP32B	0.0836296	0.347712
MACROH2A2	0.0308608	0.0162858			MRPS22	0.0644625	0.372344			RPS4X	-0.0441925	0.365916			MFAP1	0.151651	0.887901			NOP56	0.0664112	1.80017			OXSR1	-0.0020575	0.0211138
RUVBL2	0.13931	4.12279			GAR1	0.0876606	0.102368			RSL1D1	-0.00147667	0.0139			TAF1	0.026023	0.0712672			SP110	0.0705779	0.465227			MCM3	0.00944333	0.089973
BSDC1	-0.0502417	0.342923			RSBN1	-0.0467425	0.311913			RPS25	0.189656	0.784118			NOP56	0.00573625	0.0810242			RALY	-0.215156	0.456795			PHKB	-0.0489023	0.455917
UHRF1BP1L	0.0612793	0.124052			SENP3	-0.0222371	0.138822			RPS17	-0.0585175	0.670867			SP110	-0.151384	1.12766			TRIM56	-0.0115237	0.0810256			GOT1	0.0310179	0.161896
SHTN1	0.174888	1.03998			MRPS9	-0.0949952	1.11943			RPS11	-0.0096075	0.122697			RALY	-0.402058	1.18341			ZBTB11	0.00119529	0.00966042			SSH2	0.00255	0.00940932
TMEM223	0.0727172	0.486304			MFAP1	0.141061	0.75764			RPL30	-0.0783342	1.52755			TRIM56	-0.0218514	0.164704			ZC3H8	-0.0862999	0.477918			STK25	0.0568333	0.306735
SH3PXD2B	0.337108	0.682613			TAF1	-0.339856	0.776097			RPS19	-0.128378	1.39426			ZBTB11	-0.0334099	0.325126			NOL10	-0.0175322	0.163708			NASP	-0.0217633	0.26564
NBAS	0.0144368	0.140266			NOP56	0.0195712	0.30767			C7orf50	0.0200096	0.124427			ZC3H8	0.1222	0.854094			ZFR	0.0488279	0.5995			SNTG1	0.247061	0.352075
TESPA1	0.0462267	0.325705			SP110	0.0448822	0.181706			MRPS9	0.02039	0.261376			NOL10	-0.0440978	0.539584			IGF2BP2	-0.324811	0.655276			RAD50	0.0280984	0.288635
HYKK	0.00377033	0.0038036			RALY	-0.738776	1.82083			RPS15A	0.039095	0.479112			ZFR	0.0157462	0.149774			ZCCHC3	0.0829342	0.914074			EIF5A	0.0392517	0.211909
DENND3	0.127268	0.668723			TRIM56	0.0885666	0.837732			RPS3A	-0.0191475	0.551946			IGF2BP2	-0.14533	0.397535			MRPS27	0.0393883	0.465434			MRPS31	-0.0324176	0.188041
SBNO1	0.0033466	0.0248442			ZBTB11	-0.0778655	1.21065			MRPS5	-0.0171092	0.148303			ZCCHC3	-0.0319217	0.268654			MRPS5	0.174181	2.10196			UHRF1	-0.045666	0.269721
FAM221A	0.380745	0.967053			ZC3H8	0.0879501	0.40102			RPL34	0.0036775	0.0310916			MRPS27	-0.0758083	0.916024			SRSF7	0.00855875	0.0574598			ALG13	0.0373071	0.0594357
WDR91	0.108918	0.636874			NOL10	0.0368612	0.438369			HERC5	-0.0159333	0.108899			MRPS5	0.0821725	0.747377			HDGFL2	0.0234079	0.159998			EEFSEC	-0.017985	0.106118
PGP	0.030638	0.170928			ZFR	0.130293	2.25467			RPL27	0.0666575	1.19288			SRSF7	0.0737204	0.702103			MRPS7	0.101543	1.20349			WDR62	-0.0340662	0.428972
RCCD1	0.0648409	0.489788			IGF2BP2	0.291101	0.946333			RPS28	0.108498	0.403547			HDGFL2	0.0559979	0.530723			RBM19	-0.0373187	0.165774			RAD23B	-0.0477	0.529487
ZNF316	0.327337	0.952963			ZCCHC3	0.00274983	0.0186504			RPL13A	0.158147	1.85159			MRPS7	0.0488493	0.501784			C18orf21	0.0555855	0.242531			XRN1	-0.102945	1.22075
TUBAL3	0.134531	1.09308			MRPS27	-0.0709733	0.844685			RPS18	-0.0648433	0.447547			RBM19	0.0487878	0.268234			BMS1	0.0132517	0.0990163			SYNCRIP	-0.0196975	0.092434
HMX3	0.00318367	0.00716549			MRPS5	0.0860858	0.77322			RPS13	-0.03013	0.71527			C18orf21	0.1769	1.08383			NUFIP1	0.0928179	0.321883			SHPK	0.002998	0.0259689
CASTOR2	0.187878	0.563629			SRSF7	0.00404375	0.0257663			BRIX1	0.06247	0.700981			BMS1	-0.0164676	0.126783			ASCC2	0.09984	0.92441			LDHB	-0.00259583	0.0210456
METTL15	0.111468	1.35809			HDGFL2	-0.115975	1.16217			RPL36	-0.0851758	0.529449			NUFIP1	0.308095	1.76257			ZFP64	0.0684621	0.184972			GTPBP10	-0.0309109	0.13835
LIPT2	0.0926513	0.363577			MRPS7	0.100573	1.39639			RPL14	0.104626	0.644672			ASCC2	0.0818672	0.805114			MRPS23	-0.00482229	0.0237569			GON4L	-0.0161667	0.0541265
SAC3D1	0.105641	0.390733			RBM19	-0.008338	0.0324593			H1-10	0.0388783	1.0323			ZFP64	-0.135025	0.407159			NKRF	-0.0141517	0.194157			MRPS18C	0.0661836	0.127524
ARHGAP32	0.205803	0.484327			C18orf21	0.0516547	0.215805			RPS15	0.0155367	0.0510457			MRPS23	0.079732	0.565087			NGDN	0.128959	0.459373			NDUFA4	0.114459	0.500635
POM121C	0.4113	1.76924			BMS1	-0.0271839	0.204956			RPL12	-0.119225	0.718152			NKRF	0.0476941	0.829435			MRPS35	0.0408725	0.375913			SLC12A7	0.0147893	0.0762449
CENPX	0.114925	0.389174			NUFIP1	0.159131	0.654907			RPL18	-0.0146975	0.183211			NGDN	0.24178	1.03093			SRPK2	0.0662282	0.485845			RRAGD	0.0005775	0.00199578
MIF4GD	0.129181	1.12262			ASCC2	0.150281	0.746889			RPS29	0.07931	1.07211			MRPS35	-0.0344975	0.296386			IGF2BP3	0.101398	1.25406			RBM33	-0.049365	0.693032
HACD1	0.152382	0.404164			ZFP64	-0.338165	1.11244			FAU	-0.286722	2.93967			SRPK2	0.0206549	0.120517			GPATCH4	0.0692879	0.173195			ROGDI	0.0101942	0.048353
	0.00473495	0.0159434			MRPS23	-0.00782912	0.0385245			RPL26	0.0346717	0.375938			IGF2BP3	0.0356433	0.293324			NEPRO	-0.0540067	0.293826			ID1	-0.135327	0.434532
MCRIP1	0.237582	1.88708			NKRF	-0.0409125	0.527462			RPL37A	-0.00935333	0.0446033			GPATCH4	0.10692	0.296976			DAP3	0.0610559	0.418421			C2orf69	-0.0967992	0.448477
SLC35A4	0.331355	2.52274			NGDN	0.142144	0.561776			RPL28	-0.0624217	0.804875			NEPRO	0.0514633	0.34494			MRPS26	-0.254127	2.03829			PAIP1	-0.0691322	0.39394
ASDURF	0.24922	1.27283			MRPS35	-0.0378808	0.352629			RPL7	-0.0198083	0.213814			DAP3	0.0701892	0.48614			ZBTB24	-0.01816	0.0334524			EIF2AK3	-0.05834	0.111852
UBXN8	0.536626	0.976578			SRPK2	0.0464232	0.283634			RPS27A	-0.01518	0.11587			MRPS26	-0.00590208	0.0247984			PAK1IP1	-0.127244	1.34787			AAGAB	-0.0870212	0.704349
ACOT7	0.0225143	0.139713			IGF2BP3	0.00511167	0.0344877			RPL35A	0.134384	0.588135			ZBTB24	0.346222	1.27673			INO80	0.116464	0.388601			DARS1	-0.0121071	0.075708
MYO1C	0.0188297	0.0586202			GPATCH4	0.18433	0.586364			RPL3	-0.0242667	0.370066			PAK1IP1	-0.0509544	0.346318			MRPS16	0.0877492	0.601689			TLN1	0.003025	0.0370455
SNAP23	0.066757	0.405397			NEPRO	-0.237238	2.31471			RPL7A	-0.0511442	0.915789			INO80	0.222864	0.903736			MRPS18B	-0.085125	1.28006			TFRC	-0.0049375	0.0298984
LGALS9	0.186712	5.15973			DAP3	0.0983559	0.695935			RPL4	-0.0289458	0.752571			MRPS16	0.124631	0.976878			MOV10	0.0731325	0.727691			SCCPDH	-0.00412563	0.0356829
STXBP3	0.055446	0.359405			MRPS26	-0.15361	0.978276			PPAN	0.0542108	0.64816			MRPS18B	-0.0626083	0.874007			TEX10	-0.022102	0.123038			PDP1	-0.0454156	0.668045
NDUFS8	0.042882	0.259427			ZBTB24	0.00383167	0.00775888			RPL21	0.02475	0.25252			MOV10	-0.0078525	0.0532219			KPNA4	0.095925	0.716266			HSD17B12	0.0272792	0.171011
PSMD11	0.117585	1.34842			PAK1IP1	-0.061386	0.419699			RPL6	0.0583633	0.708335			TEX10	0.0134017	0.0711918			PRPF38A	0.12989	0.733869			RER1	0.0304096	0.259422
PSMD12	0.119995	1.8026			INO80	0.0845643	0.244444			RPL15	-0.0192342	0.187077			KPNA4	-0.0431117	0.250566			PTCD3	-0.000331667	0.00341761			EEF1A1	0.0224113	0.212081
PSMD9	0.163944	1.09106			MRPS16	0.0793675	0.460112			RPL10A	0.047485	1.18065			PRPF38A	0.166793	1.06611			NOL6	-0.0651583	0.576919			EEA1	0.00179779	0.0247951
MEN1	0.0790313	0.470685			MRPS18B	-0.00971	0.0747488			RPL32	-0.018795	0.170523			PTCD3	0.0107017	0.125696			CLASRP	0.228853	0.488387			DRG2	0.0360271	0.447713
GET1	0.324191	1.46615			MOV10	0.0201875	0.142779			RPL8	-0.127777	1.69681			NOL6	0.0425867	0.359965			NIFK	0.107185	0.739212			ATP2A2	-0.0418	0.512162
PGRMC1	0.0191983	0.151248			TEX10	0.0866552	0.692822			LRRC59	0.0254667	0.475056			CLASRP	-0.163115	0.309932			ZNF121	0.103274	0.355255			ZNF438	0.0822575	0.359853
TAF4	0.00583007	0.0278206			KPNA4	0.0113017	0.0535505			TDP2	-0.0638657	0.695462			NIFK	0.0847075	0.542066			SRPK1	-0.00443375	0.0381758			GSTZ1	0.0189324	0.182827
HIP1	0.169335	0.482802			PRPF38A	0.122991	0.685172			IQGAP1	-0.0135558	0.423078			ZNF121	0.226899	1.06623			IGF2BP1	0.171485	2.08895			PSMB1	0.0454546	0.374681
CLIC1	0.034898	0.297712			PTCD3	-0.117662	1.68485			AURKA	0.032712	0.223691			SRPK1	-0.00345375	0.0299708			TOP1	0.0120664	0.150854			ATAD3B	-0.0677062	0.408023
EIF3F	0.327026	2.05244			NOL6	0.0365667	0.288159			TCEANC2	0.0617883	0.252906			IGF2BP1	0.023355	0.155815			METTL18	-0.0107515	0.0349777			CNOT6	0.0274386	0.0814902
PIK3CD	0.122648	0.730325			CLASRP	0.278555	0.68607			GPX1	0.13555	0.930723			TOP1	-0.131767	2.88468			SRSF4	-0.292751	1.93214			NUDT21	0.00331	0.0290588
PDHX	0.0540729	0.260327			NIFK	0.00932038	0.0386073			SCCPDH	0.125807	2.74224			METTL18	0.048495	0.179326			RPL22L1	-0.0538901	0.161535			PSMC6	0.0600367	1.56538
DCTN6	0.085436	0.671057			ZNF121	0.202647	0.779656			SPHK2	0.174047	0.532127			SRSF4	-0.107172	0.588631			YBX3	-0.0505292	0.323673			CAPZB	0.0586054	0.313944
EEF2K	0.181041	1.66339			SRPK1	0.0712079	0.933963			CLCN7	-1.45873	1.77717			RPL22L1	0.0302087	0.0870232			ZC3H10	-0.0577079	0.38626			EDEM3	-0.0897013	0.418074
SAP18	0.18821	1.71372			IGF2BP1	0.123505	1.18201			TRAPPC10	-0.0210472	0.167546			YBX3	-0.0965508	0.773743			ZNF280C	-0.0749775	0.20783			CHORDC1	-0.0152913	0.150542
RTCA	0.0466206	0.354726			TOP1	-0.102943	1.38964			GRN	-0.142604	0.765449			ZC3H10	-0.0327363	0.193972			PURB	-0.0661257	0.960551			RPL36	0.106249	0.295103
PIK3R2	0.0798767	0.0763487			METTL18	-0.0258752	0.0862891			CHCHD7	-0.0235763	0.160194			ZNF280C	0.193406	0.710313			RBM34	-0.012814	0.0983228			AAAS	-0.0528163	0.321438
EXOC5	0.0467569	0.389098			SRSF4	-0.0696742	0.373646			GM2A	-0.0441038	0.110939			PURB	-0.0384495	0.477213			NAT10	0.09646	1.92364			BUD31	0.00366208	0.0225109
ZNF593	0.603672	1.19024			RPL22L1	0.224534	1.04131			SORT1	-0.0557912	0.677975			RBM34	0.0405805	0.370375			LARP1	0.00113542	0.00686038			GSDMD	0.000544417	0.00180969
BCL9	0.0218357	0.095188			YBX3	0.00559083	0.0288114			URM1	-0.0714392	0.296236			NAT10	0.0279433	0.357539			YTHDC1	0.141136	0.345417			RAF1	0.200945	0.784265
KRIT1	0.00315878	0.013452			ZC3H10	-0.0796946	0.586999			DCP2	0.0654533	0.12721			LARP1	0.0914071	0.899245			RRP7A	0.165221	1.08133			NDUFB3	0.148547	0.170858
EBAG9	0.161266	0.284584			ZNF280C	0.111228	0.327399			MT2A	-0.196667	0.21884			YTHDC1	0.139878	0.35734			RPS28	-0.145433	0.374521			VPS13C	-0.00264458	0.0306834
SDCBP	0.198599	1.77743			PURB	-0.288226	3.81673			PIK3CB	-0.0122423	0.0432606			RRP7A	0.0640807	0.307248			REXO4	-0.0651242	0.260466			TAX1BP3	0.0535885	0.486318
TRIM38	0.291641	1.25758			RBM34	0.0660442	0.669933			PIK3CD	0.175337	0.95013			RPS28	-0.0446501	0.0957629			SECISBP2	0.319616	0.780032			HNRNPM	0.0478279	0.36829
PPP6C	0.15095	2.14003			NAT10	0.04212	0.535864			SWAP70	0.0209776	0.222206			REXO4	0.138749	0.70695			MRPS24	0.0912171	0.657305			BANF1	-0.0731892	0.284289
PIK3C2B	0.0645647	0.162823			LARP1	0.00717542	0.0457515			PRKAB1	-0.19077	4.06991			SECISBP2	0.285166	0.721279			CTR9	0.0511029	1.2997			CIAO2A	0.0908886	0.7683
MAN2B1	0.00757657	0.0332216			YTHDC1	0.521866	1.99243			DEF6	0.0404975	0.588662			MRPS24	0.0712498	0.479238			RRS1	-0.0622591	0.52822			KPNA3	0.0530646	0.259535
UBE2C	0.317181	0.981563			RRP7A	0.0651175	0.298188			RAB3IP	-0.0461253	0.268103			CTR9	0.0645313	1.62744			RPS7	0.0760417	0.197162			SMARCD2	-0.0498642	0.721488
PDXK	0.0207382	0.108823			RPS28	0.239941	0.730607			PRKAG1	-0.069595	0.672741			RRS1	0.0296878	0.20713			PAF1	0.02968	0.187101			MEAK7	-0.175109	0.56526
ARID1A	0.091158	1.86662			REXO4	-0.0382225	0.145717			PRKAA1	-0.181183	4.4143			RPS7	-0.0908317	0.229702			PURA	0.0015896	0.0110749			KATNBL1	0.0787687	0.207222
C2CD2L	0.153506	0.684034			SECISBP2	0.46571	1.14228			TRIM36	0.124077	0.43434			PAF1	-0.00200827	0.0120865			MAK16	0.240435	0.644132			HSPB11	0.0787984	0.306388
FCHO1	0.129521	0.400119			MRPS24	0.0172425	0.0807999			PRKAB2	-0.188918	1.73484			PURA	-0.123412	1.39173			SRSF5	0.239675	0.841479			ECH1	0.0905192	0.248977
TRAFD1	0.216356	1.69969			CTR9	0.0281396	0.516063			AUH	0.570248	1.69646			MAK16	0.119435	0.266509			KPNA2	0.100116	1.65524			LIG3	-0.00774737	0.0265407
NDUFAB1	0.226557	1.4097			RRS1	-0.0732541	0.654114			PRXL2A	-0.0222565	0.0648484			SRSF5	0.0883264	0.230069			TAF1A	0.108378	0.399228			STT3B	0.00579708	0.0553197
UBFD1	0.14044	1.27472			RPS7	-0.328377	1.05962			UBLCP1	0.030727	0.326404			KPNA2	0.0348375	0.416989			CDK11A	0.0108442	0.19978			SNX8	0.0117675	0.10616
COPE	0.0266457	0.21374			PAF1	-0.00953182	0.053833			PLEKHA5	-0.0373492	0.079718			TAF1A	0.0396396	0.123709			MRPS15	0.163797	1.71383			DPH1	0.163468	0.679557
RFXANK	0.081243	0.456854			PURA	-0.105819	0.838716			FDX1	0.0250733	0.0270567			CDK11A	-0.0217358	0.439556			KPNA3	0.0956804	0.884397			CORO1C	0.00593167	0.0416112
CCS	0.660781	0.598128			MAK16	0.293815	0.786261			SENP7	-0.974408	1.79637			MRPS15	-0.0344189	0.215504			RALYL	-0.0922058	0.173198			TBC1D15	-0.0331165	0.1926
ABLIM1	0.164822	1.27398			SRSF5	0.161318	0.488281			CCS	-0.396057	0.537499			KPNA3	0.0394204	0.280759			GNL2	0.0297772	0.164208			PAK2	0.0133204	0.0823528
GOSR2	0.0369868	0.336609			KPNA2	0.0119458	0.0801852			CENPK	-1.23316	1.03572			RALYL	0.163671	0.368969			TRMT1L	0.0372999	0.409535			HMGN5	-0.0938454	1.71971
TOR1B	0.0725502	0.558385			TAF1A	-0.126979	0.472917			TMEM256	0.0586988	0.234059			GNL2	0.0386021	0.208447			ZCCHC7	0.245854	0.51788			ZC3H15	-0.0587329	0.203333
STX16	0.0995968	0.803226			CDK11A	-0.0022475	0.0416861			PEX13	-0.324278	0.218915			TRMT1L	-0.0314514	0.319776			LEO1	0.0174628	0.110752			REPS1	-0.017072	0.1263
ADAM10	0.100849	1.50525			MRPS15	0.0084274	0.0439539			HSP90AB4P	-1.24037	1.00382			ZCCHC7	0.225429	0.451013			RPS27L	0.0324713	0.161847			SF1	-0.0125271	0.186222
TP53I11	0.084804	0.369646			KPNA3	-0.12645	0.813832			P2RY8	-1.09848	0.780395			LEO1	0.161186	1.9099			KPNA6	0.057275	0.264294			LRCH4	-0.0885123	0.791456
APAF1	0.0267583	0.136674			RALYL	-0.030606	0.0519031			BLOC1S2	-1.00783	1.81062			RPS27L	-0.0606321	0.354914			STAU2	0.115227	1.00396			ANAPC11	-0.208208	0.55162
RIOK3	0.195315	1.35198			GNL2	0.0687838	0.436184			TMEM245	-0.998401	0.922171			KPNA6	0.108099	0.589458			ZNF184	0.0392251	0.268094			MRPL48	-0.00445227	0.021626
MAP2K7	0.127222	1.38788			TRMT1L	-0.0362164	0.321252			PHC1	-0.997602	1.23568			STAU2	0.0851153	0.661418			NMNAT1	0.11556	0.148971			TTPAL	-0.081969	0.280436
CDIPT	0.201147	2.80034			ZCCHC7	0.295656	0.665744			PDE4B	-0.997047	1.0385			ZNF184	0.0857162	0.729491			NIP7	0.00497375	0.0379756			LRRFIP1	0.00448417	0.0630598
PDCD5	0.194167	2.1241			LEO1	0.0402855	0.282775			PRDM10	-0.99108	0.363729			NMNAT1	0.0850614	0.105214			MYBBP1A	0.00590333	0.0626816			CIP2A	0.0837565	0.827829
SLC9A3R1	0.126425	2.03988			RPS27L	-0.180305	1.16897			DERL1	-0.964617	1.26864			NIP7	0.0225938	0.196167			SDAD1	0.0195403	0.257301			PSME1	-0.00710417	0.036966
CHEK1	0.026883	0.19906			KPNA6	0.084967	0.389332			NLRC3	-0.900432	2.59548			MYBBP1A	0.0432883	0.700884			SRSF6	0.253638	1.32974			GAA	0.0106015	0.0677781
PSMA7	0.00857233	0.0362926			STAU2	0.132297	1.19475			TEP1	-0.895695	0.501625			SDAD1	0.0157205	0.201826			PRKRA	0.0151642	0.136778			METTL1	-0.05561	0.809666
SCAMP3	0.0210258	0.109756			ZNF184	0.0559161	0.387404			FAP	-0.881636	1.98372			SRSF6	-0.182086	0.723603			C11orf98	0.0352875	0.199116			CHEK2	-0.043897	0.467711
BCKDK	0.258292	1.68563			NMNAT1	-0.238234	0.30108			DDX11	-0.862097	0.921011			PRKRA	0.0864908	1.24913			RPS27	0.0775075	0.326617			GIPC1	-0.0737459	0.479528
MGST3	0.0111616	0.0609388			NIP7	-0.0501871	0.386838			GCH1	-0.860025	1.64289			C11orf98	0.0990045	0.740673			DDX21	0.119942	2.27895			TNFRSF10B	0.0183029	0.0514951
GEMIN2	0.0645263	0.240048			MYBBP1A	-0.00831167	0.0927569			EEF1AKMT2	-0.849044	1.78553			RPS27	0.0654292	0.259922			IFRD1	0.10931	0.609349			RAD9A	-0.457525	0.636353
TAX1BP3	0.189661	0.837425			SDAD1	-0.0405343	0.529673			HSP90AA4P	-0.847273	0.283672			DDX21	0.0124017	0.121757			ZNF48	0.114868	0.261815			FPGS	-0.0288758	0.278757
GIPC1	0.0320514	0.212917			SRSF6	0.426746	2.52112			CTNNA2	-0.768707	0.979019			IFRD1	-0.124065	0.739762			NOC3L	0.0495245	0.615673			MAT2B	-0.0111283	0.107405
RGS12	0.0835777	0.368362			PRKRA	0.0602692	0.679087			ZCCHC9	-0.748045	0.379463			ZNF48	0.154842	0.379458			ZNF22	0.108911	0.882452			CNOT9	0.0787598	1.42344
TIMM23	0.187746	1.05882			C11orf98	0.10645	0.784125			CDKN2D	-0.747614	1.36877			NOC3L	0.0308811	0.3348			RBM28	-0.00388018	0.0354747			TBC1D4	-0.00969071	0.0850953
HAT1	0.0718743	0.855216			RPS27	-0.0184242	0.0583017			TUBB4A	-0.735038	0.71046			ZNF22	0.0510777	0.349035			YBX1	0.0754496	0.621642			DMAC2	-0.588287	2.06118
UBE2L6	0.020487	0.0744895			DDX21	0.05315	0.623573			KRT87P	-0.723059	1.01059			RBM28	0.0250433	0.288206			IWS1	-0.0568437	0.586261			CENPQ	0.0203641	0.11303
UQCRQ	0.199538	1.07674			IFRD1	-0.131889	0.447982			PDIA2	-0.699896	0.34067			YBX1	0.0564229	0.545495			LTV1	0.0799149	1.47676			DHX29	0.0218282	0.201575
AURKA	0.00237998	0.015404			ZNF48	0.0625878	0.13167			DAGLB	-0.681785	1.14567			IWS1	-0.00097375	0.00694511			RACK1	0.0772867	0.886868			TMEM201	-0.0987845	0.328392
PPP1R12A	0.0332458	0.373465			NOC3L	0.0227583	0.230032			TSPAN15	-0.677601	0.986608			LTV1	0.105123	2.31599			HERC5	0.0322838	0.259823			CDC23	0.028769	0.201063
GAK	0.08641	0.984579			ZNF22	0.215509	2.18659			POLE4	-0.670034	1.56171			RACK1	-0.0134533	0.105905			DHX30	0.0249192	0.426963			INTS7	-0.0342685	0.369948
ZNF609	0.0125783	0.0379868			RBM28	-0.237517	1.94405			NOTCH3	-0.668297	2.53954			HERC5	-0.00626458	0.0419063			RRP15	-0.0141034	0.057519			METTL15	-0.028369	0.116666
SPTBN2	0.0446592	0.174727			YBX1	-0.0366387	0.296025			DSG1	-0.661676	2.84734			DHX30	-0.0276975	0.467222			MRPS28	-0.0754404	0.412525			TMEM106B	-0.0320646	0.241298
SEC16A	0.0596654	0.879602			IWS1	0.0861162	0.705287			EFCC1	-0.658461	0.953825			RRP15	-0.0896919	0.441982			RPS14	0.0409725	0.414007			SRSF11	-0.0548879	0.675246
SETD1A	0.150895	1.37516			LTV1	0.0305354	0.314466			CDKN2AIPNL	-0.655577	1.43467			MRPS28	-0.0183828	0.0823238			DDX55	0.194315	2.46029			AIFM1	0.0112975	0.0666055
KIF3B	0.0219095	0.0779053			RACK1	0.04749	0.462925			BORCS8	-0.643673	1.34213			RPS14	0.00163417	0.0119303			RPL36A	0.276844	1.00422			SDHA	-0.0477396	1.46142
ARHGEF11	0.0812563	0.112314			HERC5	0.0214487	0.150355			PPP1R12B	-0.63186	0.477841			DDX55	-0.00772971	0.0454049			GZF1	0.180312	0.514913			TCOF1	-0.000855417	0.0126743
LSM1	0.258023	4.45907			DHX30	0.0040475	0.0524082			DHRS7B	-0.620243	0.941503			RPL36A	0.155663	0.497698			FTSJ3	-0.0202487	0.169244			RACK1	-0.0155554	0.0503741
FYB1	0.0550713	0.441149			RRP15	-0.0678154	0.34744			ABI3	-0.613967	1.97469			GZF1	0.295355	0.994185			RPSA	-0.108065	0.860139			MEPCE	-0.0126671	0.144863
SCAMP1	0.0991595	0.883643			MRPS28	-0.197156	0.927049			PRKCD	-0.604965	1.33038			FTSJ3	-0.0366771	0.343959			NOP16	0.073667	1.13389			PSMB4	-0.0382921	0.203243
ARPC2	0.0505417	0.662832			RPS14	0.0177742	0.153395			VKORC1L1	-0.604306	0.595481			RPSA	0.0329463	0.188983			GNL3	0.0221982	0.139839			STK10	0.0498818	0.281148
BET1	0.0853335	0.505806			DDX55	0.0789648	0.612436			FAM8A1	-0.597824	1.40879			NOP16	0.0864273	1.35283			RRP8	-0.105986	0.465422			PCBP1	-0.0679913	0.218392
PLSCR1	0.300543	1.25081			RPL36A	-0.399956	1.04739			RAD9A	-0.575906	0.726887			GNL3	-0.101607	0.980318			FCF1	0.0155242	0.0523953			SAP18	0.00768042	0.022514
TRIM24	0.0414544	0.301458			GZF1	-0.101091	0.240046			TXNDC15	-0.575047	1.7088			RRP8	0.178803	1.05075			DDX56	0.0523569	0.700169			OCIAD2	0.0147933	0.0496981
LDLRAD4	0.390404	0.674284			FTSJ3	-0.0196337	0.154384			RBSN	-0.569152	0.949432			FCF1	0.0659719	0.267279			GRWD1	0.120725	1.85152			PRPF18	-0.118814	0.492783
PGRMC2	0.0656087	0.437053			RPSA	0.0296196	0.163065			TAX1BP1	-0.563798	1.26777			DDX56	0.0548742	0.742574			DDX18	0.0555908	0.827135			MAN1A2	0.0686758	0.408274
CETN3	0.07627	0.388536			NOP16	-0.0863802	1.05953			NLRX1	-0.555839	0.773954			GRWD1	0.0428121	0.454644			KRI1	0.0643058	0.377423			YTHDF1	0.022623	0.145637
PFDN6	0.268009	1.17389			GNL3	-0.0751317	0.537273			GGPS1	-0.552712	0.652005			DDX18	0.122424	2.5903			RPL23A	0.0677304	0.823078			OGFOD2	-0.173652	1.09557
ACOX3	0.0913097	1.03864			RRP8	0.112026	0.497156			FLNC	-0.552496	0.700913			KRI1	-0.0297592	0.147409			RPLP1	-0.139557	0.589789			PGGT1B	-0.0337308	0.267289
RER1	0.110366	1.3687			FCF1	0.0117484	0.0351445			XKR4	-0.551971	0.296868			RPL23A	0.0607671	0.770117			NOP2	0.0294738	0.450902			DHX16	0.03335	0.52863
SURF4	0.154455	2.30092			DDX56	-0.0575828	0.78367			AMER2	-0.546259	0.529822			RPLP1	0.09124	0.367686			TCOF1	0.0205746	0.238216			MOSPD2	-0.0855598	0.795183
SPTLC1	0.0189474	0.11122			GRWD1	0.0432138	0.438449			ANTXR1	-0.536416	1.99257			NOP2	0.0442477	0.749323			RPS21	0.0613346	0.35626			EIF3L	0.0172558	0.202829
SPTLC2	0.0198138	0.172512			DDX18	-0.0216175	0.242531			SCRN2	-0.512497	0.788315			TCOF1	0.00912458	0.0929789			CTCF	0.0912237	0.975417			CD320	-0.0475525	0.0308464
FANCG	0.335178	2.34466			KRI1	0.0129308	0.0528298			TMEM41B	-0.512389	0.607262			RPS21	0.0665562	0.401032			RPS4Y1	0.0843742	1.01187			PTCD1	0.0227016	0.0926654
PMM2	0.255288	1.9635			RPL23A	-3.45833e-05	0.000175276			AP5M1	-0.495935	2.85496			CTCF	0.0400037	0.336836			C8orf33	0.0394759	0.209153			FKBP2	-0.0797231	0.638246
POLR3G	0.160843	0.217992			RPLP1	-0.077165	0.283334			GGNBP2	-0.493088	1.95183			RPS4Y1	0.0357063	0.308208			RPS20	0.140838	1.38149			CD5	-0.0459158	0.353119
HMGB3	0.0460117	0.212951			NOP2	0.0274657	0.404822			MT-CO2	-0.49009	1.79654			C8orf33	-0.0635096	0.340098			ZNF668	-0.0156835	0.119657			TTC9C	-0.0536213	0.424296
PPM1G	0.0748537	1.44705			TCOF1	0.0222396	0.266882			PKIG	-0.487151	1.27538			RPS20	0.161967	1.7006			RPS24	0.0735467	0.536224			LIG4	-0.0225537	0.179464
HDAC3	0.122566	2.01882			RPS21	0.0782546	0.488327			RREB1	-0.478407	2.03415			ZNF668	0.0219213	0.173015			H1-4	0.181745	0.480839			TLE3	-0.00398917	0.0408389
IPO8	0.044872	0.666648			CTCF	0.013387	0.092648			SLC35B1	-0.468501	0.962932			RPS24	0.140238	1.33622			RPS17	0.0588475	0.402546			NDUFA6	0.027568	0.0885798
STX7	0.442635	2.40807			RPS4Y1	-0.121915	1.08603			MORC2	-0.467501	0.865986			H1-4	0.047306	0.100704			RPS2	0.0460971	0.586525			PSMC2	0.0115508	0.0584193
ABCC4	0.0451579	0.249534			C8orf33	-0.00975779	0.0452085			METTL26	-0.45591	0.329272			RPS17	0.00311083	0.0147523			RPS12	0.0117358	0.0382437			NUP58	0.00333567	0.0248367
YKT6	0.086177	0.796704			RPS20	0.0923375	0.758655			GATM	-0.455558	0.274349			RPS2	-0.0251829	0.247375			PRDM15	0.025275	0.0474168			IK	-0.0666925	0.527829
NUP42	0.0234593	0.0531207			ZNF668	-0.0558258	0.448391			PPP2CA	-0.451917	0.762967			RPS12	0.0539675	0.200904			CCDC86	0.188044	1.30358			GZF1	-0.0430425	0.11377
POLR2D	0.0339737	0.180835			RPS24	0.191325	1.71526			GSDMD	-0.451267	1.76863			PRDM15	0.493694	1.83766			RPS15A	0.169332	2.40041			RBM4B	0.0868029	0.269453
RNF113A	0.0210784	0.131739			H1-4	0.237688	0.679263			MAPK8	-0.446132	1.81081			CCDC86	0.128861	0.705346			PUM3	0.0950314	0.965958			HOOK3	-0.003853	0.0430178
KDM6A	0.0271767	0.0825854			RPS17	-0.347209	1.53649			KLHL7	-0.444766	0.654908			RPS15A	0.077435	0.809403			RPS10	-0.00683625	0.0231921			PTPA	0.0140196	0.0518301
RNMT	0.0710277	0.53207			RPS2	0.0630038	0.61895			ICMT	-0.442189	1.39799			PUM3	0.120138	1.28504			RPS3	0.0727533	0.64549			PDE4DIP	-0.110332	0.659566
SIPA1L1	0.133721	0.870917			RPS12	0.0982025	0.422455			MDM2	-0.440679	0.788026			RPS10	0.0965671	0.466608			RPLP2	-0.122063	0.652527			PAFAH2	-0.0312619	0.128351
CYB5B	0.0196007	0.0558056			PRDM15	0.127891	0.261715			PIP5K1C	-0.436766	1.00468			RPS3	0.000158333	0.000923465			RPS6	0.0375025	0.21105			MID1IP1	-0.0341234	0.24291
PHGDH	0.0305217	0.16813			CCDC86	0.199784	1.44405			NIN	-0.431158	1.15708			RPLP2	-0.102388	0.517878			POLRMT	0.0352493	0.304524			PSMC4	0.0200954	0.348595
NDUFS4	0.0206626	0.131118			RPS15A	0.09285	0.981012			CARS2	-0.430154	1.37463			RPS6	0.165481	1.40031			RPL5	-0.0470783	0.805366			AP4S1	0.0312189	0.0475868
SEPTIN4	0.216402	0.300377			PUM3	0.206267	2.49875			LSM3	-0.427541	1.14284			POLRMT	-0.0544197	0.503765			NAV1	0.589552	1.08385			FAM117A	-0.16847	0.743839
DYNC1LI2	0.0100851	0.0726915			RPS10	0.0152371	0.0556301			PLSCR1	-0.425728	0.45186			RPL5	0.0424883	0.673719			RPS5	0.0794633	1.18558			PPP2R1B	0.00591333	0.0681772
PSMD3	0.006858	0.091927			RPS3	-0.07955	0.402255			DENND3	-0.423651	2.34907			NAV1	0.426846	0.693112			LRRC8D	0.181205	0.252907			HSPA14	-0.0399418	0.240573
ZW10	0.00785833	0.0905359			RPLP2	0.208328	0.809278			CHMP4B	-0.421752	1.44773			RPS5	0.02683	0.266381			RPS19	0.170334	0.805196			HNRNPU	-0.004895	0.0302678
DAPK3	0.995766	1.53703			RPS6	0.0872525	0.602351			OAS2	-0.420829	0.661695			LRRC8D	0.0798665	0.0986642			LYAR	0.0384721	0.347455			LSM2	0.0733942	0.887391
PPIP5K2	0.113213	1.3274			POLRMT	0.113689	1.48341			MTBP	-0.418855	0.964222			RPS19	0.107917	0.433246			HP1BP3	-0.046815	0.546529			MRPL20	-0.130447	0.471032
TXNL1	0.0363933	0.261319			RPL5	0.06836	1.23377			FUCA1	-0.414654	2.28017			LYAR	0.0788687	0.913394			RPS9	0.198502	0.929454			MAN2B1	0.0208037	0.141192
TPD52L2	0.110739	1.38526			NAV1	-0.0568273	0.0565068			MED21	-0.410143	0.691051			HP1BP3	0.0249117	0.246941			RPS16	0.0972492	1.12273			PGK2	0.109479	0.86426
EMC8	0.0282056	0.201739			RPS5	0.0254517	0.260666			PGK2	-0.408875	0.20606			RPS9	0.112809	0.433725			RPS4X	0.0974775	0.494427			NDUFS5	0.0191105	0.0986448
FIBP	0.0711066	0.506257			LRRC8D	0.147397	0.191341			TRAF3	-0.408064	0.705221			RPS16	0.0960108	0.996917			RPS18	-0.018985	0.100588			RHOC	0.00411596	0.00586581
HTRA2	0.350133	3.78918			RPS19	-0.0482163	0.136018			WDR43	-0.40806	1.36545			RPS4X	-0.0853925	0.408086			RPS23	0.121491	0.533083			RCN2	0.0412379	0.409224
OIP5	0.269258	3.63969			LYAR	0.0588354	0.605228			ZNF316	-0.402441	0.970398			RPS18	-0.162695	1.37579			CFAP45	0.0260744	0.0135064			FOXJ3	-0.147611	1.33361
AKR7A2	0.091768	0.473536			HP1BP3	-0.13107	2.11164			RXRA	-0.401624	1.04301			RPS23	0.0531192	0.221302			PWP1	0.0375517	0.331233			UBE3C	-0.0297375	0.236487
EPB41L2	0.0477393	0.443037			RPS9	-0.0184375	0.0476214			ARL2	-0.400427	2.52748			CFAP45	-0.0863018	0.0479598			MRTO4	0.165474	0.983341			RMC1	0.0615273	0.864243
RAD51C	0.147889	2.27555			RPS16	0.0135208	0.0786524			NPC1	-0.399002	0.562961			PWP1	0.132172	1.67028			KPNA1	0.0607033	0.493839			SNAP23	0.0803834	0.654825
LAMTOR5	0.0761318	0.465904			RPS4X	-0.0102458	0.0298447			PIK3C2B	-0.397549	1.26591			MRTO4	-0.0165022	0.0643058			DDX24	0.0233808	0.395787			PHF23	-0.115649	0.545057
MED7	0.0133469	0.0501487			RPS18	-0.0364383	0.182318			STAT2	-0.397096	0.417386			KPNA1	4.33333e-05	0.000246381			ZKSCAN8	-0.131925	0.736124			DENND4B	0.249111	1.59094
RNF13	0.131345	0.233537			RPS23	0.0002525	0.00071217			CCDC9	-0.396949	0.71838			DDX24	0.0477358	1.07542			H1-0	-0.0231173	0.0636469			RPS6KA1	0.0120507	0.133569
DNPH1	0.211037	2.95477			CFAP45	-0.583043	0.418392			TMEM135	-0.396345	0.888135			ZKSCAN8	0.0314446	0.137879			RPS13	0.0823746	0.706925			TRMT13	-0.0334308	0.0914007
TRAPPC3	0.0850187	1.06197			PWP1	0.003405	0.0202574			SPAST	-0.395893	1.00908			H1-0	-0.0672103	0.183017			RPS11	0.0821983	1.02078			HNRNPR	0.00322333	0.0172903
CHMP2A	0.53043	2.03616			MRTO4	0.0275323	0.108606			TRIT1	-0.394827	1.65333			RPS13	0.13559	1.4926			DIMT1	0.0254101	0.171209			DYNC1H1	0.0106275	0.160486
RGS10	0.22619	4.20171			KPNA1	-0.197367	1.19362			ITSN1	-0.389241	1.2947			RPS11	0.0395933	0.3884			RPS27A	0.160719	2.92882			HNRNPDL	-0.0171537	0.0624135
ZNF207	0.112751	0.825514			DDX24	0.0563675	1.00088			NAA20	-0.384619	0.38805			DIMT1	-0.0381453	0.277513			RPS3A	0.0702567	0.609342			HSPBP1	0.043645	0.207492
NDUFB5	0.0969796	0.196018			ZKSCAN8	0.0640646	0.325922			PCBD1	-0.381433	0.536571			RPS27A	-0.0188929	0.12629			RPL17	0.0554983	0.34023			SCAF1	-0.04688	0.304733
NDUFB3	0.0238517	0.0321591			H1-0	0.228377	0.920733			NUDT4B	-0.381267	0.464823			RPS3A	0.0685167	0.602132			BRIX1	0.0690704	0.690477			ALDH4A1	-0.0361565	0.139103
NDUFA2	0.15903	0.572674			RPS13	0.145055	1.65382			OSBPL2	-0.380667	0.276924			RPL17	0.129398	1.0587			GTPBP4	0.00318996	0.021472			CYFIP2	-0.0408796	0.334739
GSTZ1	0.111494	1.7418			RPS11	-0.125382	0.943628			ZNF248	-0.380597	0.188676			BRIX1	0.0867937	0.956344			RPL11	0.16159	1.77468			MRPL57	-0.166466	0.55488
BUD23	0.0212811	0.119991			DIMT1	0.0976341	0.970037			UBXN8	-0.380415	0.939293			GTPBP4	0.00285479	0.0189551			RPL10	0.0773371	0.622339			ISCA2	-0.12066	0.494397
TRIAP1	0.118145	0.719142			RPS27A	0.0404521	0.3347			SERGEF	-0.379999	1.15636			RPL11	0.00545625	0.0303472			RPS15	0.158749	1.02687			TSPAN15	-0.159248	0.282751
GATC	0.337499	3.07152			RPS3A	0.111727	1.09628			UXT	-0.379487	0.298599			RPL10	0.00675875	0.0377392			RPS8	0.0843171	0.815133			PPP1R14B	-0.0216979	0.138748
STX6	0.334553	1.65741			RPL17	0.152612	1.33174			MEGF9	-0.375497	0.592897			RPS15	0.0703388	0.360399			RPL7L1	0.117179	1.32489			ACTG1	0.147439	2.00752
SGTA	0.229357	3.65305			BRIX1	0.14697	1.72724			VMP1	-0.375293	0.891299			RPS8	0.0891154	0.874832			RPL9	0.0159525	0.049042			POLE3	0.0393079	0.180239
ENSA	0.0162267	0.0681877			GTPBP4	0.028204	0.218569			MTMR10	-0.373093	0.246878			RPL7L1	-0.00127139	0.00807689			PPAN	-0.0180463	0.112025			NOL4L	0.1693	0.601865
SLC25A20	0.173588	1.4669			RPL11	-0.168197	0.774777			ERF	-0.37176	0.851902			RPL9	0.0719425	0.262427			RPS29	0.158352	0.274802			CES3	0.00106125	0.0020542
SSNA1	0.390685	1.15665			RPL10	0.105782	0.921208			NEK1	-0.371189	1.06788			PPAN	-0.0474512	0.350755			NCL	0.0119638	0.0905179			ACAT2	-0.00058	0.00268893
NUDT21	0.0958197	1.20375			RPS15	0.149099	0.659368			VPS13D	-0.370193	1.25021			RPS29	0.141284	0.255131			KRR1	0.0707594	0.375047			PPP1R8	-0.0670483	0.669867
AKAP8	0.0414592	0.147465			RPS8	0.0892304	0.890122			ATPAF2	-0.368652	1.23273			NCL	-0.0296546	0.24727			RPL26L1	-0.0530529	0.116669			AHCYL2	0.171779	0.982773
IDH3B	0.0308603	0.327503			RPL7L1	0.0891926	0.980618			GPSM1	-0.36498	1.51239			KRR1	-0.0931447	0.511656			RPLP0	0.0861358	0.812651			COMMD9	0.0856536	0.937113
CALU	0.024661	0.209099			RPL9	0.110129	0.445814			WWP1	-0.363176	0.309999			RPL26L1	0.111552	0.287768			RPF2	-0.0131513	0.0931226			PSAT1	0.0184004	0.0541279
GAS2	0.0984581	1.14348			PPAN	0.0742471	0.593929			DPY30	-0.360509	0.534268			RPLP0	0.0557808	0.449684			RPF1	0.0759492	0.713624			NAP1L1	-0.0995862	0.816462
ORC5	0.248873	3.68365			RPS29	0.385481	0.980409			FHIT	-0.360002	0.370812			RPF2	0.0134725	0.098543			H1-2	-0.154509	0.506931			ALG12	0.0137465	0.0431767
NDUFS5	0.0722575	0.507176			NCL	0.0600504	0.453103			CEP350	-0.355762	0.350697			RPF1	0.104803	1.46024			H1-5	0.0617857	0.423503			DHTKD1	-0.0913251	0.452446
PDE6D	0.348896	1.57793			KRR1	-0.152664	0.793491			SGO1	-0.352224	0.75833			H1-2	0.256546	1.0901			UTP23	-0.0704862	0.344538			ATP6V1G1	0.00311667	0.00883622
PRPSAP2	0.056664	1.05841			RPL26L1	-0.698938	1.44492			AP4S1	-0.351947	0.800562			H1-5	-0.0765128	0.551356			RPL29	-0.212227	0.392256			ARL3	-0.112786	0.595619
SMARCA5	0.0748802	0.61748			RPLP0	0.0833625	0.737105			PEX6	-0.350714	3.08952			UTP23	0.101995	0.658203			RPL27A	0.243871	0.588478			PPIH	0.0460323	0.0783163
PIP5K1C	0.359237	1.33447			RPF2	-0.0614122	0.607986			PABPC1L	-0.350186	1.67086			RPL29	-0.279075	0.588178			RSL1D1	0.191404	1.14374			WTAP	-0.0775528	1.70816
NME2P1	0.561306	0.918786			RPF1	0.0783248	0.968568			CCDC43	-0.349119	1.52492			RPL27A	-0.160276	0.339827			RPL31	0.322185	1.43883			EIF2D	-0.0597725	0.924632
SNX3	0.0751121	0.29475			H1-2	0.312646	1.34844			ARF1	-0.349024	0.551924			RSL1D1	-0.0337692	0.126834			RPL35	0.0359633	0.0919668			CGGBP1	-0.121089	1.80653
DOK2	0.124851	0.806856			H1-5	-0.127679	0.975953			UBE2Z	-0.348961	0.555763			RPL31	-0.0681067	0.184375			RPL26	0.0983413	0.232876			CAND2	0.00759825	0.0690773
SORBS3	0.312942	3.48372			UTP23	0.0789886	0.438698			TRPC4AP	-0.346579	2.16515			RPL35	0.0603433	0.176778			C7orf50	0.0666144	0.367716			PA2G4	0.0253746	0.103792
B4GALT3	0.0944925	0.37702			RPL27A	0.205976	0.484953			PDLIM7	-0.345622	1.14579			RPL26	-0.365109	1.18484			RPL19	0.13336	0.592614			ETF1	0.0316458	0.138793
GMDS	0.0050199	0.0358223			RSL1D1	-0.0721225	0.266246			RPL36A	-0.345378	0.552455			C7orf50	0.0639614	0.375354			RPL37A	0.282015	1.41868			KIF21B	-0.0643779	0.692375
CCNT1	0.0684458	0.882657			RPL31	-0.148218	0.356016			CCER2	-0.344586	0.333014			RPL19	0.13149	0.598687			RPL36	0.226124	1.34048			VTA1	0.0434481	0.267282
BUB1B	0.0970463	1.07509			RPL35	-0.28838	1.22764			UBP1	-0.344364	0.715029			RPL37A	0.192761	0.816772			EBNA1BP2	0.00907083	0.0724664			SNX16	0.392562	1.23788
EIF4E2	0.104075	0.992815			RPL26	-0.604192	1.30119			RHEB	-0.3442	1.36226			RPL36	0.0370392	0.132946			RPL13	0.0504763	0.37327			KYAT1	-0.146963	0.384804
SELENOF	0.112512	1.53433			C7orf50	0.0697454	0.417266			NDUFAB1	-0.341054	1.29527			EBNA1BP2	-0.0121925	0.103387			RPL13A	0.119743	0.263712			PSME3	0.0145117	0.0731515
PLIN3	0.097107	2.04333			RPL19	0.0523129	0.164139			SNX24	-0.339652	0.247853			RPL13	0.109405	1.10695			RPL35A	0.259426	0.624604			NPM1	0.0135925	0.0833882
RAD1	0.0655707	0.223978			RPL37A	0.186575	0.72242			HDHD3	-0.337157	0.879713			RPL13A	-0.237081	0.634879			RPL28	0.124037	0.537889			NBAS	-0.0067825	0.112045
UGDH	0.0940682	0.878044			RPL36	0.116694	0.474449			UBE2T	-0.336848	0.381862			RPL35A	0.179411	0.377067			RPL34	0.279381	1.11156			PPIA	0.0113	0.0314794
LPXN	0.00666667	0.0324489			EBNA1BP2	-0.0158075	0.126165			DAB2IP	-0.335903	0.553828			RPL28	0.103379	0.408174			RPL12	0.106558	0.727473			QPRT	-0.053094	0.652836
ICMT	0.0833072	0.378749			RPL13	-0.0456221	0.28385			ZFPM1	-0.333607	0.520266			RPL34	-0.0488321	0.109071			LLPH	0.112964	0.645147			POMP	0.0866707	0.285519
EIF1B	0.140153	0.261623			RPL13A	-0.17604	0.397025			TENT5C	-0.332952	1.21817			RPL12	-0.0272667	0.134351			RPL7	0.140243	1.5236			TXNDC12	0.0339729	0.264237
SNX2	0.0615003	0.728128			RPL35A	-0.10967	0.17635			TGFB1	-0.331454	0.467749			LLPH	0.0419458	0.183675			RPL3	0.0461458	0.371981			NOTCH1	-0.225306	0.813976
TOM1	0.118743	2.49881			RPL28	0.0502487	0.154751			INO80E	-0.331434	1.09728			RPL7	0.118875	1.20788			RPL18	0.134165	0.464478			SRM	-0.0536567	0.386545
PQBP1	0.22623	1.8229			RPL34	-0.277304	0.759841			ANAPC10	-0.330896	0.925073			RPL3	0.0717142	0.676148			RPL21	0.171842	1.19963			RPS6KA5	-0.118572	0.687978
TIMM17B	0.146751	0.187932			RPL12	-0.119623	0.438464			YIPF5	-0.330693	0.498152			RPL18	0.212443	0.864098			RPL14	0.246647	0.997382			LRRC1	-0.0772305	0.287566
GAS7	0.0788817	0.193668			LLPH	0.0487958	0.217881			DHCR7	-0.330451	1.12585			RPL21	0.124714	0.75386			RPL18A	0.223106	0.476575			COX15	-0.0459736	0.214527
EDF1	0.197131	0.816759			RPL7	0.0914596	0.663851			GMEB2	-0.329309	1.9981			RPL14	-0.163919	0.565413			RPL27	0.289239	1.30695			VPS33A	0.0126025	0.0778887
KIN	0.00910634	0.063501			RPL3	0.0591325	0.504849			EHD4	-0.328752	1.99338			RPL18A	-0.00783917	0.0119367			H1-10	0.11943	1.7067			USP10	-0.0384965	0.320271
DIAPH2	0.0282768	0.386613			RPL18	0.189693	0.733403			CRELD2	-0.327277	0.428889			RPL27	0.252115	1.06732			RPL30	0.289545	1.35388			ACTR1A	-0.0223221	0.233163
CUTA	0.24516	1.52569			RPL21	0.143697	0.751145			SERP1	-0.323822	0.278361			H1-10	0.119583	1.43414			RPL7A	0.103077	1.30289			RAB43	0.103542	0.466063
SMPD2	0.0202973	0.0445795			RPL14	-0.0698592	0.181115			RUBCNL	-0.322893	0.847521			RPL30	0.14931	0.549714			RPL4	0.0395504	0.92605			VAC14	0.0113348	0.0983595
PFDN1	0.51858	1.47703			RPL18A	-0.495284	0.993312			SAR1B	-0.322842	1.30818			RPL7A	0.0560767	0.559414			RPL32	0.155275	1.32846			PIK3R4	0.00554652	0.063311
NBN	0.0737322	0.670914			RPL27	0.234902	0.966121			RAP1A	-0.322542	0.206852			RPL4	0.0207071	0.401737			RPL15	0.185132	1.09544			ZFYVE1	0.0409914	0.231376
ABCB7	0.137943	0.927199			H1-10	0.195525	3.28746			ALAS1	-0.322412	0.399363			RPL32	0.0770638	0.518479			RPL10A	0.0247321	0.160808			NCLN	-0.00149667	0.013214
SRGAP2	0.101096	0.515757			RPL30	0.336241	1.67999			KRT16	-0.321817	0.773585			RPL15	0.139588	0.792755			RPL8	0.139982	3.14856			TUBGCP4	-0.0755678	0.656604
CLASP2	0.0214801	0.497963			RPL7A	-0.03408	0.259502			FMC1	-0.320103	2.76972			RPL10A	0.0577904	0.440929			RPL6	0.183174	1.79025			TYW3	-0.062759	0.209897
PTCD1	0.0948759	0.494766			RPL4	0.0253654	0.338492			PPCDC	-0.318893	0.439103			RPL8	0.01353	0.138965			EHD1	-0.167464	4.63725			ZDHHC17	0.0053475	0.0147518
ZBED4	0.0640551	0.17751			RPL32	0.11898	0.675429			RAPGEF1	-0.316238	0.616452			RPL6	0.0660058	0.427659			RFT1	-0.0402961	0.322198			DUT	0.0148829	0.0973747
ATG13	0.183574	2.35721			RPL15	0.234827	1.52008			MYB	-0.312351	0.898147			PTGR2	-0.246221	1.48526			GREB1L	-0.686168	0.654616			FUBP3	0.00128	0.00689687
PPFIA3	0.0068199	0.0193526			RPL10A	0.0307054	0.202939			RSRC1	-0.312007	1.10833			NBPF7P	-0.262424	1.14516			PTGR2	0.0689211	0.305293			STAM	-0.0545977	0.368862
HIP1R	0.011727	0.0626406			RPL8	-0.048205	0.437192			SIGMAR1	-0.311041	1.4396			LASP1	-0.188477	1.02121			NBPF7P	-0.17133	0.675019			RAB5B	-0.114004	1.94314
CAND2	0.0306201	0.260833			RPL6	-0.0619175	0.2809			NUDCD2	-0.310677	1.84022			SUMO2	-0.305805	1.50133			LASP1	-0.105016	0.515788			RIMOC1	-0.0128775	0.0542846
PPP6R2	0.0735617	0.450435			EHD1	-0.0340792	0.500095			ARG2	-0.310669	0.764116			PTMS	-0.311307	0.680787			SUMO2	-0.128852	0.623442			EMC9	0.0664424	0.404697
CNOT3	0.116789	1.99785			RFT1	-0.181667	1.14581			TMED4	-0.310526	0.503839			EAPP	-0.286167	0.415436			PTMS	-0.339464	0.90335			PGGHG	-0.136456	0.669534
SS18L1	0.0869907	0.452511			GREB1L	-0.00245063	0.00152944			RECK	-0.305617	1.16445			HMGN2	-0.165604	0.113712			EAPP	-0.0775778	0.174637			SNX4	-0.115298	0.326339
DNAJB6	0.317534	1.3503			PTGR2	-0.67781	2.20539			DCAF8	-0.30506	2.119			CHMP1B	-0.465149	0.280159			HMGN2	-1.00595	1.18655			USP20	-0.0671846	0.310206
COQ9	0.0610451	0.257941			NBPF7P	-0.612672	2.11636			RETSAT	-0.304814	0.844126			ZNF771	0.244885	1.05917			CHMP1B	-0.19475	0.110349			ALG11	-0.0318326	0.0659074
NDUFS7	0.0977345	0.767123			LASP1	-0.816239	2.24637			YIPF1	-0.304574	0.654523			MAGI1	0.215631	1.22329			ZNF771	0.194355	0.733123			FAM234B	0.0593275	0.303831
NDUFS2	0.0304799	0.253769			PTMS	-0.5793	1.87439			MACROH2A2	-0.304375	0.186181			UBL5	-0.429316	0.839813			MAGI1	0.0525117	0.195596			SMARCC1	-0.0246463	0.434427
ZPR1	0.226728	5.78489			EAPP	-0.433958	1.28832			AKAP10	-0.303565	1.47112			IQGAP1	-0.00738083	0.0903157			UBL5	0.648997	1.44717			BCL9	0.107961	0.180761
PDCD6	0.00595834	0.0364219			HMGN2	-0.886928	0.976536			SSBP3	-0.303436	0.637479			TIMM29	0.135783	1.953			IQGAP1	0.0643975	1.38677			IRAK1	-0.284383	0.487593
TBCA	0.148095	1.49042			CHMP1B	-1.22068	0.905654			METTL2B	-0.303335	0.824151			PEX11B	-0.0580292	0.781298			TIMM29	0.0465192	0.439411			CKAP2	-0.0597713	0.48158
ATP6V1G1	0.592524	1.02475			ZNF771	0.378293	1.85292			SIPA1L1	-0.302173	0.775775			DPY19L1	0.0971349	0.55923			PEX11B	0.0297792	0.299286			AP3M1	0.0128767	0.0304141
MPDU1	0.07033	0.318774			MAGI1	0.157502	0.782827			POP7	-0.300724	0.416902			GNPAT	-0.11223	2.49018			DPY19L1	0.0577651	0.252645			WDHD1	-0.0342504	0.630204
ZNF217	0.0054032	0.0340101			UBL5	-0.14683	0.183994			ERCC4	-0.299337	1.81153			TAPT1	0.016586	0.14845			GNPAT	0.0741771	1.31159			B3GNTL1	-0.22691	1.06406
SH3BGRL	0.0529605	0.290008			IQGAP1	0.0121025	0.12437			NAT1	-0.298918	0.394894			ABCB10	-0.0411377	0.459356			TAPT1	0.0100433	0.0849779			TP53RK	0.0752146	0.487745
NCOR1	0.00720652	0.0741148			TIMM29	0.0138483	0.0789496			UBAC1	-0.298452	1.41448			FAR1	0.117348	0.941549			ABCB10	0.0417131	0.486048			LIMD1	-0.0943616	1.77036
NDUFS6	0.0690827	0.356953			PEX11B	0.0444675	0.489769			ATP5F1D	-0.295926	1.01536			ABHD12	0.0445005	0.24066			FAR1	0.0427385	0.247392			RB1CC1	-0.0355154	0.157802
CS	0.21434	1.04513			DPY19L1	0.173355	1.18077			MRPL51	-0.29419	0.413829			COX15	0.144681	1.65473			ABHD12	-0.0481576	0.267149			DNAJA1	-0.0766875	0.922366
SEC22B	0.231947	2.64082			GNPAT	0.0413089	0.461083			UNK	-0.293428	0.908686			TARBP1	-0.0846711	0.37207			COX15	-0.0305395	0.20637			NACA	0.0819483	1.05395
TACC1	0.0353986	0.259686			TAPT1	0.0233172	0.179204			CBR4	-0.291888	1.35525			DECR1	0.112262	0.714413			TARBP1	0.0214211	0.0771119			MVK	-0.141449	0.37933
LRCH4	0.00169833	0.00615652			ABCB10	0.0585083	0.72007			FAM117A	-0.290586	0.422786			ABHD16A	0.00423802	0.0149214			DECR1	0.0735254	0.418771			CYB5A	-0.0342238	0.13067
MTX2	0.212414	3.35832			FAR1	0.161817	1.17653			MRC2	-0.290069	0.720968			ACAD9	0.0132785	0.172956			ABHD16A	-0.0135593	0.0537971			PFAS	-0.00358333	0.0485137
VPS26A	0.00604433	0.0424599			ABHD12	0.0891717	0.500351			STX12	-0.289848	1.56081			OMA1	-0.141544	0.60414			ACAD9	0.0896052	2.07347			SLC12A2	0.0311445	0.220675
PMPCB	0.093836	1.7921			COX15	0.0862122	0.797549			GSN	-0.289032	1.24797			AMZ2	0.141864	0.462536			OMA1	0.102885	0.354697			GNL3	-0.0839081	0.532631
MED24	0.112898	1.19044			TARBP1	0.105499	0.49925			SQSTM1	-0.288306	1.87486			PNKD	-0.294917	0.451811			AMZ2	-0.0478142	0.17994			COX4I1	-0.0327272	0.0801993
KATNA1	0.282566	0.662185			DECR1	0.138365	0.880937			RASSF2	-0.287167	1.50403			PIGT	-0.00999751	0.132389			PNKD	-0.185659	0.270659			POR	-0.0300257	0.311242
ERLIN1	0.0570296	0.4714			ABHD16A	0.0261359	0.0944297			LMO7	-0.286839	1.30935			FECH	0.0294812	0.447702			PIGT	0.0311263	0.53036			YIF1A	-0.0833568	0.14331
SUPT3H	0.13011	0.0983656			ACAD9	-0.0115018	0.131828			MT1X	-0.286072	0.304231			PIGK	-0.102216	0.472206			FECH	0.0575713	1.11254			OSBP	0.0449692	1.27994
NDUFS3	0.0302223	0.224514			OMA1	0.196481	0.859302			CRACD	-0.286059	1.0063			ALG12	0.171194	0.794711			PIGK	0.176635	0.98691			METTL21A	-0.0323427	0.23216
HSBP1	0.175829	0.958918			AMZ2	0.0149692	0.043137			M6PR	-0.285249	1.39944			TPGS1	0.739927	1.1301			ALG12	-0.476093	1.20204			PRPF31	0.0201904	0.111673
KHDRBS3	0.13292	0.762723			PNKD	0.0290129	0.0343798			MPPED2	-0.284937	0.54755			MT1X	-0.276028	0.235742			TPGS1	-0.785517	1.07678			PTCD3	-0.0238425	0.323451
MED6	0.101146	0.447967			PIGT	-0.0319606	0.496044			NEDD8	-0.284423	1.21271			PIGS	0.0153926	0.106603			MT1X	-0.422156	0.42703			SLC39A11	0.0195108	0.0526526
LYPLA1	0.0921324	0.439646			FECH	0.0649963	1.20759			TBL1X	-0.284379	0.92749			PHB2	-0.02403	0.293148			PIGS	0.0295337	0.213492			RASSF5	-0.850654	2.31246
ERAL1	0.148218	0.753115			PIGK	-0.0125254	0.0405204			TSPAN14	-0.283934	0.983872			PHB1	0.0390842	0.486442			PHB2	0.0570867	0.935117			DTYMK	-0.00873667	0.087257
SLC25A12	0.0596846	0.661752			ALG12	-0.009484	0.0272442			ENDOV	-0.283296	0.463244			RGS19	0.392249	0.809511			PHB1	0.103123	2.15706			ZER1	0.248831	1.48391
RAD51D	0.105055	0.300328			TPGS1	0.128206	0.122472			MPV17	-0.282215	0.71471			FAM172A	0.111002	0.117291			RGS19	0.181596	0.296414			PMPCB	0.0497433	0.255513
ATP6AP2	0.135047	1.81862			MT1X	0.859279	1.01792			AP5S1	-0.278631	0.586059			CEP112	-0.446167	0.797108			FAM172A	0.346251	0.465617			UBE2B	-0.0177136	0.0527665
GRAP2	0.0255763	0.33645			PIGS	0.145168	1.65892			MTFR1L	-0.276883	0.825913			CAMK2D	0.0676871	0.387809			CEP112	-0.201666	0.666592			POLR3H	0.486468	1.17711
RNASEH2A	0.157189	2.05261			PHB2	0.07247	1.29105			ELOF1	-0.275472	1.09463			RNF13	0.145621	1.18428			CAMK2D	-0.115858	0.767954			ASCC3	-0.0611518	0.502766
CDC123	0.0131308	0.117669			PHB1	0.0614775	0.929987			RETREG2	-0.275145	1.13969			TRAF3	-0.141378	0.709835			RNF13	0.0846762	0.528642			HNRNPK	0.0162192	0.195859
ZMPSTE24	0.0929473	2.03398			RGS19	0.078231	0.102972			SNRNP27	-0.274509	0.403924			SLC9A3R1	0.0513158	0.442041			TRAF3	-0.0525267	0.193404			THUMPD1	-0.0221725	0.258613
TRAPPC6A	0.476464	0.570193			FAM172A	-0.198461	0.206525			EPDR1	-0.274487	2.6388			LAMTOR1	0.193523	0.691042			SLC9A3R1	0.141863	1.7689			DDX1	0.0123242	0.144389
IDH1	0.006683	0.0606675			CEP112	-0.858133	1.72165			MPDU1	-0.27445	2.36154			CAMK2G	-0.0103359	0.0788857			LAMTOR1	0.199367	0.727232			RPL4	0.019525	0.180189
RBBP9	0.056558	0.274879			CAMK2D	-0.0138013	0.0659401			ZNF839	-0.273628	0.245126			NECTIN1	-0.102075	0.231308			CAMK2G	-0.0684919	0.741306			AGTRAP	0.0527108	0.146275
CCNK	0.01289	0.089399			RNF13	0.00346433	0.014684			TIMM8A	-0.273337	1.1181			FAM8A1	0.162776	0.400086			NECTIN1	0.233437	0.861261			SUPT20H	-0.0525392	0.191398
ARL6IP5	0.18965	1.04233			TRAF3	-0.264637	1.45188			PSMC3IP	-0.273299	1.04552			SNX27	0.0420534	0.22592			FAM8A1	0.417773	1.52299			EXOC1	-0.00117771	0.00746844
BCAS2	0.0183747	0.0976025			SLC9A3R1	0.0651725	0.527337			PRKACB	-0.273158	1.46923			CDH2	0.668617	0.497772			SNX27	0.085259	0.546218			VPS45	-0.00666242	0.0483223
DCTN3	0.665316	2.05611			LAMTOR1	0.0564583	0.131841			NDUFA2	-0.27263	1.05079			HNRNPL	0.0129317	0.103068			CDH2	-0.703359	0.435718			HERC3	-0.143895	0.671589
DNAJC8	0.0558123	0.42426			CAMK2G	0.0434145	0.415586			OTUD4	-0.270943	0.495729			POLR3B	0.0745424	0.518104			HNRNPL	0.0268967	0.2358			TPD52	-0.0169563	0.117313
RAD17	0.0487443	0.146873			NECTIN1	-0.69345	2.18544			PPP1CB	-0.270466	1.19873			RBM15B	0.108985	0.861026			POLR3B	0.0609839	0.401383			GMDS	0.0401063	0.512888
ATP5PD	0.0191193	0.0999202			FAM8A1	0.136073	0.290649			DGKH	-0.270354	1.35786			DHX33	0.00775317	0.0408198			RBM15B	0.173908	1.83947			TFB1M	-0.106133	1.42289
FLOT1	0.328596	2.52133			SNX27	0.0461917	0.248295			UBXN2B	-0.269448	0.692483			PHIP	0.0784403	0.561691			DHX33	-0.0604273	0.380807			UBR5	-0.0521497	0.607014
TRIO	0.0200703	0.0787554			CDH2	-0.95049	0.681849			SLC41A3	-0.268224	0.527212			TFAM	0.0344282	0.199182			PHIP	-0.19539	2.01445			NCAPH2	0.0317717	0.210299
ATP5MG	0.270439	2.45533			HNRNPL	0.06957	0.616915			BICD1	-0.268056	0.959831			PPHLN1	-0.168029	2.25391			TFAM	0.0794965	0.564011			PAXX	-0.062115	0.378032
CPD	0.0483563	0.252313			POLR3B	-0.0406943	0.245381			CLIP4	-0.267309	0.421855			WRN	0.0364496	0.233019			PPHLN1	-0.234611	3.7727			SNRPA1	0.0958221	0.389929
SASH3	0.0184867	0.147385			RBM15B	0.171405	1.90419			XRCC4	-0.2656	0.840905			MRPL16	-0.103529	0.685623			WRN	-0.0210935	0.130237			STUB1	0.0651959	1.2333
WFS1	0.211185	0.259718			DHX33	-0.13297	0.628962			TUT4	-0.264211	0.712845			NOA1	-0.0420151	0.251612			MRPL16	0.204536	1.74208			ABCD3	-0.0115883	0.0789044
SEC14L2	0.302082	0.602364			PHIP	-0.0719117	0.309729			COL20A1	-0.263648	0.611102			MRPL53	0.0007875	0.00508585			NOA1	0.142856	1.23349			GPN2	-0.0150508	0.076814
DFFB	0.0391704	0.218336			TFAM	0.0755442	0.514367			ARL6IP1	-0.263579	2.08726			MECP2	0.108185	0.553677			MRPL53	-0.00289583	0.0193438			BCKDHA	0.0419252	0.487682
JTB	0.92151	1.65174			PPHLN1	-0.38436	2.66173			CMC1	-0.258637	0.408348			POP4	0.0371508	0.381623			MECP2	-0.0524029	0.238029			TPMT	-0.150743	1.62224
B3GAT3	0.161522	0.494544			WRN	0.013015	0.0714724			OGN	-0.257442	0.65744			SEPSECS	0.108053	0.697874			POP4	0.0690192	0.844946			HSPA1L	-0.0130053	0.0849885
USP1	0.131906	0.458239			MRPL16	-0.147258	0.848167			DCAF12	-0.256737	2.145			IKZF2	0.161711	1.34787			SEPSECS	-0.0408325	0.190972			DYNC1LI2	-0.100259	1.78518
ALDH1A2	0.0707971	0.214829			NOA1	-0.0585699	0.325177			DNM1	-0.252238	0.80905			MRPL10	0.0373087	0.169311			IKZF2	0.158464	1.40299			GABPB1	0.0527342	0.329905
KBTBD11	0.0237287	0.0981496			MRPL53	0.0537542	0.367023			GNB5	-0.250067	0.29751			DDX10	-0.0766438	0.680779			MRPL10	0.0324758	0.161074			RABGGTB	0.0481806	0.163628
TOX4	0.305932	1.92612			MECP2	0.0303838	0.113584			TBCC	-0.248358	0.187613			ZNF740	-0.00913667	0.0209336			DDX10	-0.00818817	0.0519438			GSKIP	0.23048	0.342352
SEC24D	0.0645817	0.502217			POP4	-0.0540437	0.355231			COX6C	-0.24808	0.473591			MRPL32	0.0655135	0.514633			ZNF740	0.0127417	0.0274703			ACO2	-0.0161196	0.238549
FCHSD2	0.100536	0.419215			SEPSECS	-0.120659	0.753807			PPM1E	-0.247222	0.356015			MRPL51	0.0934737	0.744957			MRPL32	-0.0385497	0.252718			UBE4B	-0.0608009	1.20171
UFL1	0.0931302	1.36405			IKZF2	0.0884222	0.606085			RNASEL	-0.246386	1.09934			MRPL45	-0.0137062	0.116327			MRPL51	0.00316508	0.0131457			U2AF2	0.0800704	0.4412
TOX	0.394034	1.93931			MRPL10	0.0836983	0.510998			BANP	-0.246301	0.819441			MRPL20	0.258214	0.79127			MRPL45	0.000632083	0.00448292			RNF40	0.0321862	0.39813
PLPBP	0.070932	0.982266			DDX10	0.026103	0.169933			MCRS1	-0.246285	1.45194			CHD2	0.0569362	0.15119			MRPL20	0.272246	0.857674			SEPHS1	0.018755	0.0766245
ERLIN2	0.0447115	0.428071			ZNF740	-0.10284	0.26194			EPC2	-0.245761	0.508058			ZFP91	-0.122837	0.46847			CHD2	0.255208	1.03011			LDLR	-0.180012	0.484562
NFAT5	0.013942	0.0210267			MRPL32	-0.193923	1.48973			PCGF5	-0.245657	0.75312			ZNF281	-0.135372	0.479262			ZFP91	0.0273352	0.0815604			XRCC5	0.0482858	1.03192
ENDOD1	0.119383	1.29216			MRPL51	0.0799254	0.465505			DDA1	-0.24408	0.835724			ASPM	0.0588729	0.256859			ZNF281	0.176708	0.696063			NAAA	0.042188	0.396323
HAUS5	0.038667	0.252791			MRPL45	-0.0722096	0.826009			SARAF	-0.243828	2.61314			MRPL37	0.0986792	0.699673			ASPM	0.114953	0.622417			NENF	0.053931	0.307362
FBXO21	0.148017	1.31682			MRPL20	-0.0959065	0.192197			SS18	-0.243709	0.98983			MRPL9	0.127437	0.618848			MRPL37	0.0918475	0.640067			RRP7A	-0.108812	0.74744
AP2A2	0.00651067	0.0739587			CHD2	0.161713	0.511031			ALG3	-0.24285	1.32888			MRPL38	0.0395003	0.321527			MRPL9	-0.0105391	0.0349917			NUDC	0.00754167	0.0982374
HEXIM1	0.0389957	0.365223			ZFP91	0.0426718	0.133753			CIC	-0.241589	0.148841			MRPL15	0.0204977	0.265863			MRPL38	0.0416921	0.3633			PPP6R3	0.0153005	0.175586
CCNB2	0.0127796	0.100145			ZNF281	0.0709096	0.198437			MPC1	-0.24014	0.1966			MRPL42	-0.0288862	0.0568322			MRPL15	0.10895	2.27144			KCTD21	0.448707	1.12189
SNUPN	0.0595483	0.482003			ASPM	-0.301332	1.26583			PHKA2	-0.23934	3.07564			MRPS18A	0.0557703	0.468146			MRPL42	-0.0723395	0.155643			RASA3	0.0464661	0.345686
UBE4B	0.0680568	1.03947			MRPL37	0.129479	0.999543			NKIRAS2	-0.239214	0.395089			MRPL44	0.0660158	1.01418			MRPS18A	0.0345826	0.255484			HSP90AA5P	0.223929	0.408146
NDUFA3	0.0156957	0.0203384			MRPL9	-0.0160325	0.0548472			ITPK1	-0.238506	1.39579			PHLDB3	0.0584083	0.17247			MRPL44	-0.0331642	0.385117			RNMT	0.0670964	0.407099
NDUFB4	0.0960294	0.719326			MRPL38	-0.00614704	0.0420655			DCAF7	-0.237114	4.79084			MRPL49	-0.115595	0.526751			PHLDB3	-0.162583	0.53649			ENY2	0.152332	0.840956
NDUFB8	0.338809	1.49207			MRPL15	0.0824509	1.56052			ATPAF1	-0.237019	0.519926			MRPL50	-0.11484	0.95208			MRPL49	0.172994	1.07915			RANGAP1	-0.0293238	0.196126
NDUFA7	0.178124	0.868096			MRPL42	-0.216988	0.600086			DCDC2C	-0.237016	0.351117			MRPL22	0.0296063	0.0554859			MRPL50	-0.0117146	0.0609311			SUMO2	-0.088507	0.946031
RTN3	0.0382823	0.209864			MRPS18A	-0.250504	2.13627			COQ8A	-0.236448	0.445194			MRPL57	-0.0543883	0.59619			MRPL22	0.227225	0.65999			RPS15A	-0.169351	1.46315
LETM1	0.099946	0.901466			MRPL44	-0.0418892	0.509888			SYNRG	-0.236265	5.92601			MRPL11	0.00404287	0.00951513			MRPL57	0.0128067	0.139976			DPH7	-0.00378179	0.0224973
ZRANB2	0.144178	1.33765			PHLDB3	0.0603	0.156661			ZC3H7A	-0.235574	1.61537			MRPL40	0.0506573	0.243192			MRPL11	0.235409	0.941378			AGPAT5	0.176034	0.906843
SNX4	0.10422	0.599037			MRPL49	0.00687121	0.0243139			TFAM	-0.235349	0.22526			MRPL3	-0.000552975	0.00248789			MRPL40	-0.0159724	0.0654521			RFXAP	0.0352887	0.157027
ZWINT	0.143745	1.3218			MRPL50	-0.0567896	0.353251			REPS1	-0.235052	3.6969			MRPL48	0.0231145	0.171425			MRPL3	0.165776	1.38969			ELAC2	-0.0333304	0.835107
KIF4A	0.0265006	0.273568			MRPL22	0.00933292	0.0166482			C2CD5	-0.234964	2.38522			MRPS30	-0.0514886	0.300454			MRPL48	-0.00725304	0.0448937			CXCR4	-0.0714091	0.4747
SBF1	0.0124414	0.0976381			MRPL57	-0.376715	2.40761			SP100	-0.234714	0.517594			TTF1	0.16599	0.49274			MRPS30	0.0448879	0.248798			MTRF1L	-0.100212	0.17571
KAT7	0.140697	1.25438			MRPL11	-0.128233	0.32245			RALBP1	-0.234683	1.44067			MRPL19	0.100443	0.814353			TTF1	-0.176872	0.639832			PLS1	-0.0384876	0.288362
SLC25A14	0.231427	0.675914			MRPL40	-0.216446	1.25365			LRCH4	-0.234008	1.32922			ZCCHC9	-0.0176583	0.0246723			MRPL19	0.0151242	0.0799171			SNX14	0.000739167	0.00414855
ATE1	0.0519472	0.322542			MRPL3	0.127772	0.951821			ARMCX3	-0.233162	0.562766			MRPL17	0.107985	0.301215			ZCCHC9	-0.05518	0.0716312			LYSMD3	-0.0679392	0.0630513
SNAPIN	0.48142	3.13493			MRPL48	0.0919911	0.96111			HYPK	-0.232239	1.7335			MRPL13	0.097013	1.26572			MRPL17	-0.229177	0.787854			KIAA1143	-0.0788818	0.642951
NDUFA10	0.111912	1.45809			MRPS30	0.116974	0.777903			UNC119B	-0.232201	1.07506			MRPL2	0.0733809	0.511687			MRPL13	0.0467689	0.371706			STX16	-0.061778	0.387376
PGLS	0.0732007	0.603267			TTF1	0.0528196	0.13096			STRADB	-0.231324	0.113195			RUNX1	0.0995954	0.550799			MRPL2	0.0935264	0.706897			PMF1	-0.0413402	0.410262
LYPLA2	0.191527	1.26105			MRPL19	0.0951342	0.653345			TNFAIP8	-0.230952	2.27523			XRCC6	0.0301775	0.341704			RUNX1	0.023222	0.0978003			POU2F1	0.123135	0.583666
TNFAIP8	0.213668	1.54124			ZCCHC9	-0.245435	0.460727			IL2RG	-0.230251	1.17724			MRPL55	-0.00873563	0.0449092			XRCC6	0.117334	2.19368			MAP2K1	-0.151077	1.74196
SLU7	0.0156892	0.0474774			MRPL17	-0.118398	0.29867			NBEA	-0.230247	0.553534			MRPL33	0.228191	0.686417			MRPL55	0.0544477	0.325381			PTPN1	-0.0325813	0.39451
PGM3	0.0291125	0.123849			MRPL13	0.00254978	0.0166495			RPGR	-0.23004	0.705328			ZFP90	0.336481	1.41764			MRPL33	0.206735	0.592001			MT-ATP6	-0.264527	0.38104
MOCS3	0.234616	1.05373			MRPL2	0.0701523	0.490174			ZER1	-0.226328	0.991638			BCL11B	-0.0245079	0.292177			ZFP90	0.106277	0.302277			SCAMP1	-0.0182926	0.139164
CD2BP2	0.0360388	0.189387			RUNX1	0.105279	0.600716			ADAM17	-0.226002	0.405538			XRCC5	0.0178271	0.227273			BCL11B	0.024685	0.294554			MED24	0.0357753	0.40263
SVIL	0.0541757	0.165936			XRCC6	0.164663	3.33833			DESI1	-0.22371	0.819933			MRPL24	0.114414	0.883163			XRCC5	0.0487754	0.810866			ABI1	-0.015305	0.114158
AHSA1	0.004161	0.0380097			MRPL55	0.198815	1.92629			RNF7	-0.2224	1.00457			MRPL35	0.168504	0.337805			MRPL24	0.0961004	0.68487			CDK9	-0.0570971	0.305158
SGPL1	0.0100833	0.103555			MRPL33	0.186937	0.522801			SMAP	-0.221778	2.01254			CEBPB	0.154514	0.886424			MRPL35	0.344631	0.890403			DAAM1	0.111514	0.31943
H6PD	0.0364637	0.193477			ZFP90	0.377551	1.64394			SINHCAF	-0.221527	1.36805			MRPL21	-0.0698337	0.226544			CEBPB	-0.215308	0.866587			AKAP13	0.01347	0.106514
NADK	0.010074	0.0277152			BCL11B	-0.0149609	0.112024				-0.220526	0.881335			SRFBP1	-0.232696	0.631171			MRPL21	0.0541517	0.165791			NUP155	-0.0110767	0.203479
ETHE1	0.124445	0.581418			XRCC5	0.0332954	0.409308			AAMDC	-0.220412	1.2338			MRPL47	0.197464	1.45136			SRFBP1	0.0963404	0.223472			SAP130	-0.039868	0.235456
ACSL3	0.0532071	0.734929			MRPL24	0.0934804	0.692274			SNRPB	-0.219894	0.758118			MRPL27	0.181865	1.21728			MRPL47	0.0936671	0.519743			REXO2	0.0104903	0.0604152
PCNT	0.123386	1.90035			MRPL35	0.194632	0.419137			ATP5ME	-0.219809	0.417569			MRPL4	0.052275	0.459331			MRPL27	0.153252	0.943282			PABPN1	0.00859958	0.0600097
YEATS4	0.138136	1.82488			CEBPB	0.0706975	0.276251			NAA40	-0.218849	0.263352			ZNF362	0.0213302	0.102998			MRPL4	0.105262	1.22011			ZHX3	0.0663312	0.393727
ASMTL	0.037246	0.427853			MRPL21	0.0333318	0.0963497			C1orf174	-0.218314	0.912977			MRPL43	0.0607015	0.335885			ZNF362	-0.00508833	0.0244163			CLEC16A	-0.282134	0.637529
CDS2	0.0280792	0.161022			SRFBP1	0.455934	2.19675			GSK3B	-0.217159	1.84731			BANF1	0.186007	0.753962			MRPL43	0.145857	1.14811			CD1A	0.0966266	0.284174
CEP43	0.0313871	0.181703			MRPL47	0.179779	1.15201			CHMP2A	-0.216447	0.314769			ARID5B	-0.144625	0.363739			BANF1	0.0123558	0.0319318			MPP2	0.341551	0.362358
SNAP29	0.118283	0.838477			MRPL27	0.157897	0.951051			SIPA1	-0.216175	1.32882			MRPL30	-0.0033724	0.0123313			ARID5B	-0.34509	1.18796			MOCS1	-0.000899208	0.00544187
PTBP3	0.121044	1.67631			MRPL4	0.0691383	0.631242			LMBRD1	-0.215164	0.862801			SPATS2L	0.307675	0.392614			MRPL30	0.216387	1.29858			WDR82	0.0639979	0.346085
STARD3NL	0.0733123	0.2814			ZNF362	0.0287833	0.162445			GPRIN1	-0.214468	0.622316			FAM193B	-0.11375	0.127003			SPATS2L	-0.088675	0.0821516			FKBP11	0.000681732	0.00260293
LSM8	0.366712	2.9827			MRPL43	0.0730177	0.439159			PPP3CA	-0.214319	1.56445			H3-3A	-0.127345	0.241653			FAM193B	0.12773	0.138436			H3-7	-0.0787979	0.624958
AP2A1	0.0797477	0.897157			BANF1	0.160591	0.625617			DYNC2I2	-0.213769	1.11479			MRPS14	0.724711	1.53457			H3-3A	-0.435507	1.17932			UBA6	0.0150954	0.204275
TTC4	0.0096219	0.0882003			ARID5B	-0.414058	1.2627			TUBAL3	-0.213236	0.990458			C1QBP	0.0187638	0.100885			MRPS14	0.565219	1.01699			PIK3CD	-0.085862	1.14729
TMEM50A	0.161239	0.992078			MRPL30	0.02307	0.0881321			CLIC4	-0.212298	1.78715			MRPL41	-0.0569117	0.234981			C1QBP	-0.00573792	0.0279524			CLPTM1L	0.0143262	0.107352
BAG2	0.100889	0.610281			SPATS2L	0.265112	0.301288			KRT85	-0.212001	0.397404			CENPV	-0.0307158	0.0697967			MRPL41	0.0234871	0.082554			RBBP4	0.0250587	0.0408738
CRYZL1	0.0139842	0.0669442			FAM193B	0.665912	1.18874			HSBP1	-0.208906	0.518341			ODAD1	-1.55556	1.29744			CENPV	0.127892	0.34294			GPATCH4	-0.0363758	0.18531
EML2	0.0292892	0.0987913			H3-3A	-0.392901	1.02547			SLC25A15	-0.208638	0.278609			RPL22	-0.0116553	0.00741719			ODAD1	-1.36177	1.07118			QRSL1	0.0284462	0.224955
TSPAN15	0.148663	0.150119			MRPS14	0.792062	1.84			DNMT3A	-0.208352	1.34037			TCF20	0.226751	0.899361			RPL22	-0.732952	0.704635			UXS1	-0.0116887	0.042527
DDAH2	0.189604	3.52593			C1QBP	-0.160931	0.750571			WDR5	-0.208198	2.93828			XXYLT1	-0.38995	1.83706			TCF20	0.107083	0.357156			TAPBP	-0.0121974	0.0844735
TXNDC12	0.0520527	0.268504			MRPL41	0.0581776	0.244921			DAXX	-0.208042	1.7813			SLC4A10	0.0436281	0.0714954			XXYLT1	0.0413611	0.149708			HDAC3	0.0502707	0.352018
TRUB2	0.166078	0.19635			CENPV	0.152409	0.445205			UFM1	-0.2069	2.51856			TBC1D20	0.269668	0.419646			SLC4A10	-0.292007	0.643373			DNAJC19	-0.622731	1.37762
NDUFB10	0.207875	3.22933			ODAD1	0.0464381	0.023349			TAL1	-0.206453	1.9331			CLCN4	-0.0811514	0.0799413			TBC1D20	0.394738	0.695012			ARFGAP1	0.00718663	0.0541187
ZBED1	0.303389	1.60915			RPL22	-0.514833	0.450944			TESC	-0.205882	1.64934			HIGD1A	0.0732622	0.0857377			CLCN4	0.562812	0.895332			SUGP1	-0.0525738	0.438771
MOCS2	0.120679	1.31871			TCF20	0.0749846	0.267022			LAMP1	-0.205863	2.13729			TERF2IP	0.110617	1.86562			HIGD1A	0.503341	0.895469			TXNL1	-0.0479554	0.878168
TOMM40	0.02758	0.326407			XXYLT1	-0.260985	1.44068			METTL21A	-0.20576	2.01575			ORMDL3	0.0595692	0.176559			TERF2IP	0.08869	1.36872			CRADD	-0.193632	1.31651
PEX11B	0.0367363	0.526572			SLC4A10	-0.133448	0.252666			SFXN3	-0.205626	0.270932			TERF2	0.0750872	0.97666			ORMDL3	-0.139274	0.460555			HSD17B10	0.0254758	0.30523
PAK4	0.245003	0.787651			TBC1D20	-0.241727	0.309741			PIP4P1	-0.205157	0.553512			MORF4L2	0.0439122	0.134074			TERF2	0.00021725	0.00167747			AHSA1	0.0690717	0.306068
CHEK2	0.063569	0.470189			CLCN4	-0.0636746	0.0571567			TCF3	-0.204973	0.545306			HPS4	-0.0972417	0.196993			MORF4L2	-0.0694545	0.219826			CHAMP1	0.0694692	0.322077
APBA3	0.235072	0.606085			HIGD1A	0.284236	0.419196			DCAF13	-0.204376	0.396239			HEATR5A	0.0419775	0.142118			HPS4	-0.117993	0.247872			DOCK7	-0.0318971	0.409937
MOCS2	0.0985562	0.538403			TERF2IP	0.155512	2.49737			TASOR2	-0.203968	0.486958			GCSH	-0.0482562	0.0745598			HEATR5A	0.107943	0.463683			MEGF9	0.383577	1.65816
MT-CYB	0.347721	0.47483			ORMDL3	0.189389	0.83113			TP53BP2	-0.203732	0.841932			TTN	-0.0886576	0.263151			GCSH	0.156714	0.293546			CDK16	0.100645	0.304985
CYB5A	0.130878	0.720339			TERF2	0.0168667	0.125837			COMMD6	-0.202719	1.03668			TXNL4B	-0.589612	1.00506			TTN	-0.0108556	0.026188			VIM	0.0166867	0.0851163
LDHA	0.0468957	0.911107			MORF4L2	0.0806339	0.255288			NADK	-0.202292	1.13719			CRKL	-0.0754233	0.517045			CRKL	0.04844	0.322741			RHOT2	0.0820435	0.912593
GLUD1	0.0714317	0.97904			HPS4	0.223698	0.523937			AP4E1	-0.202277	0.750752			GOLPH3L	0.0594565	0.379264			GOLPH3L	-0.00589499	0.0275234			BCAT1	0.00067625	0.00495226
DHFR	0.14761	1.0879			HEATR5A	0.219179	1.22526			PRKAR2A	-0.2012	3.33444			GRB2	0.0158012	0.143245			GRB2	0.0593412	0.758148			ORC4	-0.000231083	0.00191382
CYB5R3	0.0251106	0.292779			GCSH	0.0976405	0.165502			RPS6KB1	-0.200316	2.00589			POLR1G	0.0537049	0.266981			POLR1G	-0.0555153	0.285912			FAT1	-0.0360003	0.191117
MT-CO3	0.381022	2.83551			TTN	-0.219531	0.560547			GPR132	-0.199316	2.01295			TYW3	0.0456584	0.438214			TYW3	0.0512374	0.502264			VHL	0.002513	0.0108597
SOD1	0.104781	0.45973			TXNL4B	-0.627959	1.11019			DR1	-0.198799	0.957582			CAMKK2	0.0759298	0.310485			CAMKK2	-0.126577	0.662505			MYCBP	0.0238083	0.139612
PNP	0.113976	1.48384			CRKL	0.141765	1.43336			KLHDC3	-0.197524	0.913849			MSRB2	0.117928	0.287113			MSRB2	-0.145472	0.438207			CAD	0.0100892	0.0824573
GOT2	0.0496053	0.317182			GOLPH3L	-0.141427	1.08865			SLBP	-0.195773	0.332807			GABARAP	0.191523	1.22603			GABARAP	-0.0896455	0.357948			HSP90AB4P	-0.109548	0.407549
ABL1	0.004026	0.0152359			GRB2	0.0299612	0.28567			ATG13	-0.195638	1.20194			CRELD2	0.0335213	0.0988536			CRELD2	0.0544703	0.162879			EFHD2	-0.0628358	0.465556
	0.470468	1.37896			POLR1G	-0.0627511	0.294236			TARS2	-0.195363	2.36509			NABP2	0.0674492	0.181339			NABP2	0.0787342	0.214813			TXNDC5	-0.0635479	0.807876
ADA	0.095496	1.45646			TYW3	0.0358477	0.277277			SAMD1	-0.194853	1.12376			PDCD7	0.311811	2.1865			PDCD7	0.0845636	0.44373			EIF4G1	0.0183838	0.295499
MT-ATP6	0.20321	0.439585			CAMKK2	0.0223752	0.0834932			UBR3	-0.194575	0.992746			VAPB	-0.0126092	0.099632			VAPB	0.0116925	0.0910291			SYF2	-0.085525	0.159291
NRAS	0.0119677	0.0522906			MSRB2	-0.0583417	0.132461			BOLA1	-0.193931	2.33938			MEAK7	-0.23286	0.669044			MEAK7	-0.0263954	0.0509125			EMC7	0.0291149	0.101403
HLA-B	0.127717	0.70617			GABARAP	-0.0707146	0.346985			SDHD	-0.19341	1.97995			CLEC11A	0.117792	0.320038			CLEC11A	0.0374715	0.0921481			NRF1	0.00275079	0.00860499
KRT14	1.09726	1.89845			CRELD2	-0.197014	0.580711			ACADS	-0.193148	1.30052			RETREG2	-0.601688	1.05823			RETREG2	-0.293036	0.429311			AGTPBP1	0.040073	0.51949
MBP	0.115985	0.386268			NABP2	0.312604	1.10979			SSBP2	-0.193072	2.55955			GPX1	0.046922	0.307407			GPX1	-0.0386662	0.241866			PCMT1	0.123076	1.30562
FN1	0.234238	1.47654			PDCD7	0.21859	1.55176			WASF2	-0.193002	0.813485			AGTRAP	0.256099	0.536295			AGTRAP	0.410572	0.99898			COX11	-0.0934616	0.611203
GC	0.284747	0.59396			VAPB	-0.193527	2.57046			NCOA6	-0.192374	0.822781			NFYA	-0.235788	0.372553			NFYA	0.164194	0.241512			SCD5	0.097149	0.297586
LTF	0.127403	0.0954473			MEAK7	0.00771125	0.0148277			KANSL3	-0.191713	1.30901			ZNF264	0.238367	0.474338			ZNF264	-0.227185	0.404407			PVR	0.110267	0.198539
FTL	0.154826	1.84229			CLEC11A	0.427389	1.69925			CD84	-0.190485	1.03866			ING5	0.266086	0.35921			ING5	0.0405962	0.0408063			SRSF10	0.0143858	0.117346
MT-ND3	0.237218	1.27187			RETREG2	-0.657395	1.35251			ANKRD16	-0.190259	0.381766			TXLNGY	0.167601	0.853312			TXLNGY	-0.161565	0.737398			ABRAXAS2	-0.0568895	0.945268
MT-ND4	0.062257	0.399854			GPX1	-0.0123163	0.0651308			EYA3	-0.190213	1.61417			PPIAL4C	-0.309186	0.318			PPIAL4C	-0.0625907	0.0558721			RIOX1	-0.0430555	0.346932
MT-ND5	0.044674	0.199593			AGTRAP	0.18801	0.344625			BRD3	-0.190125	0.573484			RC3H1	0.278623	0.366417			RC3H1	-0.235239	0.277677			KDM2A	-0.0466717	0.230201
VTN	0.179032	0.19496			NFYA	0.302319	0.463545			RBIS	-0.18951	0.329693			WDR46	0.529982	0.75093			WDR46	0.245952	0.283382			MAN1B1	-0.0766046	0.413265
RAF1	0.156786	1.03113			ZNF264	0.501375	1.2843			MBP	-0.187929	0.905595			MED7	0.233772	0.390211			MED7	-0.0197412	0.0248302			DHX57	-0.0573348	0.210231
DNTT	0.112144	1.90104			ING5	-0.186905	0.194326			KRT13	-0.186971	0.39176			AP4M1	-0.0144938	0.0153013			AP4M1	0.269835	0.372053			LYPLA1	-0.0694647	1.02005
FUCA1	0.132333	0.199448			TXLNGY	0.119421	0.521999			AFDN	-0.186948	0.979052			MT2A	0.1528	0.127577			MT2A	0.536932	0.598839			UBE2J2	0.139407	0.413045
ANXA1	0.076097	0.877654			PPIAL4C	0.399593	0.454407			CCDC14	-0.186496	0.452814			LRRCC1	0.261692	0.327753			LRRCC1	0.307964	0.399807			RXRB	-0.0868986	0.347013
APOB	0.153903	0.305949			RC3H1	0.175305	0.201308			PAFAH2	-0.185779	0.44156			VAPA	-0.0260092	0.0915977			VAPA	0.0517325	0.202191			SNX24	-0.0489834	0.17201
PRNP	0.498466	2.13188			WDR46	-0.5217	0.626737			EDARADD	-0.185326	1.04456			MRFAP1	0.098281	0.0791979			MRFAP1	0.560733	0.648838			ZKSCAN1	-0.0294114	0.176369
OAT	0.0176063	0.278885			MED7	-0.262608	0.380049			AKT1S1	-0.185215	0.516284			NLRC3	-0.667235	0.57909			NLRC3	0.167633	0.126373			DCAF8	-0.0416759	0.475992
TK1	0.264981	0.415706			AP4M1	0.26962	0.369183			PLP2	-0.185069	0.796214			NDUFB3	-0.127509	0.316578			NDUFB3	0.0987307	0.244455			EIF6	-0.0060225	0.0507826
THY1	0.0732117	0.75056			MT2A	0.784084	1.00628			CNST	-0.185039	0.938159			NBDY	-0.259045	0.438559			NBDY	0.384378	0.784483			SURF4	-0.0876513	0.552466
KRT1	0.706584	1.61331			LRRCC1	0.384067	0.533044			EIF1	-0.184836	0.684435			ELP5	0.0595225	0.161398			ELP5	-0.214694	0.82882			EIF2AK2	-0.0186168	0.134953
TUBB4A	0.12571	0.70086			VAPA	0.0259758	0.0921668			RCN2	-0.184578	2.20715			CHMP2A	0.704182	0.8686			CHMP2A	-0.170701	0.140082			RHOT1	-0.0336412	0.194618
CAPNS1	0.296013	3.58616			MRFAP1	0.472707	0.505553			COMMD8	-0.184294	1.28224			CSK	0.0820725	0.630704			CSK	-0.00257083	0.0130818			KRT16	-0.386879	0.906804
TYMS	0.118852	3.37975			NLRC3	0.0706692	0.0475847			PHYHIP	-0.183378	0.474714			DERL1	0.373287	0.260885			DERL1	0.60377	0.476722			AMPD2	0.00480958	0.0407934
RPN2	0.0109173	0.110507			NDUFB3	0.252778	0.808589			RALA	-0.182386	1.1635			ZFYVE28	-0.562389	0.452972			ZFYVE28	0.67856	0.627788			EIF1AD	0.201753	0.820177
ATP1A1	0.027866	0.24155			NBDY	0.0658588	0.0872437			PEF1	-0.181926	1.23142			DCTN3	-0.0967318	0.0614363			DCTN3	0.628951	0.553851			JMJD6	-0.0234721	0.234706
APP	0.55261	0.976052			ELP5	-0.106057	0.322355			ACBD6	-0.181882	0.768613			CFAP58	0.334612	0.20811			CFAP58	0.184512	0.106462			TAGLN2	0.0660596	0.384318
ITGB3	0.267509	0.547905			CHMP2A	-0.298677	0.281654			MID1IP1	-0.181407	1.53869			DKK3	0.0391711	0.0234833			DKK3	0.653088	0.560771			SBDS	-0.028863	0.238101
HMGN1	0.334878	1.99753			CSK	0.0663825	0.443689			KRTCAP2	-0.181358	0.375159			PHYKPL	0.307886	0.1123			PHYKPL	0.0340015	0.0113266			SKA3	-0.0567395	1.01313
SERPINB2	0.0724841	0.926874			DERL1	0.118818	0.0704589			POLE3	-0.181347	1.38277			KCNH2	0.425299	0.297448			KCNH2	0.822386	0.698116			SGTA	-0.0172454	0.269853
SLC25A5	0.0410279	0.200594			ZFYVE28	0.682231	0.613768			AP2M1	-0.181102	4.32746			MIEN1	0.474925	0.283642			MIEN1	0.713	0.470277			DPYSL2	0.0230433	0.142652
ISG15	0.187869	1.92355			DCTN3	0.375649	0.280972			CTSA	-0.180847	0.470655			DRD2	0.559755	0.27038			DRD2	0.427618	0.198492			EED	0.0126603	0.0535922
PCCA	0.440799	1.78772			CFAP58	0.0446251	0.0236727			TRAPPC1	-0.180571	1.24537			AGFG2	0.126566	0.234212			AGFG2	0.225131	0.51531			MDH2	0.0269321	0.123609
PCCB	0.158162	1.03754			DKK3	0.341538	0.238104			GALNT12	-0.180528	0.558452			ITCH	0.0274483	0.351186			ITCH	0.0335529	0.434612			STX10	0.0605948	0.308673
POLR3D	0.103857	0.654915			PHYKPL	-1.04689	0.450116			NPC2	-0.180188	1.25715			NEDD4L	0.0336829	0.120259			NEDD4L	-0.144689	0.79674			SCNM1	0.608328	1.64685
ITGB1	0.0170083	0.136484			KCNH2	0.633896	0.487221			MED30	-0.180155	1.08934			CRBN	-0.00770704	0.0833881			CRBN	0.104634	1.8304			NSMCE2	0.020434	0.0997877
PRKCB	0.0295484	0.1545			MIEN1	0.797643	0.545661			MAP3K7	-0.180088	0.909159			NEDD4	0.0568643	0.5724			NEDD4	0.0454037	0.435563			ALDH9A1	0.0434104	0.253102
CD1A	0.242024	0.310963			DRD2	0.725324	0.375946			ATP6V0A2	-0.180011	1.71498			UBASH3A	0.0918258	1.06219			UBASH3A	0.0597627	0.573349			DAP3	-0.0885575	0.520063
CD5	0.0417514	0.341041			AGFG2	0.145138	0.284426			TEDC1	-0.179957	0.174469			NCK1	0.073094	0.659273			NCK1	0.195754	2.62444			AEBP1	-0.132555	0.926937
UROD	0.106121	0.996217			ITCH	-0.0432526	0.434409			MACO1	-0.179222	0.249963			SCRIB	-0.0621207	1.04328			SCRIB	-0.0990044	1.80754			TSR1	-0.0616221	1.12431
PTMA	0.257576	1.85814			NEDD4L	0.0303079	0.0989965			CENPV	-0.178305	0.758238			CETN3	-0.0640378	0.350985			CETN3	-0.19815	1.58268			UPF2	-0.0631428	0.66228
CDK1	0.026797	0.443983			CRBN	-0.138929	1.54959			PPP1R21	-0.17801	1.01415			DLG1	-0.0790688	0.58045			DLG1	0.00758167	0.0389538			HERC2	-0.0114111	0.121523
ATP5F1B	0.170355	1.97769			NEDD4	-0.0148762	0.093549			TRAF5	-0.177788	1.14611			CCDC82	0.0751333	0.17366			CCDC82	0.35412	1.30509			LLPH	-0.00417375	0.024997
ENO1	0.172324	2.37233			UBASH3A	0.0756139	0.728492			FAM172A	-0.17685	0.187466			USP46	-0.0893967	0.282192			USP46	0.114633	0.370482			TDRKH	0.0214788	0.0930794
TPM3	0.046065	0.22073			NCK1	0.00932477	0.0550966			FBXO7	-0.176388	0.687243			YY1AP1	0.141897	0.1905			YY1AP1	0.323237	0.612627			APMAP	0.18615	1.76267
HEXA	0.165655	1.29522			SCRIB	-0.121494	2.49352			HIKESHI	-0.176369	0.491097			SLC35F6	-0.0294129	0.0400596			SLC35F6	0.39819	0.862165			THOC1	0.03246	0.316001
EPHX1	0.0743332	0.598752			CETN3	0.02033	0.0867335			APOL2	-0.175948	0.926734			KRTCAP2	-0.130722	0.315479			KRTCAP2	0.154908	0.384835			FLNA	0.00575667	0.0631398
DBI	0.019128	0.0475857			DLG1	-0.107531	0.684864			ANKRD13A	-0.175827	0.583235			S100A12	0.189582	0.187571			S100A12	-0.22877	0.237941			HS1BP3	0.0869763	0.456358
LDHB	0.00633367	0.0519786			CCDC82	-0.158858	0.416223			NPM1	-0.175209	2.13807			GUCY1B1	-0.0312903	0.0623633			GUCY1B1	0.184166	0.484211			RNF34	0.0312479	0.119986
CENPB	0.468109	0.892006			USP46	-0.0127333	0.0333852			LSAMP	-0.174632	0.432593			MYSM1	-0.223265	0.434966			MYSM1	0.108255	0.187495			HSPA4	-0.0096625	0.0896525
P4HB	0.0510153	1.18772			YY1AP1	-0.00112958	0.00137258			PSD	-0.17442	0.636074			GOPC	-0.0190341	0.14087			GOPC	0.0488959	0.437487			MFN2	-0.105574	0.506192
ACYP1	0.239251	2.80593			SLC35F6	-0.227791	0.323615			POLK	-0.174238	0.509317			B4GALNT1	-0.101969	0.0721021			B4GALNT1	-0.027036	0.0174701			TUBGCP2	-0.0189712	0.1562
CTSD	0.127431	0.810644			KRTCAP2	-0.145234	0.290772			RBBP5	-0.173877	3.03647			GDAP2	-0.227703	0.312689			GDAP2	0.260595	0.628687			HYOU1	0.00814875	0.0478617
ANXA2	0.011432	0.0453112			S100A12	0.36074	0.453281			TGFBRAP1	-0.172407	1.10905			IPMK	-0.362581	0.29806			IPMK	-0.0029783	0.00245679			MCAT	-0.09721	1.66678
CAPN1	0.0567277	0.80484			GUCY1B1	0.0424931	0.0856566			RP2	-0.171934	0.753644			CD2AP	-0.0176592	0.190639			CD2AP	0.0213258	0.199531			DTX3L	0.0197487	0.172537
TUBB	0.161568	2.38233			MYSM1	0.0455021	0.0676591			CD81	-0.171615	1.18909			SH3KBP1	-0.0072275	0.0670977			SH3KBP1	-0.0297908	0.353598			NCAPG	0.0240454	0.257744
PSAP	0.12324	2.36909			GOPC	0.019032	0.130584			SMPD2	-0.171524	0.349687			PLCG2	-0.0975783	0.833978			PLCG2	-0.0399274	0.268453			SLC25A3	0.0722358	0.376148
HEXB	0.105534	0.774486			B4GALNT1	-0.716176	0.721314			FAM3C	-0.171208	0.156446			PIK3CA	-0.0500537	0.396427			PIK3CA	0.0426143	0.390321			NXT2	-0.176882	0.439342
PFN1	0.0107167	0.0238196			GDAP2	-0.163527	0.18592			CDKAL1	-0.171033	2.09478			GRAP2	0.00108083	0.00790594			GRAP2	0.106116	1.49506			DENND11	0.0815592	0.415236
APRT	0.110011	0.804905			IPMK	-0.86469	1.02103			TSEN15	-0.170634	0.90371			PLCG1	0.0439473	0.404319			PLCG1	0.133759	1.85255			DDX6	0.0378862	0.718477
CD3E	0.0276897	0.330539			CD2AP	-0.0916042	0.589907			DNAAF2	-0.17061	0.303293			PIK3CB	0.147254	1.43736			PIK3CB	-0.0485198	0.320734			EIF2B5	-0.0462491	0.323684
ERCC1	0.207073	1.81891			SH3KBP1	-0.253649	1.96815			HLA-E	-0.170147	0.490074			PIK3CD	-0.107633	0.815048			PIK3CD	0.0437891	0.24988			ERI1	0.0274087	0.120624
SP1	0.285568	0.867325			PLCG2	0.0191955	0.10622			STX17	-0.169798	1.16626			PIK3R1	-0.0250324	0.239315			PIK3R1	0.11995	1.82476			BOLA1	-0.0324298	0.137113
HSP90AB1	0.0145617	0.209407			PIK3CA	0.0683197	0.692569			PPIF	-0.169357	1.0298			POLE	-0.0531568	0.613667			POLE	0.022072	0.196736			PMS2	-0.0341567	0.356985
ASNS	0.123319	1.91673			GRAP2	0.116384	1.67369			DNAH6	-0.168712	0.106535			TMA7	-0.181665	1.42787			TMA7	-0.0797537	0.472043			RPL27A	-0.0037925	0.00729478
SNRNP70	0.011218	0.149463			PLCG1	0.0310089	0.23148			UBE2N	-0.168437	1.05533			GNB4	-0.335994	0.928201			GNB4	-0.31966	0.802905			DERPC	0.00118529	0.0034018
ITGA5	0.464861	1.82511			PIK3CB	-0.0277154	0.127666			MED6	-0.168337	1.12459			POLE2	-0.186959	0.930714			POLE2	-0.0334033	0.117202			PTGES3	-0.0340837	0.259527
VIM	0.262242	4.75086			PIK3CD	0.00796973	0.0362633			YY1	-0.168253	0.946237			SIAH1	0.0317379	0.04307			SIAH1	-0.309674	0.613346			LPCAT2	0.00795958	0.0149244
ANXA5	0.130671	1.37454			PIK3R1	-0.0710505	0.603857			RNF4	-0.167783	0.518088			SUV39H2	-0.0955658	0.0642093			SUV39H2	0.454336	0.482368			MTPN	0.055615	0.565478
KRT16	0.92553	3.24432			FBXO3	0.0431003	0.322086			CNGA2	-0.167063	0.0382518			FBXO3	-0.0204592	0.153956			FBXO3	-0.356917	5.4378			RPAP3	-0.0414533	0.243205
SNRPA	0.157793	1.1339			PCMT1	0.105627	0.658968			AP2S1	-0.166675	2.51078			PCMT1	0.0699417	0.427099			PCMT1	0.106793	0.686346			NCBP2AS2	-0.120983	0.227665
ENO2	0.220148	2.15177			ITSN2	0.034825	0.249398			CTBS	-0.166538	0.651618			ITSN2	-0.0558133	0.487015			ITSN2	-0.0130533	0.0833592			TTC1	-0.0602529	0.42062
ACAA1	0.019914	0.322232			SLC23A3	-0.62	1.91194			CDC37L1	-0.16643	0.954533			SLC23A3	-0.207955	0.57438			SLC23A3	-0.343985	0.830946			STX4	0.0980292	0.826332
GSTP1	0.0464797	0.211279			MIEF1	0.0522554	0.185667			SIT1	-0.166002	0.566363			MIEF1	-0.00396625	0.0114352			MIEF1	-0.0179329	0.0586983			COQ9	-0.323034	3.71238
SNRPC	0.0726067	0.265747			EPS15L1	-0.131768	1.33981			MRPS18C	-0.165988	0.306655			EPS15L1	0.00375783	0.0268271			EPS15L1	0.0125695	0.0976348			PPP1R12A	-0.0224223	0.426531
GSTM1	0.0899475	0.382949			EPS15	-0.0671105	0.519831			HRNR	-0.165929	0.393422			EPS15	0.0727652	0.722722			EPS15	0.00166583	0.00963819			PSMA4	0.0849263	0.371004
TPM1	0.0116	0.0372461			NFS1	0.0383142	0.424519			NDUFB1	-0.165181	0.647087			NFS1	0.0668242	0.879852			NFS1	-0.0840808	0.968989			CCT2	0.0550137	0.683269
CLTA	0.20943	1.37631			GIPC2	-0.0578021	0.206431			RLIM	-0.165015	0.477723			GIPC2	0.144348	0.733989			GIPC2	-0.131551	0.625124			REEP4	0.133156	0.758386
CLTB	0.00304337	0.0131087			DCAF12	-0.149907	0.70086			PCBP2	-0.162932	1.98096			DCAF12	0.00938958	0.0267738			DCAF12	-0.329952	2.45168			SMURF1	-0.332195	0.280588
ANXA4	0.174399	1.17192			EIF4EBP1	0.276058	1.60529			ASPM	-0.16228	0.458128			EIF4EBP1	0.264001	1.6079			EIF4EBP1	0.134728	0.621997			SDF2L1	-0.0303282	0.101453
CNP	0.0164807	0.135701			MYO19	-0.142869	0.326958			CLYBL	-0.162053	0.808632			MYO19	-0.202728	0.509518			MYO19	-0.164564	0.272204			SNX1	0.0229787	0.157491
HNRNPA1	0.514196	2.57653			PCNA	-0.229063	0.965474			ANKRD39	-0.161975	0.884225			PCNA	-0.0923683	0.354577			PCNA	-0.0533833	0.184011			FBXO7	-0.0655146	0.333068
CD3G	0.0693607	0.904443			PZP	0.119725	0.328352			FAF1	-0.161968	1.97359			PZP	0.17162	0.554199			PZP	-0.0733272	0.207995			MRPL2	0.0814984	0.400496
LCT	0.313964	3.95008			TMEM192	-0.219699	0.732981			TRAPPC2L	-0.161711	1.28978			TMEM192	-0.564272	1.69			TMEM192	0.0717898	0.195304			NIPSNAP2	-0.0568525	0.288643
POLA1	0.00911393	0.111531			POLG2	0.0910985	0.438342			HSD17B7	-0.161562	1.02083			POLG2	-0.0191882	0.0811988			POLG2	-0.0065635	0.0256449			NIT2	0.0126413	0.0605029
ALDOC	0.0784749	1.11785			TGFB1	0.174277	0.550604			MSRB2	-0.161269	0.905046			TGFB1	0.116457	0.295562			TGFB1	0.0651556	0.167141			MLLT11	0.0432702	0.19175
JMJD7	0.185961	0.271769			ARF4	-0.00963229	0.0191826			NARS1	-0.161204	2.51664			ARF4	0.233319	0.69404			ARF4	-0.327398	1.22002			GMNN	0.00842667	0.0353584
DERPC	0.300013	4.43756			PLEKHA7	0.102832	0.676891			CCDC82	-0.160815	0.292309			PLEKHA7	-0.143287	1.09352			PLEKHA7	-0.119041	0.871466			TXN2	-0.0602192	0.305285
CHTF8	0.0713087	0.393699			CASK	-0.0421903	0.399754			SGO2	-0.160805	0.455513			CASK	0.0217372	0.153114			CASK	0.00917072	0.061855			RCOR3	-0.00995245	0.0296055
POTEI	0.15754	0.564302			MAPK3	-0.0278733	0.264279			UBXN2A	-0.160651	0.635986			MAPK3	0.0612967	0.70755			MAPK3	-0.0119233	0.0979318			UBE2T	0.0459233	0.19038
POTEJ	0.778156	0.479378			TTC26	0.575392	0.779564			FBXL17	-0.160593	0.217798			TTC26	0.4452	0.581394			TTC26	-0.0873517	0.0868245			GDI1	0.03543	0.117971
TRIM49C	0.57013	0.879566			E2F8	0.136114	0.878043			CUTA	-0.160109	1.08754			E2F8	0.104916	0.612928			E2F8	0.0920292	0.519052			SPCS2	-0.0431471	0.165434
POLR1D	0.190849	0.254266			UBA6	-0.0493533	0.683824			PAN3	-0.159397	0.27654			UBA6	-0.0471583	0.695832			UBA6	-0.0171667	0.193537			NCL	0.0251504	0.132153
POLR1D	0.149446	0.943342			ESYT2	-0.0659404	0.894337			KBTBD11	-0.159383	0.277235			ESYT2	-0.0352354	0.711086			ESYT2	-0.0168571	0.246546			NIT1	-0.0600222	0.79972
HLA-C	0.295363	2.95453			MED19	0.132987	0.102723			RBM27	-0.158888	0.917054			MED19	0.506978	0.502927			MED19	0.389083	0.360784			NUP98	-0.00529396	0.0611345
ARAF	0.334993	0.957593			UHRF1BP1L	-0.0995071	0.196777			MBNL3	-0.15847	0.402342			UHRF1BP1L	0.314106	0.847452			UHRF1BP1L	-0.0807404	0.160202			SCAI	0.00688137	0.0251661
BCL2	0.282577	0.218867			SHTN1	0.0338325	0.207195			C1orf112	-0.158421	0.658535			SHTN1	0.0015375	0.00781072			SHTN1	0.0012775	0.00658981			ACAA2	0.0569196	0.622946
COX5B	0.198918	3.69459			TMEM223	0.142254	0.251296			HIRA	-0.157986	0.746519			TMEM223	0.341083	0.771834			TMEM223	0.382458	0.875898			LGALS8	-0.217975	1.89429
CTSA	0.123593	0.535323			GXYLT2	0.0204798	0.0631685			PHKA1	-0.157729	0.696133			GXYLT2	0.0450067	0.147131			GXYLT2	0.0232002	0.0735998			CSTB	0.183528	0.736061
MAPT	0.315976	1.30958			ARHGAP10	0.119418	0.183941			FNTB	-0.157412	1.74964			ARHGAP10	0.1285	0.202137			ARHGAP10	0.196328	0.334948			SARM1	-0.445877	2.53307
PRKAR1A	0.0463127	0.560686			MEX3A	0.00614083	0.00853555			FIBP	-0.157297	1.27071			MEX3A	-0.120053	0.20308			MEX3A	0.0874847	0.141216			FAH	-0.00091625	0.0126743
HSPD1	0.0948607	1.22105			ILVBL	-0.00742	0.0429416			ATP1B3	-0.15726	1.42675			ILVBL	0.0516795	0.43132			ILVBL	-0.021916	0.136682			SDE2	0.0417125	0.211952
EPB41	0.1666	1.48475			SH3PXD2B	-0.130922	0.230649			C1orf122	-0.156871	0.322314			SH3PXD2B	0.147407	0.32033			SH3PXD2B	0.039945	0.0827777			CDC26	0.00422996	0.00862534
PDHB	0.11299	1.13373			NBAS	-0.0449217	0.872532			LGALS9	-0.156662	1.51897			NBAS	-0.0141517	0.191747			NBAS	-0.0143667	0.184068			CPOX	0.0133312	0.119327
RALA	0.224015	0.844949			TARS3	0.206986	0.873754			TMEM70	-0.156159	0.569806			TARS3	0.0305646	0.0864678			TARS3	-0.0416621	0.122331			GCC1	0.0658917	0.259862
BCR	0.00285577	0.0232997			TESPA1	0.225149	0.796662			TMED8	-0.15597	1.29105			TESPA1	0.10804	0.375457			TESPA1	0.102062	0.393347			SMIM11	0.164176	0.41752
LAMP1	0.163259	2.1366			HYKK	0.113605	0.173116			AKAP13	-0.155901	1.33597			HYKK	0.00236167	0.00308541			HYKK	-0.0195317	0.0241289			COMMD3	-0.0530575	0.170081
ACADM	0.0442087	0.180148			FAM234B	0.170263	0.737173			TMEM126A	-0.155851	0.54307			FAM234B	0.120666	0.484658			FAM234B	0.144218	0.599337			NCAPD2	0.00378417	0.0514568
UBL4A	0.191584	0.731067			DENND3	-0.131204	0.642854			SURF4	-0.155687	0.386691			DENND3	0.0884367	0.372252			DENND3	-0.0858941	0.38617			CHCHD6	-0.00330058	0.0165268
PC	0.0784491	1.14276			FUOM	0.0942021	0.119081			CCNT2	-0.155209	0.154693			FUOM	0.0511821	0.0590462			FUOM	0.0400821	0.0455322			PRPF3	0.0555521	0.448954
CDK4	0.310005	1.26449			TMEM131L	0.241716	0.840542			AP2B1	-0.15421	3.2639			TMEM131L	-0.0891191	0.269767			TMEM131L	-0.143328	0.54039			CPNE3	0.00957792	0.0783551
PRPS2	0.12067	0.735904			VWA8	0.0602826	1.02054			ZNF330	-0.153527	0.916095			VWA8	-0.0316859	0.434133			VWA8	0.0323496	0.450221			CDAN1	-0.029123	0.29116
HARS1	0.157984	2.37017			SBNO1	-0.0117083	0.0889248			STK33	-0.153484	1.39688			SBNO1	0.0151561	0.111298			SBNO1	0.104399	1.37234			SP110	0.0279388	0.13941
IMPDH2	0.0549933	0.995243			FAM221A	-0.0439588	0.142548			RMDN3	-0.153469	0.46385			FAM221A	0.0548465	0.199235			FAM221A	-0.0933955	0.376301			EMB	0.132481	0.345401
TPR	0.0550883	1.7205			WDR91	-0.053736	0.541905			ERICH5	-0.15323	0.713013			WDR91	0.0583715	0.683052			WDR91	-0.0248139	0.21988			INF2	0.0337221	0.707336
PIP	0.079131	0.11285			PSD	0.200825	0.198412			MVB12B	-0.152475	0.631046			PSD	0.296548	0.316143			PSD	-0.221655	0.184844			HMGCS1	-0.0341917	0.407973
BCKDHA	0.0905927	0.835297			PEDS1	-0.499066	1.87545			CDK4	-0.152174	0.362454			PEDS1	0.0386392	0.101394			PEDS1	0.0447042	0.103794			EPB41	-0.0297383	0.359621
MYL4	0.126254	0.467765			TRAPPC13	-0.0127307	0.0277914			CHMP4A	-0.152103	1.54428			TRAPPC13	-0.0107975	0.0240343			TRAPPC13	0.0200668	0.0452725			FBXL8	0.292232	0.66038
SRC	0.343016	1.03457			CNOT1	-0.0283258	0.472189			KRT9	-0.151903	0.465865			CNOT1	-0.0026075	0.033008			CNOT1	0.0519892	1.10048			MAP3K4	-0.00882175	0.0444452
IFI30	0.0129873	0.0108126			BDP1	0.00465629	0.00792607			CENPL	-0.151787	0.175262			BDP1	0.0563913	0.113624			BDP1	-0.231977	0.612117			FARSA	-0.0313712	0.232274
ITGA4	0.0259323	0.219703			PGP	-0.0356971	0.223627			SYPL1	-0.151658	1.73521			PGP	-0.0601187	0.679238			PGP	0.00815292	0.0664223			PDS5A	0.0293721	0.815647
ATP1A3	0.0676695	0.258233			RIMOC1	0.108572	0.626201			PAN2	-0.151349	0.216532			RIMOC1	0.124397	0.779778			RIMOC1	0.0278187	0.125494			SELENOI	0.203524	0.192293
EEF2	0.00338767	0.0268439			RCCD1	-0.093368	0.591082			NABP2	-0.151268	1.07946			RCCD1	0.00222567	0.0129544			RCCD1	-0.0575145	0.387522			MPHOSPH10	0.075219	0.598564
KRT10	0.566275	1.55365			FBLL1	0.274537	0.207374			NOL8	-0.151171	0.626177			FBLL1	0.772288	0.779743			FBLL1	0.514179	0.451205			GFM2	0.00139296	0.013299
KRT5	0.584455	0.597784			SMCHD1	0.0326513	0.663695			LYPLA1	-0.151096	1.21382			SMCHD1	0.0414179	1.05914			SMCHD1	0.0760996	2.43171			TSC22D4	-0.0778883	0.28676
P4HA1	0.0240549	0.228792			HMX3	0.0811621	0.125191			SELENOO	-0.151074	0.528281			HMX3	0.3344	0.793351			HMX3	-0.170783	0.322141			PLEKHA7	-0.0996008	0.415752
ALAD	0.0904472	0.773763			CASTOR2	0.032608	0.128289			TANGO6	-0.150627	0.784457			CASTOR2	-0.00823362	0.0284337			CASTOR2	0.026058	0.0975572			ABHD5	0.197016	0.387761
LCP1	0.0952097	1.09065			UNC119B	0.11004	0.332945			SOAT1	-0.150536	1.31593			UNC119B	-0.000432458	0.00123048			UNC119B	-0.166201	0.765023			ALDH5A1	0.0168374	0.0980506
ETFA	0.0527903	0.740584			METTL15	-0.0195636	0.131801			THADA	-0.150459	1.09552			METTL15	0.0604645	0.531237			METTL15	0.0991428	1.09922			ARID2	0.013593	0.10957
GTF2F2	0.153265	2.87812			LIPT2	0.146476	0.244327			PPDPF	-0.150314	0.993059			LIPT2	0.115898	0.184844			LIPT2	-0.0440538	0.0633725			DPP3	0.0106483	0.0726139
YJU2B	0.204819	0.414621			CCDC85C	-0.483838	0.974076			CMC2	-0.150129	1.4348			CCDC85C	-0.0303979	0.0388283			CCDC85C	-0.0761746	0.0924729			NOP16	0.00648404	0.0406925
MTHFD2	0.0645451	0.816448			SAC3D1	0.0808201	0.446186			AP2A1	-0.150062	3.55263			SAC3D1	0.0571074	0.296999			SAC3D1	-0.0375199	0.1831			MARCKSL1	0.06116	0.34025
SELL	0.16919	0.697138			BTBD11	-0.273075	1.17708			TOM1	-0.150045	2.26767			BTBD11	0.0199879	0.0672667			BTBD11	0.0292862	0.101294			GMFB	0.0653175	0.241497
MIF	0.023943	0.0675751			CENPX	0.107236	0.60713			MEAF6	-0.150035	0.159149			CENPX	-0.142221	0.868571			CENPX	0.0616947	0.291775			EIF4B	0.0518879	0.59711
CD99	0.00192933	0.00551996			FAM171A2	-0.351752	1.04895			GTF2H4	-0.149638	1.17695			FAM171A2	-0.208308	0.482359			FAM171A2	-0.31242	0.649774			HEXB	-0.0444105	0.25832
PRKCSH	0.02615	0.215052			MIF4GD	0.0667739	0.290291			TRIM38	-0.149366	0.491784			MIF4GD	-0.00932775	0.0334534			MIF4GD	0.0342586	0.133923			PAFAH1B2	0.0150238	0.141491
TRIM27	0.217419	2.02261			MYO1G	0.0490308	0.407749			RSAD1	-0.149062	0.42127			MYO1G	-0.0172025	0.132915			MYO1G	0.139958	2.00211			UBR7	0.0848009	0.888259
COX7A2	0.191818	1.36165			HACD1	-0.150859	0.38159			ACAD10	-0.148223	0.962363			HACD1	-0.388929	1.05379			HACD1	0.0626598	0.156677			USP22	-0.0217604	0.124903
PKM	0.0268863	0.36319				0.369475	0.743709			CHM	-0.147723	0.599536				0.395828	0.85201				0.354423	0.703343			SACS	-0.047611	0.242172
MYL6B	0.12003	1.2721			MYO9A	-0.285554	0.137697			ZFAND3	-0.147269	0.197289			MYO9A	1.34822	0.912615			MYO9A	0.113643	0.0485549			HAT1	0.0133129	0.0696695
SNRPB	0.41231	1.05825			RABGAP1L	-0.667877	1.59636			PLCB1	-0.147148	0.417767			RABGAP1L	0.0568807	0.348727			RABGAP1L	0.030227	0.147057			PDIA6	-0.0232533	0.135322
COX6B1	0.011439	0.0443208			MCRIP1	0.171958	2.32028			PDPR	-0.146539	0.837793			MCRIP1	0.0521746	0.449026			MCRIP1	0.107943	1.20718			UNK	0.100622	0.880612
POU2F1	0.139101	0.603683			NACA	-0.183388	0.583693			DPH7	-0.146012	1.23732			NACA	0.01444	0.0462411			NACA	0.0420833	0.156387			MAU2	-0.0028816	0.0156397
DARS1	0.003074	0.0668254			GOLGA8T	0.432327	0.16704			SFT2D2	-0.145748	2.49402			GOLGA8T	-0.519082	0.222656			GOLGA8T	-0.787741	0.375624			TARS1	0.0219558	0.167421
ETS1	0.0750548	0.84843			SLC35A4	-0.263198	1.62917			STAC	-0.145743	1.22054			SLC35A4	-0.0236272	0.0986428			SLC35A4	-0.068531	0.31744			NOP53	-0.0912755	0.328866
JUP	0.403736	1.38039			ASDURF	-0.170443	0.646942			DNTT	-0.145594	0.628037			ASDURF	0.042945	0.11917			ASDURF	0.0221217	0.0553736			LACTB	0.009864	0.0695778
UQCRB	0.220692	2.04602			DNASE2	-0.238663	0.449223			CEP170P1	-0.145399	0.220259			DNASE2	0.0443371	0.0635132			DNASE2	-0.206715	0.376818			PRCP	0.0348284	0.352068
BRAF	0.0161833	0.0893771			AGPS	-0.00834917	0.0982772			PHACTR4	-0.144629	0.795976			AGPS	0.0583192	1.18294			AGPS	0.0314442	0.470675			GNG5	-0.127651	1.0287
GLUL	0.20328	1.5987			UBXN8	0.0170079	0.0245925			ACAD8	-0.144598	0.486464			UBXN8	0.173366	0.323634			UBXN8	-0.48625	1.25821			HDHD3	-0.0794535	0.419857
AKR1B1	0.0418603	0.196978			KIF2A	-0.0105071	0.112645			PPFIBP1	-0.144443	0.521173			KIF2A	-0.00789375	0.0750177			KIF2A	-0.0395721	0.526104			FASTKD2	0.0133591	0.0597721
RAC2	0.191733	0.400196			DDX39A	-0.0146704	0.0460745			HPS5	-0.144141	0.270798			DDX39A	-0.0904004	0.412974			DDX39A	0.123043	0.626333			VPS41	-0.110733	0.574117
ARSA	0.324154	0.606334			PDLIM1	0.00487784	0.0235866			APEH	-0.143713	1.90351			PDLIM1	-0.021146	0.15391			PDLIM1	0.0124068	0.0807856			GDAP1	0.0455549	0.312758
ATF2	0.172903	0.904544			ACOT7	0.0579692	0.477547			CHTF8	-0.143712	0.714823			ACOT7	0.0778008	0.85685			ACOT7	0.0179658	0.141374			VPS37A	-0.153805	0.559752
GNS	0.26594	1.91874			MYO1C	-0.102717	0.249601			HSPH1	-0.143473	2.9737			MYO1C	-0.198857	0.631208			MYO1C	0.0218617	0.0488864			BRAP	0.00321654	0.011786
PHKG2	0.0150546	0.105834			SNAP23	0.0797825	0.597814			ITM2B	-0.143118	0.163737			SNAP23	0.0339225	0.20666			SNAP23	0.0293107	0.162578			RAB21	-0.00752542	0.0427159
IGLL1	0.0848423	0.633248			HAX1	-0.12883	1.09217			MAGI1	-0.142908	0.239483			HAX1	-0.0436888	0.270156			HAX1	-0.121679	1.07673			CFDP1	0.0478342	0.559655
DSP	0.296675	0.508434			AIP	-0.00563167	0.0544984			TOMM5	-0.142816	1.21858			AIP	-0.0298283	0.373246			AIP	0.02386	0.28665			ZFAND1	-0.0276558	0.138978
RPA2	0.049675	0.977989			GTPBP1	0.0306989	0.279227			MARK2	-0.142412	1.26111			GTPBP1	0.087434	1.17206			GTPBP1	0.0789064	1.03684			SATB1	-0.0554767	0.709092
COX7C	0.397758	3.40721			LGALS9	-0.0335517	0.236825			TEPSIN	-0.142192	0.909799			LGALS9	0.035435	0.2577			LGALS9	0.0468433	0.381316			EXOC7	0.0122105	0.0710859
SPN	0.299558	3.72534			STXBP3	0.000618333	0.00540293			SEPHS1	-0.142108	1.16025			STXBP3	-0.0537667	0.694346			STXBP3	0.0507117	0.648016			STK39	0.0343075	0.4502
ACADS	0.174915	1.72152			SMAP	0.046866	0.176719			TXNL4B	-0.141872	0.793961			SMAP	-0.000331125	0.00110948			SMAP	0.0163195	0.059964			EEF1AKMT4	-0.284414	1.06574
PECAM1	0.0198285	0.138644			AP3B1	-0.358359	0.67234			SLC39A6	-0.141845	1.10653			AP3B1	0.146961	0.237743			AP3B1	0.293366	0.581296			GALNTL5	0.0721078	0.200085
PPP3CB	0.16385	0.559719			LGALS8	0.245108	1.40585			CHP1	-0.141497	0.645594			LGALS8	0.0432629	0.157638			LGALS8	0.120025	0.589279			LIN9	0.0619593	0.243156
GCFC2	0.204375	1.82685			NDUFS8	-0.147598	0.597453			PPP1CA	-0.141318	0.277164			NDUFS8	-0.135052	0.811322			NDUFS8	0.030315	0.134211			MDN1	0.00595208	0.147855
FER	0.649833	0.652525			NFKBIE	0.0773492	0.102922			TFG	-0.141118	0.671377			NFKBIE	-0.0142842	0.020113			NFKBIE	-0.295488	0.497979			RNPEP	0.0141704	0.155193
PLCG2	0.150691	1.02999			PSMD11	-0.0128304	0.0867743			LAIR1	-0.141018	0.570871			PSMD11	-0.0344654	0.308057			PSMD11	0.112776	1.55901			CDC5L	0.0297758	0.480858
FAH	0.005847	0.0556146			PSMD12	0.00337125	0.0187558			EDRF1	-0.140966	0.810964			PSMD12	-0.0823354	0.892708			PSMD12	0.0664996	0.662249			SRSF5	-0.013425	0.0512663
STMN1	0.32048	2.92025			PSMD9	0.0871879	0.596868			DUSP12	-0.140687	1.22292			PSMD9	0.10556	0.795964			PSMD9	0.13822	1.12486			ICE2	0.0416833	0.191548
ITGA2	0.298318	1.61484			ATOX1	-0.000313333	0.00223341			CNTRL	-0.139966	0.427872			ATOX1	0.07068	0.856731			ATOX1	0.0641667	0.761322			GNB2	0.0961115	0.421361
ATF7	0.0156369	0.0755876			MEN1	-0.0306217	0.110563			CKAP4	-0.139958	1.09921			MEN1	0.034108	0.136003			MEN1	0.0557266	0.238399			DOLPP1	0.0925183	0.407783
NDUFB7	0.105665	0.584862			PGRMC1	0.165873	0.56217			TMBIM6	-0.139792	0.39599			PGRMC1	0.0619027	0.166322			PGRMC1	0.0962093	0.280912			LMAN2	-0.0444433	0.212272
PRKACA	0.267031	1.21845			SUPT5H	0.0917042	1.63359			S100A9	-0.139263	0.176236			SUPT5H	0.0250175	0.281117			SUPT5H	0.0137308	0.143477			SH3GLB2	0.005295	0.0584884
GM2A	0.488083	1.92176			TAF4	0.389269	3.81058			TRAPPC4	-0.139211	0.618887			TAF4	0.199117	1.52991			TAF4	0.441645	4.70581			TRPV2	0.0549592	0.143144
PSMC3	0.045131	0.599617			DFFA	0.0386437	0.524772			CXADR	-0.139136	0.417695			DFFA	0.0439587	0.662802			DFFA	0.0131371	0.148598			HERC5	-0.0947649	0.521515
TCP1	0.113959	0.62076			RFXAP	0.210113	0.968929			GNL3L	-0.139042	0.83967			RFXAP	0.150277	0.7124			RFXAP	0.175145	0.843761			EIF3M	0.0260171	0.152083
IGFBP2	0.269233	2.50268			HIP1	0.212882	0.804089			HDAC8	-0.138652	0.523442			HIP1	-0.153443	0.437314			HIP1	-0.0566329	0.156885			LRRC40	-0.0264413	0.512195
ERCC2	0.135418	2.05701			CLIC1	-0.0574779	0.26976			SSB	-0.138598	2.63835			CLIC1	-0.0134013	0.063822			CLIC1	0.172604	1.55725			NDST2	0.0368537	0.0835248
VCL	0.2026	3.36258			EIF3F	-0.0519746	0.153285			EXOSC2	-0.138403	0.870061			EIF3F	-0.191693	0.775862			EIF3F	-0.0460346	0.133644			AP1B1	0.00767708	0.0585727
NAT1	0.0131042	0.0411382			CDC7	0.01476	0.0288684			NVL	-0.138366	1.43818			CDC7	0.165732	0.572706			CDC7	-0.137093	0.478065			CD3E	0.0384554	0.331562
SON	0.0500411	0.50161			PDHX	-0.0497237	0.241464			ARID3A	-0.138326	0.175416			PDHX	-0.0881575	0.573921			PDHX	0.0915587	0.622467			NME1	0.0207367	0.061114
NELFE	0.242882	3.68111			DCTN6	0.236934	0.669661			APIP	-0.1383	1.02682			DCTN6	-0.0579761	0.115971			DCTN6	-0.062239	0.126264			COMMD10	-0.05	0.38613
PGAM1	0.111008	0.573387			SLC33A1	0.259366	0.625786			PUDP	-0.138237	0.604514			SLC33A1	-0.224735	0.513547			SLC33A1	-0.28678	0.748676			COMMD6	-0.0117652	0.0435095
ATP5PF	0.123565	0.463155			IPO5	0.0300671	0.620195			GPBP1	-0.138186	0.104097			IPO5	-0.0482962	1.44166			IPO5	0.0584437	1.96738			SMIM8	0.128474	0.323103
CDH2	0.271691	0.650262			EEF2K	-0.0145786	0.115083			DYNLRB1	-0.137889	1.10063			EEF2K	0.0442671	0.530008			EEF2K	-0.077584	1.18771			MYH9	0.0363025	0.784437
POLR2E	0.0340856	0.189637			DNM1L	0.0747633	1.50131			DCUN1D5	-0.13778	0.894008			DNM1L	0.064505	1.2855			DNM1L	0.0732383	1.46857			GLRX5	0.089977	0.803187
NDUFV2	0.250459	1.86813			RTCA	0.0838621	0.253843			THOC3	-0.13775	1.67735			RTCA	0.0277519	0.075784			RTCA	0.136839	0.485035			HENMT1	0.0619567	0.11576
ERCC3	0.133084	0.953038			PIK3C2A	0.0708507	0.400379			GYG1	-0.13756	0.554438			PIK3C2A	0.0478655	0.306487			PIK3C2A	0.00605939	0.0311328			LAMP2	0.0662642	0.119003
ANXA7	0.275228	3.27539			PLK4	0.325787	0.552936			PET117	-0.137559	0.147388			PLK4	0.373522	0.661573			PLK4	0.328294	0.559432			NAA40	0.039306	0.150462
BTF3	0.0860477	0.463944			TRAF5	-0.00956012	0.0515298			CAMKMT	-0.137334	0.187351			TRAF5	-0.0250518	0.157407			TRAF5	-0.000738521	0.0039459			GRPEL2	0.0544397	0.220822
RAB4A	0.0536987	0.255962			EXOC5	-0.0326673	0.298508			C2orf69	-0.137038	0.274387			EXOC5	0.0502857	0.495604			EXOC5	0.0735779	0.841225			HADH	0.105068	0.365359
RAB5A	0.110011	1.1121			NDUFA4	0.0138781	0.0170459			MAPT	-0.136666	0.255272			NDUFA4	0.276231	0.488836			NDUFA4	0.152177	0.228571			POM121	-0.112839	0.272704
RAB6A	0.350182	3.9515			PSMD14	0.181432	2.89391			NF1	-0.136593	0.981869			PSMD14	0.0737442	1.21827			PSMD14	0.0102975	0.0976204			CCDC124	-0.0168554	0.191168
M6PR	0.0018941	0.00943574			ZNF593	-0.325513	1.14787			POU2F1	-0.136267	0.784144			ZNF593	0.0983354	0.250583			ZNF593	0.00115708	0.00240379			ACP1	-0.00714417	0.0212308
COX5A	0.172222	0.819589			BIN1	-0.14102	0.173572			KRT5	-0.136213	0.218788			BIN1	0.181147	0.27523			BIN1	-0.0169283	0.0214949			IGSF3	-0.0627435	0.20459
LMNB1	0.0380697	0.477461			STK25	0.131551	0.405068			PAXIP1	-0.136041	0.731538			STK25	0.315573	1.76969			STK25	-0.0854754	0.299671			PRIM2	0.0130246	0.150076
CAST	0.175806	0.39061			BCL9	0.270952	1.09836			CTSB	-0.135969	0.545516			BCL9	0.202022	0.696175			BCL9	0.258052	1.06024			NUP62	0.0323954	0.0716813
IMPDH1	0.0997093	1.90615			KRIT1	-0.0214364	0.0598624			COX4I1	-0.135888	1.18719			KRIT1	0.00988578	0.0279594			KRIT1	-0.255775	1.19105			UBA5	0.0109458	0.0588902
FLG	0.590967	1.86182			VWA5A	-0.222494	0.793786			LRCH3	-0.135172	0.89291			VWA5A	0.390303	2.48262			VWA5A	-0.0255954	0.0829089			CTBP1	-0.0268316	0.180738
PTMS	0.196237	0.525672			SDCBP	0.0810988	0.461213			ZC2HC1A	-0.135122	0.478827			SDCBP	-0.0389434	0.205878			SDCBP	0.0759336	0.460958			STT3A	-0.0174954	0.171669
CD247	0.151373	2.44668			DDX3X	0.0152517	0.182371			TROAP	-0.134789	0.533283			DDX3X	0.01316	0.144062			DDX3X	0.0461983	0.813313			FTL	-0.014439	0.0647969
ATP6V1B2	0.08592	1.70806			RNASET2	0.814475	3.43249			TMEM165	-0.13478	0.773943			RNASET2	0.359596	0.893884			RNASET2	0.221311	0.403451			FER	0.0399967	0.260144
ATP6V1C1	0.092424	0.864744			PEX12	-0.0791525	0.1019			COMMD3	-0.134677	0.904535			PEX12	-0.136809	0.191892			PEX12	-0.0178258	0.0221012			ACTR8	-0.0786389	0.254814
NF1	0.0749376	0.854038			TRIM38	0.0657583	0.227262			MND1	-0.134492	0.19021			TRIM38	-0.00435833	0.0135755			TRIM38	0.0533167	0.204263			WDR1	-0.0152025	0.116236
VDAC1	0.0212747	0.0942169			E2F3	-0.0115083	0.0393422			N4BP2	-0.134406	0.871715			E2F3	0.108053	0.560263			E2F3	-0.141675	0.876283			APPBP2	0.0319987	0.0664287
MMUT	0.137936	1.45636			PPP6C	-0.154604	1.36781			COIL	-0.134399	0.606148			PPP6C	-0.0484058	0.329145			PPP6C	-0.140239	1.39296			IGF2R	-0.011005	0.223703
OSBP	0.0309409	0.643106			NME4	0.185489	1.0284			RCHY1	-0.134218	1.10272			NME4	0.137516	0.657259			NME4	0.124844	0.543042			TIMM44	-0.0256317	0.287454
PCMT1	0.067036	0.627272			PIK3C2B	-0.14804	0.556826			SLC29A1	-0.133871	1.38528			PIK3C2B	-0.0396571	0.134087			PIK3C2B	-0.0281188	0.0811704			PDCD6	-0.0784868	0.452442
GART	0.014126	0.26966			MAN2B1	0.12605	1.02049			TDP1	-0.133642	0.337164			MAN2B1	0.0688517	0.558883			MAN2B1	0.0742133	0.66605			DLAT	-0.0309788	0.383536
SCP2	0.0776363	0.343512			ACACB	0.388765	0.555612			DNAJC10	-0.133404	1.50196			ACACB	0.354711	0.503013			ACACB	-0.418388	0.403095			BSDC1	0.226242	1.51542
NME2	0.0991683	0.248921			PDXK	0.1423	1.00733			TMEM87A	-0.133269	0.528328			PDXK	-0.0829228	0.527328			PDXK	0.137664	1.08292			SPATA5	-0.0282112	0.375949
FDXR	0.0262866	0.306813			SCD	-0.0435635	0.117832			TMEM263	-0.132923	0.774016			SCD	0.327373	1.58361			SCD	0.20643	0.81803			TMEM14C	0.0590027	0.476139
PRKACG	0.203793	0.670996			PLPP1	0.252186	0.585531			FHL1	-0.132627	1.08885			PLPP1	0.108168	0.197244			PLPP1	0.269463	0.666619			DENR	-0.178468	1.29988
CBL	0.0434793	0.453566			ARID1A	0.00807708	0.104254			LPXN	-0.132217	1.67224			ARID1A	0.0164338	0.22768			ARID1A	0.0195838	0.288502			WASF2	0.129447	0.559062
PRKACB	0.0781285	0.277056			SDHD	-0.219311	0.586495			SHQ1	-0.132036	0.271556			SDHD	-0.0910243	0.2247			SDHD	0.29125	0.992742			SRPRA	0.0335552	0.226483
UQCRC2	0.149668	3.30722			C2CD2L	-0.0614328	0.280708			CARM1	-0.131979	0.824347			C2CD2L	-0.00286592	0.0128171			C2CD2L	0.203466	1.95306			ZFAND5	-0.0113446	0.0391848
FECH	0.0148823	0.296051			FCHO1	-0.0167378	0.099857			PCNA	-0.131844	1.71999			FCHO1	-0.0722265	0.711875			FCHO1	0.0358467	0.282464			RTCA	0.00981654	0.0979926
ITGA6	0.0823683	0.373914			TXNDC9	0.0571986	0.567055			PSAT1	-0.131728	1.27401			TXNDC9	0.0672702	0.729152			TXNDC9	0.0357076	0.293482			SP140L	-0.0181308	0.0373215
SFPQ	0.0337203	0.433481			TRAFD1	0.0487758	0.315174			CCDC115	-0.131406	0.770466			TRAFD1	0.0144537	0.0793191			TRAFD1	0.00229083	0.0119983			CXorf38	-0.0815202	0.714951
ME2	0.109022	1.71105			NDUFAB1	0.0181275	0.0517962			ZNF148	-0.131288	0.488			NDUFAB1	-0.284779	1.65289			NDUFAB1	0.0688142	0.251198			CBX3	-0.00110792	0.00436815
GCSH	0.187832	0.637726			UBFD1	0.00917792	0.0568869			CYB5R4	-0.130999	0.155128			UBFD1	-0.101887	1.05313			UBFD1	-0.0620021	0.533532			SENP2	-0.0535923	0.162321
RPS6KB1	0.0703978	0.75615			CYB561D2	0.173325	1.81902			NUCB1	-0.130821	0.737708			CYB561D2	0.08035	0.63041			CYB561D2	0.10179	0.791223			PYURF	0.0383538	0.0737069
PTPRE	0.0541973	0.0746793			CIT	0.030315	0.43545			FBXO33	-0.130665	0.266502			CIT	-0.00438667	0.0501245			CIT	0.101405	2.52556			ATXN10	-0.0172767	0.15187
SP100	0.119086	0.92676			COPE	0.09155	0.947337			GEMIN8	-0.130544	1.49889			COPE	0.0529717	0.492357			COPE	0.151118	2.07845			COMMD5	-0.001774	0.0102376
NFYA	0.359415	2.07546			RFXANK	0.366591	0.894025			SRXN1	-0.1303	0.424592			RFXANK	0.0355311	0.0463663			RFXANK	0.339225	0.809946			GNS	-0.0328434	0.14278
CFL1	0.114997	0.902517			AP3D1	0.0484775	0.437213			LIMD1	-0.130296	1.02556			AP3D1	-0.0477392	0.390577			AP3D1	0.0141975	0.10086			TRUB1	0.0171926	0.143632
EIF4B	0.0858453	1.05006			ABLIM1	-0.123951	0.938958			PRIM2	-0.129992	1.82578			ABLIM1	0.00464975	0.0225451			ABLIM1	-0.0934887	0.676208			BEND3	-0.00846458	0.017745
ATP2B4	0.0388305	0.6552			CHD1	-0.182758	1.07208			UQCRB	-0.129823	0.652583			CHD1	-0.0532563	0.208868			CHD1	-0.132295	0.674283			AURKB	-0.116117	0.434974
DGKA	0.0591562	0.686637			GOSR2	-0.00454915	0.031064			HIF1AN	-0.129744	1.27661			GOSR2	-0.0846231	1.07399			GOSR2	0.0808913	0.961876			PHACTR4	-0.0582642	0.477792
CPT2	0.0624443	0.839836			TOR1A	0.018374	0.122708			PSMA4	-0.129221	1.5744			TOR1A	0.124723	1.35441			TOR1A	0.0423241	0.335059			DNTT	0.150392	0.909021
DTYMK	0.039362	0.328092			TOR1B	0.00939117	0.0662047			MED26	-0.129163	0.23143			TOR1B	0.0874315	1.00966			TOR1B	0.0658328	0.661492			G6PC3	0.275084	0.418235
RRM1	0.0221127	0.20937			STX16	0.0912707	0.694047			ZCRB1	-0.129009	0.435753			STX16	0.135318	1.57242			STX16	0.0681983	0.599959			CMPK2	0.0152046	0.0606334
ZBTB25	0.078325	0.148184			ADAM10	-0.0280359	0.216141			SCML2	-0.128787	0.958731			ADAM10	0.0266602	0.214652			ADAM10	0.0359669	0.306937			TNIP1	0.199816	0.725957
CHM	0.0745617	0.450934			ABCD4	0.189015	0.775421			HSPA4L	-0.128709	2.13822			ABCD4	0.158722	0.595128			ABCD4	-0.1109	0.446705			PDCD11	-0.0311825	0.0973663
KDELR1	0.320453	0.668969			TP53I11	-0.369055	1.45128			AP2A2	-0.128682	3.09228			TP53I11	0.00318367	0.00807152			TP53I11	-0.187043	0.677725			NUDT15	0.0190875	0.053169
ATP5PB	0.0683937	0.587692			KMT2D	0.0535623	0.326442			TTYH3	-0.12864	0.131359			KMT2D	0.0166077	0.077264			KMT2D	0.0603608	0.379582			DPY30	0.330782	0.681504
ACP1	0.13758	0.496351			APAF1	-0.0656151	0.558942			VAMP7	-0.128102	2.2259			APAF1	-0.0508173	0.478559			APAF1	-0.0327117	0.280366			PURA	0.0669336	0.794492
CCNC	0.061508	0.060013			RIOK3	0.11349	0.742265			RNASEH2C	-0.128085	0.568524			RIOK3	-0.00116362	0.0049099			RIOK3	0.115884	0.766921			PKN1	-0.0255154	0.215507
CDK2	0.0390987	0.750813			MAP2K7	0.0371571	0.291469			EIF2B3	-0.127955	2.64371			MAP2K7	-0.105302	1.13157			MAP2K7	-0.191358	2.83331			HM13	0.00197886	0.00623353
FAS	0.0700347	0.3169			ACOT8	-0.118001	0.423191			NDUFB9	-0.127892	2.13051			ACOT8	-0.045442	0.144161			ACOT8	0.0337433	0.102146			URGCP	-0.0396637	0.110496
YY1	0.00202615	0.00938055			CDIPT	0.177673	0.519018			TIMM8B	-0.127648	0.315699			CDIPT	0.0382122	0.0881465			CDIPT	0.369307	1.44368			LIG1	-0.00738708	0.109381
DNAJB1	0.024586	0.228077			PDCD5	-0.134332	1.92238			HSP90AA2P	-0.127426	0.838626			PDCD5	0.0221983	0.28336			PDCD5	-0.003895	0.038396			CLTCL1	0.297984	0.243583
ATP5F1A	0.189215	2.43687			PRMT5	-0.0539504	0.53125			SETDB1	-0.127253	1.11164			PRMT5	0.0152829	0.131069			PRMT5	0.0719796	0.908508			MAPKAPK5	0.0156972	0.0578679
PSMA1	0.087984	0.966957			CHEK1	-0.331518	2.33877			DNAJB12	-0.127036	0.534228			CHEK1	-0.159625	1.38466			CHEK1	-0.0760113	0.554615			OXNAD1	-0.146189	0.26498
PSMA2	0.076146	0.637981			TNFRSF10B	0.119277	0.135554			DTL	-0.126982	0.398824			TNFRSF10B	-0.0832162	0.095865			TNFRSF10B	0.31217	0.398814			METTL2B	-0.0323651	0.164123
PSMA4	0.0632023	0.240418			FPGT	-0.0516367	0.286587			SLC16A7	-0.126962	0.876278			FPGT	-0.0105489	0.0459956			FPGT	-0.112087	0.79853			WNK1	-0.000310208	0.00205651
NFKBIA	0.119069	0.20396			TPP1	0.186594	1.11628			PITHD1	-0.126945	1.11493			TPP1	0.199195	1.39733			TPP1	0.0653203	0.305908			ATF2	-0.0185846	0.0667589
DDX6	0.0153547	0.322424			NDC80	-0.0755457	0.733714			STARD4	-0.126921	0.209849			NDC80	0.0232008	0.210396			NDC80	-0.0125329	0.0972286			TYSND1	-0.0808738	0.628784
IVD	0.0828256	1.00314			TNPO2	0.0451773	0.264382			TRAPPC3	-0.126812	0.759411			TNPO2	0.0854332	0.612111			TNPO2	0.054318	0.325486			MAK16	0.00819375	0.0448141
PTBP1	0.017191	0.198667			UNC13B	0.0263546	0.0330081			ACACB	-0.126559	0.0823836			UNC13B	0.337598	0.629573			UNC13B	0.169588	0.253804			RWDD1	0.00222855	0.00622893
FKBP2	0.216406	1.00865			POLR3A	-0.00893809	0.0852576			MIS18A	-0.126529	0.595331			POLR3A	0.0359676	0.48359			POLR3A	-0.0428928	0.602192			IRAK4	0.0688479	0.598155
STOM	0.449434	2.70683			PSMA7	-0.0796917	0.368087			MYO9B	-0.126432	0.556051			PSMA7	0.0500383	0.276439			PSMA7	0.0888767	0.574503			CCM2	-0.0126892	0.097531
MAPK3	0.0442451	0.437214			SCAMP3	0.162842	0.900316			LPCAT1	-0.126399	1.24841			SCAMP3	0.102789	0.499826			SCAMP3	0.178362	1.03363			NGDN	-0.144716	0.608917
ATP6V0C	0.472588	1.88096			MGST3	-0.0758756	0.266029			CCDC25	-0.126331	1.22145			MGST3	0.186414	0.844316			MGST3	-0.0795589	0.249677			TBPL1	0.0205414	0.165707
ARNT	0.242741	1.72335			GEMIN2	-0.185833	0.809185			ZFAND6	-0.126322	0.359054			GEMIN2	-0.0234063	0.0767036			GEMIN2	-0.116518	0.45917			SFMBT1	-0.0534858	0.126109
CD82	0.102228	0.562714			TAX1BP3	-0.0183017	0.0550309			UBAC2	-0.126042	0.261995			TAX1BP3	0.0884633	0.335704			TAX1BP3	-0.0546583	0.172697			STOML2	0.0243504	0.178663
DCK	0.088687	0.733214			GIPC1	0.0224515	0.175728			DBT	-0.125916	1.4631			GIPC1	0.0595118	0.613052			GIPC1	0.042861	0.398111			C11orf54	-0.0128821	0.0950903
CALR	0.00391667	0.0221541			IKBKB	-0.134597	2.35475			SIPA1L2	-0.125666	0.300147			IKBKB	0.0447386	0.585164			IKBKB	-0.0152296	0.161186			RPA1	0.00377	0.022178
MAP4	0.0709313	0.966634			TIMM23	0.0612185	0.283423			RAB33B	-0.125475	0.760749			TIMM23	0.0843287	0.445674			TIMM23	-0.00823446	0.0321042			NDUFAF3	0.0633819	0.106946
PIK3R1	0.0903008	0.849718			HAT1	-0.0549283	0.315807			DHX40	-0.124916	1.42557			HAT1	0.00565	0.0295099			HAT1	0.01293	0.0714335			PHF20	-0.137109	0.292634
PSMB9	0.442978	2.36279			UBE2L6	0.0381505	0.406949			GGA2	-0.12471	0.475785			UBE2L6	0.0702341	1.03621			UBE2L6	-0.0154279	0.148588			CENPM	0.00775921	0.0194194
PSMB4	0.149481	0.913817			UQCRQ	-0.0536141	0.210153			LMAN2L	-0.124632	0.167219			UQCRQ	-0.00876375	0.0355308			UQCRQ	-0.109459	0.548654			DPF3	0.00574908	0.0160162
PSMB6	0.16169	0.531148			HGS	0.031805	0.628097			XPNPEP3	-0.124604	0.682347			HGS	0.0230717	0.39583			HGS	0.015915	0.272394			THYN1	0.0806142	0.918684
PSMB5	0.186287	4.44771			AURKA	0.0313473	0.210865			SDF2L1	-0.124443	0.451305			AURKA	-0.373382	5.63614			AURKA	0.0772493	0.693857			LRRC57	-0.0418611	0.3148
GSTM2	0.032762	0.14743			RAB29	0.0333782	0.107213			CCM2	-0.124382	1.55069			RAB29	0.0295302	0.103217			RAB29	0.106374	0.485497			PRKCQ	0.0242078	0.184014
ABCD3	0.041642	0.472675			CLGN	0.0753945	0.687343			TNFRSF8	-0.124372	0.292276			CLGN	0.0234198	0.179528			CLGN	0.0456303	0.439969			RPS11	-0.0112904	0.0709444
NDUFS1	0.0549603	0.487198			VPS26C	0.00492496	0.0355198			COTL1	-0.123603	1.16912			VPS26C	-0.00718104	0.0504745			VPS26C	0.0343948	0.307811			CSNK1G1	0.0860283	0.235108
GCA	0.831353	1.79553			PPP1R12A	0.0125137	0.105309			KCTD9	-0.123521	0.104683			PPP1R12A	-0.0257653	0.227464			PPP1R12A	0.0104237	0.0863219			MCMBP	-0.0153149	0.40356
RBL1	0.41892	0.744428			GAK	0.0675812	0.707488			TAF5	-0.12348	1.4536			GAK	0.00866425	0.0621647			GAK	0.0186399	0.139185			TRAFD1	0.0262779	0.0742
GRN	0.18359	1.24729			XPO1	-0.0239221	0.169512			RAD23B	-0.123361	1.48869			XPO1	-0.0102388	0.0797633			XPO1	0.0739479	0.853835			SIRT3	-0.067738	0.0323628
GTF2E1	0.0311481	0.360412			BTAF1	0.0698868	0.799542			RAP2B	-0.12314	0.247068			BTAF1	0.0398345	0.473898			BTAF1	-0.0549103	0.772938			HGH1	-0.006259	0.0364077
GTF2E2	0.0289253	0.312096			ZNF609	0.368722	0.624583			CA8	-0.123017	0.530025			ZNF609	0.35709	0.601142			ZNF609	0.29926	0.478627			DGKZ	-0.00447256	0.0455153
IMPA1	0.184968	1.60598			SPTBN2	0.136923	2.09547			CZIB	-0.122762	2.25737			SPTBN2	0.0615381	0.689975			SPTBN2	0.0525351	0.585035			ATE1	-0.09471	1.12184
EPHA3	0.566438	3.48141			SEC16A	-0.032411	0.209294			RIDA	-0.122714	0.719187			SEC16A	0.0158323	0.107353			SEC16A	0.100177	1.06141			MPDU1	0.0123654	0.077141
SHC1	0.0313757	0.155295			TECPR2	-0.0581354	0.168107			SHFL	-0.122552	0.289963			TECPR2	0.180929	0.720964			TECPR2	0.0501999	0.150138			MRPL39	-0.0529637	0.409257
ARID4A	0.100335	0.377518			U2SURP	0.0361137	0.465204			PPP2R5A	-0.122513	1.04054			U2SURP	0.0442987	0.580866			U2SURP	0.0419737	0.567883			BANP	-0.00341042	0.0110621
EEF1D	0.0546647	0.287213			SETD1A	-0.0125691	0.101979			YWHAZ	-0.122041	2.52797			SETD1A	-0.0229571	0.223623			SETD1A	-0.0536196	0.653027			UTP23	0.0225829	0.127218
ERP29	0.239736	1.6558			SYNJ2	-0.0185454	0.0721572			POMT1	-0.122024	0.689923			SYNJ2	0.166018	1.03477			SYNJ2	0.0307663	0.129203			MYO1D	-0.0189879	0.131648
PRDX6	0.0544163	0.583222			KIF3B	0.0154495	0.0883753			SNAP29	-0.121802	0.779837			KIF3B	0.145165	1.51337			KIF3B	0.0342177	0.233136			PABIR1	0.125369	0.310311
BLVRB	0.101753	0.53646			PFAS	0.0120321	0.192352			GPATCH11	-0.121571	0.132439			PFAS	-0.00629792	0.103006			PFAS	0.0283071	0.641929			CHID1	-0.0662761	0.645436
PRDX5	0.10769	0.82219			CEP290	0.239797	0.755837			PIGU	-0.121515	0.535849			CEP290	0.0827733	0.207833			CEP290	0.25492	0.840089			PSMD9	-0.0483662	0.421113
PRDX3	0.0360083	0.178176			ANKRD28	0.0649542	0.496246			PAG1	-0.121431	0.286522			ANKRD28	0.0771232	0.691617			ANKRD28	0.0625698	0.512939			ARSA	-0.561057	1.25774
ATP5F1D	0.420452	2.19494			PRORP	-8.2375e-05	0.00042151			IGFBP2	-0.121353	0.573888			PRORP	-0.0439052	0.344324			PRORP	0.175312	2.51695			NXT1	-0.107956	0.565993
ECHS1	0.140254	1.73635			CHUK	0.0561464	0.457322			CALCOCO1	-0.121227	1.42376			CHUK	0.000610532	0.00361243			CHUK	-0.0478763	0.385791			INPP4A	0.0291567	0.573299
CMPK1	0.0498517	0.263195			LSM1	0.0391062	0.153397			RAB5B	-0.121137	0.866409			LSM1	0.0104629	0.0371068			LSM1	-0.00437379	0.0152552			SNTB1	-0.178343	1.30959
PDIA3	0.116511	0.751315			FYB1	0.0819208	1.87848			SYTL1	-0.12109	0.947951			FYB1	0.0511958	0.912346			FYB1	0.0627275	1.24445			PRKAR2A	0.00215225	0.00832571
LRPAP1	0.183106	1.17168			NPC1	0.108485	0.954119			YIF1B	-0.121052	0.60777			NPC1	0.0894264	0.78961			NPC1	-0.0397734	0.271411			SLC44A1	-0.0430308	0.29388
ADSL	0.067687	1.15143			DEGS1	0.0646631	0.339113			NUCKS1	-0.120404	0.973948			DEGS1	0.102273	0.696257			DEGS1	-0.0519358	0.272981			TYK2	-0.153786	0.53043
PKLR	0.0610095	0.425509			SCAMP1	0.0932139	0.70523			DNAJA4	-0.120233	0.156806			SCAMP1	-0.0165943	0.090399			SCAMP1	-0.0972354	0.790844			SLC35B2	-0.0337258	0.209492
CLIP1	0.0436315	0.447704			SCAMP2	0.0974346	0.40269			YIF1A	-0.119898	0.528933			SCAMP2	0.0862212	0.363758			SCAMP2	0.197983	1.09383			POLR2B	-0.0442262	0.716121
GNA15	0.0868121	0.257348			ARPC1B	0.0270104	0.362994			AAAS	-0.119716	1.53963			ARPC1B	0.0446888	0.762656			ARPC1B	0.0459888	0.777628			KIF11	-0.0149533	0.163411
GDI1	0.059072	0.462208			ARPC2	0.0620258	0.804155			CDAN1	-0.119686	0.646792			ARPC2	0.0377658	0.439432			ARPC2	0.0765458	1.13862			ADRM1	-0.0319304	0.348724
MAT2A	0.0120543	0.0817842			ARPC3	-0.0842771	0.696217			SRI	-0.119049	1.32969			ARPC3	0.0528629	0.624557			ARPC3	0.0684446	0.837776			TSPAN2	-0.182968	0.575415
RRM2	0.0354227	0.331414			MDM4	-0.0565964	0.338646			ATP23	-0.118985	0.459822			MDM4	0.00818408	0.0341973			MDM4	-0.0867548	0.546962			PGK1	0.0682479	0.364314
TIA1	0.1728	1.9212			BET1	-0.412802	1.09553			PM20D2	-0.118874	0.682625			BET1	-0.146635	0.475028			BET1	0.02412	0.0608559			PPP4R3B	0.010009	0.0440627
AKT1	0.100728	1.27892			POLR1C	-0.219992	1.78503			TEX264	-0.118822	0.708384			POLR1C	-0.118123	0.975957			POLR1C	-0.127491	1.02828			BLOC1S1	-0.465054	0.97144
AKT2	0.0803669	0.580186			TRIM24	-0.0282396	0.114553			CHEK1	-0.118787	1.19536			TRIM24	0.00685375	0.0251631			TRIM24	-0.0410629	0.171874			DDRGK1	0.079632	1.22486
HIBADH	0.181704	3.41852			PGRMC2	0.023247	0.154977			CLPTM1L	-0.11824	1.27003			PGRMC2	-0.0404123	0.300032			PGRMC2	-0.00179629	0.0106701			DCTN5	-0.160619	1.18558
ATIC	0.0782543	1.54962			PFDN6	-0.181469	0.467568			LYRM7	-0.118223	0.836335			PFDN6	-0.165988	0.780535			PFDN6	0.0914658	0.359269			FAM168A	-0.14726	0.26262
STIP1	0.032709	0.275044			CASC3	0.129159	0.832089			PCK2	-0.118036	0.425629			CASC3	-0.111843	0.521622			CASC3	-0.0388613	0.185827			GLOD4	-0.0122571	0.0484709
INPP5B	0.233613	1.94429			NDUFA1	-0.0889641	0.230723			ERC1	-0.117866	1.03531			NDUFA1	0.239316	0.931107			NDUFA1	0.216838	0.790871			CAPN7	-0.132014	1.24384
PRDX2	0.209741	4.53303			ACOX3	-0.118374	0.733046			GPR180	-0.117823	0.498435			ACOX3	-0.0395828	0.184353			ACOX3	0.0724615	0.390861			VCP	0.0232896	0.193375
ARRB2	0.0253157	0.183816			RER1	-0.00925375	0.0359349			ABRAXAS2	-0.117767	1.44971			RER1	0.0985829	0.617896			RER1	0.0910279	0.557552			PLD3	0.22335	0.313285
PYCR1	0.207501	2.10908			SURF4	0.0550117	0.227586			TIMM10	-0.11763	0.303159			SURF4	-0.228718	1.50778			SURF4	0.05519	0.239333			PPP1R7	-0.0443317	0.8846
GBP1	0.120886	1.20164			SPTLC1	-0.0711055	0.819904			CAPZA1	-0.117525	2.24209			SPTLC1	-0.0365804	0.44278			SPTLC1	0.0356001	0.414927			DIABLO	0.0392754	0.416133
ELF1	0.089835	0.671885			SPTLC2	-0.135811	0.779957			CREBBP	-0.117522	0.220722			SPTLC2	0.0108687	0.0470286			SPTLC2	-0.05759	0.320359			JMJD1C	-0.005526	0.0266833
STX2	0.0571813	0.342714			OGT	-0.01696	0.222997			MORC3	-0.1175	1.96536			OGT	0.00271729	0.0310761			OGT	0.0208361	0.352466			HLA-H	-0.0827415	0.310197
ACSL1	0.006496	0.0308669			SIVA1	0.392007	1.4354			APPL1	-0.117214	1.085			SIVA1	0.157969	0.376755			SIVA1	0.257	0.788252			MKI67	-0.0218359	0.357282
CSTF2	0.187839	3.61112			PMM2	-0.00547421	0.0273934			NUP85	-0.117026	1.99376			PMM2	0.0550925	0.389927			PMM2	-0.0630442	0.46002			ATP6AP2	0.043927	0.372109
DUT	0.226688	3.28794			RAD51B	0.247636	1.30572			GNB1	-0.116803	0.898485			RAD51B	-0.080348	0.304528			RAD51B	0.123767	0.533576			KCTD12	0.0373096	0.426465
CKS2	0.111033	0.748318			POLR3G	-0.110522	0.547005			GMFB	-0.116594	0.344837			POLR3G	0.00102454	0.00353129			POLR3G	-0.0596713	0.262225			C2CD5	-0.069844	0.467194
SHMT1	0.0695401	1.36206			HMGB3	0.0794675	0.45571			SNRPD2	-0.116288	1.01896			HMGB3	-0.0541142	0.33659			HMGB3	0.106859	0.807266			TIMM29	0.00373354	0.011293
SHMT2	0.00160267	0.0277715			PPM1G	-0.145269	1.71884			ACYP2	-0.116101	0.274633			PPM1G	-0.110026	1.46344			PPM1G	0.0585008	0.598119			HSPA9	-0.0417787	0.292349
EPHX2	0.0664504	1.12887			FANCA	-0.134776	1.19108			KATNA1	-0.115937	1.09297			FANCA	-0.115298	0.72374			FANCA	0.0249293	0.149681			UQCRQ	0.162203	0.761961
PFN2	0.437207	2.61062			SOX12	0.0424808	0.0388304			STAT3	-0.115824	2.45469			SOX12	0.407374	0.556929			SOX12	0.147569	0.132307			CD2BP2	0.0346697	0.079063
CTNNA1	0.077135	0.598925			EIF3D	-0.03322	0.203956			BUD31	-0.115702	1.39336			EIF3D	-0.0372367	0.300897			EIF3D	0.02255	0.163252			USP42	-0.347555	1.36707
CTNNB1	0.092521	0.156698			EIF3H	0.00768792	0.0606691			CTIF	-0.115636	0.264378			EIF3H	0.0735929	0.949883			EIF3H	0.00956458	0.078332			RBM25	-0.0441854	0.726147
PHB1	0.276979	1.59256			HDAC3	0.132569	1.02682			SLC4A1AP	-0.115575	1.71731			HDAC3	0.115167	0.798433			HDAC3	0.0697288	0.413901			HAUS3	0.00450821	0.0195147
PTPN7	0.10327	1.42427			BCAT2	0.130569	1.88878			QTRT1	-0.115433	0.991052			BCAT2	0.0707423	0.832254			BCAT2	0.0961455	1.27957			TCP1	0.0661883	0.306535
NF2	0.079186	0.442728			BIRC5	0.19968	0.269852			TDRD3	-0.115138	0.52157			BIRC5	0.447065	0.801893			BIRC5	-0.0459429	0.0504833			NAXD	0.0847798	0.56455
RDX	0.00827441	0.0431311			IPO8	0.0755221	0.664562			PEX3	-0.115076	0.69609			IPO8	0.0239637	0.153481			IPO8	0.0403937	0.298385			DARS2	0.0350258	0.258602
RPA3	0.158695	0.810503			STX7	0.0455075	0.30219			DNA2	-0.115074	0.170857			STX7	-0.132646	1.43949			STX7	-0.0316193	0.214842			ATP6V0A1	0.121234	1.0541
RFC2	0.143133	1.5828			SLC16A3	0.310558	1.03458			PPIB	-0.115	1.20742			SLC16A3	0.0507733	0.0935808			SLC16A3	0.223783	0.676838			POLR1A	-0.0213509	0.266067
GTF2F1	0.199796	2.78797			ABCC4	0.0405978	0.32115			CARNMT1	-0.114962	0.597889			ABCC4	0.0864612	1.02207			ABCC4	0.062338	0.590337			VPS16	0.0235457	0.431576
SPR	0.10936	1.72974			CAPN5	0.0856075	0.332438			SFSWAP	-0.114811	1.5641			CAPN5	0.164573	0.828107			CAPN5	-0.0545608	0.185866			PRORP	-0.00721983	0.0315684
CBS	0.219819	0.686247			YKT6	0.135407	1.66415			BCCIP	-0.114691	1.09622			YKT6	0.0308608	0.267348			YKT6	0.0732492	0.822026			CTIF	-0.112599	0.998481
KRT9	0.87209	1.49071			ARPC5	0.22212	1.24213			SLC35B2	-0.114661	0.809811			ARPC5	-0.0129295	0.0390418			ARPC5	0.0384775	0.131136			ARPC4	0.0362871	0.135982
ADD1	0.0469813	0.716557			POLR2D	-0.0831542	0.381644			EXOSC8	-0.114525	0.377394			POLR2D	-0.158879	1.00807			POLR2D	0.0415679	0.182138			DDX41	-0.0112874	0.113199
ADD2	0.203361	2.20061			PDPK1	0.0777007	0.600645			TBC1D1	-0.113973	1.19332			PDPK1	-0.00833208	0.0517867			PDPK1	0.0435372	0.318645			PRKAR1A	-0.0248954	0.176059
FUS	0.014388	0.0805419			TAPBP	-0.105269	1.18864			SRGAP2	-0.113952	0.305991			TAPBP	-0.0818745	0.87993			TAPBP	0.0210913	0.150432			ATAD3A	0.0911995	0.918705
DEK	0.278849	2.13552			RNF113A	0.196778	1.13161			AGPAT5	-0.113937	0.234482			RNF113A	0.0127023	0.043892			RNF113A	0.0750131	0.342532			RRM2B	-0.238053	0.542083
GLRX	0.002612	0.0119654			KDM6A	-0.16409	0.730697			HMGCR	-0.113899	0.0974955			KDM6A	-0.02819	0.0940003			KDM6A	-0.0172617	0.0557076			NAPG	0.0230571	0.192907
HMGCL	0.21372	0.769383			DHX15	0.0421442	0.816477			RMI1	-0.113603	0.381735			DHX15	0.0100992	0.168064			DHX15	0.0873842	2.82934			DCP2	-0.195307	0.18421
PSMC2	0.129634	2.3624			RNMT	0.0312205	0.284128			SLC25A3	-0.113437	1.59482			RNMT	-0.00776396	0.0607756			RNMT	0.0384537	0.375826			PRPF6	-0.015635	0.213477
ARL2	0.210721	1.27342			ZZEF1	-0.0099565	0.104093			RDH12	-0.113275	0.517591			ZZEF1	0.0233433	0.299262			ZZEF1	0.059401	0.987615			RUNX1	0.0373432	0.425243
ATP5F1C	0.228113	2.37071			ASAP2	0.175475	1.25759			SMIM8	-0.112866	0.512899			ASAP2	0.10525	0.648629			ASAP2	-0.0820962	0.487076			KRT7	-0.0193079	0.02237
ATP6V1E1	0.237975	4.30078			TTI1	0.108216	0.983687			RPTOR	-0.112583	0.3146			TTI1	0.0559756	0.47376			TTI1	0.102472	1.04994			NEDD1	-0.0301675	0.144029
NUDT1	0.046558	0.596286			PJA2	0.166393	1.0084			DNAJC3	-0.112344	1.13057			PJA2	0.167242	1.1275			PJA2	-0.0303503	0.132902			RPL35	-0.156132	0.292183
LONP1	0.002423	0.0294779			SIPA1L1	-0.0925377	0.204871			SPINK5	-0.112186	0.150089			SIPA1L1	-0.0287175	0.0578858			SIPA1L1	-0.454957	1.79279			ZNF511	-0.03625	0.283255
PGM1	0.13444	3.32989			CYB5B	0.00937625	0.0500014			SHTN1	-0.112098	0.496976			CYB5B	0.0301529	0.177382			CYB5B	0.0533729	0.41498			NONO	0.0684054	0.514504
DLST	0.107876	1.37078			PHGDH	0.0502942	0.698301			SEC24A	-0.112087	1.17058			PHGDH	0.0209842	0.267226			PHGDH	0.0196642	0.24241			NT5C2	0.0425642	0.410336
GPX4	0.347851	3.75185			NDUFS4	0.0708621	0.66912			PDHA1	-0.112037	1.46335			NDUFS4	0.0442288	0.356149			NDUFS4	-0.10774	1.1158			CUL3	-0.0269183	0.406777
NUP62	0.109543	2.06953			DYNC1LI2	0.014532	0.0756315			R3HCC1	-0.111959	0.42422			DYNC1LI2	0.0399357	0.245434			DYNC1LI2	0.0863049	0.664296			ATG3	0.00174017	0.00970015
HPCAL1	0.0303226	0.136647			PSMD3	0.0355367	0.468218			MVD	-0.111753	0.135603			PSMD3	0.01806	0.221562			PSMD3	0.08696	1.99632			KDM8	-0.0397167	0.11538
ZEB1	0.142981	0.89804			PAPSS1	0.0491362	0.520703			FOXJ2	-0.111207	1.17764			PAPSS1	0.0307796	0.338782			PAPSS1	0.0624879	0.844369			POP4	0.0126658	0.100715
ETFB	0.303818	3.05827			ZW10	0.0782229	1.30732			KPNA3	-0.111141	0.817892			ZW10	0.0363463	0.440637			ZW10	0.0139329	0.13886			CBWD2	-0.0106736	0.0546122
BRCA1	0.152334	1.46838			SPINT1	-0.275256	0.360633			FAM169A	-0.111126	1.13634			SPINT1	-0.00806917	0.00849696			SPINT1	0.314826	0.456415			FARSB	0.0345321	0.263664
COIL	0.250156	0.560836			SART1	-0.0174896	0.164402			CDIN1	-0.110907	0.18834			SART1	0.0121471	0.123302			SART1	0.0206921	0.222606			CYB5R1	0.0446513	0.411201
LIPA	0.203389	0.377542			SPINT2	0.0958683	0.178772			ID3	-0.110832	0.161061			SPINT2	-0.0376883	0.0624552			SPINT2	-0.108867	0.215394			MRPL33	-0.0224507	0.0581523
ATP6V1A	0.143347	1.63799			GPAA1	0.129903	1.05817			GAK	-0.110758	1.2126			GPAA1	0.0474018	0.277607			GPAA1	0.154744	1.34653			C2CD2L	-0.00997167	0.0496771
DDOST	0.0901877	0.60056			AP5Z1	0.152265	0.960111			ERGIC3	-0.110387	0.641011			AP5Z1	0.123955	0.814336			AP5Z1	0.191383	1.46044			PDZD8	0.0437417	0.216063
ANP32A	0.0628307	0.498142			CCP110	0.151566	0.877605			AP4B1	-0.110342	0.50209			CCP110	-0.0845506	0.456244			CCP110	-0.074214	0.372552			ATP1A1	0.0409287	0.419962
FEN1	0.00667967	0.0369367			CTIF	-0.458888	1.77362			NXN	-0.11029	0.35173			CTIF	-0.0227482	0.0567509			CTIF	-0.0395699	0.10142			CCT7	0.0324054	0.182571
CAPG	0.0382323	0.327609			PPIP5K2	-0.00023975	0.00258575			ISCU	-0.110167	0.497795			PPIP5K2	0.0488291	1.01378			PPIP5K2	0.000797583	0.00918826			DRG1	0.0147592	0.118904
CD96	0.0141771	0.0355357			MAP3K7	0.0101991	0.0653753			ARMT1	-0.109656	1.50572			MAP3K7	0.0444121	0.343289			MAP3K7	0.0276253	0.196486			NMRK1	-0.127598	0.356936
TXLNA	0.0241517	0.18228			EEF1E1	0.0515438	0.274106			HGS	-0.109177	1.52281			EEF1E1	0.0360788	0.186828			EEF1E1	0.111397	0.776313			SPIN1	-0.128976	0.873339
CCT6A	0.047542	0.597625			WDR62	0.0242954	0.21196			TFAP4	-0.108389	0.498215			WDR62	0.05686	0.620134			WDR62	-0.00819296	0.0616013			MTMR1	0.0358077	0.262219
VHL	0.0766621	0.300535			PRPF3	0.0825375	1.22077			SF3B4	-0.108298	0.848772			PRPF3	0.142789	3.04537			PRPF3	0.0599575	0.787138			PSME2	0.0186637	0.169346
PBX2	0.140517	0.714825			TXNL1	0.05404	0.197156			AMN1	-0.108162	0.383894			TXNL1	0.124407	0.595709			TXNL1	0.199095	1.1459			UNC119B	-0.0438533	0.113492
STAT3	0.00457533	0.0498947			TPD52L2	0.0932883	1.0827			MTSS2	-0.107825	0.452206			TPD52L2	-0.000568333	0.00388286			TPD52L2	0.09708	1.15244			GAR1	-0.0130193	0.0534773
PEX19	0.0118945	0.0617194			EMC8	-0.0826622	1.17023			DRG1	-0.10751	2.5616			EMC8	0.0158318	0.141754			EMC8	-0.0015915	0.0139221			ATP6V1C1	-0.003745	0.042812
MDH1	0.0523027	0.45146			ERI3	0.00502541	0.0254963			PRPS2	-0.107453	2.2633			ERI3	0.117103	1.0157			ERI3	0.121265	1.0229			CORO2A	0.0550683	0.137033
MDH2	0.139794	0.964473			SYNJ1	0.396777	1.0681			CALR	-0.107415	1.73669			SYNJ1	-0.0425	0.0734263			SYNJ1	0.281462	0.675837			TAF12	-0.0280816	0.0711102
RFC5	0.0670223	0.678316			FIBP	0.130492	0.731502			BUB1B	-0.10735	1.30055			FIBP	0.158716	1.08556			FIBP	0.0648846	0.32799			ANP32E	0.0200542	0.1262
HADHA	0.0120407	0.0893322			EIF4G3	-0.0345613	0.306506			UGGT1	-0.107259	3.30925			EIF4G3	-0.0137908	0.141847			EIF4G3	0.0435089	0.618988			YWHAG	0.0961012	1.21763
ID1	0.0909577	0.528216			PPIH	0.15431	0.897393			UBXN1	-0.107112	0.972776			PPIH	-0.0706238	0.361104			PPIH	0.203813	1.5704			CDK5RAP3	0.010665	0.10487
CETN2	0.0218613	0.0596713			MBTPS2	0.263312	0.836158			ARSB	-0.106925	0.157209			MBTPS2	-0.023645	0.0437216			MBTPS2	-0.103708	0.264499			KPNA2	-0.027385	0.532672
ETV6	0.134704	0.343288			HTRA2	-0.0363046	0.132795			CAMKK2	-0.106878	0.700338			HTRA2	-0.0453878	0.153712			HTRA2	-0.12354	0.583117			MAP2K4	-0.0429665	0.567504
BUD31	0.105597	0.563992			OIP5	-0.500954	1.72521			ATAT1	-0.106794	0.509552			OIP5	-0.123193	0.393949			OIP5	-0.0656776	0.185038			TMPO	0.0280354	0.198826
NAA10	0.086645	1.21511			AKR7A2	-0.254084	2.24823			STK39	-0.106598	2.61853			AKR7A2	-0.00775292	0.0451559			AKR7A2	-0.0262262	0.18584			KRT6A	-0.501017	0.585579
PPP1R2	0.197459	0.86901			EPB41L2	-0.0295929	0.343321			HDAC6	-0.106592	1.64109			EPB41L2	0.0377188	0.513624			EPB41L2	-8.4375e-05	0.000765005			SLFN11	-0.0536092	0.442753
CSK	0.015638	0.171164			TGOLN2	0.0770855	0.28336			HSP90AB2P	-0.106457	0.251958			TGOLN2	0.268918	1.25089			TGOLN2	0.093874	0.288099			ME2	-0.0137538	0.123053
SLC19A1	0.130738	0.737092			RAD51C	-0.00536029	0.0350232			ATXN3	-0.106456	1.10829			RAD51C	0.133527	1.62361			RAD51C	-0.012497	0.0864949			TRAPPC12	0.0371874	0.409675
EIF1	0.165005	0.731369			LAMTOR5	-0.0560594	0.336256			PISD	-0.10594	0.2298			LAMTOR5	-0.0487535	0.340231			LAMTOR5	0.0118376	0.0674506			DGKA	0.0103774	0.0584802
PRKCI	0.000159433	0.000854668			B4GAT1	-0.137315	0.109334			ADI1	-0.105848	1.87221			B4GAT1	0.323744	0.321692			B4GAT1	0.0785154	0.0609263			ATG12	0.0276562	0.158027
ACTR1B	0.113146	1.54832			WIPF1	-0.234569	0.441489			MED17	-0.105772	0.784682			WIPF1	0.353954	0.812165			WIPF1	0.24841	0.504407			CHMP4B	0.00251125	0.023005
STAT6	0.0464074	0.794882			XRCC3	0.118496	1.21011			MLLT11	-0.105725	0.463795			XRCC3	0.0550439	0.448959			XRCC3	0.0297675	0.25002			NUDT2	-0.0190892	0.211214
PIK3CB	0.174795	1.35075			LAT	0.222263	1.26372			HDGF	-0.105652	1.39866			LAT	0.283159	2.35625			LAT	-0.0609417	0.260611			ZHX1	-0.170685	0.406284
EPS15	0.1141	1.32392			RGS14	0.0677583	0.520361			SENP8	-0.105385	0.614715			RGS14	0.00753613	0.0433692			RGS14	0.0380533	0.251707			SUPV3L1	-0.00569687	0.0637331
CASP3	0.0318876	0.197478			AKAP10	0.0697604	0.400984			TOP3B	-0.1053	0.938823			AKAP10	-0.0596796	0.280881			AKAP10	0.0424237	0.199497			ACBD3	-0.0396723	0.416727
ABL2	0.0371763	0.102782			DENR	0.241477	3.65346			DAP	-0.105206	0.0803887			DENR	0.0400933	0.338954			DENR	0.105885	1.20766			RINL	0.181189	0.499616
HELZ	0.0904499	0.969065			XPOT	0.0788875	0.603486			SCAMP3	-0.105186	0.634785			XPOT	-0.0728058	0.612878			XPOT	0.139301	1.52096			EXOC8	0.0116801	0.0650922
NCAPD3	0.0337197	0.31815			DNPH1	0.268889	2.96071			ZNF592	-0.105127	1.09392			DNPH1	0.0150437	0.0770048			DNPH1	0.183675	1.73838			KMT2D	0.0489105	0.33667
LRPPRC	0.0216573	0.248584			TRAPPC3	0.193324	1.54065			APTX	-0.104915	0.363603			TRAPPC3	-0.00632292	0.0276392			TRAPPC3	-0.133695	0.919194			TESC	0.0580244	0.417989
ACAA2	0.0104015	0.09936			NCK2	-0.0197383	0.0196154			SELENOI	-0.10469	0.323194			NCK2	-0.0459117	0.0494095			NCK2	-0.440562	0.641374			WDR77	0.0441193	0.104055
WAS	0.270307	2.81152			PLRG1	-0.0268596	0.348586			PFN2	-0.10461	0.412829			PLRG1	0.00708708	0.080912			PLRG1	0.0578987	1.07617			PUS3	0.0423061	0.197649
CDKN2C	0.119372	0.856615			PRC1	0.023808	0.166679			SEC24D	-0.104599	0.410295			PRC1	0.0658515	0.579749			PRC1	0.0922165	0.906486			PFKFB2	-0.152891	2.26446
PRCP	0.218529	3.75592			RGS10	-0.0762788	0.655063			KIDINS220	-0.104435	0.688238			RGS10	-0.00957208	0.0548585			RGS10	-0.00604875	0.0353907			XRCC6	0.03245	0.25559
SLC1A4	0.0396922	0.160094			ZNF207	0.177236	1.04629			SMAD5	-0.104171	0.358709			ZNF207	0.150003	0.849238			ZNF207	0.183312	1.11245			ADNP	0.0486562	0.928946
SSR1	0.35297	1.37999			NDUFB5	-0.245662	0.833896			ARL6IP5	-0.104049	0.42591			NDUFB5	0.0646926	0.167188			NDUFB5	-0.145745	0.449717			PDIA4	0.0439563	0.523229
PTPN9	0.0582203	0.469084			NDUFA2	-0.0166058	0.0269313			PSMG3	-0.103926	0.978724			NDUFA2	-0.471033	1.7193			NDUFA2	0.0818042	0.176972			MRPL46	-0.0599803	0.255681
RANBP1	0.0645733	0.264251			GET3	0.0224842	0.201049			SLC39A14	-0.103798	0.487874			GET3	0.0301842	0.294888			GET3	-0.0234858	0.209018			PGRMC2	0.0892571	1.24896
PSMC4	0.005055	0.0322581			BUB1	0.107891	1.48876			EML2	-0.103525	0.452877			BUB1	-0.0330122	0.273861			BUB1	0.0895065	1.15695			ILVBL	0.0207066	0.225686
ACADSB	0.308539	3.93511			BUB3	0.0685213	1.47412			ELOC	-0.103462	0.918609			BUB3	0.0328646	0.521423			BUB3	0.0486113	0.925398			LCT	0.0354225	0.320507
MAPK9	0.288393	2.55533			ACTN4	0.0695271	1.79632			NADSYN1	-0.103411	0.105896			ACTN4	0.0150821	0.213129			ACTN4	0.0434887	0.934179			EIF4A1	0.0120363	0.0954812
MAP2K4	0.00963692	0.115242			GSTZ1	0.0941442	0.671233			WDR91	-0.103313	0.869363			GSTZ1	0.0655408	0.600568			GSTZ1	-0.00128083	0.00788969			NMT2	-0.111402	0.644198
PHKA1	0.0633843	0.414205			BUD23	0.141255	0.641896			CCDC88C	-0.103021	0.294935			BUD23	0.0810471	0.300365			BUD23	-0.0941929	0.411567			MRPL9	-0.0139957	0.0608875
RECQL	0.129191	1.49509			TRIAP1	0.00248217	0.012938			RPRD2	-0.102889	1.28466			TRIAP1	-0.0633012	0.480887			TRIAP1	0.00375867	0.020743			SNRNP40	-0.0461683	0.255527
CRK	0.100078	1.45928			GATC	-0.14811	0.282567			SLC43A3	-0.102857	0.77499			GATC	-0.0148787	0.0243636			GATC	-0.0400287	0.0683322			PPP3CB	-0.020879	0.0887579
CRKL	0.091783	1.07576			PRKAB2	0.15857	0.614252			HBEGF	-0.102832	0.228738			PRKAB2	0.182346	0.733468			PRKAB2	0.0782052	0.257957			BLVRA	0.04401	0.952176
BAG6	0.114128	3.0194			AP1G1	-0.0181788	0.0856996			OMA1	-0.10267	0.312568			AP1G1	0.0100432	0.0506642			AP1G1	0.179718	1.71063			LMF2	0.122289	0.232101
NSF	0.0628143	1.35131			STX6	0.228442	1.80948			PIAS1	-0.102419	1.32568			STX6	0.140272	0.927659			STX6	0.0314621	0.145862			SMARCD1	-0.0334697	0.608272
BRCC3	0.0160841	0.0793291			SYNGR2	0.221071	0.211144			ERI3	-0.102302	0.655654			SYNGR2	0.442067	0.57719			SYNGR2	0.589836	0.855463			OARD1	-0.0551916	0.190193
GNPDA1	0.156451	0.881235			SGTA	-0.202681	2.02932			GTPBP1	-0.102196	1.81943			SGTA	0.0122558	0.11672			SGTA	-0.00278917	0.024588			DGUOK	0.122503	0.487417
GYG1	0.138533	0.709595			ENSA	0.120524	0.69873			NT5DC2	-0.10205	0.824972			ENSA	0.110634	0.673444			ENSA	0.0409321	0.195952			TNKS1BP1	-0.019408	0.156007
CAPZB	0.000191333	0.000784581			SLC25A20	0.0310239	0.167028			NCSTN	-0.101699	0.520175			SLC25A20	0.058394	0.326485			SLC25A20	-0.0504681	0.275209			NDUFA12	-0.144998	1.75274
ATP5PO	0.258511	5.41348			NARS1	0.10273	1.16293			AAMP	-0.101696	0.990589			NARS1	0.0159362	0.122544			NARS1	0.139041	2.02017			HSPA8	0.00738542	0.0814365
LIMS1	0.0285893	0.122824			MYO1B	0.0149579	0.10952			SPINT2	-0.101373	0.434165			MYO1B	0.0422529	0.425271			MYO1B	0.0889663	1.15429			BRF1	-0.0244523	0.045089
RFX5	0.0467911	0.153052			NUDT21	0.102222	0.561139			FBXL19	-0.101304	0.124114			NUDT21	0.0389625	0.168801			NUDT21	0.143334	0.880459			ATP6V1D	0.0141449	0.120536
PIP4K2A	0.0183887	0.26298			LANCL1	0.0113525	0.0808487			HBA1	-0.101181	0.62093			LANCL1	0.00948417	0.0703309			LANCL1	0.0353758	0.31218			FNBP1	-0.0222037	0.251286
TRAPPC10	0.0678643	0.629477			STRN	-0.0377546	0.555392			NUP88	-0.101099	1.15423			STRN	0.0271371	0.414372			STRN	-0.0172246	0.22142			ATPAF2	0.079131	0.360644
PSMD8	0.213592	1.87678			RRP9	-0.108296	0.66459			GON4L	-0.100995	0.722817			RRP9	0.0122814	0.0523608			RRP9	-0.0384081	0.178354			CASP9	0.130916	0.285518
PRRC2A	0.0178793	0.19064			SCO2	-0.18875	0.514466			LARGE2	-0.100821	0.1439			SCO2	0.0745522	0.143513			SCO2	0.189441	0.509579			FAM120A	-0.0422264	0.834422
GSS	0.0957438	0.902042			CFAP410	0.104363	0.52355			RAB5A	-0.100718	0.890813			CFAP410	0.0223321	0.0928126			CFAP410	0.0675738	0.37924			APBB1IP	-0.00440292	0.0214256
HSPA13	0.133512	2.08323			ZBTB14	0.0579483	0.205756			RTF2	-0.100586	1.61446			ZBTB14	0.0389883	0.130667			ZBTB14	-0.031315	0.0950262			GIPC2	0.0251825	0.112319
CSNK1A1	0.0449947	0.27205			IDH3B	0.0351629	0.380288			ASH2L	-0.100364	0.852032			IDH3B	0.0607113	0.855013			IDH3B	0.0762096	1.14477			PSMC3IP	0.157864	0.793423
CSNK1D	0.106552	0.184657			NRDC	0.0284162	0.290559			MCEE	-0.100195	0.193766			NRDC	-0.0266788	0.305786			NRDC	0.0449596	0.616607			EDRF1	0.0717237	0.577082
PIK3CG	0.0562764	0.396283			CALU	0.10223	1.47824			TRMT10C	-0.0999353	1.71331			CALU	0.0415867	0.412321			CALU	0.02352	0.216818			NUMA1	-0.0251608	0.488793
POLD2	0.025041	0.248278			ATP9B	0.592212	2.05692			PHF3	-0.0998989	0.853758			ATP9B	0.202435	0.489681			ATP9B	0.372188	1.08632			XPNPEP3	0.0123335	0.0766493
PXN	0.0114245	0.0388717			GAS2	0.0658438	0.255918			EIF2S3	-0.09977	0.659452			GAS2	0.00663343	0.0216717			GAS2	0.192059	1.08401			LAPTM5	-0.0327768	0.0200519
CAMLG	0.127632	1.16345			ORC5	0.103135	0.573187			CUX1	-0.0994542	0.277329			ORC5	-0.0407374	0.189172			ORC5	0.0988808	0.562483			RCOR1	0.0276538	0.208789
RPIA	0.14759	1.42249			NDUFS5	0.22321	2.25456			PYROXD1	-0.0994367	0.154162			NDUFS5	0.116823	0.969284			NDUFS5	0.153056	1.42827			TRMT61B	-0.0542845	0.154778
NASP	0.0453153	0.431213			PDE6D	-0.0743076	0.58708			PIGK	-0.0993772	0.631117			PDE6D	-0.0758476	0.655061			PDE6D	0.0672837	0.529495			DSG2	-0.0121363	0.0871989
FNTA	0.0508538	0.272613			ORC4	0.0911598	1.32301			THUMPD1	-0.0993758	1.14143			ORC4	0.0281253	0.314582			ORC4	0.0674707	1.0126			PDLIM1	-0.00261458	0.0182526
TUFM	0.072841	1.61559			PEX1	0.0647789	0.714225			UBA3	-0.0992071	0.862693			PEX1	0.1816	3.16979			PEX1	0.0849929	0.984438			MCM5	0.00236583	0.0163243
CDC34	0.078015	0.241545			RAD21	-0.0138719	0.0567303			MKNK1	-0.098925	0.865657			RAD21	0.0495507	0.234714			RAD21	0.057728	0.286324			ACSL4	-0.00797079	0.0924115
SRP9	0.132429	0.210619			TIMM8A	0.113961	0.283343			ARHGAP30	-0.0987956	1.2748			TIMM8A	0.0193456	0.0378904			TIMM8A	0.364249	1.23471			MACF1	-0.0277767	1.2023
UBE2A	0.0540664	0.155001			DHX16	-0.0297517	0.41789			OXR1	-0.09874	0.361958			DHX16	-0.0285817	0.541015			DHX16	0.09064	2.56033			COPB1	0.0137087	0.180722
CARS1	0.00760733	0.122818			ZNRD2	0.0289401	0.104307			RSPRY1	-0.0986933	0.243955			ZNRD2	0.0392388	0.144775			ZNRD2	0.178944	1.01655			RRP1	0.0947144	0.562084
HARS2	0.15152	1.08132			GMFG	0.186416	0.731263			L3MBTL3	-0.0984967	0.128148			GMFG	-0.188396	1.17189			GMFG	0.230778	1.63962			RXRA	0.12177	0.287621
SARS1	0.023827	0.15819			BNIP3L	0.126087	0.122399			MB21D2	-0.0982597	0.279817			BNIP3L	0.430032	0.545627			BNIP3L	0.215408	0.244893			TBL2	-0.0333688	0.435128
PRIM1	0.130971	1.44486			MED14	0.0909768	1.13294			SIRT5	-0.0981316	0.909849			MED14	-0.0896298	1.0965			MED14	0.123095	1.68945			TMEM87A	-0.054265	0.351803
CSNK1E	0.0916756	0.605561			PRPSAP2	0.160959	2.45698			UCKL1	-0.0981274	0.59588			PRPSAP2	0.0430958	0.414043			PRPSAP2	0.0188275	0.158216			STXBP2	-0.00167917	0.0212743
PSMB3	0.0148297	0.122019			GNG7	0.387565	1.17196			B4GALT1	-0.0976131	0.652851			GNG7	0.0878079	0.156855			GNG7	0.00838292	0.0154738			ITGA4	-0.000539167	0.00540792
PSMB2	0.221794	4.49201			SMARCA5	0.00599458	0.0655041			GABPA	-0.0975157	1.27484			SMARCA5	-0.0337571	0.452159			SMARCA5	0.00790125	0.0867397			ATP5PD	0.0402867	0.573852
ACADVL	0.0173309	0.24074			SPAG9	-0.0386495	0.474359			GOLPH3L	-0.0971222	0.402559			SPAG9	-0.00126346	0.0109966			SPAG9	0.0118885	0.12087			ANAPC1	-0.00292032	0.028646
TMED10	0.01017	0.0620094			URB1	0.092128	0.887856			GYPC	-0.0970233	0.118988			URB1	-0.0576991	0.643423			URB1	0.0445589	0.413041			CHMP6	0.0421477	0.330952
NUMB	0.0897222	0.670787			MGRN1	-0.10841	0.257022			LRP8	-0.0969473	0.41939			MGRN1	0.178854	0.576329			MGRN1	0.0819604	0.216164			LIPA	-0.125688	0.136389
CLK2	0.0869196	0.501069			LCMT2	0.0566015	0.683764			POLR1G	-0.0968791	0.303646			LCMT2	0.0272488	0.323745			LCMT2	0.00826946	0.0882758			BRD4	-0.0608679	1.16961
PSEN1	0.342756	0.629007			AQR	0.0587708	0.787108			NDC80	-0.0968426	1.2452			AQR	0.0426675	0.530944			AQR	0.0621725	0.872384			PRDX5	0.109156	1.33866
HINT1	0.000847	0.00349316			OPA1	0.0139121	0.174226			TMED2	-0.0968358	2.28235			OPA1	-0.0198179	0.315671			OPA1	0.00977542	0.140801			INTS13	0.00341257	0.0321358
NUP153	0.106541	1.26668			MCM3AP	0.111158	0.724933			SPCS2	-0.0968207	0.52546			MCM3AP	0.0635982	0.384609			MCM3AP	0.0551201	0.332155			TMEM30A	-0.028189	0.291125
SEPHS1	0.115511	1.36419			PIP5K1C	-0.250251	0.693584			MTX2	-0.0965103	1.30412			PIP5K1C	0.0713287	0.143656			PIP5K1C	0.143869	0.358919			JMJD4	0.0873133	0.249912
LIG4	0.0887046	0.626641			KIF1B	0.000752208	0.00456786			GAS2	-0.096465	1.02788			KIF1B	0.0374974	0.302083			KIF1B	0.086489	0.93693			MZT1	0.0390234	0.0621953
GNAQ	0.060255	0.362977			MARCHF6	0.130666	0.526067			INSIG1	-0.0962625	0.628098			MARCHF6	-0.120911	0.675532			MARCHF6	-0.172704	0.829643			FAM98B	-0.0347904	0.283734
GNG10	0.204321	0.147794			KDM1A	-0.0733079	0.671857			LSM7	-0.0959394	0.192841			KDM1A	-0.0538713	0.608828			KDM1A	0.109612	1.75629			TBC1D13	-0.0152396	0.0935308
PPOX	0.208203	1.6228			TBC1D4	0.000287792	0.00287923			NCK2	-0.0954141	0.200849			TBC1D4	0.0198568	0.254962			TBC1D4	0.0271551	0.359271			AASDHPPT	-0.0640608	0.440773
GDI2	0.0545007	0.769889			FADS1	0.188295	1.60859			FYTTD1	-0.0952825	0.107676			FADS1	-0.0798844	0.432678			FADS1	0.0650173	0.380639			CCDC12	-0.0257812	0.24058
EMD	0.050059	0.779036			GSDME	0.0815278	0.335469			MED19	-0.0949764	0.477771			GSDME	0.111026	0.581545			GSDME	0.048491	0.191127			CRYL1	-0.0236546	0.125084
GATM	0.274342	1.15857			MAN1A2	-0.0516847	0.39991			LIMA1	-0.0945527	1.5722			MAN1A2	0.0554157	0.58651			MAN1A2	0.0485272	0.463896			ATP6V0A2	-0.112823	2.40446
SERPINB8	0.0885554	0.506324			ACSL4	0.0437712	0.804703			ISCA2	-0.0944375	0.436283			ACSL4	0.0616408	1.36788			ACSL4	-0.00107608	0.0119026			MEMO1	-0.0148946	0.0929482
SERPINH1	0.0683493	0.95168			SNX3	-0.00471367	0.0307954				-0.0943539	0.607213			SNX3	-0.0758892	1.34786			SNX3	0.110143	2.33259			NLRC3	0.131235	0.104297
PEX5	0.103429	1.27466			DOK2	-0.0560983	0.124376			PXDN	-0.0943482	0.324706			DOK2	0.144543	0.404945			DOK2	0.076745	0.183673			ZBTB21	-0.00035875	0.00241263
DNM2	0.0326403	0.709258			STX10	0.0225818	0.0736435			PNP	-0.0943342	1.32167			STX10	-0.0253815	0.0832852			STX10	0.128201	0.664732			KDM1A	-0.0131383	0.135131
NUDT2	0.164962	2.14031			OGA	-0.0186772	0.15271			STK26	-0.0943242	0.405104			OGA	0.0447263	0.450527			OGA	0.0078971	0.0610709			CKS2	-0.0498892	0.394989
CDK7	0.0794347	2.17295			RANBP6	0.101875	0.69084			PTP4A1	-0.0939158	0.229309			RANBP6	-0.010455	0.073628			RANBP6	0.0260167	0.19459			BABAM1	-0.115611	1.24299
CDK9	0.0359353	0.220311			NEMF	-0.0822653	0.524232			PAFAH1B2	-0.0938611	0.779831			NEMF	0.0310589	0.203791			NEMF	0.0486482	0.373216			CHP1	-0.0746344	0.62146
CCT8	0.02396	0.134777			GMDS	-0.145825	2.28176			VIPAS39	-0.093495	1.01605			GMDS	0.0136296	0.128806			GMDS	0.00197125	0.0175473			ZNF22	-0.095365	0.230383
CCT4	0.0988247	0.851963			NMT2	0.129478	0.735672			CARHSP1	-0.0933208	0.808746			NMT2	-0.00284862	0.0112829			NMT2	0.081447	0.414878			HDLBP	-0.0373867	0.422889
ANXA11	0.0657297	0.926816			CCNT1	0.135967	1.23851			PDHB	-0.093148	0.904341			CCNT1	0.087537	0.678382			CCNT1	0.177023	1.7662			LUC7L2	-0.0156229	0.0776478
RAB5C	0.0635023	0.353234			BUB1B	-0.000108625	0.000960636			ANP32A	-0.0930583	3.00891			BUB1B	-0.0593286	0.843793			BUB1B	0.0643269	0.943646			WASHC2C	0.00965388	0.0421955
RAB28	0.26694	1.69604			PLOD3	0.239926	1.05651			TMX1	-0.0930317	1.54023			PLOD3	0.111312	0.457848			PLOD3	-0.00864246	0.0265936			ATP6V1A	0.0221938	0.144902
DAP	0.192716	0.499415			EIF4E2	0.0429442	0.19922			CTPS1	-0.0930225	2.49004			EIF4E2	0.151723	1.06211			EIF4E2	-0.177002	1.35537			CCDC25	-0.0855482	1.12454
DUSP3	0.229729	1.55643			CCNT2	0.306803	0.665933			HSPBP1	-0.0928908	0.855357			CCNT2	0.326428	0.690287			CCNT2	0.183795	0.346196			ADK	0.0514005	0.618281
DNA2	0.214301	0.798064			DIAPH1	0.00998875	0.134426			TMEM214	-0.0928049	0.996905			DIAPH1	0.0376321	0.694005			DIAPH1	0.0475021	0.897712			RAB12	-0.0134121	0.0378116
IDH3G	0.0841122	0.488278			SELENOF	0.131662	1.0733			PDXK	-0.0927201	0.484901			SELENOF	0.106572	0.828264			SELENOF	0.180012	1.66946			ANXA5	0.0283017	0.246773
GALK1	0.0577706	0.355302			TSPAN2	0.0461089	0.31372			SSH2	-0.0925683	0.785348			TSPAN2	0.128487	1.06611			TSPAN2	-0.00628225	0.0345884			RSBN1L	-0.0360044	0.356629
BCAP31	0.0880593	1.70592			EXOC3	0.0945563	0.896605			TMCO1	-0.0922142	0.66632			EXOC3	0.0299065	0.230759			EXOC3	0.0432731	0.333784			NUDCD3	0.134486	0.673056
IRAK1	0.0520509	0.148337			PLIN3	0.00541	0.0328612			ARL6	-0.0921877	0.885091			PLIN3	-0.00759	0.0519252			PLIN3	0.007495	0.0583506			EIF2AK4	-0.0346475	0.280227
CLCN3	0.117514	1.40822			SLC16A7	0.0994231	0.342517			FIG4	-0.0919075	0.131423			SLC16A7	-0.00174487	0.005163			SLC16A7	-0.209435	1.01412			TAF5	0.0629057	0.680772
CLCN7	0.19573	1.98244			RAD1	0.010605	0.0204868			MARS2	-0.0916716	1.29103			RAD1	-0.183832	0.479918			RAD1	-0.167368	0.429484			RDX	0.092491	1.12913
VAMP7	0.136538	1.94811			PRMT3	0.0415438	0.421448			NDRG2	-0.0916573	1.17662			PRMT3	0.0178304	0.158039			PRMT3	-0.0254029	0.258098			PHYKPL	0.0818747	0.424609
HDGF	0.0600283	0.47817			UGDH	-0.00724804	0.0396877			PPP1R7	-0.0914259	1.00717			UGDH	-0.0422045	0.253508			UGDH	-0.0106287	0.0569511			RIOK1	-0.00176629	0.013438
CCNH	0.0493978	0.470321			LPXN	0.077555	0.974618			GABARAPL2	-0.0914143	0.563713			LPXN	-0.0225	0.200686			LPXN	0.0552117	0.620702			ERLEC1	-0.287318	2.05288
NEK2	0.275658	0.625822			ICMT	0.262722	0.583017			FBXO46	-0.0914075	0.376948			ICMT	0.0333107	0.0565674			ICMT	0.385058	1.01364			ATP13A3	0.0200271	0.100511
UBE2E1	0.0950355	0.0497658			SNX2	-0.0142865	0.0929894			OS9	-0.0913617	0.43584			SNX2	0.00314619	0.0209569			SNX2	0.053271	0.497883			HNRNPD	0.0793396	0.387451
NDUFA8	0.0480793	0.298343			DPM1	0.106015	0.489717			PRAME	-0.0912743	0.300329			DPM1	-0.0391963	0.189265			DPM1	0.207362	1.61431			BRIP1	-0.142408	0.693642
NCBP2	0.0410396	0.101045			USO1	0.0861208	0.796902			ERLIN2	-0.0912424	0.546861			USO1	0.0845342	0.77547			USO1	0.0752742	0.656744			AGAP2	-0.00925075	0.0618854
RAP1GDS1	0.0264333	0.455919			TOM1	0.0881696	0.905385			ARF3	-0.0911783	0.0978498			TOM1	-0.000217989	0.00148008			TOM1	0.0859694	0.99734			UBE2G2	-0.0681966	0.222955
DGKE	0.190301	0.825654			PFKFB2	0.1031	1.14303			ANLN	-0.0910742	0.551893			PFKFB2	0.04183	0.288079			PFKFB2	0.0275167	0.199006			SUCLG1	-0.0453625	0.756243
POLR2H	0.051666	0.289782			CCDC22	0.108329	1.85718			COMMD10	-0.090798	0.408952			CCDC22	0.00751542	0.0653649			CCDC22	0.0829571	1.17885			BAD	-0.136535	1.59221
MAP2K6	0.055666	0.517804			PQBP1	0.0635721	0.214986			CRIPT	-0.0907233	0.125139			PQBP1	0.0840173	0.503558			PQBP1	0.126647	0.849683			DDX31	-0.0546027	0.631942
ARHGDIA	0.164192	0.831954			TIMM17B	0.21403	0.647259			PLEKHA1	-0.0906924	0.850852			TIMM17B	0.191183	0.604866			TIMM17B	0.349645	1.46902			HNRNPL	0.001525	0.00986264
ARHGDIB	0.053464	0.327952			PRAF2	0.30043	0.654161			LENG1	-0.0906864	0.826443			PRAF2	0.104957	0.174084			PRAF2	0.083626	0.137119			CNPY3	0.00293413	0.0159243
AGFG1	0.119698	1.81749			CACNA1F	0.229648	0.169248			TECR	-0.0905833	1.06235			CACNA1F	0.48678	0.456577			CACNA1F	0.235129	0.164015			OGDH	-0.0469171	0.885904
GTF2A1	0.433111	2.0551			EIF5B	0.00757083	0.174582			NEDD4	-0.0905651	0.758536			EIF5B	0.0290875	1.1866			EIF5B	0.0343425	1.52381			MSL3	0.0117225	0.0312418
ZNF131	0.108289	0.393253			GAS7	0.148097	1.11351			HS2ST1	-0.0905502	0.811959			GAS7	-0.0100091	0.0414168			GAS7	0.115856	0.72487			BAK1	-0.317676	0.696268
ZNF143	0.514059	1.17948			EDF1	0.0821621	0.371455			ATP5PD	-0.0904558	0.882709			EDF1	-0.00342125	0.0116294			EDF1	-0.0226213	0.0836978			NDUFS1	-0.0315942	0.298131
RBM5	0.241657	1.53749			KIN	0.106147	0.905663			ISOC2	-0.0903939	0.81577			KIN	0.0159859	0.0906062			KIN	-0.017858	0.10611			GK	0.259515	0.33091
RIDA	0.252159	1.48954			DIAPH2	0.0624682	0.831312			PEX5	-0.0903058	0.516121			DIAPH2	0.0746628	1.17977			DIAPH2	0.00577583	0.0535568			COLGALT1	-0.0103617	0.154487
SMS	0.00476733	0.0312877			SH2D1A	-0.0182115	0.0366419			ANP32E	-0.0902958	0.554153			SH2D1A	0.00104013	0.00212712			SH2D1A	0.218952	0.699311			YKT6	0.131127	2.5908
MRPL12	0.192258	0.93136			DNAJA2	-0.0144075	0.0457838			PTPN7	-0.0902825	0.495509			DNAJA2	-0.113077	0.543804			DNAJA2	0.119764	0.590659			STAT5B	-0.0313188	0.287185
DGKQ	0.013179	0.0243643			BRD4	-0.00186583	0.0129579			SAP25	-0.0902137	0.536354			BRD4	-0.009639	0.0739612			BRD4	0.0286367	0.261693			POLR1G	-0.00959306	0.0227707
THOP1	0.00143333	0.0108618			CUTA	0.130547	0.48015			ACOT8	-0.0900948	1.35953			CUTA	-0.0448196	0.136687			CUTA	0.223869	1.02233			UBLCP1	-0.06708	0.389755
BLVRA	0.000161333	0.00217394			SMPD2	0.349558	0.803966			DNAJA2	-0.0900267	1.15124			SMPD2	0.17434	0.332135			SMPD2	0.30454	0.674093			USP5	-0.0345713	0.661048
ARFIP1	0.00980096	0.0867967			TBL1X	0.21084	0.473157			GLOD4	-0.089955	0.633			TBL1X	-0.17938	0.429105			TBL1X	0.140633	0.313747			BUD23	0.0102095	0.057201
SUCLG1	0.004912	0.0584318			HUS1	-0.0792338	0.35865			NAGK	-0.0899101	1.27503			HUS1	0.0211795	0.0794641			HUS1	-0.0891022	0.402703			PLEKHM2	0.0296735	0.0883938
PGGT1B	0.0499853	0.0503328			PFDN1	-0.36836	1.56264			PSPC1	-0.0898483	1.25297			PFDN1	-0.241258	1.134			PFDN1	-0.0787992	0.247484			ADAR	-0.0128617	0.11987
CTSC	0.038115	0.326414			PPP1R11	0.0575467	0.392228			TBPL1	-0.0894726	0.618903			PPP1R11	-0.0286491	0.168294			PPP1R11	0.118206	1.08274			MTX2	0.0107589	0.10204
PTTG1IP	0.0260834	0.104796			NBN	0.0191823	0.1028			CPPED1	-0.0892213	1.3564			NBN	0.0135716	0.069142			NBN	-0.06874	0.447983			RNF20	-0.0182888	0.226551
POLR2K	0.231875	0.697286			RNGTT	0.0759575	0.648365			PLPP1	-0.0890075	0.116311			RNGTT	-0.0514197	0.422852			RNGTT	-0.0389392	0.290839			RSL1D1	-0.0446479	0.547973
RCAN1	0.0350733	0.050807			ABCB7	0.0430823	0.349724			BABAM2	-0.0889783	1.16433			ABCB7	0.00991566	0.0673879			ABCB7	-0.00160563	0.00968553			SLFN5	0.0624452	0.313297
SMTN	0.107334	0.367173			KIF21B	-0.0160679	0.15375			THOC1	-0.0887492	1.18283			KIF21B	0.0156114	0.162427			KIF21B	-0.0607957	0.94759			GALE	-0.080605	1.78999
SUB1	0.0563173	0.181779			SRGAP2	0.114252	0.961271			UBQLN4	-0.0886575	0.423984			SRGAP2	0.0535533	0.406992			SRGAP2	-0.016085	0.0987014			WAPL	-0.038608	0.971025
POLG	0.0873471	0.554228			FAM20B	0.0462183	0.196146			NANP	-0.0886514	0.476913			FAM20B	0.0671367	0.328122			FAM20B	0.000913333	0.00345194			PECAM1	-0.0311471	0.218751
CLNS1A	0.201628	1.44321			DENND4B	0.508277	0.489822			MIER1	-0.088514	0.315794			DENND4B	0.688747	0.738215			DENND4B	-0.117337	0.0768525			DCAF11	-0.0861276	0.734329
HIRA	0.0769756	0.355867			EFCAB14	0.0928125	0.133542			PPP2R5E	-0.0884313	0.410404			EFCAB14	0.145971	0.25905			EFCAB14	0.0565208	0.0925775			CDC42	-0.0107267	0.0653153
ATXN3	0.128808	2.02079			WDR1	-0.0308821	0.196816			NFKBIE	-0.0884267	0.273097			WDR1	-0.0323004	0.300629			WDR1	0.0636112	0.743757			FBXL18	0.0508846	0.212874
PMS1	0.0207473	0.0719657			SLIT1	0.204031	0.923134			NECAB2	-0.0884017	0.0980345			SLIT1	0.149702	0.736574			SLIT1	0.102508	0.344919			EPRS1	0.0301425	0.657722
CACNB3	0.1037	0.219678			N4BP1	0.0923026	1.36422			HAUS5	-0.0882917	1.04364			N4BP1	0.105988	2.07644			N4BP1	0.0100525	0.0976474			CCDC77	0.0360146	0.171386
USP14	0.0220207	0.134519			ROCK2	0.0234121	0.255431			CTNNB1	-0.088284	0.128274			ROCK2	0.0244694	0.280827			ROCK2	0.00548675	0.0524649			ARPP21	0.0160102	0.122351
PRKAG1	0.0467933	0.625896			CLASP2	0.0454946	0.651127			MED18	-0.0882602	0.417163			CLASP2	-0.0662221	1.39774			CLASP2	0.0760096	1.71403			CNEP1R1	-0.0888313	0.286969
FXYD2	0.175785	0.310067			CPNE3	0.08402	1.07546			WDR82	-0.0882197	1.18438			CPNE3	0.0486817	0.664256			CPNE3	0.0637083	0.943057			BRD7	0.0221522	0.12462
RAD23A	0.0871562	0.597366			ZBED4	-0.103258	0.611406			INTS1	-0.088101	1.27264			ZBED4	-0.0844983	0.620479			ZBED4	0.0848583	0.630835			DPH5	0.0645475	0.211476
RAD23B	0.0855333	0.485181			ATG13	-0.0892346	0.347627			TUBB	-0.0879825	1.42585			ATG13	-0.0481963	0.17065			ATG13	-0.0249096	0.080981			PARP10	0.00388917	0.0235848
EPHB1	0.44957	0.577704			PPFIA3	0.123608	1.18126			EIF2S2	-0.0879242	1.64088			PPFIA3	-0.0217541	0.131196			PPFIA3	0.138696	1.36665			PIK3C2A	-0.0168942	0.0645269
AK2	0.211342	1.50417			HIP1R	-0.0286821	0.20931			UPF3B	-0.0877461	1.09301			HIP1R	0.0427879	0.351391			HIP1R	0.0393196	0.305896			RPL6	0.0333321	0.205978
NAPA	0.0348647	0.239661			RNF40	0.0590679	0.700539			EEF1G	-0.0872208	1.38015			RNF40	0.0583146	0.722652			RNF40	0.0368946	0.323938			FBXL4	0.125602	0.0760784
PSMD4	0.143815	0.866241			ZC3H11A	0.00199613	0.0181658			QPRT	-0.087172	0.341535			ZC3H11A	0.0323556	0.540671			ZC3H11A	0.0507381	0.91757			PPP5C	0.0365212	0.663614
DRG2	0.0186783	0.170952			CLUH	0.0176333	0.157987			HSPA9	-0.0870892	3.06812			CLUH	0.0406383	0.469311			CLUH	0.05335	0.659251			PABPC4	-0.0047175	0.0292155
CSE1L	0.00891467	0.0959104			CAND2	0.0908655	0.811234			CYBC1	-0.0870263	0.521642			CAND2	0.0347289	0.231374			CAND2	0.118843	1.15015			KRT17	-0.452744	0.638687
MFAP1	0.13038	0.968748			TSC22D2	0.0754146	0.369693			LONP1	-0.0870158	1.51314			TSC22D2	-0.00564121	0.0225329			TSC22D2	0.109134	0.722688			MORF4L1	-0.0189112	0.173014
HADHB	0.0531113	0.471254			NPHP4	-0.45001	0.585161			ZC3HC1	-0.0868583	1.17994			NPHP4	0.106045	0.153137			NPHP4	0.524833	1.13351			VARS1	-0.0185738	0.192775
MANF	0.0973033	0.620407			KDM4A	0.0168821	0.130683			BRAP	-0.0864585	1.0167			KDM4A	0.0763868	0.816119			KDM4A	-0.0893786	0.831253			ZBED1	0.271843	0.361907
ELL	0.0179509	0.117964			DNAJC13	-0.00764971	0.102183			INTS14	-0.0863591	0.990152			DNAJC13	-0.0155047	0.260695			DNAJC13	-0.0171514	0.323603			ITGB3	-0.0681158	0.12097
CASP6	0.141074	0.740375			PPP6R2	0.0257072	0.119131			CDK9	-0.086042	1.24817			PPP6R2	-0.0111379	0.0537914			PPP6R2	-0.0327268	0.182302			NDUFA13	0.0254751	0.121823
ADK	0.129531	1.64336			CNOT3	-0.141987	2.09426			SLC38A2	-0.0859525	0.370393			CNOT3	0.00982042	0.117479			CNOT3	-0.0286213	0.446128			ADD1	-0.00850375	0.11796
CDKN2D	0.124054	0.239172			SS18L1	0.12788	0.8524			SAR1A	-0.0859217	1.20305			SS18L1	0.057531	0.355588			SS18L1	-0.209075	2.06217			SERPINH1	-0.0232319	0.227139
TPD52	0.166061	1.66339			ANKRD17	0.0569388	0.525306			HEATR1	-0.0857883	0.821911			ANKRD17	0.0494521	0.567219			ANKRD17	0.0665361	0.754365			CYP20A1	-0.00312078	0.022554
SNU13	0.248524	0.833712			SIN3B	0.000647375	0.0026133			USP11	-0.085745	1.05537			SIN3B	0.137127	0.769726			SIN3B	-0.142006	0.908844			SELL	0.00393863	0.0106735
GFER	0.543614	1.17193			DNAJB6	0.187023	0.586922			MAVS	-0.085505	0.763616			DNAJB6	-0.350179	0.886252			DNAJB6	0.116369	0.299046			CHMP5	0.127866	0.603139
OXCT1	0.0535	0.58439			XYLB	0.156626	1.45532			WDR70	-0.0854926	0.79898			XYLB	0.123279	1.01285			XYLB	0.042426	0.252641			LENG8	0.0360778	0.239314
SUMO3	0.24495	0.320624			COQ9	-0.0432543	0.404276			KCNH2	-0.0854494	0.657327			COQ9	0.0409722	0.333313			COQ9	-0.000478125	0.00309537			RIC8B	0.0284592	0.0939576
BID	0.18903	2.11216			GGCT	-0.232242	1.16716			FSD1	-0.08541	0.481098			GGCT	-0.0767733	0.300306			GGCT	-0.107483	0.496831			INTS5	-0.117651	0.349584
NDUFV3	0.103529	0.172538			NDUFS7	0.219575	1.99844			TADA3	-0.0852057	0.204792			NDUFS7	0.0615133	0.363845			NDUFS7	0.109048	0.753691			ABAT	-0.117291	0.922223
ARPP19	0.197596	0.813956			NDUFS2	0.0334188	0.334939			TXN2	-0.0851363	0.352897			NDUFS2	-0.0602946	0.962347			NDUFS2	0.115967	2.14597			SIAH2	0.123196	0.343258
ATP5ME	0.258833	0.894017			ZPR1	0.144388	2.37326			ARL6IP4	-0.0848132	0.521183			ZPR1	0.0601992	0.737076			ZPR1	0.0171725	0.142427			TMEM209	0.122921	0.827211
HDAC4	0.0781079	0.678306			NIPSNAP2	0.0113933	0.0907639			MAPK1	-0.0847517	2.95992			NIPSNAP2	0.0941783	1.45199			NIPSNAP2	0.063485	0.797388			HAPLN2	-0.550078	0.683391
PEX3	0.00135443	0.00820164			HMMR	0.183828	1.38926			ATP6V1A	-0.0846925	1.36085			HMMR	0.185908	1.50985			HMMR	0.0156669	0.0713437			DAZAP1	0.0233021	0.201629
HSD17B7	0.0904741	0.631299			PDCD6	-0.096331	0.771945			ITGAL	-0.0846078	0.862776			PDCD6	0.0399022	0.305526			PDCD6	-0.00665248	0.0412542			GAS2	-0.0118238	0.101665
STX17	0.0277414	0.25446			TBCA	0.0794517	1.60933			ENOPH1	-0.0845525	1.12164			TBCA	-0.04013	0.665366			TBCA	0.07445	1.5544			LYAR	-0.0501454	0.45987
UBASH3A	0.024221	0.10402			ATP6V1G1	0.0436846	0.173554			C18orf25	-0.0844349	0.212973			ATP6V1G1	-0.103305	0.564092			ATP6V1G1	-0.0270437	0.111878			SENP1	-0.359955	1.18289
CFAP298	0.0877077	0.0869494			VPS4B	-0.0329617	0.192964			NMD3	-0.0843577	1.54017			VPS4B	0.0346717	0.246019			VPS4B	0.123773	1.20803			GRB2	-0.0304075	0.262663
TMEM33	0.0580823	0.704165			MPDU1	-0.1065	0.539404			CASKIN1	-0.0840383	0.401469			MPDU1	-0.0965146	0.476567			MPDU1	0.0558804	0.239829			SEPTIN11	0.0296459	0.208503
SYNJ2BP	0.264605	0.435854			ENTPD5	-0.0100383	0.0157936			SEPTIN5	-0.0839717	0.540405			ENTPD5	0.233853	0.415023			ENTPD5	0.272107	0.51259			ACP2	-0.0906538	0.167756
GSDMD	0.0880376	0.735526			ZNF217	0.0361224	0.23034			PWP2	-0.0839634	0.624987			ZNF217	-0.0142854	0.0785361			ZNF217	0.112431	0.920645			RGP1	0.131538	0.22933
SNX16	0.129269	0.393761			SH3BGRL	0.0179817	0.0802668			YWHAQ	-0.0838992	1.07692			SH3BGRL	0.069315	0.496876			SH3BGRL	-0.105337	0.627559			CRELD1	0.121971	0.259614
SMIM11	0.0425877	0.320313			FLNB	0.00278958	0.0296796			FAM102B	-0.08382	0.26372			FLNB	0.0100479	0.190131			FLNB	0.0252946	0.568176			CAST	-0.0168717	0.0568734
MTPN	0.0510217	0.546799			NCOR1	-0.0100183	0.078916			PPIL3	-0.0837671	1.16494			NCOR1	0.0495352	0.488474			NCOR1	0.0296278	0.282327			RAP2A	-0.0971654	0.115223
ARPC4	0.151624	2.52571			VAMP4	0.173564	0.765426			NUDT11	-0.0836456	0.457858			VAMP4	-0.15272	0.498423			VAMP4	-0.0333879	0.0981518			NUFIP2	0.0642058	0.588837
TPI1	0.164876	2.01641			NDUFS6	-0.0428915	0.256325			NCOA7	-0.0836283	0.48289			NDUFS6	-0.00657137	0.0435536			NDUFS6	0.0688561	0.70254			PRAF2	-0.0254848	0.035773
EIF3E	0.0598093	0.888905			PEX14	-0.261238	1.45215			HPF1	-0.0834792	1.05287			PEX14	0.0436991	0.257025			PEX14	0.111883	0.902769			RPL12	0.0222558	0.145454
SEC61B	0.535303	3.39533			SLC43A1	0.0862558	0.16298			TSTD1	-0.0834517	0.381014			SLC43A1	0.0888342	0.168256			SLC43A1	-0.474426	1.4047			ATP5F1C	-0.0199462	0.0708251
GABARAPL2	0.176677	1.46966			CS	-0.123246	0.432935			KTI12	-0.0834233	0.448555			CS	-0.0737208	0.25022			CS	0.0810992	0.278703			KHSRP	-0.0305167	0.392879
ROMO1	0.222147	1.12435			SPAG7	-0.197235	2.16211			POGK	-0.0834058	0.409934			SPAG7	-0.0620952	0.606612			SPAG7	-0.0362032	0.30553			SRRM1	-0.0166546	0.224779
UBE2G2	0.124193	0.486217			SEC22B	0.0801496	0.885212			CCDC12	-0.0833647	0.284148			SEC22B	-0.0283004	0.214237			SEC22B	0.0439579	0.430222			DYNLL1	-0.0618697	0.0736472
MYL6	0.138108	3.19067			PRPF40A	0.0834175	0.646025			MALSU1	-0.0833633	0.417357			PRPF40A	0.0225708	0.132113			PRPF40A	0.108741	0.910915			LIN52	-0.189167	0.780661
PRPS1	0.103109	0.593077			TACC1	-0.034925	0.263664			ZNF143	-0.0830892	0.313089			TACC1	0.0108166	0.0752717			TACC1	-0.0781599	0.760312			HSF1	0.0198768	0.193454
DSTN	0.0443615	0.2378			CDC45	0.0447299	0.238912			LIN9	-0.0828925	0.245346			CDC45	0.095735	0.617295			CDC45	0.126955	0.896639			UROS	-0.0464704	0.267767
RAB8A	0.0699504	0.478094			LRCH4	-0.0529625	0.532372			DEGS1	-0.0828167	0.275365			LRCH4	-0.0441702	0.490511			LRCH4	0.0393203	0.421569			RTCB	0.00660875	0.0611425
SRP54	0.0736493	0.58708			MTX2	-0.0656792	0.438599			ACTL6A	-0.0827003	1.46978			MTX2	0.0307875	0.217557			MTX2	0.0121375	0.0840381			OGFR	-0.0831617	1.55568
RAB2A	0.153999	1.10043			VPS26A	0.0835734	0.681403			RABGGTA	-0.0826016	0.850441			VPS26A	0.0197564	0.11571			VPS26A	0.111631	1.02779			CCT6B	0.610863	0.424379
RAB5B	0.206255	1.43193			NDUFB1	0.166594	1.04322			TSR3	-0.0823617	0.0892839			NDUFB1	-0.0032573	0.0116798			NDUFB1	0.274372	2.23797			PAICS	0.0413617	0.1977
CKS1B	0.0264479	0.0858436			PMPCB	0.0233827	0.111262			TUBGCP6	-0.08221	1.33979			PMPCB	0.0331437	0.170331			PMPCB	0.0928883	0.59969			UTP25	-0.024576	0.140035
RAB10	0.13189	2.50467			SAP30	-0.183604	1.25447			DNAJB14	-0.0822075	0.177324			SAP30	0.0595915	0.344307			SAP30	0.0119029	0.054199			NMRAL1	0.00706562	0.064303
CXCR4	0.0694625	0.411245			MED24	0.0136214	0.0631853			CASP3	-0.0820478	0.286683			MED24	-0.0599135	0.424611			MED24	-0.103178	0.935469			MPST	0.0450158	0.394874
UBE2K	0.0885606	0.335864			KATNA1	0.00427579	0.0171257			AIDA	-0.0820249	0.302154			KATNA1	0.133147	0.874637			KATNA1	0.105142	0.661898			PALD1	-0.102844	0.487611
RAB14	0.124998	2.2257			ERN1	-0.262224	3.16016			PUF60	-0.0817942	1.55154			ERN1	-0.00359875	0.0213783			ERN1	-0.137195	1.40971			NOL10	-0.0442183	0.16949
ACTR1A	0.084617	1.29776			E2F6	-0.671517	0.878859			NEMF	-0.0817067	0.56783			E2F6	-0.0113983	0.00910217			E2F6	0.0556783	0.0439695			NSUN5	-0.00156269	0.00496324
ABCE1	0.000677667	0.00517918			PSIP1	0.00427292	0.025219			PSME1	-0.08161	1.33053			PSIP1	-0.00987375	0.0611208			PSIP1	0.0580996	0.459857			TMA16	0.00741771	0.0529002
RAP1B	0.298352	0.684389			ERLIN1	-0.161366	1.14836			MGAT5	-0.0815992	0.189133			ERLIN1	0.127118	0.844288			ERLIN1	-0.0486267	0.245802			RELCH	-0.0679644	0.704542
RAP2B	0.305419	0.449598			NDUFS3	-0.0843775	0.700931			TSSC4	-0.0815712	0.330623			NDUFS3	-0.0154792	0.0984995			NDUFS3	0.0302058	0.206335			ACBD5	-0.516231	2.14938
MAX	0.284534	1.11314			GMNN	-0.0491863	0.14147			FASTKD1	-0.0814215	0.711184			GMNN	-0.320861	1.35234			GMNN	-0.0281413	0.0790981			ATL2	0.068275	0.512397
PSME3	0.230953	1.39171			HSBP1	-0.388357	1.3823			FAM162A	-0.0813783	1.17354			HSBP1	0.129263	0.348371			HSBP1	-0.0490767	0.122081			OGT	-0.00618177	0.052674
ATP6V0D1	0.31039	1.91232			ECI2	0.111099	1.25303			OXA1L	-0.0811148	0.310792			ECI2	0.0919038	0.994419			ECI2	0.0968936	1.01757			FAM91A1	-0.0421527	0.504379
PCBD1	1.45644	2.62969			KHDRBS3	-0.138913	1.01584			FNDC3A	-0.08109	0.247064			KHDRBS3	-0.0382903	0.314192			KHDRBS3	0.0253353	0.189146			NAA15	0.0591542	1.67948
RHOA	0.105116	0.199875			TADA3	-0.184326	0.322749			SNX12	-0.0809345	1.02107			TADA3	0.214709	0.427118			TADA3	-0.334899	0.933939			NDUFB4	-0.02549	0.188623
NAA20	0.237365	2.54495			TAF5L	0.0648611	0.272207			BAD	-0.0809243	0.48786			TAF5L	0.00609729	0.0218633			TAF5L	-0.121033	0.692894			SETD7	-0.00418167	0.0345223
HSPE1	0.64955	4.56561			EED	0.0182671	0.126256			PGRMC2	-0.0807445	0.857502			EED	-0.00916542	0.061294			EED	-0.0283174	0.200481			WBP4	-0.104943	0.599636
VBP1	0.180049	0.83513			SF3B1	-0.0158208	0.171541			ADCY3	-0.0805817	0.30255			SF3B1	-0.00233083	0.0368071			SF3B1	0.0507342	1.3854			PFN2	-0.0973215	0.21181
B2M	0.0778453	0.539795			CSDE1	-0.0152596	0.0982743			CAMK2G	-0.0804743	0.52981			CSDE1	-0.0716212	0.727877			CSDE1	0.0408088	0.348784			AP4B1	-0.132455	0.668595
NPC2	0.286889	1.88412			WBP4	-0.175176	0.955112			TIMM29	-0.0802567	0.364747			WBP4	-0.0727572	0.305283			WBP4	-0.0564567	0.225953			RMDN3	0.0750604	0.5708
COPZ1	0.211313	5.83031			MTRF1	-0.0959392	0.16678			GPAT4	-0.0802392	0.345271			MTRF1	0.0340708	0.0522133			MTRF1	0.182094	0.37578			RAD21	0.0167488	0.134033
SUMO2	0.00608133	0.0212565			CRCP	0.0688217	0.212794			MBTD1	-0.0802	0.0750798			CRCP	0.129788	0.45117			CRCP	-0.19494	0.636708			SNRPE	0.0189942	0.0559328
UFM1	0.103626	0.196			RPS6KA5	0.126063	1.28822			TAB1	-0.0801197	1.03821			RPS6KA5	0.110618	1.94414			RPS6KA5	-0.0330412	0.361494			DDX46	0.0230342	0.277957
AP1S1	0.362113	3.13817			MED6	0.0423429	0.129792			APBB1IP	-0.0800175	0.902388			MED6	-0.170517	0.719976			MED6	-0.1595	0.586793			PURB	-0.00947872	0.0902242
LMO4	0.191093	0.472773			MYCBP2	-0.0149059	0.24032			ABCF3	-0.0798674	0.532095			MYCBP2	0.0121013	0.192256			MYCBP2	0.0140914	0.233969			PPOX	0.00981004	0.0278395
HNRNPK	0.105065	3.86631			GCAT	-0.0291108	0.177428			TOP3A	-0.0797678	0.441099			GCAT	-0.0635274	0.49467			GCAT	0.00324731	0.0185345			MED28	-0.0272496	0.126415
TIMM10	0.561384	3.73685			NPM3	0.0149475	0.0751901			CSNK1A1	-0.0797127	0.549405			NPM3	0.0141858	0.0756862			NPM3	0.0133025	0.0705414			LONP1	-0.0133908	0.0638348
PPP1CB	0.0349963	0.176813			LYPLA1	0.0172771	0.0814971			WDR12	-0.0796383	1.63273			LYPLA1	-0.100141	0.64085			LYPLA1	0.0294987	0.14437			ALKBH2	0.0133944	0.0828648
NCS1	0.245381	2.04152			ERAL1	0.379198	0.977631			ITGA4	-0.0796192	1.85243			ERAL1	0.183888	0.366937			ERAL1	0.246029	0.536628			XAF1	0.0695362	0.406587
PSMC1	0.07619	0.907075			CREG1	0.23487	0.780857			NAA30	-0.0794243	0.237073			CREG1	0.218533	0.780723			CREG1	0.205734	0.696328			KCTD18	0.204768	0.360008
PSMC5	0.0732053	0.957894			SNRNP200	0.0473604	0.891389			TMEM14C	-0.0790826	0.501093			SNRNP200	0.00430708	0.053094			SNRNP200	0.0449838	0.838702			URB2	0.0230567	0.07883
UBE2H	0.0547761	0.242021			TRMU	-0.112282	0.640709			ABCF1	-0.0790533	0.884072			TRMU	-0.0387217	0.202801			TRMU	-0.00770167	0.0355368			BOP1	-0.00753125	0.0879282
SNRPE	0.014731	0.0239227			TIPRL	0.0246762	0.228751			AHCYL2	-0.0789327	0.800403			TIPRL	-0.0141154	0.123166			TIPRL	0.0316229	0.33684			REPIN1	-0.16306	1.56236
LSM6	0.10156	0.470112			SURF6	0.0125023	0.0457902			NIT2	-0.0788758	1.0943			SURF6	0.0925866	0.45949			SURF6	-0.115935	0.653979			LRRC41	-0.0918412	0.2468
SNRPD1	0.191022	1.29176			UTP20	0.0162867	0.123934			CISD3	-0.078604	0.279416			UTP20	-0.029074	0.272955			UTP20	0.0365215	0.341088			TIPIN	-0.100771	1.19308
SNRPD3	0.12875	0.352599			NUP155	-0.0125304	0.145195			ARIH1	-0.0785751	0.831148			NUP155	0.00935792	0.119092			NUP155	0.0199329	0.287607			PDE3B	0.044506	0.225433
TMSB4X	0.054886	0.139303			RP2	-0.0889318	0.614614			ETHE1	-0.078468	1.18123			RP2	-0.0686647	0.529165			RP2	0.00590675	0.032723			MYO9B	0.00907717	0.0934913
PSMC6	0.102037	1.00096			WDHD1	0.00129125	0.0194967			HERC4	-0.078441	0.949414			WDHD1	0.00172292	0.0253738			WDHD1	0.0272346	0.592907			MMTAG2	-0.0283426	0.164693
POLR2G	0.196913	1.24061			CRTAP	0.0898002	0.481214			EIF5A	-0.0784233	0.610868			CRTAP	0.153182	0.982522			CRTAP	-0.0421056	0.188601			HMGB1	-0.0967633	1.04818
ETF1	0.0872937	1.63545			SLC25A12	-0.0191647	0.182636			MED7	-0.0784092	0.399299			SLC25A12	0.0610492	0.769992			SLC25A12	0.00831363	0.0721643			QKI	0.00220553	0.0187634
YPEL5	0.805123	2.69297			RAD51D	0.17477	0.261975			RABEPK	-0.0780942	0.515488			RAD51D	-0.00208125	0.00251465			RAD51D	-0.0171012	0.0216333			UTP4	-0.0366456	0.144304
RAN	0.075074	0.720741			ATP6AP2	0.00357792	0.0183236			RNF40	-0.0780051	1.17335			ATP6AP2	0.0337001	0.25936			ATP6AP2	0.0143431	0.0987418			SNRNP27	0.160014	0.613421
POLR2L	0.212604	1.86707			RNASEH2A	0.00453958	0.0443188			GNB3	-0.0777325	0.0993348			RNASEH2A	0.00595292	0.0569435			RNASEH2A	0.100885	1.89914			OTUD6B	0.104414	0.624006
RBX1	0.501048	2.18782			CDC123	-0.0334367	0.14368			TACC1	-0.077721	0.597695			CDC123	-0.0731897	0.365472			CDC123	0.132426	0.907384			RFC5	-0.0298045	0.210998
PPIA	0.309557	1.79567			CAPN15	-0.0714513	0.167692			HAGH	-0.0777175	1.67165			CAPN15	0.00722875	0.0148465			CAPN15	-0.239945	0.724325			RPSA	0.0163896	0.0797503
TRA2B	0.22904	4.95395			POP7	0.144184	1.16911			GDAP1	-0.0773592	0.661075			POP7	0.125799	0.985049			POP7	0.0495422	0.275752			KIF13B	-0.008992	0.058189
VAMP2	0.574996	5.49689			RPP40	-0.0221156	0.140808			YAE1	-0.0773342	0.424412			RPP40	0.073776	0.631681			RPP40	0.0793994	0.707932			AKTIP	-0.357855	1.32648
PPP3R1	0.0537147	0.311105			EIF3G	-0.0667833	0.884521			NCAPH	-0.0773238	0.831525			EIF3G	0.04682	0.569529			EIF3G	0.01414	0.128709			UBXN4	-0.0177005	0.118597
UBE2B	0.0776161	0.200935			EIF3J	0.082255	0.619993			BAG4	-0.077244	0.810782			EIF3J	0.0152767	0.0852347			EIF3J	0.121525	1.08508			RPL22	-0.128707	0.12283
DYNLL1	0.256341	0.457309			CBR3	0.0424804	0.107174			MAP2K4	-0.0771831	0.754502			CBR3	-0.332911	1.095			CBR3	-0.0428979	0.111141			EIF1AY	-0.16912	0.378521
GNG5	0.336409	2.75257			PSMD10	-0.13264	0.945219			RYBP	-0.0771777	0.19718			PSMD10	0.00348708	0.0169555			PSMD10	0.0235371	0.129586			RPS13	0.0514862	0.371877
EIF5A	0.525358	1.9725			ZMPSTE24	-0.147718	1.70963			DCK	-0.0771761	0.470866			ZMPSTE24	-0.132133	2.1686			ZMPSTE24	-0.0731975	0.997698			CMTR1	0.0551859	0.555939
ACTG1	0.182929	2.69952			TRAPPC6A	-0.142874	0.317711			PQBP1	-0.0771075	0.996452			TRAPPC6A	0.0708196	0.161524			TRAPPC6A	-0.15695	0.379089			MRPS25	-0.027595	0.286967
UBE2I	0.0336229	0.0986854			IDH1	-0.00835208	0.0650162			CBLL1	-0.0770824	0.597729			IDH1	0.0402629	0.497173			IDH1	0.0432479	0.509959			ELP3	0.0127213	0.135472
TMSB10	0.254141	1.44833			GATB	0.129037	0.88569			ICAM3	-0.0769554	0.417328			GATB	0.120461	0.875038			GATB	0.212497	1.8759			EIF3I	-0.0674588	1.16605
SEC11A	0.193255	2.44458			SCO1	-0.0312221	0.244558			TMEM38B	-0.07684	0.383921			SCO1	-0.0115121	0.0784481			SCO1	0.0511346	0.454735			TOP2B	0.010439	0.0540361
TPM4	0.146266	1.60102			ATRN	0.0233942	0.0786712			ASF1A	-0.0765458	0.744664			ATRN	-0.0844692	0.261662			ATRN	0.0398958	0.143268			MEF2D	0.0196388	0.116316
UBE2L3	0.086462	1.08016			RBBP9	0.126089	0.981413			RAD54B	-0.0765391	0.586091			RBBP9	0.158011	1.38688			RBBP9	0.0533753	0.300555			EZH2	0.00485621	0.0420453
HBA1	0.0457781	0.197817			STAM2	0.122789	0.900217			MTPAP	-0.0762357	0.575046			STAM2	0.0782954	0.438485			STAM2	0.0924238	0.626006			ENSA	0.096053	0.423862
IGBP1	0.0911757	1.18932			TUSC2	-0.0494367	0.0779989			RRAGC	-0.076215	0.530568			TUSC2	0.201142	0.418555			TUSC2	0.13824	0.257276			NACC1	-0.0303878	0.367568
PSPH	0.112459	1.22412			CCNK	0.0490317	0.559332			MRPL54	-0.0760467	0.16778			CCNK	0.10691	1.81487			CCNK	0.105645	1.69235			RAB4A	0.0459492	0.515174
RBM6	0.0391777	0.262736			ARL6IP5	-0.0562377	0.125923			WDR36	-0.0760185	1.04824			ARL6IP5	0.0220471	0.0473752			ARL6IP5	0.341744	1.46017			SRPK1	-0.00570333	0.035677
PIP4K2B	0.0869847	1.25507			PIAS1	0.0106863	0.0345925			DHPS	-0.0760117	1.58628			PIAS1	0.0792263	0.364865			PIAS1	0.0237929	0.0935239			NUP210	0.0458183	0.375121
CCT2	0.0696313	0.657429			PIAS2	0.194655	0.340884			NRDC	-0.0759542	3.36819			PIAS2	0.35203	0.596519			PIAS2	-0.303827	0.615317			CORO7	-0.0304864	0.156491
SLC35B1	0.518747	1.13989			BCAS2	0.134273	1.54979			VEZT	-0.0759025	0.323757			BCAS2	0.0589383	0.497358			BCAS2	0.102735	1.08158			WRNIP1	-0.00962137	0.0621524
PRAME	0.198397	0.97449			DNAJC8	-0.23146	1.49478			SLFN11	-0.0757983	0.607871			DNAJC8	-0.151023	1.72567			DNAJC8	0.0425637	0.316557			KTI12	0.0143801	0.0734681
BLOC1S1	0.875173	0.973148			SMNDC1	0.158321	0.747868			ISOC1	-0.075795	1.04745			SMNDC1	0.0280622	0.0938323			SMNDC1	0.19905	1.04967			CHM	0.0552648	0.348457
ARG2	0.670642	2.22393			RAD17	-0.27945	1.03298			SMARCB1	-0.0757198	0.861912			RAD17	-0.096005	0.254236			RAD17	-0.087965	0.222218			DKC1	-0.0175918	0.176891
MAP1A	0.0269527	0.512621			ATP5PD	-0.0725646	0.341418			EIF4H	-0.0756167	0.598704			ATP5PD	-0.0534813	0.339277			ATP5PD	0.103037	0.83694			HSP90AA2P	-0.0383757	0.152281
CRADD	0.176488	2.22739			FLOT1	0.122065	0.628904			WDR54	-0.0755691	0.617798			FLOT1	-0.020541	0.0769356			FLOT1	0.0226184	0.0848474			LUZP1	0.119035	1.74358
ABAT	0.111794	0.567961			TRIO	0.00623458	0.0364702			BCAS2	-0.0755242	1.07269			TRIO	0.0188512	0.12732			TRIO	-0.0899721	0.869304			RPL18	0.0697896	0.66238
DCD	1.48348	2.9173			ATP5MG	0.0517558	0.371208			CLIP1	-0.0754666	0.949281			ATP5MG	-0.0522658	0.392148			ATP5MG	0.0808842	0.664749			LPP	0.00156504	0.0182807
MRPS36	0.149237	0.936233			CPD	0.0187413	0.0741679			MT-ND5	-0.0754283	0.305751			CPD	0.0206742	0.0973752			CPD	-0.0322825	0.148862			HAUS6	-0.0364144	0.489885
HMGN5	0.153842	0.728973			SASH3	0.0742704	1.45818			BMP15	-0.0753706	0.0401479			SASH3	0.00033875	0.00358295			SASH3	-0.00437458	0.0482588			MRPL24	-0.0328345	0.282797
SARNP	0.272152	2.5457			GLRX3	0.0143642	0.202747			AKAP11	-0.0753118	0.353904			GLRX3	0.0043075	0.0627368			GLRX3	0.0477242	1.18676			MUL1	0.0270139	0.0693773
COG7	0.0196567	0.123532			WFS1	0.349758	1.49432			BZW2	-0.0753008	0.973971			WFS1	-0.0364804	0.0800139			WFS1	0.131988	0.401423			DDB1	0.0318425	0.210555
ARF5	0.121188	0.621103			CLPX	-0.0237117	0.16595			CAPN5	-0.0749633	0.15571			CLPX	0.0586217	0.497559			CLPX	-0.09821	0.964171			IPO9	0.0446479	0.586243
ERH	0.0799807	0.289153			NEBL	0.733564	0.43813			RC3H1	-0.074963	0.205982			NEBL	-0.479661	0.302988			NEBL	-0.237721	0.130717			TXN	-0.0948671	0.477357
FBLN2	0.0775753	0.173866			SEC14L2	0.00737458	0.0108338			ANAPC16	-0.0748208	0.240597			SEC14L2	0.263508	0.581604			SEC14L2	0.214723	0.365816			NME4	0.208377	0.669687
VLDLR	0.001498	0.00688995			CIAO1	0.0519455	0.276485			ACSS1	-0.0746375	0.719083			CIAO1	-0.139005	1.09838			CIAO1	0.272277	2.91507			PRIM1	-0.0329262	0.241937
RBM10	0.0260273	0.361742			DFFB	0.0502746	0.244656			SNX27	-0.0745659	0.775399			DFFB	0.0599541	0.336984			DFFB	0.0133261	0.0621665			QRICH1	0.00702	0.0433442
RBM3	0.20841	1.93885			SRP72	-0.00354542	0.0355756			PRCP	-0.0742649	1.08485			SRP72	-0.00180708	0.0196323			SRP72	-0.0239654	0.29907			ARHGAP30	-0.213014	1.98019
ATP2C1	0.142931	1.54564			DXO	0.347437	0.60596			SRC	-0.0742575	0.176463			DXO	-0.115172	0.157662			DXO	0.12774	0.187415			GDI2	0.0561858	0.397883
ATP11A	0.351119	1.46314			RECQL5	0.479826	1.29891			BCL7A	-0.074217	0.494914			RECQL5	-0.422167	1.06333			RECQL5	-0.0480475	0.0853516			CTBS	0.214842	0.918703
CYCS	0.0951123	0.544959			URI1	-0.0141109	0.130256			SLX4IP	-0.07401	0.118155			URI1	0.00249827	0.0172113			URI1	-0.0805852	0.968614			PCLAF	0.062503	0.305383
SLC25A3	0.0181543	0.147663			B3GAT3	0.036603	0.0765395			FAM76B	-0.0739014	0.317171			B3GAT3	0.0516592	0.126482			B3GAT3	-0.0268675	0.0637737			LIMS1	-0.0282251	0.305302
HDLBP	0.01087	0.153577			STK17B	-0.0171337	0.0517291			PAFAH1B1	-0.0738275	1.26343			STK17B	0.0461946	0.149086			STK17B	0.0547279	0.187156			MTFP1	0.194294	0.303534
GTF2B	0.0536922	0.246982			MTA2	0.067	0.694723			MTX1	-0.0738122	1.06206			MTA2	0.090805	1.08424			MTA2	0.162858	2.56735			ZBED4	-0.160246	0.806447
CDK6	0.113944	2.00303			USP1	-0.030168	0.103929			COG1	-0.073775	0.49462			USP1	0.263425	1.84258			USP1	0.037042	0.145123			AKAP8L	-0.0567347	1.08881
CDK5	0.0803927	0.578265			ALDH1A2	0.00571208	0.0224096			SFR1	-0.0737276	0.336472			ALDH1A2	-0.00118958	0.00583563			ALDH1A2	0.210572	2.1327			HACE1	-0.0266546	0.064084
CDK16	0.00186053	0.00589693			STK10	0.0221161	0.190483			ETF1	-0.0736717	0.686228			STK10	-0.0781225	0.90065			STK10	-0.00104538	0.00733525			RNF2	0.0952962	0.813327
CLTC	0.021489	0.404701			ACTL6B	-0.360106	1.84268			PRKCSH	-0.0735983	0.60884			ACTL6B	-0.132657	0.484625			ACTL6B	-0.576315	3.54504			BCLAF1	-0.0107575	0.129668
HSF1	0.0723269	0.731723			GFPT2	-0.113333	0.0634138			TAOK1	-0.0735653	0.439037			GFPT2	0.0344952	0.0178577			GFPT2	1.07346	0.860182			SIRPG	-0.152547	0.173588
NFKB2	0.00597133	0.0387201			KBTBD11	-0.195526	1.29336			PDE12	-0.0735567	1.20083			KBTBD11	-0.033148	0.147605			KBTBD11	-0.106568	0.632035			QSOX2	0.00314888	0.0162989
FKBP3	0.0363993	0.48926			LTN1	0.0662847	0.600146			SMARCE1	-0.0734695	0.590269			LTN1	0.0622193	0.705939			LTN1	-0.0292803	0.261188			SMN1	-0.0316624	0.0573452
REEP5	0.0251246	0.138885			TOMM70	0.00494112	0.0362264			MOSPD2	-0.0733742	0.201058			TOMM70	-0.0346552	0.323606			TOMM70	0.103718	1.3655			WDR36	-0.00681912	0.0565614
MDM2	0.144665	0.285246			IPO13	-0.0274077	0.215728			JAKMIP1	-0.0733183	0.124106			IPO13	-0.130968	2.0374			IPO13	0.0361865	0.311434			SH3BP1	-0.0109525	0.0397615
TIAL1	0.0345713	0.282637			DDHD2	-0.0121057	0.118457			FHOD1	-0.0730547	0.309536			DDHD2	0.0418638	0.515678			DDHD2	0.0950265	1.56495			PRDX1	-0.0166292	0.177021
SRSF2	0.140503	0.974423			MYO1D	-0.0146068	0.0927755			RAB1A	-0.073035	0.441129			MYO1D	0.0307659	0.224428			MYO1D	0.0767892	0.747279			CCNH	0.0352777	0.496141
FABP5	0.056132	0.242805			SEC24D	0.140105	2.0393			CORO1C	-0.0729575	0.820608			SEC24D	0.0220361	0.163468			SEC24D	0.0168242	0.126122			POMGNT2	0.00223667	0.0031772
FLI1	0.0837135	0.930597			SUPT7L	-0.0218446	0.106719			SH2D1A	-0.0729525	1.02176			SUPT7L	0.0389652	0.21504			SUPT7L	0.0491505	0.285809			NEK9	-0.0548471	1.34936
SLC7A5	0.209619	2.49252			FCHSD2	0.0663758	0.350509			FRG1	-0.0729117	0.840301			FCHSD2	0.154885	1.41685			FCHSD2	-0.0119089	0.0542801			PRPF4B	0.0531262	0.353319
TFAP4	0.09372	0.66788			UFL1	0.0353167	0.592981			MELK	-0.0729106	0.632781			UFL1	0.03389	0.543508			UFL1	0.073275	1.67949			SLC38A9	0.0121073	0.0598953
OTUD4	0.147706	1.25196			PHF14	0.14249	0.140993			UCHL5	-0.0725992	2.06893			PHF14	-0.0469804	0.0521748			PHF14	-0.277154	0.267824			FLOT1	0.0952412	1.39255
SATB1	0.0614407	0.870785			UBXN7	0.08389	0.722483			PRPS1	-0.0723918	0.518012			UBXN7	0.0460583	0.33337			UBXN7	0.0755733	0.636469			ARRDC1	0.0774967	0.121019
EWSR1	0.0383987	0.40779			TOX	-0.0483146	0.215912			OSBPL11	-0.0723782	0.70312			TOX	0.123984	0.671876			TOX	-0.0933356	0.452387			BECN1	-0.00947162	0.0433256
NAAA	0.12101	0.713699			SUN1	0.147188	1.11436			IFI30	-0.0721281	0.521628			SUN1	0.0203843	0.0964864			SUN1	0.0564167	0.321966			PFDN1	0.0204492	0.0635723
SP2	0.152584	0.537008			PLPBP	0.151647	2.28882			SELENOF	-0.0720253	0.509588			PLPBP	0.0493621	0.493227			PLPBP	0.0190438	0.149476			AP1G2	-0.00993046	0.0517216
DHODH	0.364653	5.78957			ERLIN2	0.188487	1.94765			PEPD	-0.0718883	1.17547			ERLIN2	0.0296476	0.195379			ERLIN2	0.113171	1.00363			CENPW	0.100466	0.143169
GUCY1B1	0.0688857	0.256975			PRPF6	0.0314913	0.424732			ISG15	-0.0718867	0.736213			PRPF6	0.0430946	0.69827			PRPF6	0.105255	2.40363			PBXIP1	-0.105597	0.163126
OGDH	0.000317333	0.00230692			PCF11	0.00946508	0.0728307			FRA10AC1	-0.0718774	0.271476			PCF11	0.0489174	0.559108			PCF11	0.0208534	0.192734			PDCD10	0.265964	2.01353
BDH1	0.0889267	0.163604			FRYL	0.0824952	1.424			DTWD2	-0.0718525	0.135297			FRYL	0.00125589	0.0151248			FRYL	0.105031	2.73851			SCML2	0.0539014	0.455326
DSG1	0.751179	1.2583			NFAT5	0.0932771	0.191193			WDR45B	-0.0718047	0.315999			NFAT5	-0.424273	1.39651			NFAT5	0.0894887	0.186511			SF3B3	0.0882058	0.617401
FKBP4	0.0292933	1.05645			ENDOD1	-0.0502105	0.572996			ARFGAP1	-0.0716192	0.816793			ENDOD1	-0.0243547	0.233123			ENDOD1	0.0314387	0.327735			TOP1	0.00650349	0.0498846
PLOD1	0.0153224	0.0797552			GLS	0.0200388	0.29334			ITPA	-0.0715242	0.555462			GLS	-0.0101396	0.136489			GLS	0.0544037	1.16785			ATP7A	0.0889725	0.157989
SLC25A11	0.0202527	0.191094			HAUS5	0.00207912	0.0119715			ITGA5	-0.0713892	0.144253			HAUS5	0.0326266	0.282015			HAUS5	-0.079285	0.86462			CNNM2	0.309731	0.665345
DST	0.0588323	0.178179			FBXO21	0.00815892	0.014988			ITCH	-0.0713871	0.487748			FBXO21	-0.0527561	0.103968			FBXO21	-0.197153	0.519457			CAMK2G	0.0255533	0.18852
GSTM4	0.0515618	0.0860213			KDM4B	0.0321679	0.224401			POLG	-0.071381	0.506771			KDM4B	0.00962771	0.0579282			KDM4B	0.0176515	0.130797			PTPRS	-0.112114	0.914484
LMNB2	0.040676	0.539166			USP19	0.00932833	0.0474907			TASOR	-0.0713783	1.69758			USP19	-0.033869	0.198029			USP19	0.0982238	0.822952			GET3	0.00622083	0.0624937
TAP1	0.012837	0.0620783			AP2A2	0.0920708	0.900561			EZH2	-0.0712764	0.470479			AP2A2	0.0342042	0.250405			AP2A2	0.0817625	0.766728			ATAD1	0.020217	0.0760651
TAP2	0.0971098	0.426437			SEC31A	0.0303521	0.31723			IRF2BPL	-0.0712691	0.441087			SEC31A	0.0786371	1.40367			SEC31A	0.117849	2.59329			ARL2	-0.033325	0.0852904
RELA	0.0954937	0.895711			HEXIM1	-0.104907	0.702039			PEA15	-0.0712067	1.05415			HEXIM1	-0.0354717	0.31825			HEXIM1	0.0532683	0.453271			RABL6	-0.0674175	0.84566
UBXN1	0.0756343	0.537898			RPP14	0.100884	0.11164			TRAT1	-0.0711883	0.156229			RPP14	0.307529	0.436325			RPP14	0.490606	0.848026			GORASP2	0.0156658	0.095511
GBE1	0.00929007	0.0908865			CCNB2	0.0957585	0.487444			ZNF622	-0.0711312	0.923172			CCNB2	0.112757	0.647526			CCNB2	0.0464759	0.201189			ZNF609	0.0631267	0.331031
NOTCH2	0.0313936	0.110528			YIF1A	0.363167	0.526735			GINS4	-0.0710963	0.606433			YIF1A	-0.0594433	0.0614514			YIF1A	0.369562	0.542616			POLR2M	-0.251775	1.07072
TLE3	0.0640152	0.700877			UBR5	-0.0676692	1.27673			TMEM43	-0.0710817	0.632182			UBR5	0.0021725	0.0252787			UBR5	-0.0109925	0.142491			CDC123	-0.00928325	0.0917311
PRKCQ	0.0092839	0.079147			SCAF4	0.0422196	0.183651			STUB1	-0.0710666	0.731976			SCAF4	0.0541196	0.290168			SCAF4	0.201778	1.70303			SNX2	-0.01988	0.196177
GLO1	0.10913	0.997092			NDUFB6	0.204582	0.971886			TBCK	-0.0709757	0.370081			NDUFB6	0.166067	0.737696			NDUFB6	0.204032	0.933602			C16orf54	0.276162	0.408421
PLP2	0.560484	1.12301			MFN2	0.0042625	0.0153226			RUBCN	-0.070905	0.540282			MFN2	-0.0305692	0.118973			MFN2	0.0330708	0.134629			CNIH4	-0.11	0.39642
CSTF1	0.122751	1.28204			SNUPN	0.0557014	0.488046			VPS16	-0.0708296	1.11842			SNUPN	0.129628	1.75689			SNUPN	0.0101482	0.0682112			AP5B1	-0.0412025	0.163951
DNM1	0.392543	1.78046			UBE4B	0.0468728	0.581057			WAS	-0.0707783	0.355503			UBE4B	-0.041554	0.519536			UBE4B	0.0164694	0.166792			LAMTOR3	-0.100126	0.848915
SRSF11	0.021351	0.108519			ZFPL1	-0.118855	0.933706			GAB4	-0.0707501	0.452619			ZFPL1	-0.0475802	0.288776			ZFPL1	-0.0233182	0.117206			PDAP1	-0.187452	1.36106
PRKCD	0.87943	1.11617			ELP1	-0.0470126	0.54746			WDR37	-0.0707325	0.237344			ELP1	0.0292445	0.352356			ELP1	0.0834677	1.50225			VEZF1	-0.0524618	0.141797
RNASEL	0.102485	0.666805			NDUFB4	-0.423883	0.785865			ZFPL1	-0.0706316	0.436804			NDUFB4	-0.0317181	0.0647566			NDUFB4	0.455284	1.95236			CTNNA1	-0.046334	0.312816
MBTD1	0.403716	0.588769			NDUFB8	-0.00617251	0.0473199			INTS11	-0.0705253	0.592893			NDUFB8	0.0022785	0.0189793			NDUFB8	-0.0155915	0.138988			HSD17B4	-0.0196846	0.199207
PTPN11	0.0134327	0.312998			NDUFA7	-0.246922	1.66358			RFX7	-0.0705162	0.320354			NDUFA7	-0.0166435	0.0877425			NDUFA7	0.000539208	0.00254608			TOMM70	-0.0986318	1.24157
EXOSC9	0.0491882	0.337714			RTN3	0.0355954	0.173902			ATP9B	-0.0703667	0.125459			RTN3	0.0978137	0.697207			RTN3	0.15461	1.31962			CPTP	0.246799	0.349785
PSME1	0.110883	0.551412			LETM1	-0.0922858	1.26764			TUBE1	-0.0703275	0.196084			LETM1	-0.0452008	0.483844			LETM1	-0.0248425	0.246549			MLYCD	-0.0452054	0.46661
GABPA	0.00261693	0.0106434			LEPROTL1	0.182073	0.28016			LPGAT1	-0.07031	0.171741			LEPROTL1	0.056505	0.0828472			LEPROTL1	0.305355	0.645798			TOR1AIP2	0.216146	0.747152
GABPB1	0.0813537	0.39684			SNX4	0.297942	2.67727			EIF4A2	-0.0702333	1.76829			SNX4	-0.0814215	0.464026			SNX4	-0.0732312	0.399227			COPE	0.0114608	0.126862
PRDX1	0.00556233	0.0307214			ZWINT	0.16412	0.597362			PARP12	-0.0701017	0.436525			ZWINT	0.0753118	0.233813			ZWINT	0.0993569	0.321929			FBXO38	0.0058895	0.0222167
CKAP4	0.259269	2.40027			KIF20A	-0.447667	1.34737			AP1G1	-0.0700374	0.905209			KIF20A	0.147478	0.861804			KIF20A	0.0418117	0.181155			MSH6	-0.337319	0.317018
SPAG1	0.281366	0.712002			KIF4A	-0.0229707	0.295985			NDUFB5	-0.0699436	0.37208			KIF4A	-0.0518405	0.755483			KIF4A	-0.000477	0.00395104			RRAD	-0.364865	1.1702
KHDRBS1	0.05364	0.694669			MBD4	0.286682	1.60014			UTP25	-0.0698994	0.589505			MBD4	0.00133787	0.00512303			MBD4	-0.0277516	0.117476			CCDC6	0.00220613	0.0142444
ARHGAP1	0.0554877	1.29664			SBF1	-0.0154172	0.130629			TSFM	-0.0698075	1.19493			SBF1	-0.0301936	0.329929			SBF1	0.0215209	0.194589			PREP	-0.0286663	0.326291
CYP24A1	0.217822	2.23003			GOSR1	0.0390017	0.286433			RIMOC1	-0.0696842	1.05702			GOSR1	0.0117866	0.0726131			GOSR1	0.155082	1.93338			G3BP2	0.0145608	0.187729
TLE5	0.0155319	0.062945			KAT7	-0.350748	2.90115			TGFBR1	-0.0696142	0.195479			KAT7	0.0391533	0.189036			KAT7	-0.15912	1.16551			ZNF451	-0.00985542	0.0495175
PPP3CA	0.478912	2.84282			ATE1	-0.151225	1.48892			CLNS1A	-0.0695077	0.333899			ATE1	-0.0342963	0.237806			ATE1	-0.10602	1.10357			TROAP	0.0261176	0.136142
CRYZ	0.023304	0.130766			RASGRP1	0.818718	1.17588			TCF25	-0.0694417	0.292825			RASGRP1	-0.629522	0.880751			RASGRP1	1.19734	2.12702			VSTM1	0.257758	0.245827
GOLGA2	0.0228279	0.24379			TNKS	0.0960922	0.552412			ZNFX1	-0.0694133	0.691284			TNKS	0.113189	0.675774			TNKS	-0.0232856	0.101467			PSPH	-0.031004	0.103316
DSC1	0.506919	1.00208			SNAPIN	-0.0436902	0.0477634			C11orf54	-0.0692122	0.508452			SNAPIN	0.0199685	0.0214023			SNAPIN	-0.0128366	0.0136691			SPTLC1	0.0375723	0.469544
PUDP	0.112382	0.582458			MPZL1	-0.752962	0.66822			ATG2B	-0.0690683	0.282093			MPZL1	0.243977	0.223298			MPZL1	0.139272	0.11734			MFSD6	-0.214102	1.64025
CD47	0.151631	0.201346			NDUFC2	0.0421678	0.152674			AIFM1	-0.0689483	1.07402			NDUFC2	0.00297285	0.00932825			NDUFC2	0.226184	1.32191			YLPM1	-0.0114734	0.20042
PPID	0.0399213	0.26912			NDUFA10	0.0232961	0.190328			AKAP1	-0.0689124	0.810176			NDUFA10	0.0195433	0.160428			NDUFA10	-0.0922188	1.36625			RFK	0.0304143	0.105143
ITK	0.0635547	0.253601			CELF2	-0.0553025	0.533884			GAN	-0.0688927	0.429693			CELF2	0.0360725	0.339517			CELF2	0.000534167	0.00414268			RPS9	0.0536637	0.824612
SLFN5	0.00259567	0.0192512			PGLS	0.0746417	0.983405			NSUN2	-0.0688692	0.783235			PGLS	0.0478617	0.583256			PGLS	0.0258333	0.257839			COMMD8	-0.193888	1.34711
MZT1	0.214413	0.444551			SMC2	-0.01699	0.1609			SPTLC1	-0.0687674	0.484211			SMC2	0.00902833	0.081338			SMC2	0.015535	0.148151			PTPRC	-0.0173713	0.204861
SCRN3	0.588995	1.47165			ATG7	0.0580261	0.422361			NDUFA4	-0.0686855	0.16246			ATG7	-0.0335982	0.231311			ATG7	0.0564751	0.453323			POLD1	-0.00161033	0.0123936
LAMTOR4	0.159735	0.403956			FARS2	-0.00173407	0.0110999			HEBP1	-0.0686392	0.316932			FARS2	0.0302536	0.253841			FARS2	-0.0904106	1.21783			COPS2	-0.0131871	0.171285
AP1B1	0.0517233	0.310458			ZBTB7A	0.127007	0.635808			OSTF1	-0.0685638	0.879583			ZBTB7A	0.10784	0.608621			ZBTB7A	0.077695	0.417573			FSD1L	0.0108742	0.0169912
PMPCA	0.0733257	0.869133			LYPLA2	0.00591029	0.02879			APEX2	-0.0684517	0.0770147			LYPLA2	-0.0138374	0.0982457			LYPLA2	0.00262479	0.0200365			RHOA	0.0368021	0.0913033
WASHC5	0.115073	0.906585			IPO7	0.00785333	0.0665576			POLD2	-0.0684478	0.752375			IPO7	-0.0179317	0.158105			IPO7	-0.0295117	0.304622			PUF60	-0.00832708	0.0378542
TWF1	0.0209811	0.150135			ARIH2	0.0717407	0.722265			BROX	-0.0683079	0.378322			ARIH2	0.107933	1.27075			ARIH2	0.0560499	0.493279			NSA2	0.0786483	0.104204
AKAP13	0.0207203	0.0915793			TNFAIP8	-0.00582917	0.0229162			PSMA5	-0.0682508	1.18549			TNFAIP8	-0.0142543	0.0566639			TNFAIP8	0.0858423	0.479269			FAM32A	-0.0147077	0.0744251
SMARCB1	0.123831	1.1085			SLU7	-0.249125	0.431918			ZNRD2	-0.0682334	0.462095			SLU7	-0.10548	0.196143			SLU7	0.393775	1.16329			CCT4	0.0935363	0.417795
BPTF	0.0323766	0.267955			PGM3	-0.0997614	0.89751			ITPR1	-0.0681492	0.486532			PGM3	-0.0431488	0.34734			PGM3	-0.0792918	0.694647			PAAT	0.0405238	0.205752
CDC20	0.00938719	0.0491383			MOCS3	0.157675	0.95106			MGST3	-0.0680742	0.171367			MOCS3	-0.0710954	0.334844			MOCS3	0.038573	0.165617			GPAT4	0.141742	0.33466
STX4	0.041597	0.240806			CD2BP2	-0.0307576	0.119248			SNRPF	-0.0680667	0.604735			CD2BP2	0.0170844	0.0902252			CD2BP2	0.190295	1.97897			TTF2	-0.0404335	0.542045
MAP4K2	0.153649	0.211878			MED26	0.109223	0.422115			RCOR1	-0.0679575	1.25465			MED26	0.0887654	0.333904			MED26	-0.0719586	0.238627			NDUFB7	-0.0136616	0.0414855
SFSWAP	0.0303513	0.214385			SVIL	-0.0131758	0.0843722			AMZ2	-0.0679425	0.224002			SVIL	0.0602942	0.50439			SVIL	-0.0117958	0.0774996			NR2C2AP	0.0150496	0.0586933
DPYD	0.112606	0.535828			BAG4	0.0349749	0.145432			TPX2	-0.0678413	0.603058			BAG4	0.0643111	0.29077			BAG4	-0.240535	1.70153			DERA	0.0628907	0.435137
TP53BP1	0.0824366	1.02977			AHSA1	0.0734492	0.592552			HEATR3	-0.0677771	0.899809			AHSA1	0.0478125	0.423442			AHSA1	0.101297	1.15521			MCM2	0.0171492	0.0725171
AIMP1	0.005841	0.0474545			PARN	0.00356525	0.0259941			HMG20A	-0.0677635	0.76903			PARN	-0.0282418	0.263389			PARN	0.00879525	0.0711455			TBCK	-0.143227	0.37894
LMAN2	0.013025	0.0656905			TGDS	0.235	0.484741			HNRNPD	-0.0676308	0.793257			TGDS	0.403127	1.05391			TGDS	0.472205	1.37681			CDK5RAP2	-0.103663	0.724115
TRAP1	0.0681557	1.50723			PSMG1	0.0819388	1.28778			QTRT2	-0.0675458	0.769593			PSMG1	-0.0198212	0.207317			PSMG1	0.118094	1.98132			UBFD1	0.0455354	0.1669
TAF10	0.116813	0.865963			FMNL1	0.0571646	0.968072			DDRGK1	-0.0673713	0.322628			FMNL1	0.00904792	0.104971			FMNL1	0.0704812	1.356			EZH1	0.0775462	0.139154
PTP4A2	0.103746	0.73244			SGPL1	-0.0605546	0.406456			TADA1	-0.0672989	0.456506			SGPL1	-0.0314196	0.249592			SGPL1	0.0931337	1.00361			NAGK	-0.0100133	0.106861
NPRL3	0.107187	0.422221			SIX6	-0.0748702	0.255101			ABHD11	-0.0672272	0.195906			SIX6	-0.204914	2.08992			SIX6	0.0938088	0.685176			UBL5	0.0436915	0.152895
BNIP1	0.362394	2.91184			H6PD	-0.0519365	0.516378			FLI1	-0.0671729	1.62339			H6PD	0.043339	0.414009			H6PD	0.0205441	0.17134			DOK1	0.0407276	0.150259
BNIP2	0.0163622	0.0624611			SEC24A	0.0245001	0.135355			MYADM	-0.0669032	0.116822			SEC24A	-0.00663671	0.0402044			SEC24A	0.134827	1.51551			RPS20	-0.00148458	0.00569277
CSTF3	0.095232	1.26688			SEC24B	-0.0591679	1.09948			PSME3IP1	-0.0668476	0.429224			SEC24B	0.0763537	1.70947			SEC24B	0.0555588	1.09915			SRP19	0.0232338	0.16564
ECH1	0.157796	1.85021			NADK	-0.0285637	0.0514875			TTC4	-0.0668417	0.696131			NADK	-0.136774	0.290481			NADK	0.0137246	0.0240062			ZDHHC13	-0.388124	1.08253
MLLT11	0.498904	1.23061			TDP2	-0.116182	0.699622			HSDL1	-0.0668347	0.352739			TDP2	-0.0681566	0.426958			TDP2	0.0441567	0.237802			SMCHD1	-0.0632696	1.45724
ARHGAP5	0.122144	0.943489			SFT2D2	-0.174454	0.794126			RIPK1	-0.066822	0.383611			SFT2D2	-0.03171	0.132776			SFT2D2	0.0878727	0.558778			IKBKB	-0.0477292	0.602963
CDC16	0.085746	0.438523			MPC2	0.142228	0.733365			EMC3	-0.0668171	0.535167			MPC2	-0.0480758	0.187496			MPC2	0.206629	1.30565			CYB5R3	0.0740458	0.981171
COASY	0.0612801	0.580629			ETHE1	-0.106788	0.6665			SLC7A1	-0.0667013	0.510585			ETHE1	-0.0294416	0.13311			ETHE1	-0.043628	0.256181			SSR1	-0.0816198	0.153822
ACACA	0.355233	3.00057			ACSL3	0.0491058	0.45628			DYNC1LI2	-0.0666682	0.768169			ACSL3	-0.0607731	0.607843			ACSL3	0.0732391	0.768791			CHD8	-0.061269	0.881537
LCP2	0.101493	1.07174			POLR1A	0.0298173	0.149064			SALL2	-0.0666258	0.255152			POLR1A	0.0260001	0.142504			POLR1A	0.02212	0.119544			ZMAT5	0.0511133	0.0814019
GPS1	0.00506667	0.0642344			PCNT	-0.0142176	0.134922			NCKAP1	-0.0664742	0.156879			PCNT	0.0519147	0.631448			PCNT	0.0375152	0.429742			FBLN2	0.160002	0.471018
CHAF1B	0.106473	0.768661			DUS4L	-0.209515	0.877637			XAF1	-0.0663467	0.522152			DUS4L	-0.14392	0.711049			DUS4L	-0.0444729	0.173733			COMT	0.00151667	0.0106743
PPFIA1	0.083467	0.798944			CNOT4	0.1457	0.574756			SF3A3	-0.0660283	2.13854			CNOT4	-0.0325029	0.101172			CNOT4	0.0761371	0.255397			POLR3E	-0.167642	1.99048
CALCOCO2	0.220292	1.82128			STAMBP	0.0312953	0.257805			LGALS8	-0.0660183	0.215684			STAMBP	-0.0187494	0.142256			STAMBP	-0.0245614	0.203139			MED12	0.0564993	0.418613
TARDBP	0.250789	3.07271			NFATC1	-0.229038	0.384683			CSNK1D	-0.0659567	0.0650859			NFATC1	-0.368166	0.775953			NFATC1	0.00784079	0.0123558			NFKB2	-0.0577847	0.526288
AIMP2	0.107673	0.934612			ASMTL	-0.00979958	0.0823434			YTHDF3	-0.0659101	0.720403			ASMTL	0.0236353	0.221202			ASMTL	0.113127	1.82006			GAPDH	0.11334	2.30004
MAP2K5	0.0958704	0.794183			CDS2	-0.0534053	0.417766			TRNT1	-0.0658436	0.624847			CDS2	0.0223464	0.133988			CDS2	-0.0904746	0.870948			PSMD14	-0.0255521	0.253203
PAK2	0.0559013	0.494319			CEP43	0.116702	0.88787			PRIM1	-0.0658432	0.789512			CEP43	0.0547054	0.303239			CEP43	0.0852264	0.460177			SUMO1	0.0288225	0.219837
STK3	0.069509	0.565834			HERC2	0.143358	0.800476			OSTC	-0.0658042	0.370595			HERC2	0.0764167	0.388616			HERC2	0.0247833	0.10228			POC1A	-0.0292875	0.203773
STX5	0.0401406	0.25269			RAB3D	0.0634817	0.235075			POGLUT2	-0.0657281	0.683666			RAB3D	0.18398	1.02573			RAB3D	-0.0768533	0.320624			SCFD2	0.000460125	0.00453703
DNAJC3	0.189102	2.19312			SNAP29	0.0382629	0.136242			NUP43	-0.0656433	0.385837			SNAP29	-0.0978335	0.411866			SNAP29	-0.0530985	0.191909			ATG9A	-0.903494	1.32752
SRSF9	0.151183	0.853684			OXSR1	-0.0700758	0.406014			RHOG	-0.0655317	1.01153			OXSR1	-0.0117925	0.0564137			OXSR1	0.110503	0.697132			UGP2	-0.0589125	1.18002
MAD2L1	0.0286814	0.0727812			GGPS1	-0.0791704	0.613762			RAC1	-0.0653767	0.876344			GGPS1	-0.112154	1.14979			GGPS1	-0.0719271	0.593839			FKBP4	0.013145	0.1417
TRIM28	0.00166567	0.0208143			HSPA4L	0.037487	0.300671			KPNA4	-0.0653367	0.465546			HSPA4L	-0.0757333	0.777078			HSPA4L	0.0156503	0.112504			SKIV2L	-0.00330654	0.0264969
NMI	0.121921	1.27687			PTBP3	-0.0811733	0.495013			UBE2M	-0.0653061	0.573687			PTBP3	-0.0527083	0.404689			PTBP3	0.0989367	0.982467			STAU2	0.044128	0.224169
KCNAB2	0.0376753	0.387028			STARD3NL	0.100783	0.427746			TENT2	-0.0652833	0.134573			STARD3NL	0.105933	0.494685			STARD3NL	-0.0445954	0.170842			HELLS	-0.0120974	0.0860767
PTPRS	0.363847	2.27402			LSM8	-0.0741712	0.209619			CCDC59	-0.065175	0.265464			LSM8	-0.130348	0.64717			LSM8	0.136077	0.686294			SSBP3	-0.394642	0.67513
CTBP1	0.161816	3.26719			AP2A1	0.0247308	0.205045			TRAPPC13	-0.0651173	0.174785			AP2A1	-0.0665397	0.930262			AP2A1	0.00382162	0.0331538			N4BP1	-0.00076975	0.00484191
UBE2V1	0.275114	4.21693			WIZ	-0.200913	2.39624			LGALSL	-0.0650457	0.264024			WIZ	-0.131423	1.27977			WIZ	0.0181833	0.11068			ASMTL	0.0357588	0.599358
ORC2	0.0048926	0.0358233			DDX58	0.0917122	1.26955			RAB11A	-0.0649817	0.178462			DDX58	0.0410235	0.443469			DDX58	-0.00199529	0.0156652			KIF3B	-0.0813504	0.415337
ILK	0.0536623	0.457339			TTC4	-0.177338	1.85782			ZBTB21	-0.0649557	0.599058			TTC4	-0.00862558	0.0526291			TTC4	-0.0988161	0.978651			MTMR12	-0.0318562	0.0940151
IKZF1	0.0469503	0.464358			BAG2	0.0302263	0.260825			GNA13	-0.0649382	0.827008			BAG2	-0.0181954	0.145584			BAG2	0.0285829	0.245623			IARS1	0.0187358	0.269502
NNT	0.0397403	0.761622			BAG3	0.077155	0.59985			CD82	-0.0648957	0.296231			BAG3	0.00352096	0.0180389			BAG3	0.0340271	0.214335			BOD1L1	-0.00756558	0.115157
XRCC4	0.110557	0.891874			MAP4K4	0.0514296	0.514435			NUP188	-0.0648778	1.27703			MAP4K4	0.00515292	0.0369927			MAP4K4	0.0878746	1.00819			WASHC5	0.0820325	1.29848
OS9	0.334388	0.990104			MLYCD	-0.0717797	0.289918			FERMT2	-0.0648758	0.567427			MLYCD	0.0945086	0.509769			MLYCD	0.180268	1.26548			SAFB	-0.00783583	0.0396778
GOLGA4	0.111918	0.788052			CRYZL1	-0.198629	1.3816			PMM2	-0.0648568	0.3683			CRYZL1	-0.0874671	0.462299			CRYZL1	-0.0851898	0.45292			NIFK	-0.0307062	0.168969
ADAM9	0.107926	0.484447			AIFM1	-0.0855308	0.546987			DLST	-0.0648433	0.536431			AIFM1	-0.0937708	0.712212			AIFM1	-0.0331508	0.189919			PSMD6	0.0764317	1.33201
LSAMP	0.325388	1.66703			EML2	0.108644	0.953852			GPN2	-0.0647916	0.186872			EML2	0.0511052	0.355817			EML2	0.00817998	0.0454159			MTPAP	-0.0592945	0.49797
FKBP5	0.0490157	0.567461			BPNT1	-0.0480113	0.208884			C2orf49	-0.0647236	0.340013			BPNT1	0.0712087	0.336523			BPNT1	0.0336704	0.139111			ZC3H14	-0.015566	0.371812
BIRC2	0.0538277	0.237534			FADS2	0.0128758	0.0600893			SQOR	-0.064722	0.237713			FADS2	0.0370425	0.199356			FADS2	0.110454	0.797044			RASSF2	-0.0276593	0.25125
PICALM	0.036658	0.31656			DDAH2	-0.0312309	0.148139			ENO1	-0.064705	1.46469			DDAH2	-0.0125771	0.0913344			DDAH2	0.0858263	1.01109			VPS52	-0.0673821	0.518373
MTM1	0.0172894	0.0969732			TXNDC12	-0.0066025	0.0424755			RAE1	-0.0646067	0.984963			TXNDC12	0.0259758	0.203751			TXNDC12	-0.00951417	0.0654601			CNPY2	-0.00823038	0.0503409
SQSTM1	0.129988	1.3119			BMP15	0.550403	0.808216			NTAQ1	-0.0645791	0.283876			BMP15	0.247193	0.291293			BMP15	0.175718	0.176487			BUB1B	0.0696068	0.913468
MED21	0.0454276	0.0956653			RECK	0.167945	0.351681			PPWD1	-0.0645775	0.595819			RECK	0.158633	0.345068			RECK	0.104452	0.206902			PTPN2	-0.0117346	0.0914736
ASAH1	0.379274	0.88018			MBD3	-0.0067675	0.0346815			QRICH1	-0.064555	0.408512			MBD3	0.0383575	0.253923			MBD3	-0.0367292	0.233255			SRSF6	-0.103594	0.402589
PIN1	0.0480497	0.475641			TOP3B	0.0230278	0.125911			PTK7	-0.0643454	0.395206			TOP3B	0.0262761	0.147236			TOP3B	0.0576811	0.370516			CTSB	-0.0186058	0.0601326
ATR	0.0771252	0.425707			NUDT3	0.222376	1.11166			RABGGTB	-0.0642932	1.08871			NUDT3	-0.0411885	0.142618			NUDT3	0.107143	0.457005			UIMC1	-0.0289683	0.245682
EIF4EBP1	0.214069	0.602391			BCL10	-0.0225312	0.0767333			DLAT	-0.0642492	0.971449			BCL10	0.0731106	0.270987			BCL10	-0.166156	0.712175			SNTB2	0.0521738	0.14508
DCTN2	0.002542	0.0190354			NDUFB10	0.0516088	0.580052			SP1	-0.06422	0.302954			NDUFB10	0.182031	3.45551			NDUFB10	0.0327635	0.364843			HBS1L	-0.0391893	0.667799
LAPTM5	0.503749	1.31919			CLPTM1	-0.153337	0.380045			GMDS	-0.064191	0.830197			CLPTM1	-0.0875525	0.208838			CLPTM1	0.129921	0.337985			YWHAB	-0.01771	0.0704549
ITPK1	0.174566	0.722655			MOCS2	0.100756	0.404285			UBA2	-0.0641325	0.779663			MOCS2	0.0334428	0.111789			MOCS2	0.232909	1.33966			EIF4A3	0.0278317	0.274199
SNW1	0.0429207	0.431485			TOMM40	0.0690221	0.512232			HMGB1	-0.0641158	0.687619			TOMM40	0.00322542	0.0170704			TOMM40	0.0831987	0.629064			DLST	0.0166015	0.224974
SNX1	0.008984	0.088214			PAK4	-0.116144	0.81516			RCCD1	-0.0640339	0.313665			PAK4	-0.0175	0.12782			PAK4	-0.0300908	0.246037			TXLNA	-0.0587727	0.514341
PEX6	0.198342	1.79747			CHEK2	-0.049915	0.23193			PIGT	-0.0640058	0.830942			CHEK2	0.0643674	0.346708			CHEK2	0.0138731	0.0596493			DDX39A	0.0112742	0.0662136
CUL3	0.0849473	2.36254			APBA3	0.1832	0.393159			POGZ	-0.0639507	0.478712			APBA3	-0.208133	0.80092			APBA3	-0.110828	0.353061			GALNT2	0.0121079	0.161202
AUH	0.334361	0.620807			ACTL6A	0.0250379	0.143381			UBA1	-0.0638617	2.13417			ACTL6A	0.0220646	0.127333			ACTL6A	0.0671829	0.495703			FTSJ3	-0.0207507	0.136607
SNTB1	0.0588697	0.385209			CCNE2	-0.0853967	0.11419			ARPP19	-0.0638575	0.578253			CCNE2	-0.03423	0.0439088			CCNE2	-0.354992	0.647843			CD81	-0.0404175	0.280358
TUBB2A	0.484825	1.03163			MOCS2	-0.075123	0.582877			TBL2	-0.0637742	1.47682			MOCS2	0.0713857	0.527612			MOCS2	0.082935	0.659262			P3H1	-0.0142344	0.0910275
CBFB	0.00351788	0.0193776			CYB5A	0.0165638	0.0780355			GCAT	-0.0637742	0.36179			CYB5A	0.0030387	0.0127305			CYB5A	0.0893443	0.58595			CLGN	-0.0704756	0.905853
NFYC	0.152156	0.413612			LDHA	0.140893	1.87092			INTS10	-0.0635293	0.301399			LDHA	0.0138058	0.0969081			LDHA	0.0754408	0.773705			PEDS1	0.0752546	0.192618
IL16	0.199153	0.329782			GLUD1	0.127827	1.42851			MGME1	-0.0634799	0.34364			GLUD1	0.0427921	0.335974			GLUD1	0.129839	1.52857			WASF1	-0.0330228	0.155432
CIRBP	0.265296	2.02076			DHFR	6.04583e-05	0.000290481			SERPINH1	-0.0634474	1.16885			DHFR	0.0402938	0.314097			DHFR	0.0131305	0.079577			RBM14	0.0090675	0.0816124
COTL1	0.15276	2.2921			CYB5R3	0.10472	0.967928			SAP30	-0.0633187	0.35031			CYB5R3	-0.0353237	0.242705			CYB5R3	0.0476379	0.340228			KRT3	-0.211647	0.134431
COX17	0.285834	1.0092			GSR	-0.0221713	0.158035			PDF	-0.0632134	0.579728			GSR	0.00879208	0.086847			GSR	0.0450587	0.632161			TUBB8B	0.141617	0.182044
SCARB2	0.0621873	0.103627			MT-CO3	0.019816	0.0187254			BAP1	-0.0631508	0.19813			MT-CO3	-0.17026	0.154705			MT-CO3	-0.0431687	0.0408898			SNU13	-0.0532654	0.139815
LRP8	0.0864533	0.472676			SOD1	0.0586133	0.259236			ACTN2	-0.0631445	0.326681			SOD1	0.00458333	0.0206332			SOD1	0.0988433	0.638888			DCAF5	0.0460866	0.207284
DAG1	0.187123	1.20068			PNP	-0.0498121	0.190311			EMC2	-0.0631155	0.339508			PNP	-0.0782237	0.3749			PNP	0.0603163	0.271746			MACROH2A2	-0.785104	0.227379
SEPTIN6	0.0324587	0.176			HPRT1	0.0191029	0.075842			LBR	-0.06299	1.07281			HPRT1	0.00211792	0.0077606			HPRT1	0.157155	0.958091			SPAG7	-0.00232075	0.00847747
TRIM14	0.122157	0.486313			GOT2	-0.0454504	0.913195			ENO2	-0.0629642	0.599735			GOT2	-0.00749542	0.105654			GOT2	0.00318458	0.0391902			TSG101	0.0364012	0.563483
DHX34	0.015607	0.0714704			ABL1	0.14773	1.24213			MMADHC	-0.0628343	0.569414			ABL1	0.0399892	0.273642			ABL1	-0.00205583	0.0114466			SPINDOC	-0.0861183	0.42097
SAFB2	0.0380649	0.165668			PGK1	0.0919792	0.679243			COPS2	-0.062825	0.892408			PGK1	0.0721342	0.517253			PGK1	0.116101	1.04166			ZYX	-0.0585037	0.847874
ARHGEF7	0.0348515	0.282438				0.0690246	0.240841			DPYSL2	-0.0627883	0.816362				0.0184521	0.0592478				0.182371	0.89018			MAPK14	0.0611187	0.726658
EFR3A	0.166722	0.591794			ADA	0.0628271	0.721212			IVD	-0.0624026	0.417255			ADA	-0.00122958	0.00937929			ADA	0.0255321	0.234351			ANKRD50	-0.0856629	0.387821
UBAP2L	0.01808	0.126281			ASS1	0.025549	0.234506			RAB6A	-0.0623317	0.931808			ASS1	0.00161017	0.013963			ASS1	0.108788	2.07733			HEATR3	-0.0115779	0.0757485
SCRIB	0.0196153	0.175284			NRAS	0.693356	0.944268			NELFCD	-0.0620843	0.745849			NRAS	-0.0792038	0.0656247			NRAS	0.621205	0.822449			SNRPN	-0.226906	0.144849
MLEC	0.0053868	0.0407575			HRAS	-0.116735	0.632517			STAM2	-0.0620275	0.0869441			HRAS	-0.131111	0.662683			HRAS	-0.111733	0.697262			KDELR2	0.338656	0.365013
MPP2	0.334976	0.920125			KRAS	0.0974911	0.257923			GSPT2	-0.061925	0.59729			KRAS	0.125326	0.33974			KRAS	-0.123625	0.326039			ZNF668	-0.307365	0.962607
TFDP2	0.0920095	0.467121			LDLR	0.320988	1.0631			TRAPPC8	-0.0618866	0.883296			LDLR	0.193426	0.525672			LDLR	0.0495363	0.118358			NUDT4	-0.0148045	0.0385776
WRN	0.327334	1.02086			TRBV12-3	0.0369311	0.199424			TP53BP1	-0.0618535	1.14287			TRBV12-3	-0.0443572	0.24535			TRBV12-3	0.173369	1.64278			ASB1	-0.140024	0.344712
NPAT	0.120612	0.247519			HLA-B	0.101843	0.630338			RAF1	-0.0617183	0.2872			HLA-B	-0.164882	1.25992			HLA-B	-0.0362725	0.176306			DSG1	-0.93906	1.76393
EIF2B1	0.051442	1.42815			HLA-H	-0.200527	1.75705			CXXC1	-0.0616945	0.428036			HLA-H	0.143652	1.24252			HLA-H	0.00922042	0.0490448			SH3BP5L	0.231147	0.449668
ENDOG	0.471169	0.856718			MBP	0.00140389	0.0075654			DOLPP1	-0.0615479	0.295693			MBP	0.0518957	0.398542			MBP	-0.00506604	0.0312775			MYL1	0.243609	0.811053
FLOT2	0.181378	1.47962			SLC4A1	0.0317496	0.0442039			TCEA2	-0.0614996	0.187415			SLC4A1	-0.15165	0.295041			SLC4A1	0.233186	0.486555			PSPC1	-0.0153971	0.166834
RCN2	0.0133033	0.0486757			FN1	-0.0863224	0.65038			FNBP1	-0.0614033	1.3564			FN1	0.0357218	0.220039			FN1	-0.0647769	0.461287			PFDN5	0.0310479	0.277523
PTK2B	0.191763	1.3187			AHSG	-0.0581341	0.155901			CSTF2	-0.0613417	0.427725			AHSG	-0.0474115	0.122226			AHSG	0.362517	1.76552			MIS12	-0.0206967	0.228226
FAM50A	0.213244	3.09695			ALB	-0.0724346	0.728409			CHURC1	-0.0613275	0.299191			ALB	-0.0387446	0.426531			ALB	0.0904037	1.33665			IKBIP	-0.134134	0.264037
GNA13	0.0344135	0.607833			AFP	0.360294	1.02732			TAP2	-0.0613067	0.261958			AFP	0.0307258	0.0549242			AFP	0.0817075	0.162923			RPS6KB1	0.00788125	0.071343
GALE	0.0787285	0.887645			TFRC	-0.03415	0.753187			COX7A2	-0.0611697	0.183013			TFRC	-0.0156967	0.350447			TFRC	0.0833633	3.72454			LSM3	0.0679638	0.283373
CAPRIN1	0.008687	0.067404			FTL	-0.00660108	0.0302797			EEF1B2	-0.0611417	0.827228			FTL	0.125787	1.02212			FTL	0.0499924	0.29409			CRYZ	0.0165558	0.198405
SQLE	0.171507	1.02137			FTH1	0.184438	1.76033			COPS6	-0.0611408	1.1267			FTH1	0.072066	0.485063			FTH1	0.15544	1.3644			SLC25A22	0.0530021	0.361656
PRPSAP1	0.0803413	0.897308			MT-ND3	0.373959	0.52323			ARHGAP35	-0.0610659	0.66982			MT-ND3	-0.424611	0.70089			MT-ND3	0.312481	0.505127			GSPT1	-0.00816708	0.060738
HSP90AA2P	0.0131394	0.0723272			MT-ND4	0.0122525	0.0499813			IWS1	-0.060815	0.777294			MT-ND4	-0.0805925	0.43777			MT-ND4	0.0796375	0.436557			TXNL4A	-0.00666108	0.0368848
PLS1	0.0770937	1.07317			MT-ND5	-0.0226635	0.110851			DNAJB11	-0.0607742	1.27168			MT-ND5	0.073259	0.510421			MT-ND5	0.0946635	0.847116			MED1	-0.0197871	0.14696
IRF3	0.121856	0.129093			MT-ATP8	-0.290771	2.82557			NOSIP	-0.0607717	0.58144			MT-ATP8	0.122375	0.848115			MT-ATP8	0.176664	1.45496			PRPF38B	0.0373084	0.341122
LAGE3	0.0271077	0.108253			HMGCR	0.388879	1.06486			NIPSNAP1	-0.0606655	0.447777			HMGCR	0.283078	0.654389			HMGCR	0.242436	0.429258			RPL28	-0.019115	0.301518
TRIP12	0.017163	0.186602			CAT	0.0706867	1.59145			FH	-0.0606117	1.39562			CAT	0.0298717	0.624643			CAT	0.0209517	0.38987			HUS1	-0.0187529	0.109646
ESPL1	0.083073	0.296555			RAF1	-0.335811	0.619241			PCCA	-0.0605525	0.463239			RAF1	0.253811	0.716043			RAF1	0.0267542	0.0501004			MACROD1	-0.0589063	0.591627
MDC1	0.0446306	0.223561			DNTT	-0.0901988	0.593025			EMC4	-0.060518	0.342632			DNTT	-0.0818663	0.730822			DNTT	0.114886	1.22065			SH3PXD2B	-0.0884253	0.419013
NCOA6	0.10011	0.494847			FUCA1	-0.0760904	0.19426			XXYLT1	-0.0604585	0.244249			FUCA1	-0.00156521	0.00320649			FUCA1	-0.0455007	0.110311			ARMC1	0.0483475	0.303277
GINS1	0.0425572	0.182881			ALDOA	0.0152771	0.194553			EXOC2	-0.0604207	0.628538			ALDOA	0.0276788	0.452644			ALDOA	0.0769721	1.86281			ABL1	-0.00643625	0.0259785
LPIN1	0.083495	0.167304			CSTB	0.0812196	0.327713			KPNA2	-0.0604083	1.07819			CSTB	0.0183796	0.0551393			CSTB	0.0642463	0.227911			NDRG2	-0.0222917	0.101489
MESD	0.0440621	0.301371			ANXA1	0.0203025	0.216935			SNRPC	-0.0603992	0.305468			ANXA1	0.0118992	0.147608			ANXA1	0.0763375	1.64087			LSM5	-0.0135271	0.0331554
COG2	0.0432426	0.530744			NR3C1	0.0863858	0.371189			ERLIN1	-0.0603229	0.442636			NR3C1	0.190185	1.34655			NR3C1	-0.076465	0.391064			PGPEP1	-0.0999614	0.383315
PTPRCAP	0.105877	0.322664			SOD2	-0.119413	0.586048			NUP155	-0.0602392	1.93762			SOD2	-0.045575	0.177506			SOD2	0.04951	0.205996			VPS36	-0.0120786	0.115597
MVP	0.649522	0.769444			OAT	-0.0408385	0.33221			MYSM1	-0.0600175	0.104129			OAT	0.00357917	0.0292851			OAT	-0.0230353	0.194059			RAB6A	0.0367248	0.183015
GOLGB1	0.00653087	0.065266			TK1	-0.0205383	0.0508345			PICALM	-0.0600133	0.614299			TK1	0.08748	0.27387			TK1	0.0364517	0.0935566			ACAD8	-0.104114	0.4982
CASP8	0.102011	1.66836			THY1	-0.001755	0.00714795			MESD	-0.06001	0.487178			THY1	-0.0629783	0.419693			THY1	-0.00584	0.0247159			FAM120C	-0.080804	1.17481
NAA30	0.00424467	0.00633625			CD3D	0.0484837	0.348422			EDC3	-0.0598233	0.795653			CD3D	0.00833042	0.0465257			CD3D	0.0745521	0.583303			ANKRD17	-0.00855958	0.0721581
KIF22	0.131131	1.51663			KRT1	0.988872	1.47032			NR2C2	-0.05973	0.105084			KRT1	0.180818	0.162446			KRT1	0.96925	1.39708			LMNB1	0.0299458	0.209395
NUMA1	0.024415	0.287794			TUBB4A	-0.0143417	0.0716657			OSGEP	-0.0596867	1.0818			TUBB4A	0.100527	0.792776			TUBB4A	0.137357	1.09326			VPS29	-0.0405792	0.456043
PSME4	0.205244	2.43109			GAPDH	0.0561688	0.764299			MAT2B	-0.0596708	0.844473			GAPDH	0.0187838	0.217961			GAPDH	-0.0430479	0.614282			E2F4	-0.186484	0.37243
UBXN2B	0.0257127	0.049633			ASL	-0.01275	0.0473486			PSMB10	-0.0596697	0.418121			ASL	-0.028707	0.109014			ASL	0.0501994	0.21588			TRIM65	-0.103766	1.07149
NAA25	0.0954752	1.93117			HLA-A	0.108064	2.15861			NFXL1	-0.0596457	0.59121			HLA-A	0.0553192	0.779428			HLA-A	0.0534808	0.684947			SRRD	0.0273155	0.0621871
NCAPH	0.0406456	0.578499			CAPNS1	0.154796	1.61697			PGP	-0.0596417	0.821778			CAPNS1	0.0606263	0.451551			CAPNS1	-0.0159621	0.0925819			RPL13	0.0700067	0.509911
PCLAF	0.212758	2.11712			TYMS	-0.0182146	0.153357			XPNPEP1	-0.0596092	0.867829			TYMS	-0.0251129	0.248843			TYMS	-0.0133629	0.121967			ECSIT	0.0211382	0.209339
EMC2	0.129299	1.14126			RPN1	0.0580487	0.411277			GLUL	-0.0596067	0.592838			RPN1	0.0258837	0.155805			RPN1	0.0503438	0.339495			CEP78	0.152773	0.42967
WTAP	0.042991	0.232942			RPN2	0.0157267	0.109816			POC5	-0.0594431	0.218795			RPN2	0.010215	0.0844462			RPN2	0.0337217	0.336793			RANBP1	-0.00704792	0.0589252
[truncated: 4,875 more rows]

## Sheet: Figure2
Figure 2
Bait	DONSON
Prey	HA-POLE2 variants
Dot blot, 293T cell extract
average BI
c	WT	YF	EA	SA	DG	YC
10	0.754322	0.766953	0.316653	0.153579	0.720952	0.177756
5	0.760044	0.693266	0.264674	-0.0632091	0.570373	0.0147462
2.5	0.679453	0.639259	0.174506	-0.351304	0.438665	0.0411877
1.25	0.59818	0.546835	0.340058	-0.183087	0.24814	-0.190394
0.625	0.439922	0.391398	0.343806	-0.123505	0.194572	-0.0238279
0.3125	0.265642	0.185728	0.302288	-0.224531	0.150317	-0.0409918
0.15625	0.229754	0.246501	0.165994	-0.413112	0.00988018	-0.0334981
0	0	0	0	0	0	0
stdev BI
c	WT	YF	EA	SA	DG	YC
10	0.0370644	0.0339222	0.161179	0.060618	0.078248	0.194755
5	0.0507616	0.039356	0.169974	0.128027	0.153959	0.301371
2.5	0.0639006	0.0273554	0.143654	0.124303	0.0561966	0.194584
1.25	0.0353218	0.0783718	0.121359	0.109566	0.0441518	0.255013
0.625	0.0533943	0.0926314	0.261281	0.0396416	0.254645	0.134613
0.3125	0.160571	0.188198	0.123922	0.388996	0.217664	0.0401146
0.15625	0.113062	0.072227	0.211549	0.127276	0.0696335	0.0185795
0	0	0	0	0	0	0

## Sheet: Figure 3
POLE2
T: Genes	log2FC	-log10P
NUP214	-0.324182	8.71854
ACACA	-0.324204	8.56114
UBR5	-0.33925	8.13862
PYCR1	-0.341187	8.42008
PNPT1	-0.343019	9.59794
NUP188	-0.35747	9.59904
MAPK1IP1L	-0.366769	7.32848
TRIP11	-0.373715	6.85009
NOSIP	-0.375166	6.69128
CPSF4	-0.382703	7.15216
TRIM25	-0.405505	8.1596
NUP58	-0.408152	6.27711
ATAD3A	-0.430688	5.79853
VIPAS39	-0.433516	6.8731
DNAJA3	-0.434053	7.38252
PIKFYVE	-0.435489	8.43029
NUP35	-0.443069	7.38666
GIGYF2	-0.445608	8.11443
GLB1	-0.497515	5.80821
DNAJC10	-0.507634	7.50104
CCDC134	-0.516236	10.3856
URM1	-0.516703	4.63927
OIP5	-0.522314	5.03296
PYGB	-0.525367	4.42831
DOK1	-0.529843	5.52392
SEC23IP	-0.541008	9.20564
AKNA	-0.555374	4.00105
IVD	-0.576664	9.11988
FIP1L1	-0.577087	6.50094
SSBP3	-0.589166	5.87486
PLEKHA7	-0.616862	6.89056
NUMB	-0.621367	3.64367
CNTRL	-0.677785	5.47581
RPL23	-0.699347	8.95558
AGL	-0.699518	5.12808
GYS1	-0.729024	5.92634
ERCC6L	-0.752747	11.6582
FBXO3	-0.753472	7.16572
EIF4E2	-0.764385	7.07606
SYNJ1	-0.781629	6.35879
MYCBP2	-0.784591	10.457
ZMYM1	-0.792515	4.02218
WDR59	-0.802621	9.05247
LEF1	-0.823651	11.8592
ZNRF1	-0.846711	7.57054
EXO1	-0.863751	2.84382
EPN2	-0.913535	5.13824
MIOS	-0.916636	8.69826
INPP5K	-0.925799	8.08826
PLEKHA5	-0.940593	3.4164
SSBP2	-0.995944	12.2666
PITPNA	-1.03125	10.1778
RFWD3	-1.05595	3.10626
LDB1	-1.18382	9.82464
GYG1	-1.20907	4.36696
TRIM27	-1.21699	10.2304
TTF2	-1.34193	14.3776
LMO4	-1.43144	10.2996
CTSA	-1.43192	3.64278
USP9X	-1.4747	15.7584
AGFG1	-1.5549	14.7179
FBXO45	-1.57817	5.3681
CRIPT	-1.63592	2.68647
MAPRE1	-1.76279	15.5843
WDHD1	-1.90931	17.0373
SEC14L4	-2.34106	10.8543
PNMA2	-2.4947	9.51258
INKA1	-3.7691	8.48199
CAPN6	-3.7936	7.49154
ASPA	-4.4429	11.0198
POLE2	5.87531	16.2244
AARS1	0.171137	7.66483
RAE1	-0.283061	7.45631
U2AF1	-0.242287	7.28297
CAD	-0.131755	7.03289
NUP54	-0.348805	6.94922
PDCD4	0.282222	6.7319
NUP205	-0.207358	6.65386
TTC9C	-0.316159	6.51736
DDX5	-0.278718	6.45982
TLN1	0.090985	6.4297
ETFA	0.242902	6.41717
GOT2	0.159676	6.34532
SKA3	-0.232941	6.30929
NUP155	-0.179141	6.09844
SARS1	0.152578	6.01566
ARHGAP19	-0.362746	5.89806
EMD	-0.128705	5.87732
RARS1	0.128673	5.84768
SNRNP70	-0.17099	5.83601
TMEM209	-0.382139	5.78995
MCM2	0.118935	5.78264
RANBP2	-0.208679	5.70112
KDM3B	-0.239333	5.63983
DNAJB1	-0.184805	5.63191
AKR1B1	0.128736	5.61886
INTS6	-0.244424	5.61808
ARL6IP1	-0.262872	5.55742
ECI2	0.239891	5.50873
FUS	-0.301077	5.48677
CHCHD4	0.65462	5.45954
NT5DC2	-0.310721	5.43593
NUP153	-0.262925	5.42835
FOXK1	-0.165843	5.40169
ASMTL	0.252576	5.34051
VPS33B	-0.223563	5.33177
GLUD1	0.123592	5.29279
SRP68	0.136506	5.21819
UFM1	1.1189	5.16352
NXF1	-0.396992	5.15888
RACGAP1	-0.245721	5.10917
MIF4GD	-0.412129	5.10149
RPLP1	0.210428	5.10023
NUP62	-0.311354	4.94399
HNRNPH2	-0.447865	4.88061
R3HDM1	-0.447873	4.84809
SEC63	0.14708	4.82374
ALB	0.131282	4.78328
CSE1L	0.0801242	4.77397
MTPAP	-0.298265	4.7576
ACOT8	-0.292567	4.72222
ZNF638	-0.142123	4.71127
WDR1	0.175296	4.68578
PPAT	0.14193	4.61306
DOCK7	-0.218178	4.60144
AIFM1	0.157101	4.58653
U2AF2	-0.274804	4.56858
HDAC6	-0.351874	4.56386
GEMIN8	0.293513	4.46276
NDRG2	0.341766	4.4603
ARAF	-0.365427	4.45954
RELA	-0.329368	4.45634
MTHFD1	0.145899	4.43511
SIPA1L1	-0.458823	4.4243
SCRIB	-0.261719	4.41421
GEMIN4	0.141274	4.40375
CHST11	-0.250454	4.39481
FAM120B	-0.366595	4.39056
ACAP1	0.0805175	4.38634
LARS1	0.111172	4.38165
GALE	0.197779	4.37737
SMARCC1	0.0988908	4.3677
RBM39	-0.20204	4.31296
RPL10A	0.125857	4.30621
ACLY	0.0893425	4.29093
ACSL3	0.105619	4.28308
TUBA8	-0.487796	4.27541
GCN1	0.0896933	4.26815
PRIM2	-0.216062	4.26254
SCYL2	-0.216728	4.26142
TDP2	0.305402	4.25959
PPP2CA	0.791049	4.2493
WDR54	0.251887	4.24588
RAB11FIP1	-0.333796	4.2386
PAIP1	0.246123	4.202
PICALM	-0.275086	4.19443
CACTIN	-0.270238	4.19086
MAN2A1	0.249349	4.19029
LMO7	-0.280757	4.17464
LSM14A	-0.274203	4.15119
CDC5L	0.126646	4.14662
SEC16A	-0.115725	4.12232
ARPC1B	0.220493	4.11782
CSDE1	0.138614	4.07116
ALKBH2	0.391033	4.06839
RDH11	0.163572	4.05764
AURKB	-0.150904	4.05456
RACK1	0.231838	4.02704
SYNE2	0.0897023	3.9969
POLA1	-0.164192	3.97366
UBL4A	0.208061	3.97348
CLPX	-0.229884	3.97219
ADSL	0.159929	3.96994
YBEY	-0.331344	3.9425
QARS1	0.100223	3.94089
NDUFA10	-0.223996	3.91677
AUP1	0.746061	3.91598
NELFCD	0.230879	3.90553
SRPK2	0.265583	3.90212
KPNB1	0.0894033	3.89758
OGDH	0.143885	3.89302
DCK	-0.267511	3.8887
NUDT1	0.153442	3.87996
CCDC97	0.212863	3.87942
GBF1	0.0948157	3.87088
RANBP1	0.270707	3.85456
RFXANK	-0.268842	3.84611
NUP98	-0.119528	3.84033
PIH1D1	0.333921	3.80703
CMTR2	-0.230508	3.78773
COX5A	0.164827	3.78121
PGD	0.143655	3.77743
GFPT1	0.0952767	3.76734
TFRC	0.120002	3.75793
UQCRQ	-0.255071	3.75123
WBP11	0.125737	3.74007
PFAS	0.102913	3.66561
EMC1	0.122026	3.66327
SLC3A2	0.152077	3.66303
PGRMC2	0.235215	3.66025
HSPH1	0.155245	3.65888
PDE4DIP	-0.282533	3.65027
GBE1	0.13573	3.63916
SLC9A3R1	0.134175	3.61627
ACTR2	0.170115	3.59225
PRMT1	0.118376	3.58293
PSMB7	0.202223	3.56889
DMAP1	-0.178298	3.56866
DDX60L	0.244317	3.56401
SIPA1L2	-0.30966	3.55796
MMS19	0.0860058	3.55776
ACSS1	0.167168	3.53528
UBN1	-0.433658	3.52652
SOD2	0.13696	3.52055
HSD17B10	0.175167	3.51427
TFG	-0.361758	3.51415
PFN1	0.217048	3.51108
NFKB1	-0.0829258	3.50561
KYAT3	0.275676	3.49649
ARL1	0.220708	3.49042
SKA1	-0.253308	3.4846
DCUN1D5	0.19485	3.48154
RPS8	0.113672	3.48009
FNBP1L	0.203857	3.47774
MYG1	0.173843	3.46766
PMS1	0.267025	3.46409
MRPL49	-0.35886	3.46391
YLPM1	-0.10825	3.46245
NRM	-0.331293	3.45547
CPNE3	0.124228	3.45522
SZT2	-0.480958	3.45519
GLTP	0.202526	3.44358
CCAR2	0.131642	3.43816
MAP1A	0.0769708	3.42166
CDK5	0.215181	3.42139
GOLGA2	-0.189932	3.40236
VWA8	-0.154635	3.39667
ADAR	0.125857	3.3953
AIMP2	0.223019	3.39063
ATIC	0.0527033	3.3887
SRPK1	0.171991	3.38681
TUBGCP6	-0.249466	3.38195
ELP2	0.143819	3.36915
CPSF1	-0.160938	3.36489
FAM120C	-0.178051	3.36032
PDS5B	0.101146	3.35434
HEXB	0.191255	3.34994
RBM17	0.139217	3.34921
SUPT4H1	-0.286267	3.34847
NIP7	0.198867	3.34176
PPA1	0.146648	3.3414
GCAT	-0.227521	3.33815
TM6SF1	0.370201	3.31354
ANAPC2	0.158518	3.31344
SLC33A1	0.433001	3.30996
MAP4K4	0.15982	3.30829
PPT2	0.360822	3.30661
CARS1	0.0941158	3.30443
IMPDH1	0.193395	3.29158
IPO7	0.129806	3.28854
MAVS	0.155732	3.27682
RBM12B	-0.205359	3.26915
PTPRC	0.110133	3.26893
RAVER1	-0.186891	3.26814
HARS1	0.145704	3.25295
ZC3H4	-0.219201	3.25126
RPS25	-0.66543	3.2471
PAICS	0.153564	3.23314
IGF2R	0.0664033	3.22853
YME1L1	-0.278744	3.22496
NARS1	0.137472	3.21843
TAF10	0.175045	3.21575
RAB43	0.168856	3.21528
MRPL21	-0.257804	3.21199
DYNC1LI1	0.119487	3.20854
DEF6	0.07746	3.20387
MSMO1	0.347314	3.20383
UCHL5	0.113596	3.19993
COPA	0.113038	3.19956
PEPD	0.159624	3.19333
LIG1	0.0976275	3.17974
PPP5C	0.127305	3.17427
DYNC1H1	0.05065	3.17295
TSEN34	-0.410556	3.1724
DPM1	-0.28662	3.17038
RIMOC1	0.176058	3.16718
SEC24C	0.123193	3.16443
SSB	0.148978	3.16277
MEF2C	-0.590372	3.15031
CDC37	0.159252	3.14353
ATP6V0D2	-0.354483	3.14263
SEC22B	0.190435	3.14009
SACM1L	0.114329	3.1338
ARL14EP	-0.414115	3.119
CHORDC1	0.179075	3.11733
HDGF	0.180344	3.11001
SVIP	-0.652726	3.10062
ZC3HC1	0.161	3.09953
DPP9	0.0984409	3.08665
POLR3F	0.212271	3.07652
MTPN	0.171141	3.07595
ANXA1	0.125218	3.06689
VAV1	0.132027	3.06616
TOP1	0.167298	3.06249
HINT2	0.107938	3.06222
RBM33	-0.203873	3.06118
INTS9	-0.286581	3.06021
CDC123	0.146076	3.0523
ZC3H6	-0.258353	3.05201
DDX18	0.205055	3.0511
RPS3	0.0788958	3.05054
RFX7	-0.469246	3.04936
COX11	-0.216567	3.04653
HLA-B	0.232579	3.03914
NUDT5	0.0885867	3.03663
WDR48	0.105359	3.03582
SLC25A1	-0.157183	3.03177
RO60	0.0963642	3.0185
RRBP1	0.0975146	3.01233
RANBP3	0.0900283	3.01166
ERI3	0.205741	3.0076
UBR7	0.257985	3.00742
SLK	0.1253	3.00531
BRCA1	-0.151963	3.00018
CALR	0.149467	2.99672
CTR9	0.129913	2.9924
C19orf47	-0.247325	2.9904
COX6A1	-0.251142	2.98458
RAB2B	0.281107	2.98436
CTDP1	0.133634	2.98429
H1-0	0.361758	2.98252
ATRX	0.17676	2.9824
RFC5	0.111863	2.98194
CDKAL1	0.158169	2.98034
L3HYPDH	0.623048	2.96654
CMPK1	0.13694	2.96274
HSPA5	0.118267	2.95125
THOC3	0.187933	2.94476
MAT2B	0.0974533	2.93767
SNAP29	0.178632	2.93732
RCC2	0.128647	2.91626
PAFAH1B2	0.182472	2.91537
LANCL1	0.0936183	2.91448
USP24	0.100413	2.91365
COA4	0.239586	2.91168
LIN37	1.27504	2.91126
CKAP5	0.117283	2.90783
CSNK2B	-0.145949	2.9066
MRPS21	0.234512	2.90657
NACC1	0.219338	2.90632
RPS28	0.290125	2.90279
RAB7A	0.149957	2.89517
RB1CC1	0.179867	2.89388
NRDC	0.117104	2.8908
APEX1	0.134912	2.88588
NDC1	-0.230499	2.88536
PRKRA	0.114345	2.88532
PEX3	0.288304	2.88317
RASGRP2	-0.225333	2.87904
JADE3	0.539346	2.86552
SLC30A1	1.14496	2.86267
PJA2	0.178734	2.86146
SF3A3	0.151658	2.85728
HDGFL2	0.131338	2.85444
PHF6	0.318076	2.85189
DNM1L	0.08946	2.84932
YKT6	0.159606	2.84597
FAM76B	-0.163101	2.84313
GLUL	0.171802	2.8338
KDM1A	0.102362	2.83372
HSD17B4	0.0686558	2.8325
UBE2G1	0.20689	2.83173
GLO1	0.139044	2.828
ACADS	0.151695	2.82786
TRUB1	0.261417	2.8217
ADD3	-0.113331	2.82149
DRG2	0.155908	2.81241
TMEM214	0.214009	2.81135
NOP53	-0.325052	2.81041
NANS	0.0850302	2.80927
HIBADH	0.127375	2.80834
PSMD1	0.103696	2.80625
EZH2	0.131119	2.80602
ATP2A2	0.117563	2.80588
CCDC127	-0.656106	2.79995
SHMT2	0.126958	2.79975
CPD	0.110499	2.79311
GAS2	0.166171	2.79227
TMED2	0.154858	2.79057
COPS4	-0.0899117	2.79001
XPO7	0.0790067	2.78886
FLNB	0.0945025	2.78202
AAAS	-0.256289	2.78133
PDAP1	0.222599	2.77747
WDR87	-0.313793	2.77656
ERO1A	0.138252	2.76514
MAPRE2	-0.14659	2.76349
SLTM	0.111014	2.75751
TCEANC2	0.188777	2.75724
FANCI	0.0871128	2.75357
CDC73	-0.185957	2.7528
OSBPL7	-0.243449	2.75218
WWP2	-0.340577	2.75188
RAC3	0.94359	2.75129
FADD	0.233434	2.74972
SCO2	-0.575458	2.74757
RHOT2	0.181948	2.74604
RGS14	0.157611	2.74355
BRIX1	0.0681792	2.73536
RPL4	0.104872	2.73516
PPP2R5A	0.13942	2.72899
LARP7	0.121439	2.72741
NBAS	0.0723507	2.72714
ABCF1	-0.093715	2.72395
ERAP1	0.111113	2.71823
VAPA	0.08619	2.71339
DARS1	0.0658192	2.71086
ACO1	0.0923408	2.70977
THAP11	0.321845	2.70906
SETD7	0.474793	2.7076
CPTP	-0.235829	2.70741
SYPL1	0.422137	2.70634
TAP1	-0.375325	2.7031
GNG2	0.255972	2.70102
RHOG	0.159628	2.70016
MFAP1	-0.177113	2.69772
AIP	0.114998	2.69658
MYCBP	0.207666	2.69153
DDX41	-0.145438	2.68869
PTPN6	0.0597825	2.68714
HSPA4L	0.215575	2.67677
SARS2	0.119147	2.67664
FARSB	0.079815	2.67203
SMARCC2	0.099869	2.67024
GTPBP3	-0.19104	2.6699
MRPL41	0.275203	2.66663
SNRPA	-0.271516	2.66566
PXDN	-0.237798	2.66548
TXNDC9	0.152368	2.66372
COMMD3	0.327539	2.66047
DCAF8	0.244196	2.65918
ABCD3	0.11061	2.65869
HSP90AB3P	-0.381882	2.65557
ADSS2	0.100917	2.65099
MAPKAP1	-0.208212	2.65064
PDP1	-0.100297	2.6499
UBR4	0.0784133	2.64987
DUS2	-0.101365	2.63695
NOL11	-0.220508	2.63509
MRPS10	-0.248756	2.63318
DNAJC11	0.130756	2.63298
HUS1	0.237293	2.62994
NME1	0.131078	2.62947
NUP93	-0.14362	2.62779
STK24	0.238218	2.62557
CFL2	0.31118	2.62367
RPS4X	0.175489	2.62306
APRT	0.141373	2.62156
HNRNPF	-0.141266	2.61652
NSDHL	0.141402	2.61291
PSIP1	0.137357	2.61208
CLTC	0.055475	2.61005
ERAP2	0.108443	2.60691
RNF115	0.317343	2.60359
CIAPIN1	0.154274	2.60106
CAP1	0.136657	2.59871
CDC42	0.154273	2.59791
LASP1	0.268557	2.59688
FTO	0.177392	2.59637
ASF1B	0.193785	2.59633
UBA5	0.162501	2.58409
ENOPH1	0.313448	2.57801
KHDRBS1	0.190751	2.57747
SYNRG	-0.114437	2.57045
KCMF1	0.210051	2.5695
FLNA	0.0522783	2.56862
BCAT1	0.231582	2.56703
SMS	0.26521	2.56582
POC1B	-0.491063	2.5642
SNX27	0.233764	2.56334
TAF7	0.239429	2.56047
ATP11C	0.363803	2.55988
EIF3G	0.102347	2.54989
SEC61A1	-0.222172	2.54704
STRADB	1.56061	2.54597
RTRAF	-0.0794167	2.54346
USP39	0.137507	2.54332
ATP5MJ	0.154866	2.53373
MAPKAPK2	0.175205	2.52779
CCDC47	0.115702	2.52763
GLG1	0.0932727	2.52723
VDAC3	0.172043	2.52645
RPL36	0.21281	2.52176
CHD4	0.0790425	2.51502
IK	-0.121615	2.5143
PRPF8	0.0796408	2.50653
QPCTL	-0.27435	2.50649
ACTN1	0.0642033	2.50484
RPL28	0.171242	2.50423
PSMB10	0.213962	2.50279
KLC2	0.150424	2.50274
ACOX1	0.23749	2.50094
PPP6R1	0.0809942	2.49979
DHX9	0.0696833	2.49129
MEMO1	0.169691	2.49107
COX20	-0.204067	2.48946
PRKAG1	-0.08242	2.48902
NAA25	0.0935219	2.48828
PDZD11	-0.452303	2.48603
RPS3A	0.167284	2.4826
FKBP4	0.0544783	2.48016
PLS1	0.101359	2.47288
THOC2	0.126378	2.46561
FH	0.117277	2.45861
CAPRIN1	0.162728	2.45727
NCOR2	-0.123563	2.45701
EPRS1	0.07274	2.45269
NUDCD2	0.217699	2.45211
ATOX1	0.200886	2.45
CTCF	0.113797	2.44762
VPS35L	0.161434	2.44419
PPIF	0.343037	2.43987
GLCCI1	0.31486	2.43818
UBA2	0.160139	2.43675
VPS36	0.1138	2.43626
PXK	0.219117	2.43523
TXNDC17	0.1761	2.43515
HABP4	-0.309247	2.43332
C5orf22	0.319474	2.43127
ZNF771	-0.417262	2.42991
SPTBN1	0.0669483	2.42813
IMPDH2	0.08232	2.42717
WDFY1	0.146921	2.42235
UPF1	-0.07847	2.42058
TXNRD1	0.119126	2.42026
IARS1	0.0791975	2.41535
PSAP	0.221392	2.41145
WDR55	0.218674	2.41095
KLC4	0.141859	2.40703
BLM	0.105481	2.40561
MPI	0.13875	2.40104
TAF12	-0.188212	2.39665
PYCR2	-0.10832	2.39542
POLR2G	0.153538	2.39298
CNOT2	-0.15826	2.39084
ACO2	0.09561	2.38985
PREP	0.104844	2.38817
CAT	0.0645225	2.38642
IDH2	0.130087	2.38621
NADK2	-0.0974173	2.38269
SIKE1	-0.150763	2.38121
BPNT2	0.244321	2.37803
GLRX3	0.108353	2.37736
GZF1	0.26762	2.37571
RWDD3	0.598525	2.37564
TOMM7	-0.459117	2.37441
GOLGA7	0.230222	2.37416
PPP6R3	0.102736	2.37107
FLOT1	0.159177	2.36902
CRKL	-0.137392	2.36112
DCAF1	0.0924726	2.35612
PDCD7	-0.29947	2.35425
KARS1	0.0717342	2.35343
ZC3H7A	0.162329	2.35135
GGPS1	0.226261	2.35068
SPAG7	0.211923	2.34886
EARS2	0.132192	2.34883
RPS27	-0.434276	2.34634
NCAPD2	0.0979167	2.34535
LNPEP	0.100094	2.34419
NKIRAS2	-0.496145	2.34354
QRICH1	0.22082	2.34039
IPO4	0.122076	2.33752
EXOSC10	0.105767	2.33298
RGS19	0.350938	2.32746
SH3GLB1	0.177092	2.326
DUSP3	-0.269719	2.32546
HSPA4	0.117008	2.32491
HADHA	0.0875958	2.32394
DNAJA1	-0.172546	2.32307
ETF1	0.134039	2.31768
VDAC1	0.177277	2.31508
STT3A	0.113113	2.31504
FOXO3	0.271402	2.31317
STARD3NL	0.385776	2.31258
PGM2	0.106297	2.31187
GAS7	0.21599	2.31012
EIF2S1	0.0686775	2.31006
RPP14	0.315326	2.30713
HNRNPH1	-0.320477	2.30344
ROCK1	0.0808089	2.30204
DHX30	0.100823	2.30033
CTTN	0.804882	2.29887
PTPN1	0.105517	2.29529
TMEM87A	-0.245472	2.2924
PYGM	-0.563091	2.29157
UBA6	0.119777	2.28727
MSI2	0.204237	2.28605
RPL24	0.2439	2.28501
ELMOD2	-0.277089	2.28122
LUC7L	-0.167463	2.27919
CLNS1A	0.214361	2.27749
DNAJC2	0.100867	2.27367
NMRK1	0.605596	2.26995
POLDIP2	-0.14316	2.26976
TNFRSF10B	1.17775	2.26506
NASP	0.099615	2.26363
SMC4	0.086195	2.26346
EPHX1	0.117586	2.26328
RRN3	0.221654	2.26024
RPL11	0.122012	2.25517
JUP	0.781665	2.25438
SLC11A2	0.129302	2.25294
HINT1	0.109058	2.2515
MRPL44	0.188664	2.25135
RIOX2	-0.142678	2.24893
HNRNPUL1	0.0927567	2.24854
PPP3R1	0.130752	2.24688
ZBTB11	0.10973	2.23371
COMMD8	0.27233	2.2287
DDX39A	0.138987	2.22752
MCM3AP	-0.180493	2.22453
MED18	-0.280387	2.22335
MCTS1	0.0909683	2.22277
URI1	0.222303	2.22227
RPL38	-0.202875	2.21915
HK1	0.0941507	2.21786
TPD52	0.20185	2.21748
PPP2R5D	0.0988517	2.21423
GRK4	0.848749	2.21398
MCM6	0.073705	2.212
CAPZA1	0.108217	2.21186
TIMM29	-0.188373	2.20994
PARP1	0.118455	2.20986
ACAT2	0.129303	2.20897
FANCD2	0.127404	2.20579
RDH13	-0.165908	2.20545
ALS2	-0.484117	2.20489
TRAPPC11	-0.0803241	2.1979
HMGN1	0.204209	2.19721
LENG8	-0.238868	2.19713
ZFP3	0.954738	2.1967
HUWE1	0.057585	2.19625
RAB5C	0.134275	2.19604
SLC16A1	-0.220616	2.19343
ZNF593	0.258002	2.19281
ECHS1	0.102351	2.19272
IGF2BP3	0.131059	2.19228
OLA1	0.0692517	2.19185
NPRL3	-0.37315	2.18892
OMA1	0.266953	2.1869
VCP	0.0748583	2.18372
PKM	0.0505383	2.18017
LRCH3	-0.255736	2.17938
RIC8A	0.0949967	2.17851
TOE1	0.145109	2.17784
TAF1A	-0.25761	2.17779
ACTL6B	0.252167	2.17582
NCLN	-0.0637433	2.17165
TRAF3IP3	-0.0848695	2.1668
NDUFB4	-0.27153	2.16531
GART	0.0860833	2.16224
TTC7B	-0.371124	2.16162
PRPF19	0.138755	2.16049
ALAD	0.175035	2.15519
MEF2D	-0.556517	2.15428
VIRMA	0.0928808	2.15219
KTN1	0.0854058	2.15148
GIMAP5	-0.20052	2.15127
GSTCD	0.169675	2.15027
PIP4K2A	0.116087	2.14662
YTHDF1	-0.200131	2.14419
PPFIBP1	0.234698	2.14223
PPP1R18	-0.24742	2.14207
GOLGA5	-0.125197	2.14067
RAD54B	-1.22879	2.14011
CYRIB	0.0824567	2.13689
TOLLIP	0.118541	2.13537
SLC7A5	0.126664	2.13403
NEK9	0.084625	2.13322
TNPO2	0.150656	2.13132
NSD3	-0.316802	2.13041
REPIN1	-0.136098	2.12914
XPO6	0.109586	2.12836
ZEB1	0.171222	2.12792
LPXN	0.123638	2.12545
MRPS33	-0.149308	2.12435
NDUFAF6	-0.361239	2.1229
RNF181	0.23025	2.12187
KMT2D	0.162309	2.11882
PAPOLG	0.170817	2.11683
MYBBP1A	0.0865992	2.11474
PRKAB2	0.256482	2.1128
ME2	0.0584167	2.10788
WDR43	0.252362	2.10779
ACTR1B	0.242672	2.10264
TOP2B	0.128771	2.10242
CSRP1	0.195684	2.10221
ELP4	-0.271337	2.10191
ASNS	0.092695	2.10117
CSMD2	-0.131564	2.09709
CTSD	0.120306	2.09492
SH3KBP1	0.0900092	2.09399
RB1	0.0639808	2.09317
H1-10	-0.150127	2.0893
HEATR3	0.132794	2.08857
AK4	0.111565	2.08784
BCAT2	0.146998	2.08766
RSRC2	-0.256511	2.08752
WDR33	-0.138361	2.08563
TMLHE	0.164211	2.08209
NBR1	-1.14846	2.08206
IMMT	0.0449508	2.07858
METAP1	0.0959154	2.07587
DR1	0.241303	2.07528
CDK2	0.0847367	2.07519
LRRC20	0.272777	2.07281
RCHY1	-0.196559	2.07178
DIAPH1	0.0506842	2.0646
ARFGAP3	0.291732	2.06014
VPS26C	0.17189	2.05719
MT-ND2	1.19313	2.05701
NMT1	0.112293	2.05448
COPS5	-0.0849658	2.0532
MZB1	0.129012	2.05045
RICTOR	-0.165194	2.04835
PRRC2A	-0.142235	2.0476
EIF5B	0.113585	2.04519
POLR2E	-0.0953717	2.0446
FABP5	0.164663	2.04445
PRKAR2A	0.141541	2.04362
WARS1	0.08604	2.04283
DNMT3A	0.124969	2.04044
COPG1	0.0996183	2.03864
IARS2	0.063155	2.03829
HDGFL3	0.374834	2.03718
HMOX2	0.0718817	2.03638
PARK7	0.120849	2.03353
NUP88	-0.157306	2.0317
PTGR2	0.197976	2.02638
USP13	-0.149458	2.02606
PABPC4	0.0654567	2.02509
SRSF10	-0.114566	2.02489
THUMPD1	0.180125	2.02443
	0.223804	2.02417
DHX16	-0.0939383	2.02262
ACYP1	-0.168088	2.02229
GTF3A	0.30382	2.01751
GTF2B	0.158513	2.01573
ATR	0.094645	2.01482
RSL24D1	0.264186	2.01239
ANKRD54	-0.15448	2.00913
DDI2	0.137248	2.00863
ATG101	-0.221832	2.00601
MEX3C	-0.542404	1.9995
RPL7A	0.0997392	1.99806
MRPL33	0.201644	1.99481
PRRC2C	-0.0694784	1.99462
AMN1	0.317092	1.99103
DPP3	0.0807208	1.99102
EIF3B	0.120016	1.99084
CUL4B	0.076075	1.98837
SAMD9	0.0561385	1.98761
HBS1L	0.106862	1.98675
SLC1A4	0.148177	1.98663
XPO1	0.050335	1.98625
MCM3	0.0788533	1.98368
NMI	0.155157	1.98233
EHBP1L1	-0.346458	1.98091
PTBP2	0.167671	1.98072
HNRNPA3	0.156181	1.97804
SRC	0.38615	1.97723
OS9	-0.366711	1.97593
LRWD1	0.104641	1.97393
NSMCE1	0.170319	1.97104
ADH5	0.190319	1.97053
ALG5	0.151972	1.96285
ELAC2	0.060935	1.96172
RNF2	0.21145	1.96118
ATXN10	0.0765608	1.9608
CYFIP2	0.0558117	1.95892
PGP	0.116163	1.95876
HMGCS1	0.0712267	1.95774
LRPPRC	0.0285317	1.95685
WDR24	-0.454683	1.95613
PAFAH1B1	0.0899083	1.95536
MED24	0.108207	1.95457
LAIR1	0.202958	1.95312
WDR75	0.190589	1.95146
TEX264	0.174276	1.95046
ZNRD2	0.179925	1.94939
MAGI1	-0.348914	1.94924
GFM2	0.106955	1.94679
TRMT1L	0.0927492	1.9467
SRSF3	-0.113399	1.94551
CBX3	0.179606	1.94369
PURB	0.143137	1.94055
SAFB2	0.13507	1.93979
PREPL	0.142937	1.93786
TSNAX	0.118503	1.93724
NDUFV1	0.160266	1.93613
TCF12	-0.113229	1.93602
CBX5	0.126248	1.93435
ZMIZ2	-0.184324	1.93321
OSTF1	0.0964633	1.93084
MED25	0.208944	1.92962
DDX1	0.118464	1.92855
FMC1	-0.624193	1.92134
ELP3	0.0626542	1.92122
VDAC2	0.19304	1.91739
RER1	0.0888167	1.91693
ATP13A3	0.380924	1.91665
PGM2L1	0.171316	1.91563
SMG9	-0.174431	1.91525
APOO	0.323818	1.9143
ZFAND6	0.424066	1.91405
DECR1	0.150968	1.91351
LARGE2	1.22195	1.90949
LCP1	0.0590117	1.90806
GRB2	0.0722692	1.90733
TXNL1	0.149723	1.90663
BRAP	0.19174	1.90166
WDR12	0.114546	1.90161
CD247	0.0845539	1.90046
TNPO1	0.0894708	1.89937
CFAP410	0.613418	1.898
POP1	0.111037	1.89738
USP7	0.0779108	1.89709
CYC1	-0.204911	1.89403
DUSP11	-0.211699	1.89376
NAA15	0.0637808	1.89343
ACYP2	-0.189698	1.89326
COMTD1	0.603707	1.89324
ALDOA	0.0504867	1.89315
SLC38A1	0.343704	1.89308
COPS7A	-0.237273	1.89049
SLC39A8	0.338441	1.88784
LEMD3	0.0932668	1.88684
SRM	0.120338	1.88677
TCF20	-0.528367	1.8843
CMC1	-0.335074	1.87946
SPAG1	-0.214578	1.87243
PA2G4	0.100628	1.8724
PDCD10	0.172323	1.87128
MAP3K5	-0.637945	1.8704
BRD8	0.145244	1.8694
ACTR3	0.127412	1.86864
YTHDF3	-0.140617	1.86579
MTRFR	0.839016	1.86224
MYH10	0.0677458	1.86169
HSP90B1	0.10407	1.86106
STK26	0.196866	1.85963
HDAC4	0.11894	1.8589
ENOSF1	0.183156	1.85777
GADD45GIP1	0.164881	1.85646
ICAM2	0.17705	1.8561
VPS8	0.12239	1.85479
SF3A1	0.07399	1.84842
NFXL1	0.14732	1.84753
GPN3	0.197968	1.84526
FASN	0.062345	1.84466
MRPL17	-0.165189	1.84339
MRPL39	0.146359	1.84114
IFI16	0.072325	1.83919
DAXX	0.150667	1.83914
ASL	-0.184072	1.83878
NLN	0.0714139	1.83869
ATP5PB	0.0669658	1.83855
AGO3	-0.145182	1.83815
TOM1	0.113923	1.83618
HSP90AB1	0.176563	1.83613
TAGLN2	0.150682	1.8358
LHPP	0.313495	1.8338
NUP160	-0.0907703	1.83273
RBM26	-0.0872573	1.83169
MRPL32	0.249084	1.8316
MAP1S	0.0716563	1.83114
RRP9	0.284867	1.82878
LDAH	0.107188	1.82854
BOD1	-0.288864	1.8236
CD2BP2	-0.187333	1.82354
RNF213	0.03371	1.82314
NEK7	-0.0817392	1.8219
PPP1R35	-0.431163	1.82121
UIMC1	-0.110203	1.82072
PANX1	0.281014	1.81927
KLHL7	0.153353	1.8188
TAF6L	-0.190309	1.81763
SRSF11	-0.153996	1.81744
RABEPK	0.166859	1.81743
GLMN	0.20583	1.81637
ALG12	1.37214	1.81601
RALGAPA1	0.143778	1.81545
CHD3	0.0822593	1.81414
AGPS	0.0538	1.81379
KLB	-1.04161	1.81354
UPF2	0.0921002	1.81333
FAM114A2	0.0657567	1.81312
TTK	-0.106568	1.8122
DENR	0.153329	1.8092
DBT	0.122747	1.80898
PHF21A	0.429395	1.80854
FBL	-0.0901508	1.80829
CNEP1R1	0.341682	1.80656
SPATS2L	0.276687	1.80628
DGCR8	0.233979	1.80589
STMN1	0.0967267	1.80539
MMACHC	-0.359516	1.80269
WDR77	0.273363	1.79659
KIAA1143	-0.120463	1.7965
DIAPH2	0.106373	1.79467
SETX	0.440962	1.7941
SMARCD2	0.103113	1.79384
DCAF12	-0.271498	1.79283
NF1	0.0809843	1.79082
DVL3	-0.237682	1.79054
TTC33	0.135327	1.78935
CRYBG1	-0.0662487	1.7888
PTPRS	0.174573	1.78836
SEPTIN1	0.0595533	1.78795
TMF1	0.113618	1.78591
NUP85	-0.0871829	1.78465
EXTL2	0.357432	1.78322
GIMAP6	-0.189448	1.78294
CENPV	0.180125	1.78018
ATL2	0.157293	1.77698
EPM2AIP1	-0.17268	1.77683
ASAP1	-0.168052	1.7763
TPP2	0.0835658	1.77628
USP47	0.0817608	1.77376
RBM45	0.179275	1.77092
PDS5A	0.0833733	1.7709
PRKCB	0.162298	1.7706
LAP3	0.0757492	1.76997
SAR1A	0.101518	1.76925
UFC1	-0.155071	1.76899
BCCIP	0.179056	1.76807
HERC3	0.296425	1.76691
KTI12	0.0869808	1.76375
CNOT10	0.097005	1.76198
H4C1	0.0662717	1.76111
ELOVL1	-1.06788	1.76011
GDI2	0.0843433	1.75871
NCKIPSD	0.119905	1.75826
RRP1	-0.142924	1.75794
IFT27	0.105991	1.75569
LPCAT1	-0.144786	1.75553
PAN2	-0.264256	1.75524
EIF3J	0.103971	1.75394
POLR2K	-0.500625	1.753
PUF60	-0.07631	1.75111
PRR3	-0.238034	1.74888
GSR	0.0932533	1.74867
SKIV2L	-0.0688782	1.74714
BSG	0.16699	1.7453
ZC3H15	0.143936	1.74511
DLG1	0.193482	1.74403
TBC1D4	0.0819505	1.74382
SQOR	-0.251762	1.74147
L2HGDH	0.0864627	1.74082
POLR2I	0.152818	1.7405
ENPP4	0.130657	1.73941
EFTUD2	0.0757158	1.73837
EIF2AK2	0.136618	1.73833
FBXL17	0.473483	1.73823
ANKZF1	0.243946	1.73621
EIF1B	0.951712	1.7326
ITGAL	0.130609	1.73163
UTP4	0.380722	1.7297
JAK1	0.10985	1.72935
TMOD3	0.0809392	1.72919
VAV3	0.124913	1.72543
RBM19	0.118424	1.72365
PPIP5K2	-0.111991	1.72243
POLR3H	0.292552	1.72121
OSTM1	-0.556103	1.7209
EEFSEC	0.0910425	1.72068
AKT2	-0.141212	1.72003
NAMPT	0.0609192	1.7198
MTRR	0.175822	1.71834
DDB1	0.109734	1.71725
SLC39A9	-0.659017	1.71639
CEP350	0.250081	1.71602
GPATCH1	0.218358	1.71441
PCK2	0.0993942	1.71427
XRCC3	-0.186671	1.71397
RAD51C	-0.159948	1.71216
CBLL1	0.200578	1.71186
NUDCD1	0.102923	1.7111
RIOK3	-0.161155	1.71074
CLEC11A	-0.23215	1.70993
CFAP36	0.28657	1.70973
API5	0.117283	1.70913
CERS6	0.151148	1.70878
RPL35A	0.432532	1.70771
POFUT2	-0.20396	1.706
IPO5	0.0734067	1.70548
TFB1M	0.177533	1.70528
SMARCAD1	0.0761353	1.705
DHX40	0.181513	1.70451
DHX29	0.074773	1.70387
NDRG1	0.107293	1.70113
STX10	0.173662	1.69753
PPME1	0.089415	1.69716
PRKCA	0.120197	1.69428
FYTTD1	-0.265542	1.692
MPLKIP	-0.161279	1.69118
SYAP1	0.139001	1.69056
BAG5	0.112991	1.68927
ZBTB21	-0.144336	1.68879
FAR1	-0.148215	1.68841
SH3GL3	0.295535	1.68766
WDR18	0.149671	1.68703
ADA	0.0268608	1.68646
UBE2R2	0.173841	1.68618
IMPA1	0.137595	1.6849
PSMC6	0.0948058	1.68356
UBE3C	-0.136416	1.68353
HSD17B8	-0.166641	1.68277
NDUFA8	-0.0671875	1.68018
FDXR	0.0721633	1.68014
CLSPN	-0.277613	1.67969
TUBB1	-1.44578	1.67957
NTMT1	0.127154	1.67947
ACSL4	0.148237	1.67631
PSMB8	0.082615	1.67494
SLC2A1	0.217783	1.67416
LSM4	0.0689917	1.67397
RELCH	0.145082	1.67172
VPS13C	0.0487442	1.66915
PPP1R8	0.08379	1.66902
OARD1	0.188634	1.66854
PLSCR1	-0.591836	1.66833
LRRFIP1	0.0699775	1.66619
BCL2L13	0.142932	1.66276
HEATR5B	-0.0788005	1.66155
PLPP1	0.259363	1.66011
YAF2	-0.381422	1.66003
CACUL1	0.182273	1.65854
POLR3G	0.180973	1.65818
TOX4	0.410894	1.65756
LARP4	0.0609417	1.65624
ABI3	0.351175	1.65573
MYH9	0.0650208	1.65427
CANX	0.108183	1.65424
ARHGAP15	0.108996	1.65203
SEPTIN7	0.0714767	1.6477
RPS15A	0.0818325	1.64761
WDR73	-0.113007	1.64706
TPMT	0.145215	1.64691
MLF2	-0.149706	1.64629
WDR44	0.0830688	1.64613
CAB39	0.066905	1.6448
QRSL1	0.143993	1.64426
NDUFB5	-0.109357	1.64395
CFL1	0.0536117	1.64324
RECQL	0.0937136	1.64322
PIP5K1C	0.258789	1.64313
SF3B5	0.115407	1.64166
LAGE3	-0.192965	1.64118
VEZT	0.131906	1.63877
SNX5	-0.0895658	1.63798
OSBPL8	0.114089	1.6344
TXNRD2	0.0917631	1.63164
ZCCHC7	0.308612	1.63094
PSMG3	0.121712	1.62977
RPAP2	0.115245	1.62863
DCAF11	-0.135645	1.62798
EZR	0.0652417	1.62757
GNE	0.0948108	1.62581
CCT7	0.0374275	1.62336
PCCA	-0.0859594	1.62258
RIF1	-0.076995	1.62068
CEP170	-0.0773779	1.62042
MRPS24	-0.175801	1.61883
EXOC5	0.10934	1.61827
PDHX	-0.148186	1.61705
CCDC117	0.110927	1.61594
ATL3	0.0567033	1.6156
PLIN3	0.118718	1.61317
PIP4K2C	0.110508	1.61273
TLK1	0.16173	1.61268
FKBP3	0.0725992	1.61134
HPRT1	0.102221	1.61121
FUCA1	-0.256478	1.61015
SNRNP27	-0.453434	1.60922
CCHCR1	-0.516034	1.60916
DOHH	0.117942	1.60899
USP19	0.157512	1.6088
ZFYVE1	0.139242	1.60803
CDK5RAP3	0.0945094	1.60663
TCERG1	0.0620242	1.60402
GFER	0.0839482	1.60347
RSL1D1	0.131618	1.60212
SSBP4	-0.431874	1.60057
TBC1D22A	0.181205	1.59945
RNF14	0.152936	1.59766
LSM5	3.58034	1.59553
TRA2B	-0.0590792	1.59488
GOT1	0.0844017	1.59447
RPL23A	-0.07828	1.59311
SH2D1A	0.067335	1.59219
LETM1	0.0779967	1.59207
TFDP2	-0.197399	1.59159
ERMP1	0.424986	1.59132
EEA1	0.077934	1.58826
SMAD4	0.127388	1.58809
CCDC28A	-0.255025	1.58685
TOMM40	0.0864792	1.58655
SNW1	-0.075685	1.58559
RALBP1	0.264986	1.58549
HAUS6	0.131536	1.58473
ORAI2	-0.377749	1.58456
ERICH1	0.338634	1.58367
IGHMBP2	0.121024	1.58365
GCFC2	0.116989	1.58346
RNASEH2A	0.122361	1.58288
POGLUT2	0.158151	1.58184
ITGB1	0.128098	1.58169
MARS1	0.0542967	1.58145
LYAR	0.0704767	1.58068
GIPC2	0.261956	1.58023
DYRK1A	-0.0926143	1.57924
AP2A1	0.122745	1.57778
CSK	0.0695475	1.57755
MRPL20	0.139789	1.57717
SH3TC1	-0.345957	1.57591
AKR1A1	0.1056	1.57588
ANKRD11	-0.214248	1.57399
ACTR1A	0.0707625	1.57284
IDI1	0.0779708	1.57247
RPS14	-0.115231	1.57153
COG3	0.125613	1.57041
MKRN2	0.133371	1.57012
UBE4A	0.0583375	1.56914
TIMM44	0.0641458	1.56897
PSMD4	0.101528	1.56887
KHDRBS3	0.152105	1.56867
UBAP2	-0.138134	1.56844
GPT2	0.184845	1.56613
MTA2	-0.0629517	1.56594
MAP4	0.170253	1.56561
DYNC2LI1	0.395045	1.56462
PSMD3	0.0567558	1.5641
ATP1B3	0.11751	1.56389
RPSA	0.103315	1.56364
HSPBAP1	-0.453118	1.56046
RNASEL	0.177854	1.55966
SFXN4	-0.159709	1.5596
RPL31	0.253637	1.55915
STIM1	0.0694406	1.55713
GTF2F2	-0.0836894	1.55558
JAKMIP1	0.236559	1.55343
EDC4	0.0501133	1.55288
PPP2R1B	0.11347	1.55216
RAB33B	0.305877	1.55193
CNOT11	-0.136928	1.55163
CHMP1A	-0.264672	1.55078
PPIG	-0.20277	1.54936
PITRM1	0.0556725	1.54929
TDP1	0.153987	1.54813
EIF2S2	0.121277	1.54806
CEBPZ	0.126394	1.54799
NCAPH	0.103296	1.54543
FMNL1	0.1124	1.54323
ATP6V1H	0.0799908	1.54131
SFXN3	-0.481964	1.54085
BRK1	0.0854562	1.54015
BRD1	-0.670844	1.53865
TUBGCP3	0.0420372	1.53767
PNP	0.0963542	1.53681
ARF6	0.137546	1.53654
SORD	0.065025	1.53625
RAD51AP1	0.288799	1.53577
UTP14C	-1.51576	1.53458
PIN4	-0.103212	1.53318
CDK5RAP1	-0.206911	1.53303
CHST3	-1.43625	1.53281
ELP1	0.0641609	1.5311
SLC29A1	0.201135	1.53098
VAMP2	0.600802	1.53064
VPS35	0.0771458	1.53026
C9orf64	0.128836	1.52909
DNAJC9	0.161943	1.5286
MCRS1	0.241895	1.52776
TPR	0.0305317	1.52772
DNAJC13	0.0570978	1.5266
PPWD1	0.0736485	1.52605
GFRA1	0.267569	1.52332
NCBP3	-0.11337	1.52272
GRPEL1	0.0672408	1.52209
SCAF11	-0.238821	1.52198
ARL6	0.141426	1.52132
SF3B2	0.0712292	1.51981
CLUH	0.105096	1.51841
PAN3	-0.298913	1.51763
PKN1	0.111727	1.51743
COG6	0.155478	1.51671
AMBRA1	-0.192351	1.51636
MTHFD2	0.149007	1.51605
GPN1	0.101576	1.51571
CTNNBL1	0.135419	1.50982
ARRB1	0.429069	1.5094
NHP2	0.140538	1.50841
WAS	0.205365	1.50837
LAMP1	0.213066	1.50666
MACF1	0.0369458	1.50641
TXNDC5	0.122838	1.5034
PSMA2	0.0918575	1.502
RAD23B	0.162641	1.50174
CDYL	-0.470117	1.50153
RPN1	0.0684217	1.50092
EIF4E	0.11919	1.50042
PEX11B	-0.110988	1.4977
TNPO3	0.0928442	1.49723
UTP3	0.187561	1.49714
UNC13D	0.04081	1.49651
LSM7	-0.622362	1.49636
RFC2	0.102996	1.49444
AP3S1	0.222908	1.49397
YWHAG	0.0713892	1.49153
CERT1	0.105901	1.49125
STK39	0.13498	1.49009
NFKBIA	-0.525823	1.48845
ALDH1A2	0.225682	1.48832
FBXL18	0.121338	1.48802
TUSC2	0.43976	1.48716
ITGB1BP1	-0.471706	1.48613
EPHX2	-0.0959742	1.48593
PHB2	-0.0878792	1.48575
ALG11	0.195961	1.48564
NNT	0.055405	1.48527
HSPBP1	0.147046	1.4851
UMPS	0.0553125	1.48387
SNRNP40	0.0973898	1.48148
ARL15	0.66314	1.48021
TKT	0.0481825	1.4801
UBASH3A	-0.138598	1.47873
GFUS	0.161783	1.47861
PNPO	0.0952817	1.47664
MYO1G	-0.0477175	1.47624
SRSF6	-0.135465	1.47363
ZFP36L2	-0.333021	1.47283
MUL1	0.317383	1.4728
ACSL6	0.0945763	1.47157
ATP2B1	0.120265	1.47146
CARMIL2	-0.0935613	1.47145
HECA	0.267846	1.47126
RAP1GDS1	0.0658958	1.46977
SRFBP1	0.303601	1.46851
MICAL1	0.114822	1.46845
PRPF4	0.0817167	1.46831
NPC2	0.342722	1.46814
RABL6	0.0995858	1.46723
RAD18	0.211801	1.46676
STXBP5	0.235972	1.46637
PWP1	0.128076	1.46529
REL	-0.203173	1.46355
ALG6	0.190374	1.46317
SRRT	0.0702983	1.46299
CHAF1A	0.11247	1.46288
SUPT6H	0.0691719	1.46229
ZBTB7A	0.400987	1.46158
DDX56	-0.0828583	1.46094
RRP12	0.106421	1.46092
WDR3	0.0777952	1.4609
NOPCHAP1	-0.592045	1.45989
GPI	0.0728225	1.4597
MAIP1	-0.184652	1.45919
FRA10AC1	0.154284	1.45865
PIGU	-0.316696	1.45837
GSTZ1	0.0851942	1.45748
CRNKL1	0.0564358	1.45707
CHERP	-0.0856017	1.45555
ZNF207	0.0885192	1.45384
AAK1	0.0691811	1.45375
EIF4G1	0.0787792	1.45107
LYRM2	-0.182905	1.4508
UROD	0.10563	1.44949
COPS3	-0.0758575	1.44875
ZMPSTE24	0.0998483	1.44848
SEC14L2	0.289833	1.44739
TIMM50	-0.094745	1.44733
PPT1	0.120533	1.44665
PAF1	-0.117205	1.44664
RBBP9	0.110197	1.44638
ZWILCH	0.141629	1.4451
SP100	0.164156	1.44445
EIF3M	0.0815367	1.44286
SLX9	-0.214822	1.44239
MPP1	0.123468	1.44081
ZNF280D	0.333772	1.43989
PDE3B	0.172493	1.43969
HNRNPA0	0.0833667	1.43936
PSMG2	0.269137	1.43866
ACAP2	-0.101897	1.43459
BTF3L4	0.131548	1.43447
DNAAF2	0.33712	1.43299
ELF1	-0.112739	1.4328
PLEKHG2	-0.331364	1.42973
RANBP9	0.131007	1.42924
GNAI2	0.0975817	1.42913
DHRS7B	-0.445572	1.429
RBM6	-0.259928	1.42833
FAM133B	0.33465	1.42785
PUS1	0.118679	1.42772
NCK1	0.149267	1.42725
MRPL45	0.071575	1.4272
PCNP	0.155921	1.4268
NGLY1	0.161616	1.42639
DHCR7	0.174018	1.4261
RAC2	0.121219	1.42587
PRDX4	0.0608092	1.42464
ENO2	0.0535675	1.4236
VPS28	-0.120843	1.422
IRGQ	0.124467	1.42175
MCM5	0.070855	1.42146
MMTAG2	-0.0920092	1.42127
CELF2	0.144113	1.4204
RXRB	-0.139444	1.42037
GLOD4	0.111533	1.42027
EXOSC5	0.0613858	1.42005
RAB22A	-0.183433	1.41965
PFKM	-0.877427	1.41942
HNRNPU	0.0873508	1.4187
MARCHF6	0.299656	1.41674
KIF22	-0.159523	1.4148
PTDSS1	0.12547	1.41463
TRAT1	0.255544	1.41451
TUBAL3	0.229112	1.4143
DTX2	-0.740642	1.41346
IREB2	0.132158	1.41242
PFN2	-0.353636	1.41151
ATP13A1	0.0962258	1.41132
SNRPE	0.277521	1.40694
CCDC186	0.405605	1.40638
ZNF318	-0.187151	1.40573
SUCLG1	0.0580967	1.40551
RAB18	0.0845595	1.40514
SCRN3	-0.219902	1.40364
NPHP4	-0.792777	1.4007
NCKAP1L	0.0734683	1.39986
NBEA	0.201347	1.39799
CDS2	0.0812231	1.39768
TBC1D24	0.220755	1.39713
PSMD2	0.0428867	1.39494
SUDS3	0.171027	1.39375
PRKD1	0.644144	1.39323
BAP18	0.118188	1.39221
PKNOX1	0.180809	1.39077
DECR2	0.168259	1.39054
OTUD6B	0.152472	1.39041
NISCH	0.0776208	1.38993
ZC3HAV1	0.0773633	1.38887
WEE1	-0.159084	1.38843
STRBP	0.114252	1.38767
POLA2	-0.131922	1.38745
ABCC1	0.0779647	1.38564
FGG	0.233996	1.38424
RNF10	-0.43868	1.38384
SCRN1	0.112573	1.38368
CWF19L1	0.150857	1.38347
NAE1	0.0967448	1.38344
GHITM	0.191362	1.38334
ZKSCAN8	0.15944	1.3833
DNAAF5	0.05518	1.38179
TEPSIN	0.226557	1.38126
ERG28	0.134675	1.38035
POLD2	0.115567	1.37854
VPS53	0.122889	1.37854
MRRF	0.151516	1.37829
INTS3	0.101388	1.37707
ARFGAP1	0.104359	1.37523
ABCB8	0.164953	1.37493
DYNLT1	0.116898	1.3741
RECK	0.475936	1.37332
ABCF2	0.0549742	1.37326
EIF3I	0.0802933	1.37325
CD7	0.173559	1.37239
DNAJC3	-0.132352	1.37191
ARHGAP17	0.0838097	1.37092
PDE12	0.0743383	1.36912
NCAPD3	0.11738	1.36875
EBNA1BP2	0.0802767	1.36698
PGGT1B	0.91612	1.36681
FIS1	-0.363712	1.36571
CDC45	-0.102672	1.3649
PRR25	0.376206	1.36488
PYGO2	-0.636311	1.36371
RPAP3	0.0853578	1.36242
DDX58	0.0613856	1.36237
KIF20B	0.0923183	1.36186
RAC1	0.101731	1.36153
DNPEP	0.0916217	1.36075
ARID3A	0.319043	1.35909
NEIL3	-0.213464	1.35898
PIK3CG	-0.119042	1.35882
CHMP7	0.113796	1.35853
PES1	0.0743975	1.35794
ATP6V1E1	-0.0834475	1.3579
TMEM87B	0.530698	1.35774
SND1	0.0616317	1.3569
CRBN	0.138797	1.35652
SPDL1	0.295385	1.35576
RPL22L1	-0.234122	1.35542
ZNF326	0.0750167	1.3546
PHC2	-0.269178	1.35267
GMPS	0.0524825	1.35179
YOD1	-0.161172	1.35096
ZFR	0.0961635	1.35005
ARHGDIB	0.0992475	1.34782
TLN2	0.123468	1.34781
KPNA1	0.102963	1.34753
EMC8	0.0913163	1.34734
LAMTOR4	-0.36528	1.34702
XRN1	-0.0881052	1.34693
RDH14	-0.168067	1.34593
RCN2	-0.106429	1.34587
HSP90AB2P	-1.49312	1.34497
STRAP	0.103722	1.34472
LARP1	0.0710875	1.34463
CRK	0.114445	1.34353
BCR	0.0878257	1.34291
TBC1D2B	-0.16231	1.34232
VPS50	0.134001	1.34182
WDR74	0.137871	1.3413
FGFR1OP2	0.502062	1.33988
DCXR	-0.150267	1.33967
EIF6	0.0877133	1.33791
CHRAC1	0.232049	1.33767
E2F3	0.133692	1.33748
ARHGAP9	-0.0793797	1.33747
ASB6	-0.530754	1.33647
SEPTIN2	0.0473192	1.33543
RAD21	0.127294	1.33411
SLMAP	0.104078	1.33358
ROCK2	0.084152	1.33141
MTMR2	-0.165854	1.32946
NARS2	0.0853544	1.32835
PEDS1	-0.196726	1.32734
COG5	0.125562	1.32568
GSS	-0.10099	1.32542
ANXA11	0.0848375	1.32428
PRKDC	0.0483892	1.32286
NQO2	0.0999069	1.32281
PTRHD1	0.137869	1.3224
SCYL1	0.159851	1.32214
IWS1	0.0892917	1.32195
MTMR14	-0.178727	1.32191
GARS1	0.067325	1.32174
HAUS1	-0.0910404	1.32023
GSTM3	0.116098	1.31927
NAGK	0.09764	1.31766
LZIC	-0.162385	1.31712
ZNF655	0.444734	1.31711
CIAO1	0.197056	1.31679
RPS17	0.108488	1.31674
CKAP2	-0.157824	1.31628
PURA	-0.189174	1.31581
C2CD2L	0.147133	1.31521
MSTO1	0.204274	1.31429
RNF130	0.33521	1.31387
ARID1A	0.0532833	1.31305
RESF1	-0.402075	1.31198
HSPA9	0.07988	1.30932
CDK4	0.150548	1.30908
CELF1	0.114004	1.30883
CTSG	0.175052	1.30856
MRPL30	0.161683	1.30781
TYW1	0.229908	1.30779
IDE	0.0338017	1.30666
CDKN2C	-0.211387	1.30629
RIC8B	0.457236	1.30493
EIF2B3	0.113806	1.30409
PEX19	0.0977375	1.30403
MTM1	-0.103692	1.30324
ACTR10	0.0500338	1.3027
ANXA7	-0.0957458	1.30235
SNUPN	0.176459	1.30156
CUL3	0.0418592	1.30155
GCLC	0.120413	1.30002
EIF4EBP1	-0.22744	1.29956
ZFC3H1	0.131657	1.29924
PPIL3	0.135537	1.29917
NBN	0.141321	1.29815
RPS6	0.0729875	1.2976
DDX6	0.061485	1.29651
TNKS	0.229076	1.29648
COG8	0.154488	1.2958
EMC4	0.216312	1.29541
REEP6	-0.189875	1.29494
TMEM68	-0.111373	1.29474
LARS2	0.0800563	1.29417
WDR47	-0.20947	1.2933
RPL13	0.121786	1.29245
GRAP2	0.0558008	1.29199
MOCS1	-0.167286	1.29186
FKBP5	0.0804575	1.29147
RTCB	0.0725075	1.29087
UTP25	0.0883451	1.29083
TFDP3	0.431928	1.28998
COPS7B	-0.117364	1.28848
SVIL	0.189256	1.28799
PSMD14	0.0661408	1.28771
APBB1IP	-0.132546	1.28761
DHRSX	-0.482716	1.28749
CCDC43	0.166781	1.28742
PEX6	-0.180112	1.28696
NDUFA4	0.238004	1.28653
THYN1	0.116299	1.28582
CDC42SE2	0.256453	1.28367
PSMC3IP	1.18684	1.28312
ZNF22	0.172298	1.28246
UBFD1	0.152051	1.28184
OAS3	-0.141149	1.28165
CYB5R3	0.075165	1.28052
CUSTOS	0.118926	1.28051
VPS52	0.119465	1.27999
IKZF2	0.106413	1.27846
ITK	0.102695	1.2783
MRC2	-0.414537	1.27816
BBS7	0.303888	1.27786
RBBP7	0.0742308	1.27711
HTT	0.0521332	1.27537
PABPN1	0.138543	1.27518
DERPC	-0.167776	1.2751
ZNF148	-0.15743	1.27493
PM20D2	-0.141837	1.27364
SORBS3	0.108335	1.27351
SMC2	0.0380117	1.27252
TBC1D17	0.178293	1.27171
TOR1AIP1	0.04552	1.27168
DEK	0.120752	1.27055
DYNLRB1	-0.103235	1.27031
IRF2	0.441074	1.26966
TPI1	0.0496467	1.26966
BAG3	-0.0746125	1.26904
GXYLT1	0.225057	1.26885
FTSJ1	0.392217	1.26735
WDR61	0.0977417	1.26722
TRAPPC3	-0.233752	1.26712
FAM50A	0.109223	1.26678
CASP8	0.116288	1.26557
NUFIP2	-0.0930399	1.2648
OXR1	0.117893	1.2635
DCTN1	0.0717867	1.26305
MYO9B	-0.0790676	1.26275
CUTA	0.231047	1.26268
NCAPG	0.0749642	1.26266
RAN	0.0789733	1.26135
SIRT6	-0.167018	1.25997
SAMD4B	-0.241558	1.25988
SF3A2	0.0670042	1.25914
DCAF10	-0.210659	1.25884
UQCC2	0.224745	1.25848
AGAP2	0.126601	1.25821
ARPC1A	0.0795375	1.25755
LTV1	0.0792994	1.25659
FNTA	0.0921706	1.25607
METTL18	0.258506	1.25585
BROX	0.110956	1.25537
PPP1R14B	-0.130777	1.25524
CTBP1	-0.0705525	1.25511
PPP1R9B	0.11773	1.25498
CAPZB	0.0372342	1.25454
SNRNP48	-0.203796	1.25432
PNPLA6	-0.10307	1.25398
GOLGA3	0.0542481	1.25325
SEPTIN5	-0.117451	1.25318
PLEKHG4	-0.337565	1.25278
CC2D1B	0.100241	1.25106
PRMT5	0.0636958	1.25096
CD2	-0.132343	1.25093
C8orf33	-0.161441	1.25023
TM9SF2	0.0990825	1.25011
VPS18	-0.0718379	1.25004
HAX1	-0.118931	1.24894
LANCL2	0.0987787	1.24881
EVL	0.0615467	1.24702
SLC4A4	0.18795	1.24458
C9orf78	0.0926449	1.24431
BRD9	0.132973	1.2437
EIF3D	0.0484925	1.24307
PFDN5	0.0804769	1.24271
GSTK1	-0.051475	1.24222
KIF21B	-0.0647078	1.24203
SH3GL2	0.13804	1.2417
OAT	0.0735358	1.2416
STXBP3	0.11041	1.24105
DCTN2	0.0698725	1.24088
PUS3	0.221329	1.24047
RIPK1	-0.158715	1.23881
ZPR1	0.0718958	1.23841
SMCR8	-0.213113	1.23806
TMEM102	0.12973	1.237
AKAP2	-0.0915967	1.23699
BIRC6	0.0857783	1.23679
CGN	0.116201	1.23668
PLXNA1	0.101539	1.23645
ACAT1	0.08631	1.2364
NCKAP1	0.132314	1.23612
GATD1	0.199829	1.23589
SPART	0.203018	1.23579
CDK2AP1	-0.647133	1.23546
GALK2	0.153375	1.2354
SGO2	0.270826	1.23534
ERLIN1	0.146599	1.23493
MT-CO1	0.218086	1.23384
THOC1	0.0766058	1.23356
EXOSC6	-0.123114	1.2335
MFGE8	0.0906028	1.23295
HDAC2	0.0932865	1.23093
C2orf49	0.0883354	1.23091
MRPS15	-0.0956475	1.2278
TRIP12	0.0567307	1.22704
DPF2	0.0864208	1.2261
CIP2A	0.0707732	1.22556
MYL6	0.103592	1.22548
LSM1	0.137226	1.22547
PRRC2B	-0.271181	1.22471
RUNX1	-0.0990658	1.22427
RPS6KB2	0.152456	1.22387
DNAJB12	-0.21968	1.22339
GIMAP2	0.147144	1.22119
PDCD6IP	0.05752	1.21989
SLC25A25	-0.149383	1.21983
HNRNPDL	0.112801	1.21965
FBXO22	-0.0476608	1.21762
FBXO21	-0.318755	1.21757
SDAD1	0.0709072	1.2175
HRAS	0.171291	1.21619
TOMM34	0.0650025	1.21491
PDIA6	0.110111	1.21491
POLR1C	0.107469	1.21474
ASS1	0.0899246	1.21467
CCNC	-0.195275	1.21431
FAM8A1	-0.320711	1.21431
C8orf82	-0.127889	1.21402
PANK2	0.202183	1.21331
BIRC5	-0.229433	1.2125
SIN3A	0.0503033	1.21239
ATP6V0A2	0.125458	1.21197
F8A1	0.145434	1.21177
FAM98A	-0.151093	1.21118
SUGT1	0.0573558	1.21092
CAPN5	-0.180933	1.21042
SFT2D2	1.56417	1.21039
DYNC1I2	0.075955	1.2094
PAK2	0.105386	1.20937
SUPT7L	0.183534	1.20812
TCP11L1	0.0919315	1.20796
GTPBP4	0.0763445	1.20783
THG1L	-0.487819	1.20752
BIN2	0.149038	1.207
COX6B1	0.0751708	1.20673
VPS33A	-0.0698158	1.2064
ZC3H18	-0.127788	1.20567
C1orf122	-0.173015	1.20535
SF3B3	0.0460258	1.20501
LRRC8A	-0.147492	1.20455
GANAB	0.038765	1.20245
MEN1	-0.105874	1.20178
GON7	0.113978	1.19997
HNRNPD	0.0850867	1.19933
NT5DC3	-0.164684	1.19872
NEU1	-0.843822	1.19834
KBTBD8	0.203233	1.19694
NDUFS2	-0.0678655	1.19652
TRRAP	0.043288	1.19624
NOP16	0.109036	1.19615
TRIM56	-0.114789	1.19609
GMFB	0.43431	1.19571
TMED3	-0.104925	1.19505
HCFC1	0.0460375	1.19492
EIF5	0.0927533	1.19491
MTFMT	0.115744	1.1933
RNH1	0.0904575	1.1924
YRDC	-0.200052	1.19119
RBBP5	0.105657	1.19083
MRPS6	-0.131569	1.18947
PDCL3	0.0755576	1.189
RAP1GAP2	-0.533648	1.18897
FECH	-0.0487308	1.18794
EEF1E1	0.117109	1.18793
SPINT2	0.299549	1.1878
CEP97	0.0621667	1.18669
QKI	0.0932012	1.18565
RPRD1A	-0.0996112	1.18547
PEX13	-0.593908	1.18492
IRF3	0.15066	1.18467
NIPBL	0.0714475	1.18455
DHX36	-0.0643436	1.18315
SNRPD3	-0.126145	1.18258
RPL35	-0.259763	1.18242
PAAT	0.203794	1.18111
COX17	0.174948	1.18034
ZNF622	0.167422	1.18028
POLH	-0.455197	1.17948
RC3H2	-0.858865	1.17909
DIP2B	0.0850718	1.17885
CDH23	-0.149728	1.17787
MAGED4	0.522002	1.17762
FAH	0.0858858	1.17742
CSTF2T	0.895312	1.17645
NOP9	0.0908723	1.17571
ZZEF1	0.0889983	1.17555
BCAP31	0.0408596	1.17549
PLEKHM2	-0.204721	1.17533
C11orf54	0.114961	1.17392
FTH1	0.110789	1.1736
TXLNA	0.0891708	1.17272
TMED9	0.591369	1.17146
ATAT1	-0.135361	1.17022
TGS1	0.240516	1.16898
XPOT	0.0950417	1.16838
SLC25A4	-0.126943	1.16825
XPA	0.225603	1.1673
CISD2	0.0903426	1.16696
PPP1R11	0.121669	1.16631
NEPRO	0.172693	1.16584
RCOR2	0.277139	1.16394
MYSM1	-0.12312	1.16286
NCBP1	0.0545608	1.16254
PPA2	0.0920286	1.1625
DHX35	-0.0938642	1.16047
TMX1	0.092995	1.16033
ALDH18A1	-0.0362892	1.15968
RPP40	0.0783633	1.15917
UBLCP1	-0.112106	1.15901
EML3	0.098555	1.15896
RNPS1	0.155983	1.15845
IFI35	0.267802	1.15658
RRM1	0.0567408	1.15336
DNA2	0.228692	1.15326
NRBF2	0.753822	1.15287
MICU2	0.2079	1.15179
SF3B1	0.0421392	1.15152
PRDX1	0.0523875	1.1514
RABEP1	0.0768322	1.15036
MKLN1	0.139854	1.1499
SRA1	-0.126191	1.14985
GPAT3	-0.292857	1.14804
FAM111B	0.331796	1.14751
MCUB	-0.123137	1.1475
TRAPPC10	0.0746864	1.14745
MAP2K1	0.142911	1.14734
PSMD10	0.104465	1.14725
RP9	0.124671	1.14717
PRKCH	0.0729431	1.14643
UBN2	-0.210211	1.14567
NUCB2	0.0613733	1.14518
MTREX	0.0483242	1.14482
DUSP12	0.123658	1.1447
HMGN5	0.157413	1.144
STX4	-0.146877	1.14236
TRIB3	-0.575168	1.1419
DDX42	0.0626393	1.14144
ANTXR1	0.156096	1.14042
AGPAT1	-0.26862	1.14021
CNN2	0.05887	1.13975
RAP1GAP	-0.125375	1.13954
FBXO28	-0.330968	1.13927
PRRC1	0.113949	1.1389
DIPK2A	-0.260926	1.13875
RCC1	0.0973392	1.13851
CZIB	0.106041	1.13848
TNIP1	0.222582	1.13731
FOXRED1	-0.138992	1.13636
NAA50	0.0409775	1.13572
LTA4H	0.0589925	1.13531
PTPN7	-0.111928	1.13455
CDK9	-0.106169	1.13372
NCOR1	-0.0836112	1.13254
TAF2	0.139706	1.13203
RNF13	-0.194215	1.13091
LRRC40	-0.0921677	1.13053
DHX33	0.116621	1.13051
DDX24	0.0494267	1.12941
STAG2	0.056725	1.12932
RINT1	0.168698	1.12889
MEPCE	0.0628967	1.12852
DNTT	-0.125338	1.12805
DDX21	0.0909292	1.12788
CPVL	-0.123989	1.12725
FCF1	0.175965	1.1263
GLE1	-0.147836	1.12464
RBX1	0.232673	1.12307
ARL3	-0.0702688	1.12262
NOM1	0.110547	1.12227
TANC1	-0.169137	1.1215
ARID1B	-0.076624	1.12115
PDIA3	0.0759058	1.12067
RPL26L1	0.855467	1.12034
PITPNM2	0.177861	1.12007
PSME2	0.049035	1.11947
GALNT2	0.0577067	1.11929
CD99	0.184209	1.11918
CFDP1	0.110961	1.11808
D2HGDH	-0.216094	1.11787
HENMT1	-0.18649	1.11765
AGK	-0.0696525	1.11739
TFIP11	-0.0385925	1.1172
ZNF609	-0.357958	1.11548
LRCH1	-0.190431	1.1139
ATP2B4	0.0744308	1.11365
PDIA4	0.06729	1.11341
TRIT1	0.261865	1.11323
GAPVD1	0.0611833	1.11161
MSL1	-0.177211	1.11076
NOP14	-0.0574662	1.1102
PRKCQ	0.119997	1.10898
EPB41L2	0.066845	1.10829
UBTF	0.070183	1.10792
VRK1	0.0876375	1.10778
BAZ1B	0.164996	1.10709
TEDC2	-0.317926	1.10668
DHX38	-0.102729	1.10609
GTPBP10	-0.100585	1.10596
CIZ1	0.250709	1.10587
TMED5	-0.150215	1.10544
RTN3	-0.113564	1.10519
TOMM6	-0.6831	1.10364
ZFYVE19	-0.332182	1.10323
EEF2	0.047085	1.10273
SYNE3	0.156128	1.10228
HMGN2	0.894459	1.10151
GAN	0.144399	1.10121
CCNB2	0.120103	1.10087
FBXO30	0.19066	1.10084
AMOTL1	-0.173872	1.09962
C17orf75	0.225963	1.09939
ACAA1	0.0873975	1.09871
RPL7	0.0567658	1.09752
WDR26	0.0715325	1.09706
METTL1	-0.0862838	1.09693
BTF3	0.0773767	1.09649
CLGN	0.114885	1.09563
USP15	0.0746992	1.0949
ING4	-0.872753	1.09465
CNDP2	0.0407533	1.09289
COL23A1	1.69456	1.09274
NCOA7	-0.0965125	1.09213
PEX2	0.904783	1.09187
SASS6	0.124897	1.09173
RAB1A	0.173694	1.09172
EXOSC7	0.0994442	1.09081
OSBPL5	-0.170539	1.08991
TIMM8A	-0.133993	1.08891
PACSIN2	0.0701892	1.08825
ZBTB2	0.261729	1.08586
TBRG4	0.0878733	1.08533
MRPL38	0.174341	1.08497
HIP1R	-0.0681475	1.0847
POLR1H	0.367187	1.08321
TXNRD3	0.319692	1.08229
RPRD2	-0.0463783	1.08204
CALCOCO1	-0.127277	1.08158
GTSE1	-0.0796812	1.08134
INTS8	-0.112934	1.07926
CNBP	0.160381	1.07886
PRMT3	0.106622	1.07879
CALU	0.0675325	1.07824
SLC25A11	0.0825642	1.07798
TBCC	0.272638	1.0772
POLR1F	0.123626	1.07683
DOCK2	0.0444158	1.07681
SAP30	-0.116849	1.07636
SRPRB	0.123362	1.07614
SPAG9	0.0700008	1.07601
DDX59	0.1139	1.0754
RFX1	0.140602	1.07485
TP53BP2	-0.159284	1.07432
KLF13	-0.220007	1.07368
CYSTM1	0.398299	1.07362
MPHOSPH10	0.130246	1.07167
BCL7A	0.198121	1.0714
EPG5	0.0758608	1.07124
DHPS	0.0609542	1.0703
WBP4	0.213944	1.07021
TBL1X	0.292784	1.06885
MECR	0.239042	1.06851
MRGBP	-0.158733	1.06814
ZC3HAV1L	0.0682242	1.06773
GNA15	0.118223	1.06745
UBE2M	0.124742	1.06691
NDUFAF7	0.144302	1.06673
XPO4	0.109189	1.06622
PSMD7	0.0555283	1.06568
UCK1	-0.159286	1.06567
YWHAH	0.0896108	1.06567
PSMC2	0.0513425	1.06465
TTC1	0.0785733	1.06386
ATG4B	0.101455	1.06371
MRPS2	-0.0816527	1.0636
OTUD5	0.252387	1.06206
DGKZ	0.0693088	1.06195
RBCK1	0.122233	1.06182
ISY1	0.0555872	1.06153
SNRNP200	0.0336058	1.06036
GCLM	0.078825	1.05897
CDV3	0.0672	1.05892
ATP7A	-0.243499	1.0589
EPB41	0.0601525	1.05767
PGAM5	0.0809052	1.05719
RPS6KB1	0.0802835	1.05693
PSMB9	0.113347	1.05672
RCE1	0.174442	1.05646
ASPSCR1	0.101629	1.05625
BMP2K	-0.128452	1.05611
PSME1	0.0847958	1.05513
DALRD3	0.4571	1.05433
FAM120A	0.0506058	1.05308
MBD1	0.129269	1.05294
ZC3H12A	-0.215198	1.05266
PPM1G	0.08412	1.05017
GCDH	-0.08139	1.05005
TUBGCP2	-0.04103	1.04943
UAP1	0.0731592	1.04927
PAFAH1B3	-0.0781517	1.04788
EIF4H	-0.0691692	1.04777
ITPR3	0.135362	1.04752
FERMT3	0.0379067	1.04663
TBC1D15	0.0870709	1.04653
NMD3	0.0824199	1.04601
TIMM8B	0.133481	1.04599
FRYL	0.0547417	1.04457
TNKS1BP1	0.0968325	1.04417
TBC1D1	0.14255	1.04377
THAP4	-0.284753	1.04348
TEX30	0.124646	1.04313
ITGB3BP	-0.17482	1.04113
COMT	0.0549492	1.04083
MBLAC2	0.0913412	1.04055
ULK1	-0.286963	1.03987
PPM1E	0.170379	1.03962
ZNF316	0.150045	1.03914
EXOC6B	0.073751	1.03848
MGA	-0.182132	1.03838
ITGA2	-0.275319	1.03798
RBM12	-0.0614242	1.03702
UBASH3B	0.113301	1.03695
GSTM2	0.173577	1.03632
HGH1	-0.102356	1.03569
PFKFB2	0.132924	1.03414
WDR45	0.147348	1.03405
GNG5	0.124558	1.03396
HACD1	-0.139548	1.03379
STAT2	0.176978	1.0327
NOCT	-0.397026	1.03261
PTPN9	0.175279	1.03258
RPS19	0.0668033	1.03162
ZFAND5	-0.6216	1.02932
SRP72	0.0627408	1.02913
SOAT1	0.0688567	1.02765
APPL1	-0.0801408	1.02734
ZBTB44	-0.713258	1.02693
SHTN1	0.0781475	1.02646
DGUOK	-0.111523	1.02638
ACBD3	0.110985	1.02637
WDR6	0.0600266	1.02422
FLCN	0.222662	1.02409
MIX23	0.134928	1.02375
PRDM15	-0.334461	1.02307
HS2ST1	0.0900063	1.02213
PLAA	0.0730525	1.02169
MED20	0.225743	1.02145
PSMA4	0.0695467	1.01993
GRPEL2	0.293725	1.01977
CHD6	-0.410186	1.01939
ACTN2	-0.695512	1.01849
ARFIP1	0.115979	1.01786
MSRB2	0.263639	1.01705
UBE2I	0.148193	1.01652
CHURC1	0.107834	1.01647
ESYT1	0.0544792	1.01627
ANP32E	0.107796	1.01617
SNAP23	0.0919342	1.01615
STAT1	0.05359	1.01573
RASA3	-0.125838	1.01499
NIFK	0.126619	1.01497
HSP90AA1	0.0498517	1.01493
STK4	0.0737343	1.01483
IKBKB	-0.0946489	1.0142
CDKN2AIPNL	-0.161902	1.01393
SMIM11	1.39857	1.01385
GPKOW	-0.0434467	1.01355
RIOK1	0.106719	1.01278
CDIN1	-0.440305	1.01277
F2RL1	-0.78532	1.01273
CTU1	-0.276672	1.01231
MND1	0.108047	1.01177
GPR155	-0.413599	1.01173
CDC26	0.158928	1.01096
CCDC124	0.0549383	1.00989
SH3GLB2	0.0495625	1.00919
PSD4	-0.177919	1.00793
PHKA2	-0.122511	1.0072
ZRANB2	0.0870775	1.00627
[truncated: 4,518 more rows]

## Sheet: Figure4
Figure 4 A
Bait	ERCC6L 1024-1062
Prey	POLE
Western blot, Jurkat extract
Bait concentration	raw BI measurements				average BI	stdev BI
10	0.0601641	0.245729	0.0896142	-0.128106	0.0668503	0.153372
5	0.070447	0.0443969	0.12405	-0.179968	0.0147314	0.133969
2.5	0.0997428	-0.0165358	0.137015	-0.212869	0.00183811	0.157369
1.25	0.123764	0.0473691	0.196848	0.101811	0.117448	0.0619134
0.625	0.201815	0.123121	-0.0035672	0.218313	0.13492	0.101238
0	0.100062	-0.100062	-0.242291	0.242291	0	0.214036
Figure 4A
Bait	WDHD1 906-924
Prey	POLE
Western blot, Jurkat extract
Bait concentration	average BI	stdev BI
0	0.0445965	0.0240168
0.625	0.197013	0.022787
1.25	0.216011	0.0866579
2.5	0.0895258	0.0121275
5	0.19231	0.14631
10	0.442645	0.00584792
Figure 4A
Bait	TTF2 881-901
Prey	POLE
Western blot, Jurkat extract
Bait concentration	average BI	stdev BI
10	0.0834752	0.342012
5	0.0401958	0.11159
2.5	0.0388448	0.0969442
1.25	0.026041	0.0685582
0.625	-0.0487904	0.0303272
0	-0.0186458	0.0263692
Figure 4A
Bait	TTF2 116-143
Prey	POLE
Western blot, Jurkat extract
Bait concentration	average BI	stdev BI
0	0.026483	0.052708
0.625	0.40577	0.0803337
1.25	0.66901	0.00539273
2.5	0.797708	0.0144355
5	0.8951	0.0314193
10	0.940532	0.0333391

## Sheet: Figure 5
	Kd
	EPS15	POLE
DONSON_718-88	>60	1.3
SYNJ1_1390-1421	1	8.5
DONSON_SYNJ1_N	>30	9.4
DONSON_SYNJ1_C	>20	8.5
DONSON_SYNJ1_NC	>200	>200
3xDONSON	0.8	0.1

## Sheet: Figure6 dotplot
Bait	Prey	PreyGene	Spec	SpecSum	AvgSpec	NumReplicates	ctrlCounts	AvgP	MaxP	TopoAvgP	TopoMaxP	SaintScore	logOddsScore	FoldChange	BFDR	boosted_by	Bait uniprot	Prey is bait
POLE2_D284G	Q9ULW3	ABT1	11|7|14	32	10.67	3	0|0|0|1|0|0|0|0|2|0|0|0|1|0|0|0|0|1|0|0|0|1|0|0|0|1|1|0|0|0|0|0|0|0|0|0|0|0|0|0|0|0|0|1|0|0|0|0|0|0|0|0|0|0|4|2|5|2|1|1|6|2|5|0|2|0|1|0|1|4|6|4|3|1|3|0|0|0|0|1|0|0|0|0|0|4|8|4|1|2|4|9|5|6|4|3|3|2|2	0.96	0.99	0.96	0.99	0.96	2.26	8.8	0.02		P56282	FALSE
POLE2_E520A	Q9ULW3	ABT1	14|7|7	28	9.33	3	0|0|0|1|0|0|0|0|2|0|0|0|1|0|0|0|0|1|0|0|0|1|0|0|0|1|1|0|0|0|0|0|0|0|0|0|0|0|0|0|0|0|0|1|0|0|0|0|0|0|0|0|0|0|4|2|5|2|1|1|6|2|5|0|2|0|1|0|1|4|6|4|3|1|3|0|0|0|0|1|0|0|0|0|0|4|8|4|1|2|4|9|5|6|4|3|3|2|2	0.93	0.99	0.93	0.99	0.93	2.26	7.7	0.03		P56282	FALSE
POLE2_S522A	Q9ULW3	ABT1	12|14|17	43	14.33	3	0|0|0|1|0|0|0|0|2|0|0|0|1|0|0|0|0|1|0|0|0|1|0|0|0|1|1|0|0|0|0|0|0|0|0|0|0|0|0|0|0|0|0|1|0|0|0|0|0|0|0|0|0|0|4|2|5|2|1|1|6|2|5|0|2|0|1|0|1|4|6|4|3|1|3|0|0|0|0|1|0|0|0|0|0|4|8|4|1|2|4|9|5|6|4|3|3|2|2	0.99	1	0.99	1	0.99	4.24	11.82	0		P56282	FALSE
POLE2_WT	Q9ULW3	ABT1	9|11|13|4|2|5	44	7.33	6	0|0|0|1|0|0|0|0|2|0|0|0|1|0|0|0|0|1|0|0|0|1|0|0|0|1|1|0|0|0|0|0|0|0|0|0|0|0|0|0|0|0|0|1|0|0|0|0|0|0|0|0|0|0|4|2|5|2|1|1|6|2|5|0|2|0|1|0|1|4|6|4|3|1|3|0|0|0|0|1|0|0|0|0|0|4|8|4|1|2|4|9|5|6|4|3|3|2|2	0.77	0.99	0.77	0.99	0.77	-1.27	6.05	0.1		P56282	FALSE
POLE2_Y311F	Q9ULW3	ABT1	11|8|10	29	9.67	3	0|0|0|1|0|0|0|0|2|0|0|0|1|0|0|0|0|1|0|0|0|1|0|0|0|1|1|0|0|0|0|0|0|0|0|0|0|0|0|0|0|0|0|1|0|0|0|0|0|0|0|0|0|0|4|2|5|2|1|1|6|2|5|0|2|0|1|0|1|4|6|4|3|1|3|0|0|0|0|1|0|0|0|0|0|4|8|4|1|2|4|9|5|6|4|3|3|2|2	0.96	0.98	0.96	0.98	0.96	2.68	7.97	0.02		P56282	FALSE
POLE2_Y513C	Q9ULW3	ABT1	20|16|13	49	16.33	3	0|0|0|1|0|0|0|0|2|0|0|0|1|0|0|0|0|1|0|0|0|1|0|0|0|1|1|0|0|0|0|0|0|0|0|0|0|0|0|0|0|0|0|1|0|0|0|0|0|0|0|0|0|0|4|2|5|2|1|1|6|2|5|0|2|0|1|0|1|4|6|4|3|1|3|0|0|0|0|1|0|0|0|0|0|4|8|4|1|2|4|9|5|6|4|3|3|2|2	1	1	1	1	1	4.61	13.47	0		P56282	FALSE
POLE2_D284G	Q9H6R3	ACSS3	5|3|4	12	4	3	0|0|0|1|0|0|0|0|0|0|1|0|1|0|0|0|0|1|0|2|0|0|0|1|0|1|2|0|0|0|0|0|0|0|0|0|0|0|0|0|0|0|0|0|0|0|0|0|0|0|0|0|0|0|0|0|0|0|0|0|0|0|0|0|0|0|0|0|0|0|0|0|0|0|0|0|0|0|0|0|0|0|0|0|0|1|3|0|0|1|2|0|0|2|0|1|1|0|1	0.98	1	0.98	1	0.98	3.29	18	0.01		P56282	FALSE
POLE2_E520A	Q9H6R3	ACSS3	2|3|3	8	2.67	3	0|0|0|1|0|0|0|0|0|0|1|0|1|0|0|0|0|1|0|2|0|0|0|1|0|1|2|0|0|0|0|0|0|0|0|0|0|0|0|0|0|0|0|0|0|0|0|0|0|0|0|0|0|0|0|0|0|0|0|0|0|0|0|0|0|0|0|0|0|0|0|0|0|0|0|0|0|0|0|0|0|0|0|0|0|1|3|0|0|1|2|0|0|2|0|1|1|0|1	0.93	0.96	0.93	0.96	0.93	1.92	12	0.03		P56282	FALSE
POLE2_S522A	Q9H6R3	ACSS3	10|5|7	22	7.33	3	0|0|0|1|0|0|0|0|0|0|1|0|1|0|0|0|0|1|0|2|0|0|0|1|0|1|2|0|0|0|0|0|0|0|0|0|0|0|0|0|0|0|0|0|0|0|0|0|0|0|0|0|0|0|0|0|0|0|0|0|0|0|0|0|0|0|0|0|0|0|0|0|0|0|0|0|0|0|0|0|0|0|0|0|0|1|3|0|0|1|2|0|0|2|0|1|1|0|1	1	1	1	1	1	5.82	33	0		P56282	FALSE
POLE2_WT	Q9H6R3	ACSS3	3|2|8|9|9|9	40	6.67	6	0|0|0|1|0|0|0|0|0|0|1|0|1|0|0|0|0|1|0|2|0|0|0|1|0|1|2|0|0|0|0|0|0|0|0|0|0|0|0|0|0|0|0|0|0|0|0|0|0|0|0|0|0|0|0|0|0|0|0|0|0|0|0|0|0|0|0|0|0|0|0|0|0|0|0|0|0|0|0|0|0|0|0|0|0|1|3|0|0|1|2|0|0|2|0|1|1|0|1	0.97	1	0.97	1	0.97	1.92	30	0.01		P56282	FALSE
POLE2_Y311F	Q9H6R3	ACSS3	4|2|2	8	2.67	3	0|0|0|1|0|0|0|0|0|0|1|0|1|0|0|0|0|1|0|2|0|0|0|1|0|1|2|0|0|0|0|0|0|0|0|0|0|0|0|0|0|0|0|0|0|0|0|0|0|0|0|0|0|0|0|0|0|0|0|0|0|0|0|0|0|0|0|0|0|0|0|0|0|0|0|0|0|0|0|0|0|0|0|0|0|1|3|0|0|1|2|0|0|2|0|1|1|0|1	0.91	0.99	0.91	0.99	0.91	1.92	12	0.04		P56282	FALSE
POLE2_Y513C	Q9H6R3	ACSS3	6|5|3	14	4.67	3	0|0|0|1|0|0|0|0|0|0|1|0|1|0|0|0|0|1|0|2|0|0|0|1|0|1|2|0|0|0|0|0|0|0|0|0|0|0|0|0|0|0|0|0|0|0|0|0|0|0|0|0|0|0|0|0|0|0|0|0|0|0|0|0|0|0|0|0|0|0|0|0|0|0|0|0|0|0|0|0|0|0|0|0|0|1|3|0|0|1|2|0|0|2|0|1|1|0|1	0.99	1	0.99	1	0.99	3.29	21	0.01		P56282	FALSE
POLE2_D284G	Q13705	ACVR2B	2|4|1	7	2.33	3	0|0|0|0|0|0|0|0|0|0|1|0|0|0|0|0|0|0|0|0|0|0|0|0|0|0|1|0|0|0|0|0|1|0|0|0|0|0|0|0|0|1|0|0|0|0|0|0|0|0|0|1|0|0|0|0|0|0|0|0|0|0|0|0|0|0|0|0|0|0|0|0|0|0|0|0|0|0|0|0|0|0|0|0|0|0|0|0|1|0|2|0|0|0|1|0|0|0|0	0.66	1	0.66	1	0.66	1.45	23.33	0.14		P56282	FALSE
POLE2_E520A	Q13705	ACVR2B	7|3|5	15	5	3	0|0|0|0|0|0|0|0|0|0|1|0|0|0|0|0|0|0|0|0|0|0|0|0|0|0|1|0|0|0|0|0|1|0|0|0|0|0|0|0|0|1|0|0|0|0|0|0|0|0|0|1|0|0|0|0|0|0|0|0|0|0|0|0|0|0|0|0|0|0|0|0|0|0|0|0|0|0|0|0|0|0|0|0|0|0|0|0|1|0|2|0|0|0|1|0|0|0|0	1	1	1	1	1	7.01	50	0		P56282	FALSE
POLE2_S522A	Q13705	ACVR2B	2|4|5	11	3.67	3	0|0|0|0|0|0|0|0|0|0|1|0|0|0|0|0|0|0|0|0|0|0|0|0|0|0|1|0|0|0|0|0|1|0|0|0|0|0|0|0|0|1|0|0|0|0|0|0|0|0|0|1|0|0|0|0|0|0|0|0|0|0|0|0|0|0|0|0|0|0|0|0|0|0|0|0|0|0|0|0|0|0|0|0|0|0|0|0|1|0|2|0|0|0|1|0|0|0|0	0.99	1	0.99	1	0.99	4.16	36.67	0		P56282	FALSE
POLE2_WT	Q13705	ACVR2B	4|3|2|1|0|3	13	2.17	6	0|0|0|0|0|0|0|0|0|0|1|0|0|0|0|0|0|0|0|0|0|0|0|0|0|0|1|0|0|0|0|0|1|0|0|0|0|0|0|0|0|1|0|0|0|0|0|0|0|0|0|1|0|0|0|0|0|0|0|0|0|0|0|0|0|0|0|0|0|0|0|0|0|0|0|0|0|0|0|0|0|0|0|0|0|0|0|0|1|0|2|0|0|0|1|0|0|0|0	0.66	1	0.66	1	0.66	-0.89	21.67	0.14		P56282	FALSE
POLE2_Y311F	Q13705	ACVR2B	4|3|7	14	4.67	3	0|0|0|0|0|0|0|0|0|0|1|0|0|0|0|0|0|0|0|0|0|0|0|0|0|0|1|0|0|0|0|0|1|0|0|0|0|0|0|0|0|1|0|0|0|0|0|0|0|0|0|1|0|0|0|0|0|0|0|0|0|0|0|0|0|0|0|0|0|0|0|0|0|0|0|0|0|0|0|0|0|0|0|0|0|0|0|0|1|0|2|0|0|0|1|0|0|0|0	1	1	1	1	1	7.01	46.67	0		P56282	FALSE
POLE2_Y513C	Q13705	ACVR2B	4|3|3	10	3.33	3	0|0|0|0|0|0|0|0|0|0|1|0|0|0|0|0|0|0|0|0|0|0|0|0|0|0|1|0|0|0|0|0|1|0|0|0|0|0|0|0|0|1|0|0|0|0|0|0|0|0|0|1|0|0|0|0|0|0|0|0|0|0|0|0|0|0|0|0|0|0|0|0|0|0|0|0|0|0|0|0|0|0|0|0|0|0|0|0|1|0|2|0|0|0|1|0|0|0|0	1	1	1	1	1	7.01	33.33	0		P56282	FALSE
POLE2_D284G	O00170	AIP	43|49|51	143	47.67	3	2|3|1|2|3|1|3|5|5|2|1|3|1|2|1|5|5|4|2|3|2|1|2|2|2|2|4|6|5|6|6|8|4|6|7|2|8|7|5|4|6|5|8|7|2|5|6|8|5|4|4|6|6|2|0|0|0|1|0|1|0|1|0|2|0|1|0|0|0|1|2|1|2|3|5|1|7|6|7|9|7|4|7|6|1|34|27|18|15|13|16|36|35|24|15|14|9|25|18	0.99	0.99	0.99	0.99	0.99	4.44	7.98	0		P56282	FALSE
POLE2_E520A	O00170	AIP	56|45|59	160	53.33	3	2|3|1|2|3|1|3|5|5|2|1|3|1|2|1|5|5|4|2|3|2|1|2|2|2|2|4|6|5|6|6|8|4|6|7|2|8|7|5|4|6|5|8|7|2|5|6|8|5|4|4|6|6|2|0|0|0|1|0|1|0|1|0|2|0|1|0|0|0|1|2|1|2|3|5|1|7|6|7|9|7|4|7|6|1|34|27|18|15|13|16|36|35|24|15|14|9|25|18	0.99	1	0.99	1	0.99	4.64	8.93	0		P56282	FALSE
POLE2_S522A	O00170	AIP	18|24|16	58	19.33	3	2|3|1|2|3|1|3|5|5|2|1|3|1|2|1|5|5|4|2|3|2|1|2|2|2|2|4|6|5|6|6|8|4|6|7|2|8|7|5|4|6|5|8|7|2|5|6|8|5|4|4|6|6|2|0|0|0|1|0|1|0|1|0|2|0|1|0|0|0|1|2|1|2|3|5|1|7|6|7|9|7|4|7|6|1|34|27|18|15|13|16|36|35|24|15|14|9|25|18	0.48	0.88	0.48	0.88	0.48	-1.58	3.24	0.25		P56282	FALSE
POLE2_WT	O00170	AIP	54|48|45|26|35|34	242	40.33	6	2|3|1|2|3|1|3|5|5|2|1|3|1|2|1|5|5|4|2|3|2|1|2|2|2|2|4|6|5|6|6|8|4|6|7|2|8|7|5|4|6|5|8|7|2|5|6|8|5|4|4|6|6|2|0|0|0|1|0|1|0|1|0|2|0|1|0|0|0|1|2|1|2|3|5|1|7|6|7|9|7|4|7|6|1|34|27|18|15|13|16|36|35|24|15|14|9|25|18	0.97	1	0.97	1	0.97	2.46	6.76	0.01		P56282	FALSE
POLE2_Y311F	O00170	AIP	48|37|47	132	44	3	2|3|1|2|3|1|3|5|5|2|1|3|1|2|1|5|5|4|2|3|2|1|2|2|2|2|4|6|5|6|6|8|4|6|7|2|8|7|5|4|6|5|8|7|2|5|6|8|5|4|4|6|6|2|0|0|0|1|0|1|0|1|0|2|0|1|0|0|0|1|2|1|2|3|5|1|7|6|7|9|7|4|7|6|1|34|27|18|15|13|16|36|35|24|15|14|9|25|18	0.99	0.99	0.99	0.99	0.99	3.82	7.37	0.01		P56282	FALSE
POLE2_Y513C	O00170	AIP	18|12|13	43	14.33	3	2|3|1|2|3|1|3|5|5|2|1|3|1|2|1|5|5|4|2|3|2|1|2|2|2|2|4|6|5|6|6|8|4|6|7|2|8|7|5|4|6|5|8|7|2|5|6|8|5|4|4|6|6|2|0|0|0|1|0|1|0|1|0|2|0|1|0|0|0|1|2|1|2|3|5|1|7|6|7|9|7|4|7|6|1|34|27|18|15|13|16|36|35|24|15|14|9|25|18	0.14	0.4	0.14	0.4	0.14	-4.64	2.4	0.46		P56282	FALSE
POLE2_D284G	Q9Y673	ALG5	6|4|9	19	6.33	3	0|0|0|0|0|0|0|0|0|0|0|0|0|0|1|0|0|0|0|0|1|0|0|1|0|0|0|0|0|0|1|0|0|0|0|0|0|0|0|0|0|0|0|0|2|0|0|0|0|0|0|0|0|0|0|0|0|0|0|0|0|0|1|0|0|0|0|0|0|0|1|0|0|0|0|0|0|0|0|1|0|0|1|0|0|5|4|1|6|2|6|5|6|2|0|1|0|2|4	0.95	0.99	0.95	0.99	0.95	2.25	11.61	0.03		P56282	FALSE
POLE2_E520A	Q9Y673	ALG5	5|4|3	12	4	3	0|0|0|0|0|0|0|0|0|0|0|0|0|0|1|0|0|0|0|0|1|0|0|1|0|0|0|0|0|0|1|0|0|0|0|0|0|0|0|0|0|0|0|0|2|0|0|0|0|0|0|0|0|0|0|0|0|0|0|0|0|0|1|0|0|0|0|0|0|0|1|0|0|0|0|0|0|0|0|1|0|0|1|0|0|5|4|1|6|2|6|5|6|2|0|1|0|2|4	0.89	0.94	0.89	0.94	0.89	1.65	7.33	0.05		P56282	FALSE
POLE2_S522A	Q9Y673	ALG5	10|5|5	20	6.67	3	0|0|0|0|0|0|0|0|0|0|0|0|0|0|1|0|0|0|0|0|1|0|0|1|0|0|0|0|0|0|1|0|0|0|0|0|0|0|0|0|0|0|0|0|2|0|0|0|0|0|0|0|0|0|0|0|0|0|0|0|0|0|1|0|0|0|0|0|0|0|1|0|0|0|0|0|0|0|0|1|0|0|1|0|0|5|4|1|6|2|6|5|6|2|0|1|0|2|4	0.96	0.99	0.96	0.99	0.96	2.77	12.22	0.02		P56282	FALSE
POLE2_WT	Q9Y673	ALG5	4|7|9|0|3|2	25	4.17	6	0|0|0|0|0|0|0|0|0|0|0|0|0|0|1|0|0|0|0|0|1|0|0|1|0|0|0|0|0|0|1|0|0|0|0|0|0|0|0|0|0|0|0|0|2|0|0|0|0|0|0|0|0|0|0|0|0|0|0|0|0|0|1|0|0|0|0|0|0|0|1|0|0|0|0|0|0|0|0|1|0|0|1|0|0|5|4|1|6|2|6|5|6|2|0|1|0|2|4	0.74	0.99	0.74	0.99	0.74	-2.7	7.64	0.11		P56282	FALSE
POLE2_Y311F	Q9Y673	ALG5	3|7|7	17	5.67	3	0|0|0|0|0|0|0|0|0|0|0|0|0|0|1|0|0|0|0|0|1|0|0|1|0|0|0|0|0|0|1|0|0|0|0|0|0|0|0|0|0|0|0|0|2|0|0|0|0|0|0|0|0|0|0|0|0|0|0|0|0|0|1|0|0|0|0|0|0|0|1|0|0|0|0|0|0|0|0|1|0|0|1|0|0|5|4|1|6|2|6|5|6|2|0|1|0|2|4	0.93	0.98	0.93	0.98	0.93	1.65	10.39	0.04		P56282	FALSE
POLE2_Y513C	Q9Y673	ALG5	11|14|8	33	11	3	0|0|0|0|0|0|0|0|0|0|0|0|0|0|1|0|0|0|0|0|1|0|0|1|0|0|0|0|0|0|1|0|0|0|0|0|0|0|0|0|0|0|0|0|2|0|0|0|0|0|0|0|0|0|0|0|0|0|0|0|0|0|1|0|0|0|0|0|0|0|1|0|0|0|0|0|0|0|0|1|0|0|1|0|0|5|4|1|6|2|6|5|6|2|0|1|0|2|4	0.99	1	0.99	1	0.99	4.11	20.17	0		P56282	FALSE
POLE2_D284G	Q68CP9	ARID2	71|58|56	185	61.67	3	26|33|31|30|28|25|24|31|34|24|31|25|40|33|30|24|38|30|27|35|22|29|27|24|29|43|35|7|7|8|8|9|5|4|9|5|8|9|10|7|5|4|7|2|3|11|7|11|3|5|2|4|1|5|6|3|10|6|10|4|12|0|12|0|8|0|10|11|8|35|33|35|40|11|10|0|8|8|3|10|8|7|10|7|1|61|62|30|14|13|16|57|42|2|1|2|1|18|37	0.5	0.95	0.5	0.95	0.5	-1.4	3.69	0.24		P56282	FALSE
POLE2_E520A	Q68CP9	ARID2	72|66|53	191	63.67	3	26|33|31|30|28|25|24|31|34|24|31|25|40|33|30|24|38|30|27|35|22|29|27|24|29|43|35|7|7|8|8|9|5|4|9|5|8|9|10|7|5|4|7|2|3|11|7|11|3|5|2|4|1|5|6|3|10|6|10|4|12|0|12|0|8|0|10|11|8|35|33|35|40|11|10|0|8|8|3|10|8|7|10|7|1|61|62|30|14|13|16|57|42|2|1|2|1|18|37	0.63	0.96	0.63	0.96	0.63	-2.65	3.81	0.17		P56282	FALSE
POLE2_S522A	Q68CP9	ARID2	78|71|81	230	76.67	3	26|33|31|30|28|25|24|31|34|24|31|25|40|33|30|24|38|30|27|35|22|29|27|24|29|43|35|7|7|8|8|9|5|4|9|5|8|9|10|7|5|4|7|2|3|11|7|11|3|5|2|4|1|5|6|3|10|6|10|4|12|0|12|0|8|0|10|11|8|35|33|35|40|11|10|0|8|8|3|10|8|7|10|7|1|61|62|30|14|13|16|57|42|2|1|2|1|18|37	0.97	0.99	0.97	0.99	0.97	2.92	4.58	0.01		P56282	FALSE
POLE2_WT	Q68CP9	ARID2	64|79|80|20|24|22	289	48.17	6	26|33|31|30|28|25|24|31|34|24|31|25|40|33|30|24|38|30|27|35|22|29|27|24|29|43|35|7|7|8|8|9|5|4|9|5|8|9|10|7|5|4|7|2|3|11|7|11|3|5|2|4|1|5|6|3|10|6|10|4|12|0|12|0|8|0|10|11|8|35|33|35|40|11|10|0|8|8|3|10|8|7|10|7|1|61|62|30|14|13|16|57|42|2|1|2|1|18|37	0.46	0.98	0.46	0.98	0.46	-29.38	2.88	0.26		P56282	FALSE
POLE2_Y311F	Q68CP9	ARID2	78|36|68	182	60.67	3	26|33|31|30|28|25|24|31|34|24|31|25|40|33|30|24|38|30|27|35|22|29|27|24|29|43|35|7|7|8|8|9|5|4|9|5|8|9|10|7|5|4|7|2|3|11|7|11|3|5|2|4|1|5|6|3|10|6|10|4|12|0|12|0|8|0|10|11|8|35|33|35|40|11|10|0|8|8|3|10|8|7|10|7|1|61|62|30|14|13|16|57|42|2|1|2|1|18|37	0.63	0.98	0.63	0.98	0.63	-12.9	3.63	0.17		P56282	FALSE
POLE2_Y513C	Q68CP9	ARID2	94|97|97	288	96	3	26|33|31|30|28|25|24|31|34|24|31|25|40|33|30|24|38|30|27|35|22|29|27|24|29|43|35|7|7|8|8|9|5|4|9|5|8|9|10|7|5|4|7|2|3|11|7|11|3|5|2|4|1|5|6|3|10|6|10|4|12|0|12|0|8|0|10|11|8|35|33|35|40|11|10|0|8|8|3|10|8|7|10|7|1|61|62|30|14|13|16|57|42|2|1|2|1|18|37	0.99	0.99	0.99	0.99	0.99	5.09	5.74	0		P56282	FALSE
POLE2_D284G	P12694	BCKDHA	8|7|7	22	7.33	3	0|0|0|0|0|0|0|0|0|0|0|0|0|0|0|0|0|0|0|0|0|0|0|0|0|0|0|0|0|0|1|1|0|0|1|0|0|2|0|1|0|0|0|1|0|1|1|0|1|0|0|0|3|1|5|0|0|0|0|0|0|0|0|0|0|0|0|0|0|0|0|0|0|0|0|0|0|0|1|0|0|0|1|1|0|0|2|1|3|5|3|2|1|1|0|1|0|1|3	0.99	1	0.99	1	0.99	4.73	16.13	0		P56282	FALSE
POLE2_E520A	P12694	BCKDHA	6|5|5	16	5.33	3	0|0|0|0|0|0|0|0|0|0|0|0|0|0|0|0|0|0|0|0|0|0|0|0|0|0|0|0|0|0|1|1|0|0|1|0|0|2|0|1|0|0|0|1|0|1|1|0|1|0|0|0|3|1|5|0|0|0|0|0|0|0|0|0|0|0|0|0|0|0|0|0|0|0|0|0|0|0|1|0|0|0|1|1|0|0|2|1|3|5|3|2|1|1|0|1|0|1|3	0.97	0.98	0.97	0.98	0.97	3.35	11.73	0.01		P56282	FALSE
POLE2_S522A	P12694	BCKDHA	6|7|7	20	6.67	3	0|0|0|0|0|0|0|0|0|0|0|0|0|0|0|0|0|0|0|0|0|0|0|0|0|0|0|0|0|0|1|1|0|0|1|0|0|2|0|1|0|0|0|1|0|1|1|0|1|0|0|0|3|1|5|0|0|0|0|0|0|0|0|0|0|0|0|0|0|0|0|0|0|0|0|0|0|0|1|0|0|0|1|1|0|0|2|1|3|5|3|2|1|1|0|1|0|1|3	0.99	0.99	0.99	0.99	0.99	4.06	14.67	0.01		P56282	FALSE
POLE2_WT	P12694	BCKDHA	5|5|4|0|0|0	14	2.33	6	0|0|0|0|0|0|0|0|0|0|0|0|0|0|0|0|0|0|0|0|0|0|0|0|0|0|0|0|0|0|1|1|0|0|1|0|0|2|0|1|0|0|0|1|0|1|1|0|1|0|0|0|3|1|5|0|0|0|0|0|0|0|0|0|0|0|0|0|0|0|0|0|0|0|0|0|0|0|1|0|0|0|1|1|0|0|2|1|3|5|3|2|1|1|0|1|0|1|3	0.48	0.97	0.48	0.97	0.48	-2.27	5.13	0.25		P56282	FALSE
POLE2_Y311F	P12694	BCKDHA	7|6|9	22	7.33	3	0|0|0|0|0|0|0|0|0|0|0|0|0|0|0|0|0|0|0|0|0|0|0|0|0|0|0|0|0|0|1|1|0|0|1|0|0|2|0|1|0|0|0|1|0|1|1|0|1|0|0|0|3|1|5|0|0|0|0|0|0|0|0|0|0|0|0|0|0|0|0|0|0|0|0|0|0|0|1|0|0|0|1|1|0|0|2|1|3|5|3|2|1|1|0|1|0|1|3	0.99	1	0.99	1	0.99	4.06	16.13	0		P56282	FALSE
POLE2_Y513C	P12694	BCKDHA	18|7|8	33	11	3	0|0|0|0|0|0|0|0|0|0|0|0|0|0|0|0|0|0|0|0|0|0|0|0|0|0|0|0|0|0|1|1|0|0|1|0|0|2|0|1|0|0|0|1|0|1|1|0|1|0|0|0|3|1|5|0|0|0|0|0|0|0|0|0|0|0|0|0|0|0|0|0|0|0|0|0|0|0|1|0|0|0|1|1|0|0|2|1|3|5|3|2|1|1|0|1|0|1|3	1	1	1	1	1	4.73	24.2	0		P56282	FALSE
POLE2_D284G	Q6AI39	BICRAL	1|1|2	4	1.33	3	0|0|0|0|0|0|0|0|0|0|0|0|0|0|0|0|0|0|0|0|0|0|0|0|0|0|0|0|0|0|0|0|0|0|0|0|0|0|0|0|0|0|0|0|0|0|0|0|0|0|0|0|0|0|0|0|0|0|0|0|0|0|0|0|0|0|0|0|0|0|0|0|0|0|0|0|0|0|0|0|0|0|0|0|0|2|2|0|0|0|2|2|1|1|0|0|0|4|1	0.31	0.94	0.31	0.94	0.31	1.49	8.8	0.36		P56282	FALSE
POLE2_E520A	Q6AI39	BICRAL	0|3|3	6	2	3	0|0|0|0|0|0|0|0|0|0|0|0|0|0|0|0|0|0|0|0|0|0|0|0|0|0|0|0|0|0|0|0|0|0|0|0|0|0|0|0|0|0|0|0|0|0|0|0|0|0|0|0|0|0|0|0|0|0|0|0|0|0|0|0|0|0|0|0|0|0|0|0|0|0|0|0|0|0|0|0|0|0|0|0|0|2|2|0|0|0|2|2|1|1|0|0|0|4|1	0.65	0.98	0.65	0.98	0.65	-1.12	13.2	0.15		P56282	FALSE
POLE2_S522A	Q6AI39	BICRAL	5|4|4	13	4.33	3	0|0|0|0|0|0|0|0|0|0|0|0|0|0|0|0|0|0|0|0|0|0|0|0|0|0|0|0|0|0|0|0|0|0|0|0|0|0|0|0|0|0|0|0|0|0|0|0|0|0|0|0|0|0|0|0|0|0|0|0|0|0|0|0|0|0|0|0|0|0|0|0|0|0|0|0|0|0|0|0|0|0|0|0|0|2|2|0|0|0|2|2|1|1|0|0|0|4|1	0.99	1	0.99	1	0.99	4.62	28.6	0		P56282	FALSE
POLE2_WT	Q6AI39	BICRAL	1|3|1|1|1|2	9	1.5	6	0|0|0|0|0|0|0|0|0|0|0|0|0|0|0|0|0|0|0|0|0|0|0|0|0|0|0|0|0|0|0|0|0|0|0|0|0|0|0|0|0|0|0|0|0|0|0|0|0|0|0|0|0|0|0|0|0|0|0|0|0|0|0|0|0|0|0|0|0|0|0|0|0|0|0|0|0|0|0|0|0|0|0|0|0|2|2|0|0|0|2|2|1|1|0|0|0|4|1	0.32	0.98	0.32	0.98	0.32	1.49	9.9	0.35		P56282	FALSE
POLE2_Y311F	Q6AI39	BICRAL	2|3|3	8	2.67	3	0|0|0|0|0|0|0|0|0|0|0|0|0|0|0|0|0|0|0|0|0|0|0|0|0|0|0|0|0|0|0|0|0|0|0|0|0|0|0|0|0|0|0|0|0|0|0|0|0|0|0|0|0|0|0|0|0|0|0|0|0|0|0|0|0|0|0|0|0|0|0|0|0|0|0|0|0|0|0|0|0|0|0|0|0|2|2|0|0|0|2|2|1|1|0|0|0|4|1	0.97	0.98	0.97	0.98	0.97	2.79	17.6	0.02		P56282	FALSE
POLE2_Y513C	Q6AI39	BICRAL	3|3|5	11	3.67	3	0|0|0|0|0|0|0|0|0|0|0|0|0|0|0|0|0|0|0|0|0|0|0|0|0|0|0|0|0|0|0|0|0|0|0|0|0|0|0|0|0|0|0|0|0|0|0|0|0|0|0|0|0|0|0|0|0|0|0|0|0|0|0|0|0|0|0|0|0|0|0|0|0|0|0|0|0|0|0|0|0|0|0|0|0|2|2|0|0|0|2|2|1|1|0|0|0|4|1	0.98	1	0.98	1	0.98	3.78	24.2	0.01		P56282	FALSE
POLE2_D284G	A1L170	C1orf226	10|7|3	20	6.67	3	0|1|0|2|1|1|1|1|1|0|1|0|0|1|1|0|0|0|0|2|0|0|0|0|0|0|0|0|2|0|0|0|0|1|0|0|0|0|0|0|0|0|0|0|0|0|0|0|0|1|0|0|0|0|0|0|0|0|0|0|0|0|0|0|0|0|1|0|0|0|0|0|0|0|0|0|0|0|0|0|0|0|0|0|0|4|3|0|0|0|0|3|6|0|0|0|0|1|1	0.97	1	0.97	1	0.97	2.23	18.33	0.02		P56282	FALSE
POLE2_E520A	A1L170	C1orf226	8|6|4	18	6	3	0|1|0|2|1|1|1|1|1|0|1|0|0|1|1|0|0|0|0|2|0|0|0|0|0|0|0|0|2|0|0|0|0|1|0|0|0|0|0|0|0|0|0|0|0|0|0|0|0|1|0|0|0|0|0|0|0|0|0|0|0|0|0|0|0|0|1|0|0|0|0|0|0|0|0|0|0|0|0|0|0|0|0|0|0|4|3|0|0|0|0|3|6|0|0|0|0|1|1	0.98	1	0.98	1	0.98	3	16.5	0.01		P56282	FALSE
POLE2_S522A	A1L170	C1orf226	7|6|9	22	7.33	3	0|1|0|2|1|1|1|1|1|0|1|0|0|1|1|0|0|0|0|2|0|0|0|0|0|0|0|0|2|0|0|0|0|1|0|0|0|0|0|0|0|0|0|0|0|0|0|0|0|1|0|0|0|0|0|0|0|0|0|0|0|0|0|0|0|0|1|0|0|0|0|0|0|0|0|0|0|0|0|0|0|0|0|0|0|4|3|0|0|0|0|3|6|0|0|0|0|1|1	0.99	1	0.99	1	0.99	4.36	20.17	0		P56282	FALSE
POLE2_WT	A1L170	C1orf226	3|5|7|0|1|1	17	2.83	6	0|1|0|2|1|1|1|1|1|0|1|0|0|1|1|0|0|0|0|2|0|0|0|0|0|0|0|0|2|0|0|0|0|1|0|0|0|0|0|0|0|0|0|0|0|0|0|0|0|1|0|0|0|0|0|0|0|0|0|0|0|0|0|0|0|0|1|0|0|0|0|0|0|0|0|0|0|0|0|0|0|0|0|0|0|4|3|0|0|0|0|3|6|0|0|0|0|1|1	0.48	0.99	0.48	0.99	0.48	-1.94	7.79	0.25		P56282	FALSE
POLE2_Y311F	A1L170	C1orf226	5|8|4	17	5.67	3	0|1|0|2|1|1|1|1|1|0|1|0|0|1|1|0|0|0|0|2|0|0|0|0|0|0|0|0|2|0|0|0|0|1|0|0|0|0|0|0|0|0|0|0|0|0|0|0|0|1|0|0|0|0|0|0|0|0|0|0|0|0|0|0|0|0|1|0|0|0|0|0|0|0|0|0|0|0|0|0|0|0|0|0|0|4|3|0|0|0|0|3|6|0|0|0|0|1|1	0.97	1	0.97	1	0.97	3	15.58	0.01		P56282	FALSE
POLE2_Y513C	A1L170	C1orf226	3|3|4	10	3.33	3	0|1|0|2|1|1|1|1|1|0|1|0|0|1|1|0|0|0|0|2|0|0|0|0|0|0|0|0|2|0|0|0|0|1|0|0|0|0|0|0|0|0|0|0|0|0|0|0|0|1|0|0|0|0|0|0|0|0|0|0|0|0|0|0|0|0|1|0|0|0|0|0|0|0|0|0|0|0|0|0|0|0|0|0|0|4|3|0|0|0|0|3|6|0|0|0|0|1|1	0.92	0.95	0.92	0.95	0.92	2.23	9.17	0.04		P56282	FALSE
POLE2_D284G	Q9H8G2	CAAP1	13|14|13	40	13.33	3	2|1|2|2|3|2|2|1|1|3|2|4|1|3|1|1|2|3|2|1|3|2|3|2|2|3|2|0|0|0|0|1|0|0|0|0|0|1|1|0|0|1|1|0|0|2|1|0|1|1|2|0|1|0|1|1|2|2|1|2|0|1|0|1|0|1|0|1|1|1|2|1|1|1|2|1|4|3|1|2|3|3|1|3|4|8|3|3|4|4|4|7|8|3|3|4|3|3|7	1	1	1	1	1	6.87	7.33	0		P56282	FALSE
POLE2_E520A	Q9H8G2	CAAP1	7|12|9	28	9.33	3	2|1|2|2|3|2|2|1|1|3|2|4|1|3|1|1|2|3|2|1|3|2|3|2|2|3|2|0|0|0|0|1|0|0|0|0|0|1|1|0|0|1|1|0|0|2|1|0|1|1|2|0|1|0|1|1|2|2|1|2|0|1|0|1|0|1|0|1|1|1|2|1|1|1|2|1|4|3|1|2|3|3|1|3|4|8|3|3|4|4|4|7|8|3|3|4|3|3|7	0.95	1	0.95	1	0.95	1.99	5.13	0.03		P56282	FALSE
POLE2_S522A	Q9H8G2	CAAP1	8|9|12	29	9.67	3	2|1|2|2|3|2|2|1|1|3|2|4|1|3|1|1|2|3|2|1|3|2|3|2|2|3|2|0|0|0|0|1|0|0|0|0|0|1|1|0|0|1|1|0|0|2|1|0|1|1|2|0|1|0|1|1|2|2|1|2|0|1|0|1|0|1|0|1|1|1|2|1|1|1|2|1|4|3|1|2|3|3|1|3|4|8|3|3|4|4|4|7|8|3|3|4|3|3|7	0.97	1	0.97	1	0.97	2.85	5.32	0.01		P56282	FALSE
POLE2_WT	Q9H8G2	CAAP1	11|8|9|2|2|2	34	5.67	6	2|1|2|2|3|2|2|1|1|3|2|4|1|3|1|1|2|3|2|1|3|2|3|2|2|3|2|0|0|0|0|1|0|0|0|0|0|1|1|0|0|1|1|0|0|2|1|0|1|1|2|0|1|0|1|1|2|2|1|2|0|1|0|1|0|1|0|1|1|1|2|1|1|1|2|1|4|3|1|2|3|3|1|3|4|8|3|3|4|4|4|7|8|3|3|4|3|3|7	0.5	0.99	0.5	0.99	0.5	-3.84	3.12	0.24		P56282	FALSE
POLE2_Y311F	Q9H8G2	CAAP1	10|5|14	29	9.67	3	2|1|2|2|3|2|2|1|1|3|2|4|1|3|1|1|2|3|2|1|3|2|3|2|2|3|2|0|0|0|0|1|0|0|0|0|0|1|1|0|0|1|1|0|0|2|1|0|1|1|2|0|1|0|1|1|2|2|1|2|0|1|0|1|0|1|0|1|1|1|2|1|1|1|2|1|4|3|1|2|3|3|1|3|4|8|3|3|4|4|4|7|8|3|3|4|3|3|7	0.83	1	0.83	1	0.83	0.02	5.32	0.08		P56282	FALSE
POLE2_Y513C	Q9H8G2	CAAP1	8|8|6	22	7.33	3	2|1|2|2|3|2|2|1|1|3|2|4|1|3|1|1|2|3|2|1|3|2|3|2|2|3|2|0|0|0|0|1|0|0|0|0|0|1|1|0|0|1|1|0|0|2|1|0|1|1|2|0|1|0|1|1|2|2|1|2|0|1|0|1|0|1|0|1|1|1|2|1|1|1|2|1|4|3|1|2|3|3|1|3|4|8|3|3|4|4|4|7|8|3|3|4|3|3|7	0.88	0.95	0.88	0.95	0.88	1.06	4.03	0.06		P56282	FALSE
POLE2_D284G	Q08289	CACNB2	4|5|4	13	4.33	3	0|0|0|0|0|0|0|0|0|0|0|0|0|0|0|0|0|0|0|0|0|0|0|0|0|0|0|0|0|0|0|0|0|0|0|0|0|0|0|0|0|0|0|0|0|0|0|0|0|0|0|0|0|0|0|0|0|0|0|0|0|0|0|0|0|0|0|0|0|0|0|0|0|0|0|0|0|0|0|0|0|0|0|0|0|2|0|1|1|1|3|2|0|0|1|1|0|1|0	1	1	1	1	1	5.34	33	0		P56282	FALSE
POLE2_E520A	Q08289	CACNB2	0|3|0	3	1	3	0|0|0|0|0|0|0|0|0|0|0|0|0|0|0|0|0|0|0|0|0|0|0|0|0|0|0|0|0|0|0|0|0|0|0|0|0|0|0|0|0|0|0|0|0|0|0|0|0|0|0|0|0|0|0|0|0|0|0|0|0|0|0|0|0|0|0|0|0|0|0|0|0|0|0|0|0|0|0|0|0|0|0|0|0|2|0|1|1|1|3|2|0|0|1|1|0|1|0	0.33	0.99	0.33	0.99	0.33	-1.03	7.62	0.32		P56282	FALSE
POLE2_S522A	Q08289	CACNB2	3|3|3	9	3	3	0|0|0|0|0|0|0|0|0|0|0|0|0|0|0|0|0|0|0|0|0|0|0|0|0|0|0|0|0|0|0|0|0|0|0|0|0|0|0|0|0|0|0|0|0|0|0|0|0|0|0|0|0|0|0|0|0|0|0|0|0|0|0|0|0|0|0|0|0|0|0|0|0|0|0|0|0|0|0|0|0|0|0|0|0|2|0|1|1|1|3|2|0|0|1|1|0|1|0	0.99	0.99	0.99	0.99	0.99	4.24	22.85	0.01		P56282	FALSE
POLE2_WT	Q08289	CACNB2	1|2|1|0|0|0	4	0.67	6	0|0|0|0|0|0|0|0|0|0|0|0|0|0|0|0|0|0|0|0|0|0|0|0|0|0|0|0|0|0|0|0|0|0|0|0|0|0|0|0|0|0|0|0|0|0|0|0|0|0|0|0|0|0|0|0|0|0|0|0|0|0|0|0|0|0|0|0|0|0|0|0|0|0|0|0|0|0|0|0|0|0|0|0|0|2|0|1|1|1|3|2|0|0|1|1|0|1|0	0.16	0.95	0.16	0.95	0.16	-1.03	5.08	0.45		P56282	FALSE
POLE2_Y311F	Q08289	CACNB2	2|3|1	6	2	3	0|0|0|0|0|0|0|0|0|0|0|0|0|0|0|0|0|0|0|0|0|0|0|0|0|0|0|0|0|0|0|0|0|0|0|0|0|0|0|0|0|0|0|0|0|0|0|0|0|0|0|0|0|0|0|0|0|0|0|0|0|0|0|0|0|0|0|0|0|0|0|0|0|0|0|0|0|0|0|0|0|0|0|0|0|2|0|1|1|1|3|2|0|0|1|1|0|1|0	0.65	0.99	0.65	0.99	0.65	1.48	15.23	0.16		P56282	FALSE
POLE2_Y513C	Q08289	CACNB2	2|3|6	11	3.67	3	0|0|0|0|0|0|0|0|0|0|0|0|0|0|0|0|0|0|0|0|0|0|0|0|0|0|0|0|0|0|0|0|0|0|0|0|0|0|0|0|0|0|0|0|0|0|0|0|0|0|0|0|0|0|0|0|0|0|0|0|0|0|0|0|0|0|0|0|0|0|0|0|0|0|0|0|0|0|0|0|0|0|0|0|0|2|0|1|1|1|3|2|0|0|1|1|0|1|0	0.98	1	0.98	1	0.98	2.99	27.92	0.01		P56282	FALSE
POLE2_D284G	P27482	CALML3	2|3|3	8	2.67	3	0|0|0|0|0|0|0|0|0|0|0|0|0|0|0|0|0|0|0|0|0|0|0|0|0|0|0|0|0|0|0|0|0|0|0|0|0|0|0|0|0|0|0|0|0|0|0|0|0|0|0|0|0|0|0|0|0|0|0|0|0|0|0|0|0|0|0|0|0|0|0|0|0|0|0|0|0|0|0|0|0|0|0|0|0|4|0|0|1|0|1|2|3|1|1|0|1|2|0	0.96	0.97	0.96	0.97	0.96	2.68	16.5	0.02		P56282	FALSE
POLE2_E520A	P27482	CALML3	3|3|5	11	3.67	3	0|0|0|0|0|0|0|0|0|0|0|0|0|0|0|0|0|0|0|0|0|0|0|0|0|0|0|0|0|0|0|0|0|0|0|0|0|0|0|0|0|0|0|0|0|0|0|0|0|0|0|0|0|0|0|0|0|0|0|0|0|0|0|0|0|0|0|0|0|0|0|0|0|0|0|0|0|0|0|0|0|0|0|0|0|4|0|0|1|0|1|2|3|1|1|0|1|2|0	0.98	0.99	0.98	0.99	0.98	3.66	22.69	0.01		P56282	FALSE
POLE2_S522A	P27482	CALML3	4|6|4	14	4.67	3	0|0|0|0|0|0|0|0|0|0|0|0|0|0|0|0|0|0|0|0|0|0|0|0|0|0|0|0|0|0|0|0|0|0|0|0|0|0|0|0|0|0|0|0|0|0|0|0|0|0|0|0|0|0|0|0|0|0|0|0|0|0|0|0|0|0|0|0|0|0|0|0|0|0|0|0|0|0|0|0|0|0|0|0|0|4|0|0|1|0|1|2|3|1|1|0|1|2|0	0.99	1	0.99	1	0.99	4.49	28.88	0		P56282	FALSE
POLE2_WT	P27482	CALML3	4|2|3|0|0|1	10	1.67	6	0|0|0|0|0|0|0|0|0|0|0|0|0|0|0|0|0|0|0|0|0|0|0|0|0|0|0|0|0|0|0|0|0|0|0|0|0|0|0|0|0|0|0|0|0|0|0|0|0|0|0|0|0|0|0|0|0|0|0|0|0|0|0|0|0|0|0|0|0|0|0|0|0|0|0|0|0|0|0|0|0|0|0|0|0|4|0|0|1|0|1|2|3|1|1|0|1|2|0	0.48	0.99	0.48	0.99	0.48	-1.16	10.31	0.25		P56282	FALSE
POLE2_Y311F	P27482	CALML3	3|4|3	10	3.33	3	0|0|0|0|0|0|0|0|0|0|0|0|0|0|0|0|0|0|0|0|0|0|0|0|0|0|0|0|0|0|0|0|0|0|0|0|0|0|0|0|0|0|0|0|0|0|0|0|0|0|0|0|0|0|0|0|0|0|0|0|0|0|0|0|0|0|0|0|0|0|0|0|0|0|0|0|0|0|0|0|0|0|0|0|0|4|0|0|1|0|1|2|3|1|1|0|1|2|0	0.98	0.99	0.98	0.99	0.98	3.66	20.62	0.01		P56282	FALSE
POLE2_Y513C	P27482	CALML3	5|4|5	14	4.67	3	0|0|0|0|0|0|0|0|0|0|0|0|0|0|0|0|0|0|0|0|0|0|0|0|0|0|0|0|0|0|0|0|0|0|0|0|0|0|0|0|0|0|0|0|0|0|0|0|0|0|0|0|0|0|0|0|0|0|0|0|0|0|0|0|0|0|0|0|0|0|0|0|0|0|0|0|0|0|0|0|0|0|0|0|0|4|0|0|1|0|1|2|3|1|1|0|1|2|0	0.99	0.99	0.99	0.99	0.99	4.49	28.88	0		P56282	FALSE
POLE2_D284G	Q8N350	CBARP	18|15|11	44	14.67	3	0|0|0|5|0|0|0|0|3|0|1|0|4|0|0|1|2|1|0|2|1|1|0|0|0|0|1|0|0|0|0|0|0|0|0|0|0|0|0|0|0|0|0|0|0|0|0|0|0|0|0|0|0|0|0|0|0|0|0|0|0|0|0|0|0|0|0|0|0|0|0|0|0|0|0|0|0|0|0|0|0|0|0|0|0|8|9|0|5|3|3|4|7|2|2|2|1|0|1	0.99	1	0.99	1	0.99	4.54	21.04	0		P56282	FALSE
POLE2_E520A	Q8N350	CBARP	17|16|15	48	16	3	0|0|0|5|0|0|0|0|3|0|1|0|4|0|0|1|2|1|0|2|1|1|0|0|0|0|1|0|0|0|0|0|0|0|0|0|0|0|0|0|0|0|0|0|0|0|0|0|0|0|0|0|0|0|0|0|0|0|0|0|0|0|0|0|0|0|0|0|0|0|0|0|0|0|0|0|0|0|0|0|0|0|0|0|0|8|9|0|5|3|3|4|7|2|2|2|1|0|1	1	1	1	1	1	5.72	22.96	0		P56282	FALSE
POLE2_S522A	Q8N350	CBARP	25|23|25	73	24.33	3	0|0|0|5|0|0|0|0|3|0|1|0|4|0|0|1|2|1|0|2|1|1|0|0|0|0|1|0|0|0|0|0|0|0|0|0|0|0|0|0|0|0|0|0|0|0|0|0|0|0|0|0|0|0|0|0|0|0|0|0|0|0|0|0|0|0|0|0|0|0|0|0|0|0|0|0|0|0|0|0|0|0|0|0|0|8|9|0|5|3|3|4|7|2|2|2|1|0|1	1	1	1	1	1	7.82	34.91	0		P56282	FALSE
POLE2_WT	Q8N350	CBARP	18|16|17|3|3|3	60	10	6	0|0|0|5|0|0|0|0|3|0|1|0|4|0|0|1|2|1|0|2|1|1|0|0|0|0|1|0|0|0|0|0|0|0|0|0|0|0|0|0|0|0|0|0|0|0|0|0|0|0|0|0|0|0|0|0|0|0|0|0|0|0|0|0|0|0|0|0|0|0|0|0|0|0|0|0|0|0|0|0|0|0|0|0|0|8|9|0|5|3|3|4|7|2|2|2|1|0|1	0.89	1	0.89	1	0.89	1.33	14.35	0.05		P56282	FALSE
POLE2_Y311F	Q8N350	CBARP	15|5|14	34	11.33	3	0|0|0|5|0|0|0|0|3|0|1|0|4|0|0|1|2|1|0|2|1|1|0|0|0|0|1|0|0|0|0|0|0|0|0|0|0|0|0|0|0|0|0|0|0|0|0|0|0|0|0|0|0|0|0|0|0|0|0|0|0|0|0|0|0|0|0|0|0|0|0|0|0|0|0|0|0|0|0|0|0|0|0|0|0|8|9|0|5|3|3|4|7|2|2|2|1|0|1	0.97	1	0.97	1	0.97	2.35	16.26	0.02		P56282	FALSE
POLE2_Y513C	Q8N350	CBARP	17|16|21	54	18	3	0|0|0|5|0|0|0|0|3|0|1|0|4|0|0|1|2|1|0|2|1|1|0|0|0|0|1|0|0|0|0|0|0|0|0|0|0|0|0|0|0|0|0|0|0|0|0|0|0|0|0|0|0|0|0|0|0|0|0|0|0|0|0|0|0|0|0|0|0|0|0|0|0|0|0|0|0|0|0|0|0|0|0|0|0|8|9|0|5|3|3|4|7|2|2|2|1|0|1	1	1	1	1	1	6	25.83	0		P56282	FALSE
POLE2_D284G	Q16543	CDC37	30|33|27	90	30	3	6|8|6|3|6|5|7|7|5|6|5|8|10|4|6|7|4|4|5|5|6|4|5|6|4|4|6|7|8|7|6|8|4|9|13|6|9|5|12|8|7|10|8|9|8|8|6|6|8|7|6|9|11|11|1|3|5|2|1|2|1|3|0|5|0|6|0|0|0|1|1|2|2|4|5|0|7|7|10|7|8|7|8|7|1|29|15|17|14|9|20|24|21|17|10|15|14|11|5	0.97	0.99	0.97	0.99	0.97	2.8	4.27	0.01		P56282	FALSE
POLE2_E520A	Q16543	CDC37	28|37|35	100	33.33	3	6|8|6|3|6|5|7|7|5|6|5|8|10|4|6|7|4|4|5|5|6|4|5|6|4|4|6|7|8|7|6|8|4|9|13|6|9|5|12|8|7|10|8|9|8|8|6|6|8|7|6|9|11|11|1|3|5|2|1|2|1|3|0|5|0|6|0|0|0|1|1|2|2|4|5|0|7|7|10|7|8|7|8|7|1|29|15|17|14|9|20|24|21|17|10|15|14|11|5	0.98	1	0.98	1	0.98	3.21	4.75	0.01		P56282	FALSE
POLE2_S522A	Q16543	CDC37	21|21|25	67	22.33	3	6|8|6|3|6|5|7|7|5|6|5|8|10|4|6|7|4|4|5|5|6|4|5|6|4|4|6|7|8|7|6|8|4|9|13|6|9|5|12|8|7|10|8|9|8|8|6|6|8|7|6|9|11|11|1|3|5|2|1|2|1|3|0|5|0|6|0|0|0|1|1|2|2|4|5|0|7|7|10|7|8|7|8|7|1|29|15|17|14|9|20|24|21|17|10|15|14|11|5	0.56	0.87	0.56	0.87	0.56	-0.38	3.18	0.21		P56282	FALSE
POLE2_WT	Q16543	CDC37	27|29|35|16|20|15	142	23.67	6	6|8|6|3|6|5|7|7|5|6|5|8|10|4|6|7|4|4|5|5|6|4|5|6|4|4|6|7|8|7|6|8|4|9|13|6|9|5|12|8|7|10|8|9|8|8|6|6|8|7|6|9|11|11|1|3|5|2|1|2|1|3|0|5|0|6|0|0|0|1|1|2|2|4|5|0|7|7|10|7|8|7|8|7|1|29|15|17|14|9|20|24|21|17|10|15|14|11|5	0.53	1	0.53	1	0.53	-5.01	3.37	0.22		P56282	FALSE
POLE2_Y311F	Q16543	CDC37	30|36|34	100	33.33	3	6|8|6|3|6|5|7|7|5|6|5|8|10|4|6|7|4|4|5|5|6|4|5|6|4|4|6|7|8|7|6|8|4|9|13|6|9|5|12|8|7|10|8|9|8|8|6|6|8|7|6|9|11|11|1|3|5|2|1|2|1|3|0|5|0|6|0|0|0|1|1|2|2|4|5|0|7|7|10|7|8|7|8|7|1|29|15|17|14|9|20|24|21|17|10|15|14|11|5	0.99	1	0.99	1	0.99	3.96	4.75	0		P56282	FALSE
POLE2_Y513C	Q16543	CDC37	22|14|21	57	19	3	6|8|6|3|6|5|7|7|5|6|5|8|10|4|6|7|4|4|5|5|6|4|5|6|4|4|6|7|8|7|6|8|4|9|13|6|9|5|12|8|7|10|8|9|8|8|6|6|8|7|6|9|11|11|1|3|5|2|1|2|1|3|0|5|0|6|0|0|0|1|1|2|2|4|5|0|7|7|10|7|8|7|8|7|1|29|15|17|14|9|20|24|21|17|10|15|14|11|5	0.32	0.56	0.32	0.56	0.32	-5.96	2.71	0.35		P56282	FALSE
[truncated: 658 more rows]

## Sheet: Figure6
Figure 6
Bait	POLA1
Prey	POLE
Western blot, Jurkat extract
[truncated: 7 more rows]

## Sheet: FigureS2 Volcano
DONSON					WDHD1					SYNJ1
[truncated: 6,874 more rows]

## Sheet: FigureS2
Figure S2
[truncated: 20 more rows]

[truncated: 14 more sheets: Figure S3, Figure S5, Figure S6, Figure S7, Figure S8, FigureS9, FigureS10, FigureS11, FigureS12, FigureS13, FigureS14, FigureS15, FigureS16, FigureS17]
